# Supplementary material for: CySP3-96 Enables Scalable, Streamlined, and Low-Cost Sample Preparation for Cysteine Chemoproteomic Applications
Source: Mol Cell Proteomics. 2024 Dec 18;24(9):100898. doi: 10.1016/j.mcpro.2024.100898 (PMC12529508; doi:10.1016/j.mcpro.2024.100898)
Supplement: Supplementary Data 1 [file mmc2.zip]

Archive with 1 entries (1 files):
- mcpro_100898_mmc2.txt
