# Supplementary material for: CySP3-96 Enables Scalable, Streamlined, and Low-Cost Sample Preparation for Cysteine Chemoproteomic Applications
Source: Mol Cell Proteomics. 2024 Dec 18;24(9):100898. doi: 10.1016/j.mcpro.2024.100898 (PMC12529508; doi:10.1016/j.mcpro.2024.100898)
Supplement: Supplemental Table S4 [file mmc4.xlsx]

## Sheet: Summary
	Sheet Name	Description
1	scale2.67_PSMs	PSMs reported from FragPipe for all three replicates for 2.67 µg/µL digest concentration (75 µL digest volume)
2	scale4.00_PSMs	PSMs reported from FragPipe for all three replicates for 4.00 µg/µL digest concentration (50 µL digest volume)
3	scale8.00_PSMs	PSMs reported from FragPipe for all three replicates for 8.00 µg/µL digest concentration (25 µL digest volume)
4	scale10.00_PSMs	PSMs reported from FragPipe for all three replicates for 10.00 µg/µL digest concentration (20 µL digest volume)
5	scale13.33_PSMs	PSMs reported from FragPipe for all three replicates for 13.33 µg/µL digest concentration (15 µL digest volume)
6	FP_output_peptides	Compiled peptides as reported by FragPipe for all three replicates for each digest concentration
7	compiled_Cys_identifiers	Compiled cysteine identifiers for all three replicates for each digest concentration
8	FP_output_proteins	Compiled proteins as reported by FragPipe for all three replicates for each digest concentration

## Sheet: scale2.67_PSMs
Replicate 1																																				Replicate 2
Spectrum	Spectrum File	Peptide	Modified Peptide	Prev AA	Next AA	Peptide Length	Charge	Retention	Observed Mass	Calibrated Observed Mass	Observed M/Z	Calibrated Observed M/Z	Calculated Peptide Mass	Calculated M/Z	Delta Mass	Expectation	Hyperscore	Nextscore	PeptideProphet Probability	Number of Enzymatic Termini	Number of Missed Cleavages	Protein Start	Protein End	Intensity	Assigned Modifications	Observed Modifications	Is Unique	Protein	Protein ID	Entry Name	Gene	Protein Description	Mapped Genes	Mapped Proteins		Spectrum	Spectrum File	Peptide	Modified Peptide	Prev AA	Next AA	Peptide Length	Charge	Retention	Observed Mass	Calibrated Observed Mass	Observed M/Z	Calibrated Observed M/Z	Calculated Peptide Mass
2022-08-13-KB-noFAIMS-FS-A2.06715.06715.2	interact-2022-08-13-KB-noFAIMS-FS-A2.pep.xml	MVPTSDKGR		K	F	9	2	772.494	989.5	989.498	495.757	495.756	989.496	495.755	0.0018	0.124452	10.12	0	0.4317	2	1	401	409	656838			TRUE	sp|P13639|EF2_HUMAN	P13639	EF2_HUMAN	EEF2	Elongation factor 2				2022-09-06-KB-FS-sp3scale-B2.03285.03285.2	interact-2022-09-06-KB-FS-sp3scale-B2.pep.xml	KEQELTKK		R	L	8	2	518.366	1002.57	1002.57	502.292	502.292	1002.57
2022-08-13-KB-noFAIMS-FS-A2.06967.06967.2	interact-2022-08-13-KB-noFAIMS-FS-A2.pep.xml	EAGGAFGKR		R	E	9	2	787.441	891.459	891.458	446.737	446.736	891.456	446.735	0.0018	0.671042	7.193	0	0.2701	2	0	42	50	1.03234e+06			TRUE	sp|Q9UII2|ATIF1_HUMAN	Q9UII2	ATIF1_HUMAN	ATP5IF1	ATPase inhibitor, mitochondrial				2022-09-06-KB-FS-sp3scale-B2.03745.03745.2	interact-2022-09-06-KB-FS-sp3scale-B2.pep.xml	LAHYNKR		R	S	7	2	545.302	900.49	900.49	451.252	451.252	900.493
2022-08-13-KB-noFAIMS-FS-A2.07552.07552.2	interact-2022-08-13-KB-noFAIMS-FS-A2.pep.xml	KIQNDAGVR		K	I	9	2	821.884	999.55	999.548	500.782	500.781	999.546	500.78	0.0022	0.0759452	11.978	10.37	0.9292	2	0	347	355	869354			FALSE	sp|Q92945|FUBP2_HUMAN	Q92945	FUBP2_HUMAN	KHSRP	Far upstream element-binding protein 2	FUBP1, FUBP3	sp|Q96AE4|FUBP1_HUMAN, sp|Q96I24|FUBP3_HUMAN		2022-09-06-KB-FS-sp3scale-B2.04039.04039.2	interact-2022-09-06-KB-FS-sp3scale-B2.pep.xml	GQNQDYR		K	G	7	2	559.282	879.381	879.381	440.698	440.698	879.384
2022-08-13-KB-noFAIMS-FS-A2.07642.07642.2	interact-2022-08-13-KB-noFAIMS-FS-A2.pep.xml	LAEQAER		K	Y	7	2	827.827	815.415	815.414	408.715	408.714	815.414	408.714	0.0003	1.21409	8.163	8.163	0.3274	2	0	12	18	2174970			FALSE	sp|P27348|1433T_HUMAN	P27348	1433T_HUMAN	YWHAQ	14-3-3 protein theta	SFN, YWHAB, YWHAE, YWHAG, YWHAH, YWHAZ	sp|P31946|1433B_HUMAN, sp|P31947|1433S_HUMAN, sp|P61981|1433G_HUMAN, sp|P62258|1433E_HUMAN, sp|P63104|1433Z_HUMAN, sp|Q04917|1433F_HUMAN		2022-09-06-KB-FS-sp3scale-B2.05220.05220.2	interact-2022-09-06-KB-FS-sp3scale-B2.pep.xml	GGSDGYGSGR		R	G	10	2	620.01	911.372	911.371	456.693	456.693	911.373
2022-08-13-KB-noFAIMS-FS-A2.07843.07843.2	interact-2022-08-13-KB-noFAIMS-FS-A2.pep.xml	HNGPNDASDGTVR		K	L	13	2	840.871	1338.6	1338.6	670.305	670.305	1338.59	670.303	0.0045	0.0169044	8.588	0	0.9797	2	0	7	19	599786			TRUE	sp|P31942|HNRH3_HUMAN	P31942	HNRH3_HUMAN	HNRNPH3	Heterogeneous nuclear ribonucleoprotein H3				2022-09-06-KB-FS-sp3scale-B2.07417.07417.2	interact-2022-09-06-KB-FS-sp3scale-B2.pep.xml	EDTEEHHLR		K	D	9	2	738.634	1164.51	1164.51	583.264	583.264	1164.52
2022-08-13-KB-noFAIMS-FS-A2.07974.07974.2	interact-2022-08-13-KB-noFAIMS-FS-A2.pep.xml	VIVEHAR		R	G	7	2	849.568	822.474	822.472	412.244	412.243	822.471	412.243	0.0013	0.125459	11.106	7.662	0.9253	2	0	65	71	574574			FALSE	sp|Q13247|SRSF6_HUMAN	Q13247	SRSF6_HUMAN	SRSF6	Serine/arginine-rich splicing factor 6	SRSF4	sp|Q08170|SRSF4_HUMAN		2022-09-06-KB-FS-sp3scale-B2.07758.07758.2	interact-2022-09-06-KB-FS-sp3scale-B2.pep.xml	HGVYNPNK		K	I	8	2	759.338	927.454	927.457	464.734	464.736	927.456
2022-08-13-KB-noFAIMS-FS-A2.08002.08002.2	interact-2022-08-13-KB-noFAIMS-FS-A2.pep.xml	EESGKPGAHVTVK		R	K	13	2	851.202	1337.7	1337.7	669.856	669.857	1337.69	669.854	0.005	0.0738817	15.091	11.119	0.3894	2	1	100	112	631161			TRUE	sp|P22626|ROA2_HUMAN	P22626	ROA2_HUMAN	HNRNPA2B1	Heterogeneous nuclear ribonucleoproteins A2/B1				2022-09-06-KB-FS-sp3scale-B2.08114.08114.2	interact-2022-09-06-KB-FS-sp3scale-B2.pep.xml	HIAEEADR		K	K	8	2	782.055	939.438	939.44	470.726	470.727	939.441
2022-08-13-KB-noFAIMS-FS-A2.08152.08152.2	interact-2022-08-13-KB-noFAIMS-FS-A2.pep.xml	AAEEPSKVEEK		K	K	11	2	860.863	1215.6	1215.6	608.809	608.808	1215.6	608.806	0.0029	0.00129956	18.356	11.507	0.9889	2	1	257	267	862951			TRUE	sp|P29966|MARCS_HUMAN	P29966	MARCS_HUMAN	MARCKS	Myristoylated alanine-rich C-kinase substrate				2022-09-06-KB-FS-sp3scale-B2.08481.08481.2	interact-2022-09-06-KB-FS-sp3scale-B2.pep.xml	VAVATPAKK		K	A	9	2	805.865	883.547	883.548	442.781	442.781	883.549
2022-08-13-KB-noFAIMS-FS-A2.08170.08170.2	interact-2022-08-13-KB-noFAIMS-FS-A2.pep.xml	ADHGEPIGR		R	G	9	2	861.841	950.461	950.459	476.238	476.237	950.457	476.236	0.0022	0.268225	8.786	0	0.7486	2	0	169	177	951489			TRUE	sp|P08238|HS90B_HUMAN	P08238	HS90B_HUMAN	HSP90AB1	Heat shock protein HSP 90-beta				2022-09-06-KB-FS-sp3scale-B2.08495.08495.2	interact-2022-09-06-KB-FS-sp3scale-B2.pep.xml	AMPGAEYK		K	A	8	2	806.726	865.403	865.404	433.709	433.709	865.4
2022-08-13-KB-noFAIMS-FS-A2.08173.08173.2	interact-2022-08-13-KB-noFAIMS-FS-A2.pep.xml	KVGDDIAK		K	A	8	2	861.982	844.468	844.468	423.241	423.241	844.465	423.24	0.0026	0.235098	13.015	9.582	0.7578	2	0	41	48	1426050			TRUE	sp|P30050|RL12_HUMAN	P30050	RL12_HUMAN	RPL12	60S ribosomal protein L12				2022-09-06-KB-FS-sp3scale-B2.08608.08608.2	interact-2022-09-06-KB-FS-sp3scale-B2.pep.xml	KLEAAEER		K	R	8	2	814.094	944.49	944.492	473.252	473.253	944.493
2022-08-13-KB-noFAIMS-FS-A2.08289.08289.2	interact-2022-08-13-KB-noFAIMS-FS-A2.pep.xml	HYTEAIKR		K	N	8	2	869.048	1016.55	1016.54	509.28	509.279	1016.54	509.277	0.003	0.0834161	12.815	0	0.9057	2	0	382	389	557042			TRUE	sp|P31948|STIP1_HUMAN	P31948	STIP1_HUMAN	STIP1	Stress-induced-phosphoprotein 1				2022-09-06-KB-FS-sp3scale-B2.08655.08655.2	interact-2022-09-06-KB-FS-sp3scale-B2.pep.xml	EGDIVKR		K	T	7	2	817.239	815.447	815.448	408.731	408.731	815.45
2022-08-13-KB-noFAIMS-FS-A2.08290.08290.2	interact-2022-08-13-KB-noFAIMS-FS-A2.pep.xml	SPYGGGRPGR		R	V	10	2	869.089	1002.5	1002.5	502.26	502.258	1002.5	502.257	0.0026	0.140443	13.91	9.167	0.3438	2	1	163	172	1.30768e+06			TRUE	sp|P46781|RS9_HUMAN	P46781	RS9_HUMAN	RPS9	40S ribosomal protein S9				2022-09-06-KB-FS-sp3scale-B2.08671.08671.2	interact-2022-09-06-KB-FS-sp3scale-B2.pep.xml	KDSETGENIR		R	Q	10	2	818.399	1147.54	1147.54	574.779	574.78	1147.55
2022-08-13-KB-noFAIMS-FS-A2.08334.08334.2	interact-2022-08-13-KB-noFAIMS-FS-A2.pep.xml	SYSDMKR		R	A	7	2	871.643	885.405	885.405	443.71	443.71	885.401	443.708	0.0031	0.200909	8.288	0	0.7922	2	0	155	161	395074			FALSE	sp|Q13247|SRSF6_HUMAN	Q13247	SRSF6_HUMAN	SRSF6	Serine/arginine-rich splicing factor 6	SRSF4	sp|Q08170|SRSF4_HUMAN		2022-09-06-KB-FS-sp3scale-B2.08731.08731.2	interact-2022-09-06-KB-FS-sp3scale-B2.pep.xml	KIQNDAGVR		K	I	9	2	821.902	999.544	999.545	500.779	500.78	999.546
2022-08-13-KB-noFAIMS-FS-A2.08361.08361.2	interact-2022-08-13-KB-noFAIMS-FS-A2.pep.xml	KFGNPGER		K	L	8	2	873.245	903.46	903.457	452.737	452.736	903.456	452.735	0.0012	0.201488	10.283	0	0.8982	2	0	109	116	262127			TRUE	sp|Q92841|DDX17_HUMAN	Q92841	DDX17_HUMAN	DDX17	Probable ATP-dependent RNA helicase DDX17				2022-09-06-KB-FS-sp3scale-B2.08791.08791.2	interact-2022-09-06-KB-FS-sp3scale-B2.pep.xml	TSYAQHQQVR		K	Q	10	2	825.823	1216.59	1216.59	609.304	609.304	1216.59
2022-08-13-KB-noFAIMS-FS-A2.08362.08362.3	interact-2022-08-13-KB-noFAIMS-FS-A2.pep.xml	TSYAQHQQVR		K	Q	10	3	873.306	1216.59	1216.59	406.538	406.538	1216.59	406.539	-0.0024	0.280059	8.711	0	0.9049	2	0	153	162	532049			TRUE	sp|P61247|RS3A_HUMAN	P61247	RS3A_HUMAN	RPS3A	40S ribosomal protein S3a				2022-09-06-KB-FS-sp3scale-B2.08938.08938.2	interact-2022-09-06-KB-FS-sp3scale-B2.pep.xml	ADHGEPIGR		R	G	9	2	836.42	950.455	950.458	476.235	476.236	950.457
2022-08-13-KB-noFAIMS-FS-A2.08383.08383.2	interact-2022-08-13-KB-noFAIMS-FS-A2.pep.xml	VELSNGEKR		R	S	9	2	874.642	1030.55	1030.54	516.28	516.279	1030.54	516.278	0.0031	0.000602214	16.183	10.422	0.9995	2	0	78	86	529099			TRUE	sp|P84103|SRSF3_HUMAN	P84103	SRSF3_HUMAN	SRSF3	Serine/arginine-rich splicing factor 3				2022-09-06-KB-FS-sp3scale-B2.08963.08963.2	interact-2022-09-06-KB-FS-sp3scale-B2.pep.xml	KFAETQPK		K	K	8	2	837.952	947.506	947.507	474.76	474.761	947.508
2022-08-13-KB-noFAIMS-FS-A2.08422.08422.2	interact-2022-08-13-KB-noFAIMS-FS-A2.pep.xml	VTIEHAR		R	A	7	2	876.983	824.452	824.451	413.233	413.233	824.45	413.233	0.0008	0.160879	8.674	0	0.9354	2	0	67	73	375180			TRUE	sp|Q13243|SRSF5_HUMAN	Q13243	SRSF5_HUMAN	SRSF5	Serine/arginine-rich splicing factor 5				2022-09-06-KB-FS-sp3scale-B2.08992.08992.2	interact-2022-09-06-KB-FS-sp3scale-B2.pep.xml	KFAETQPK		K	K	8	2	840.152	948.464	948.466	475.239	475.24	947.508
2022-08-13-KB-noFAIMS-FS-A2.08490.08490.3	interact-2022-08-13-KB-noFAIMS-FS-A2.pep.xml	YHTVNGHNCEVR	YHTVNGHNC[160]EVR	K	K	12	3	881.299	1484.67	1484.66	495.896	495.895	1484.66	495.893	0.0054	0.0238095	15.993	8.06	0.9756	2	0	167	178	2.40055e+06	9C(57.0215)		TRUE	sp|P09651|ROA1_HUMAN	P09651	ROA1_HUMAN	HNRNPA1	Heterogeneous nuclear ribonucleoprotein A1				2022-09-06-KB-FS-sp3scale-B2.09020.09020.2	interact-2022-09-06-KB-FS-sp3scale-B2.pep.xml	SAAQAAAQTNSNAAGK		K	Q	16	2	841.791	1459.7	1459.7	730.857	730.857	1459.7
2022-08-13-KB-noFAIMS-FS-A2.08522.08522.2	interact-2022-08-13-KB-noFAIMS-FS-A2.pep.xml	NKEEAAEYAK		K	L	10	2	883.102	1151.55	1151.55	576.782	576.782	1151.55	576.78	0.003	0.0029237	20.75	10.164	0.9859	2	1	202	211	1.40104e+06			TRUE	sp|P62753|RS6_HUMAN	P62753	RS6_HUMAN	RPS6	40S ribosomal protein S6				2022-09-06-KB-FS-sp3scale-B2.09025.09025.2	interact-2022-09-06-KB-FS-sp3scale-B2.pep.xml	QGVLTHGR		K	V	8	2	842.231	866.47	866.471	434.242	434.243	866.472
2022-08-13-KB-noFAIMS-FS-A2.08527.08527.2	interact-2022-08-13-KB-noFAIMS-FS-A2.pep.xml	GKYKEETIEK		K	M	10	2	883.332	1223.65	1223.64	612.831	612.83	1223.64	612.827	0.0052	0.101566	12.473	0	0.3183	2	2	133	142	252752			TRUE	sp|P61254|RL26_HUMAN	P61254	RL26_HUMAN	RPL26	60S ribosomal protein L26				2022-09-06-KB-FS-sp3scale-B2.09036.09036.2	interact-2022-09-06-KB-FS-sp3scale-B2.pep.xml	VIVEHAR		R	G	7	2	842.929	822.469	822.47	412.242	412.242	822.471
2022-08-13-KB-noFAIMS-FS-A2.08533.08533.3	interact-2022-08-13-KB-noFAIMS-FS-A2.pep.xml	LGIHEDSQNRK		K	K	11	3	883.808	1295.66	1295.66	432.894	432.894	1295.66	432.893	0.0025	0.486643	14.868	7.717	0.4039	2	0	447	457	596551			TRUE	sp|P07900|HS90A_HUMAN	P07900	HS90A_HUMAN	HSP90AA1	Heat shock protein HSP 90-alpha				2022-09-06-KB-FS-sp3scale-B2.09054.09054.2	interact-2022-09-06-KB-FS-sp3scale-B2.pep.xml	KYEEVAR		R	K	7	2	843.936	893.458	893.459	447.736	447.737	893.461
2022-08-13-KB-noFAIMS-FS-A2.08534.08534.2	interact-2022-08-13-KB-noFAIMS-FS-A2.pep.xml	YHTVNGHNCEVR	YHTVNGHNC[160]EVR	K	K	12	2	883.847	1484.66	1484.66	743.339	743.339	1484.66	743.336	0.0058	0.0223743	16.101	0	0.9687	2	0	167	178	411372	9C(57.0215)		TRUE	sp|P09651|ROA1_HUMAN	P09651	ROA1_HUMAN	HNRNPA1	Heterogeneous nuclear ribonucleoprotein A1				2022-09-06-KB-FS-sp3scale-B2.09105.09105.2	interact-2022-09-06-KB-FS-sp3scale-B2.pep.xml	HYTEAIKR		K	N	8	2	846.536	1016.54	1016.54	509.276	509.277	1016.54
2022-08-13-KB-noFAIMS-FS-A2.08554.08554.2	interact-2022-08-13-KB-noFAIMS-FS-A2.pep.xml	LAPGGHVGR		K	F	9	2	884.921	862.48	862.479	432.247	432.247	862.477	432.246	0.0019	0.0202069	16.278	8.435	0.9818	2	0	240	248	1.05429e+06			TRUE	sp|P36578|RL4_HUMAN	P36578	RL4_HUMAN	RPL4	60S ribosomal protein L4				2022-09-06-KB-FS-sp3scale-B2.09107.09107.2	interact-2022-09-06-KB-FS-sp3scale-B2.pep.xml	VTTHPLAK		K	D	8	2	846.64	865.499	865.501	433.757	433.758	865.502
2022-08-13-KB-noFAIMS-FS-A2.08576.08576.3	interact-2022-08-13-KB-noFAIMS-FS-A2.pep.xml	KTHCSGRK	KTHC[566]SGRK	R	H	8	3	886.076	1378.71	1378.71	460.578	460.577	1378.71	460.576	0.0019	0.340799	11.053	8.148	0.7091	2	0	22	29	2.14767e+06	4C(463.2365)		TRUE	sp|P09234|RU1C_HUMAN	P09234	RU1C_HUMAN	SNRPC	U1 small nuclear ribonucleoprotein C				2022-09-06-KB-FS-sp3scale-B2.09108.09108.2	interact-2022-09-06-KB-FS-sp3scale-B2.pep.xml	VELSNGEKR		R	S	9	2	846.68	1030.54	1030.54	516.276	516.277	1030.54
2022-08-13-KB-noFAIMS-FS-A2.08598.08598.2	interact-2022-08-13-KB-noFAIMS-FS-A2.pep.xml	DSHGVAQVR		R	F	9	2	887.271	967.486	967.486	484.75	484.75	967.484	484.749	0.0022	0.0123382	17.135	0	0.9897	2	0	56	64	1888395			TRUE	sp|P62277|RS13_HUMAN	P62277	RS13_HUMAN	RPS13	40S ribosomal protein S13				2022-09-06-KB-FS-sp3scale-B2.09145.09145.2	interact-2022-09-06-KB-FS-sp3scale-B2.pep.xml	EAGGAFGKR		R	E	9	2	849.041	891.454	891.455	446.734	446.735	891.456
2022-08-13-KB-noFAIMS-FS-A2.08599.08599.2	interact-2022-08-13-KB-noFAIMS-FS-A2.pep.xml	SAAQAAAQTNSNAAGK		K	Q	16	2	887.312	1459.71	1459.71	730.86	730.861	1459.7	730.858	0.0054	7.68688e-06	30.957	9.726	1	2	0	53	68	1.0193e+06			TRUE	sp|Q8NC51|PAIRB_HUMAN	Q8NC51	PAIRB_HUMAN	SERBP1	Plasminogen activator inhibitor 1 RNA-binding protein				2022-09-06-KB-FS-sp3scale-B2.09158.09158.3	interact-2022-09-06-KB-FS-sp3scale-B2.pep.xml	YHTVNGHNCEVR	YHTVNGHNC[160]EVR	K	K	12	3	849.824	1484.66	1484.66	495.893	495.892	1484.66
2022-08-13-KB-noFAIMS-FS-A2.08647.08647.2	interact-2022-08-13-KB-noFAIMS-FS-A2.pep.xml	YNADEAR		K	S	7	2	889.555	837.365	837.364	419.69	419.689	837.362	419.688	0.0022	0.0480563	14.773	9.12	0.9456	2	0	95	101	559398			FALSE	sp|P47813|IF1AX_HUMAN	P47813	IF1AX_HUMAN	EIF1AX	Eukaryotic translation initiation factor 1A, X-chromosomal	EIF1AY	sp|O14602|IF1AY_HUMAN		2022-09-06-KB-FS-sp3scale-B2.09192.09192.2	interact-2022-09-06-KB-FS-sp3scale-B2.pep.xml	HSLSGRPLK		K	V	9	2	851.817	993.569	993.571	497.792	497.793	993.572
2022-08-13-KB-noFAIMS-FS-A2.08658.08658.2	interact-2022-08-13-KB-noFAIMS-FS-A2.pep.xml	KTYVTPR		R	R	7	2	890.245	863.489	863.488	432.752	432.751	863.486	432.75	0.0012	0.368129	13.236	0	0.6756	2	0	11	17	865308			TRUE	sp|P46781|RS9_HUMAN	P46781	RS9_HUMAN	RPS9	40S ribosomal protein S9				2022-09-06-KB-FS-sp3scale-B2.09197.09197.2	interact-2022-09-06-KB-FS-sp3scale-B2.pep.xml	LAPGGHVGR		K	F	9	2	852.052	862.475	862.477	432.245	432.246	862.477
2022-08-13-KB-noFAIMS-FS-A2.08662.08662.2	interact-2022-08-13-KB-noFAIMS-FS-A2.pep.xml	GLQTSQDAR		K	F	9	2	890.433	974.481	974.48	488.248	488.248	974.478	488.246	0.0023	0.00191632	13.316	7.559	0.9992	2	0	65	73	886442			TRUE	sp|P27797|CALR_HUMAN	P27797	CALR_HUMAN	CALR	Calreticulin				2022-09-06-KB-FS-sp3scale-B2.09198.09198.2	interact-2022-09-06-KB-FS-sp3scale-B2.pep.xml	YNADEAR		K	S	7	2	852.313	837.36	837.361	419.687	419.688	837.362
2022-08-13-KB-noFAIMS-FS-A2.08699.08699.2	interact-2022-08-13-KB-noFAIMS-FS-A2.pep.xml	GLVAEGHR		R	L	8	2	892.161	837.449	837.448	419.732	419.731	837.446	419.73	0.0018	0.183443	11.446	0	0.8634	2	0	521	528	554513			TRUE	sp|P18206|VINC_HUMAN	P18206	VINC_HUMAN	VCL	Vinculin				2022-09-06-KB-FS-sp3scale-B2.09221.09221.2	interact-2022-09-06-KB-FS-sp3scale-B2.pep.xml	KIEISQHAK		K	Y	9	2	853.811	1052.6	1052.6	527.305	527.306	1052.6
2022-08-13-KB-noFAIMS-FS-A2.08754.08754.3	interact-2022-08-13-KB-noFAIMS-FS-A2.pep.xml	EDSQRPGAHLTVKK		R	I	14	3	895.151	1564.84	1564.84	522.619	522.619	1564.83	522.618	0.0045	0.00721107	17.068	7.181	0.9903	2	1	93	106	1.60924e+06			FALSE	sp|P09651|ROA1_HUMAN	P09651	ROA1_HUMAN	HNRNPA1	Heterogeneous nuclear ribonucleoprotein A1	HNRNPA1L2	sp|Q32P51|RA1L2_HUMAN		2022-09-06-KB-FS-sp3scale-B2.09260.09260.3	interact-2022-09-06-KB-FS-sp3scale-B2.pep.xml	LGIHEDSQNRK		K	K	11	3	856.007	1295.66	1295.66	432.893	432.893	1295.66
2022-08-13-KB-noFAIMS-FS-A2.08756.08756.2	interact-2022-08-13-KB-noFAIMS-FS-A2.pep.xml	NHAAPFSK		R	V	8	2	895.28	870.437	870.438	436.226	436.226	870.435	436.225	0.0027	0.0191536	15.371	7.591	0.9775	2	0	423	430	574505			FALSE	sp|Q92598|HS105_HUMAN	Q92598	HS105_HUMAN	HSPH1	Heat shock protein 105 kDa	HSPA4	sp|P34932|HSP74_HUMAN		2022-09-06-KB-FS-sp3scale-B2.09281.09281.2	interact-2022-09-06-KB-FS-sp3scale-B2.pep.xml	GLQTSQDAR		K	F	9	2	857.402	974.475	974.477	488.245	488.246	974.478
2022-08-13-KB-noFAIMS-FS-A2.08773.08773.2	interact-2022-08-13-KB-noFAIMS-FS-A2.pep.xml	APGFGDNRK		K	N	9	2	895.947	960.481	960.48	481.248	481.247	960.478	481.246	0.0018	0.0219407	15.135	10.321	0.9823	2	0	302	310	1.05347e+06			TRUE	sp|P10809|CH60_HUMAN	P10809	CH60_HUMAN	HSPD1	60 kDa heat shock protein, mitochondrial				2022-09-06-KB-FS-sp3scale-B2.09359.09359.2	interact-2022-09-06-KB-FS-sp3scale-B2.pep.xml	DSHGVAQVR		R	F	9	2	862.115	967.481	967.483	484.748	484.749	967.484
2022-08-13-KB-noFAIMS-FS-A2.08815.08815.2	interact-2022-08-13-KB-noFAIMS-FS-A2.pep.xml	EAAEQDVEK		K	K	9	2	897.89	1017.47	1017.46	509.74	509.739	1017.46	509.738	0.0026	0.0057064	21.517	13.637	0.9966	2	0	201	209	653290			TRUE	sp|P26373|RL13_HUMAN	P26373	RL13_HUMAN	RPL13	60S ribosomal protein L13				2022-09-06-KB-FS-sp3scale-B2.09363.09363.2	interact-2022-09-06-KB-FS-sp3scale-B2.pep.xml	KFGNPGER		K	L	8	2	862.54	903.455	903.456	452.735	452.736	903.456
2022-08-13-KB-noFAIMS-FS-A2.08856.08856.2	interact-2022-08-13-KB-noFAIMS-FS-A2.pep.xml	EANQAINPK		E	L	9	2	900.131	983.506	983.503	492.76	492.759	983.504	492.759	-0.0007	5.83935e-06	17.908	10.575	1	1	0	539	547	1.10884e+06			FALSE	sp|Q92841|DDX17_HUMAN	Q92841	DDX17_HUMAN	DDX17	Probable ATP-dependent RNA helicase DDX17	DDX5	sp|P17844|DDX5_HUMAN		2022-09-06-KB-FS-sp3scale-B2.09395.09395.2	interact-2022-09-06-KB-FS-sp3scale-B2.pep.xml	KTYVTPR		R	R	7	2	864.39	863.484	863.486	432.749	432.75	863.486
2022-08-13-KB-noFAIMS-FS-A2.08863.08863.2	interact-2022-08-13-KB-noFAIMS-FS-A2.pep.xml	THYDPPR		R	K	7	2	900.532	884.416	884.414	443.216	443.215	884.414	443.214	0.0004	0.124308	13.122	8.338	0.9638	2	0	193	199	2.69529e+06			FALSE	sp|P31943|HNRH1_HUMAN	P31943	HNRH1_HUMAN	HNRNPH1	Heterogeneous nuclear ribonucleoprotein H	HNRNPH2	sp|P55795|HNRH2_HUMAN		2022-09-06-KB-FS-sp3scale-B2.09404.09404.2	interact-2022-09-06-KB-FS-sp3scale-B2.pep.xml	EAAEQDVEK		K	K	9	2	864.825	1017.46	1017.46	509.737	509.737	1017.46
2022-08-13-KB-noFAIMS-FS-A2.08864.08864.2	interact-2022-08-13-KB-noFAIMS-FS-A2.pep.xml	EANQAINPK		E	L	9	2	900.571	983.506	983.503	492.76	492.759	983.504	492.759	-0.0007	1.95321	8.337	0	0.2496	1	0	539	547	1.10884e+06			FALSE	sp|Q92841|DDX17_HUMAN	Q92841	DDX17_HUMAN	DDX17	Probable ATP-dependent RNA helicase DDX17	DDX5	sp|P17844|DDX5_HUMAN		2022-09-06-KB-FS-sp3scale-B2.09508.09508.2	interact-2022-09-06-KB-FS-sp3scale-B2.pep.xml	KVGDDIAK		K	A	8	2	871.375	844.463	844.465	423.239	423.24	844.465
2022-08-13-KB-noFAIMS-FS-A2.08865.08865.2	interact-2022-08-13-KB-noFAIMS-FS-A2.pep.xml	EFNAEVHRK		K	H	9	2	900.61	1128.57	1128.57	565.293	565.291	1128.57	565.291	0.0001	5.72218e-07	20.116	9.655	1	2	0	189	197	1039665			TRUE	sp|P46777|RL5_HUMAN	P46777	RL5_HUMAN	RPL5	60S ribosomal protein L5				2022-09-06-KB-FS-sp3scale-B2.09573.09573.2	interact-2022-09-06-KB-FS-sp3scale-B2.pep.xml	IQNDAGVR		K	I	8	2	875.331	871.448	871.45	436.731	436.732	871.451
2022-08-13-KB-noFAIMS-FS-A2.08867.08867.2	interact-2022-08-13-KB-noFAIMS-FS-A2.pep.xml	ITPEEAK		R	Y	7	2	900.689	786.415	786.413	394.215	394.214	786.412	394.213	0.0004	0.0759452	15.978	10.544	0.9744	2	0	114	120	1.4712e+06			TRUE	sp|P62701|RS4X_HUMAN	P62701	RS4X_HUMAN	RPS4X	40S ribosomal protein S4, X isoform				2022-09-06-KB-FS-sp3scale-B2.09575.09575.2	interact-2022-09-06-KB-FS-sp3scale-B2.pep.xml	RGEIIAK		K	Q	7	2	875.414	785.474	785.476	393.744	393.745	785.476
2022-08-13-KB-noFAIMS-FS-A2.08876.08876.3	interact-2022-08-13-KB-noFAIMS-FS-A2.pep.xml	HADIVTTTTHK		K	T	11	3	901.429	1222.63	1222.63	408.551	408.551	1222.63	408.551	-0.0003	0.00307256	18.55	7.713	0.9995	2	0	270	280	941174			TRUE	sp|P34897|GLYM_HUMAN	P34897	GLYM_HUMAN	SHMT2	Serine hydroxymethyltransferase, mitochondrial				2022-09-06-KB-FS-sp3scale-B2.09639.09639.2	interact-2022-09-06-KB-FS-sp3scale-B2.pep.xml	EIEVGGGRK		K	A	9	2	879.063	943.507	943.508	472.761	472.762	943.509
2022-08-13-KB-noFAIMS-FS-A2.08885.08885.3	interact-2022-08-13-KB-noFAIMS-FS-A2.pep.xml	RPDQQLQGEGK		R	I	11	3	901.79	1254.62	1254.62	419.214	419.214	1254.63	419.218	-0.0128	0.155776	12.73	0	0.298	2	0	112	122	510001			TRUE	sp|Q8NC51|PAIRB_HUMAN	Q8NC51	PAIRB_HUMAN	SERBP1	Plasminogen activator inhibitor 1 RNA-binding protein				2022-09-06-KB-FS-sp3scale-B2.09641.09641.3	interact-2022-09-06-KB-FS-sp3scale-B2.pep.xml	TATPQQAQEVHEK		K	L	13	3	879.369	1465.71	1465.72	489.579	489.579	1465.72
2022-08-13-KB-noFAIMS-FS-A2.08888.08888.2	interact-2022-08-13-KB-noFAIMS-FS-A2.pep.xml	YTQVGPDHNR		K	S	10	2	901.91	1185.55	1185.55	593.783	593.784	1185.55	593.784	0.0008	0.0256448	15.864	0	0.9902	2	0	200	209	365434			TRUE	sp|Q08211|DHX9_HUMAN	Q08211	DHX9_HUMAN	DHX9	ATP-dependent RNA helicase A				2022-09-06-KB-FS-sp3scale-B2.09648.09648.2	interact-2022-09-06-KB-FS-sp3scale-B2.pep.xml	APGFGDNRK		K	N	9	2	879.668	960.476	960.477	481.245	481.246	960.478
2022-08-13-KB-noFAIMS-FS-A2.08936.08936.2	interact-2022-08-13-KB-noFAIMS-FS-A2.pep.xml	SMPEQTGEK		R	-	9	2	904.156	1005.45	1005.45	503.731	503.731	1005.44	503.729	0.0032	0.0880542	13.721	0	0.8974	2	0	107	115	1.93917e+06			TRUE	sp|P62888|RL30_HUMAN	P62888	RL30_HUMAN	RPL30	60S ribosomal protein L30				2022-09-06-KB-FS-sp3scale-B2.09660.09660.2	interact-2022-09-06-KB-FS-sp3scale-B2.pep.xml	TATPQQAQEVHEK		K	L	13	2	880.413	1465.71	1465.72	733.864	733.866	1465.72
2022-08-13-KB-noFAIMS-FS-A2.08937.08937.2	interact-2022-08-13-KB-noFAIMS-FS-A2.pep.xml	RPDQQLQGEGK		R	I	11	2	904.196	1254.63	1254.63	628.322	628.324	1254.63	628.323	0.0028	0.000104894	29.417	14.255	1	2	0	112	122	1.75796e+06			TRUE	sp|Q8NC51|PAIRB_HUMAN	Q8NC51	PAIRB_HUMAN	SERBP1	Plasminogen activator inhibitor 1 RNA-binding protein				2022-09-06-KB-FS-sp3scale-B2.09739.09739.2	interact-2022-09-06-KB-FS-sp3scale-B2.pep.xml	SVSSSSYR		R	R	8	2	885.426	871.401	871.403	436.708	436.709	871.404
2022-08-13-KB-noFAIMS-FS-A2.08938.08938.2	interact-2022-08-13-KB-noFAIMS-FS-A2.pep.xml	LTSDDVK		K	E	7	2	904.341	776.392	776.392	389.204	389.203	776.392	389.203	0.0006	0.0543876	12.558	12.558	0.9752	2	0	28	34	1.44912e+06			FALSE	sp|P62277|RS13_HUMAN	P62277	RS13_HUMAN	RPS13	40S ribosomal protein S13	HERC1	sp|Q15751|HERC1_HUMAN		2022-09-06-KB-FS-sp3scale-B2.09760.09760.2	interact-2022-09-06-KB-FS-sp3scale-B2.pep.xml	LTSDDVK		K	E	7	2	886.791	776.388	776.391	389.202	389.203	776.392
2022-08-13-KB-noFAIMS-FS-A2.08940.08940.2	interact-2022-08-13-KB-noFAIMS-FS-A2.pep.xml	IQNDAGVR		K	I	8	2	904.419	871.454	871.448	436.734	436.731	871.451	436.733	-0.0031	0.196752	12.477	10.728	0.8759	2	0	348	355	844273			FALSE	sp|Q92945|FUBP2_HUMAN	Q92945	FUBP2_HUMAN	KHSRP	Far upstream element-binding protein 2	FUBP1, FUBP3	sp|Q96AE4|FUBP1_HUMAN, sp|Q96I24|FUBP3_HUMAN		2022-09-06-KB-FS-sp3scale-B2.09800.09800.2	interact-2022-09-06-KB-FS-sp3scale-B2.pep.xml	NHAAPFSK		R	V	8	2	889.691	870.432	870.434	436.223	436.224	870.435
2022-08-13-KB-noFAIMS-FS-A2.08958.08958.2	interact-2022-08-13-KB-noFAIMS-FS-A2.pep.xml	LIEDKPR		R	T	7	2	905.255	869.5	869.499	435.757	435.757	869.497	435.756	0.0021	0.0641764	15.108	13.108	0.499	2	1	178	184	915133			TRUE	sp|Q13247|SRSF6_HUMAN	Q13247	SRSF6_HUMAN	SRSF6	Serine/arginine-rich splicing factor 6				2022-09-06-KB-FS-sp3scale-B2.09944.09944.2	interact-2022-09-06-KB-FS-sp3scale-B2.pep.xml	KPATSYVR		R	T	8	2	898.666	920.505	920.507	461.26	461.261	920.508
2022-08-13-KB-noFAIMS-FS-A2.08985.08985.2	interact-2022-08-13-KB-noFAIMS-FS-A2.pep.xml	SQDSMSSDTAR		R	T	11	2	906.617	1183.48	1183.48	592.748	592.748	1183.48	592.746	0.0033	0.14563	9.847	0	0.8714	2	0	599	609	232376			TRUE	sp|P25205|MCM3_HUMAN	P25205	MCM3_HUMAN	MCM3	DNA replication licensing factor MCM3				2022-09-06-KB-FS-sp3scale-B2.10139.10139.2	interact-2022-09-06-KB-FS-sp3scale-B2.pep.xml	GTNESLER		K	Q	8	2	911.419	904.423	904.425	453.219	453.22	904.425
2022-08-13-KB-noFAIMS-FS-A2.09038.09038.2	interact-2022-08-13-KB-noFAIMS-FS-A2.pep.xml	NSTIPTK		R	Q	7	2	909.517	759.413	759.414	380.714	380.714	759.413	380.714	0.0011	0.0889197	12.598	9.123	0.9432	2	0	417	423	3.48918e+06			FALSE	sp|P0DMV8|HS71A_HUMAN	P0DMV8	HS71A_HUMAN	HSPA1A	Heat shock 70 kDa protein 1A	HSPA1B, HSPA1L	sp|P0DMV9|HS71B_HUMAN, sp|P34931|HS71L_HUMAN		2022-09-06-KB-FS-sp3scale-B2.10194.10194.2	interact-2022-09-06-KB-FS-sp3scale-B2.pep.xml	AAATPESQEPQAK		K	G	13	2	914.72	1326.64	1326.64	664.328	664.328	1326.64
2022-08-13-KB-noFAIMS-FS-A2.09041.09041.2	interact-2022-08-13-KB-noFAIMS-FS-A2.pep.xml	NEGSESAPEGQAQQR		K	R	15	2	909.638	1586.69	1586.69	794.353	794.354	1586.69	794.353	0.0022	0.00183337	12.447	0	0.9995	2	0	171	185	821716			TRUE	sp|P67809|YBOX1_HUMAN	P67809	YBOX1_HUMAN	YBX1	Nuclease-sensitive element-binding protein 1				2022-09-06-KB-FS-sp3scale-B2.10199.10199.2	interact-2022-09-06-KB-FS-sp3scale-B2.pep.xml	KLNVTEQEK		K	I	9	2	915.172	1087.58	1087.59	544.799	544.801	1087.59
2022-08-13-KB-noFAIMS-FS-A2.09043.09043.3	interact-2022-08-13-KB-noFAIMS-FS-A2.pep.xml	IRQNEINNPK		R	F	10	3	909.719	1224.66	1224.66	409.227	409.227	1224.66	409.226	0.0019	0.237137	11	0	0.6508	2	1	71	80	557992			TRUE	sp|Q15459|SF3A1_HUMAN	Q15459	SF3A1_HUMAN	SF3A1	Splicing factor 3A subunit 1				2022-09-06-KB-FS-sp3scale-B2.10208.10208.2	interact-2022-09-06-KB-FS-sp3scale-B2.pep.xml	IAGQVAAANK		R	K	10	2	915.549	941.527	941.529	471.771	471.772	941.529
2022-08-13-KB-noFAIMS-FS-A2.09052.09052.2	interact-2022-08-13-KB-noFAIMS-FS-A2.pep.xml	SDTAAAAVR		K	Q	9	2	910.079	860.435	860.438	431.225	431.226	860.435	431.225	0.0025	0.000643021	14.613	11.007	0.9995	2	0	529	537	661702			FALSE	contaminant_UBIQUITIN02	contaminant_UBIQUITIN02	contaminant_UBIQUITIN02		contaminant_UBIQUITIN02	UBA1	sp|P22314|UBA1_HUMAN		2022-09-06-KB-FS-sp3scale-B2.10240.10240.2	interact-2022-09-06-KB-FS-sp3scale-B2.pep.xml	SHEAEVLK		K	Q	8	2	917.61	911.471	911.472	456.743	456.743	911.471
2022-08-13-KB-noFAIMS-FS-A2.09063.09063.2	interact-2022-08-13-KB-noFAIMS-FS-A2.pep.xml	KAVVVCPK	KAVVVC[160]PK	R	D	8	2	910.52	899.526	899.528	450.77	450.771	899.526	450.77	0.0012	0.00420242	20.006	12.398	0.9989	2	0	602	609	531708	6C(57.0215)		TRUE	sp|Q00839|HNRPU_HUMAN	Q00839	HNRPU_HUMAN	HNRNPU	Heterogeneous nuclear ribonucleoprotein U				2022-09-06-KB-FS-sp3scale-B2.10268.10268.2	interact-2022-09-06-KB-FS-sp3scale-B2.pep.xml	QVHPDTGISSK		K	A	11	2	919.034	1167.6	1167.6	584.805	584.805	1167.59
2022-08-13-KB-noFAIMS-FS-A2.09091.09091.2	interact-2022-08-13-KB-noFAIMS-FS-A2.pep.xml	NSTIPTK		R	Q	7	2	911.647	759.413	759.414	380.714	380.714	759.413	380.714	0.0011	0.308141	11.545	8.587	0.7573	2	0	417	423	3.48918e+06			FALSE	sp|P0DMV8|HS71A_HUMAN	P0DMV8	HS71A_HUMAN	HSPA1A	Heat shock 70 kDa protein 1A	HSPA1B, HSPA1L	sp|P0DMV9|HS71B_HUMAN, sp|P34931|HS71L_HUMAN		2022-09-06-KB-FS-sp3scale-B2.10272.10272.3	interact-2022-09-06-KB-FS-sp3scale-B2.pep.xml	QVHPDTGISSK		K	A	11	3	919.673	1167.59	1167.59	390.203	390.204	1167.59
2022-08-13-KB-noFAIMS-FS-A2.09113.09113.2	interact-2022-08-13-KB-noFAIMS-FS-A2.pep.xml	VITEEEK		R	N	7	2	912.981	846.437	846.435	424.226	424.225	846.433	424.224	0.0016	0.0335387	14.422	10.387	0.9713	2	0	168	174	1.09781e+06			FALSE	sp|P26373|RL13_HUMAN	P26373	RL13_HUMAN	RPL13	60S ribosomal protein L13	CREB3L2	sp|Q70SY1|CR3L2_HUMAN		2022-09-06-KB-FS-sp3scale-B2.10296.10296.2	interact-2022-09-06-KB-FS-sp3scale-B2.pep.xml	GHYTIGK		R	E	7	2	921.649	774.401	774.402	388.208	388.209	774.402
2022-08-13-KB-noFAIMS-FS-A2.09144.09144.2	interact-2022-08-13-KB-noFAIMS-FS-A2.pep.xml	SVSSSSYR		R	R	8	2	914.565	871.407	871.406	436.711	436.71	871.404	436.709	0.0026	0.235776	9.01	0	0.761	2	0	5	12	1.46779e+06			TRUE	sp|P08670|VIME_HUMAN	P08670	VIME_HUMAN	VIM	Vimentin				2022-09-06-KB-FS-sp3scale-B2.10308.10308.2	interact-2022-09-06-KB-FS-sp3scale-B2.pep.xml	GAPAAATAPAPTAHK		R	A	15	2	922.377	1330.7	1330.7	666.356	666.357	1330.7
2022-08-13-KB-noFAIMS-FS-A2.09145.09145.2	interact-2022-08-13-KB-noFAIMS-FS-A2.pep.xml	RQQEEMMR		R	R	8	2	914.604	1106.5	1106.5	554.257	554.256	1106.5	554.255	0.0024	0.399945	11.092	0	0.5277	2	0	357	364	1.13419e+06			TRUE	sp|Q15233|NONO_HUMAN	Q15233	NONO_HUMAN	NONO	Non-POU domain-containing octamer-binding protein				2022-09-06-KB-FS-sp3scale-B2.10313.10313.2	interact-2022-09-06-KB-FS-sp3scale-B2.pep.xml	LAQEYSK		K	L	7	2	922.815	837.422	837.424	419.718	419.719	837.423
2022-08-13-KB-noFAIMS-FS-A2.09146.09146.2	interact-2022-08-13-KB-noFAIMS-FS-A2.pep.xml	HQGVMVGMGQK	HQGVMVGM[147]GQK	R	D	11	2	914.643	1186.56	1186.56	594.289	594.288	1186.56	594.287	0.0022	0.000243221	24.956	17.675	1	2	0	40	50	2.38451e+06	8M(15.9949)		FALSE	sp|P60709|ACTB_HUMAN	P60709	ACTB_HUMAN	ACTB	Actin, cytoplasmic 1	ACTA1, ACTA2, ACTBL2, ACTC1, ACTG1, ACTG2	sp|P62736|ACTA_HUMAN, sp|P63261|ACTG_HUMAN, sp|P63267|ACTH_HUMAN, sp|P68032|ACTC_HUMAN, sp|P68133|ACTS_HUMAN, sp|Q562R1|ACTBL_HUMAN		2022-09-06-KB-FS-sp3scale-B2.10342.10342.2	interact-2022-09-06-KB-FS-sp3scale-B2.pep.xml	QGTEIDGR		K	S	8	2	924.503	874.413	874.416	438.214	438.215	874.414
2022-08-13-KB-noFAIMS-FS-A2.09153.09153.2	interact-2022-08-13-KB-noFAIMS-FS-A2.pep.xml	SACGVCPGR	SAC[160]GVC[160]PGR	K	L	9	2	914.924	962.409	962.41	482.212	482.212	962.406	482.21	0.0034	0.037779	15.191	0	0.9463	2	0	44	52	428968	3C(57.0215), 6C(57.0215)		TRUE	sp|P49207|RL34_HUMAN	P49207	RL34_HUMAN	RPL34	60S ribosomal protein L34				2022-09-06-KB-FS-sp3scale-B2.10373.10373.2	interact-2022-09-06-KB-FS-sp3scale-B2.pep.xml	VGEFSGANKEK		K	L	11	2	926.305	1164.58	1164.58	583.296	583.296	1164.58
2022-08-13-KB-noFAIMS-FS-A2.09190.09190.2	interact-2022-08-13-KB-noFAIMS-FS-A2.pep.xml	KPATSYVR		R	T	8	2	916.462	920.511	920.509	461.263	461.262	920.508	461.261	0.0012	0.045769	14.693	11.379	0.9713	2	0	72	79	1.31996e+06			TRUE	sp|P46779|RL28_HUMAN	P46779	RL28_HUMAN	RPL28	60S ribosomal protein L28				2022-09-06-KB-FS-sp3scale-B2.10412.10412.2	interact-2022-09-06-KB-FS-sp3scale-B2.pep.xml	YKAEDEVQR		K	E	9	2	928.417	1136.55	1136.55	569.281	569.281	1136.55
2022-08-13-KB-noFAIMS-FS-A2.09191.09191.3	interact-2022-08-13-KB-noFAIMS-FS-A2.pep.xml	TATPQQAQEVHEK		K	L	13	3	916.723	1465.72	1465.72	489.581	489.58	1465.72	489.579	0.0022	1.43544e-08	28.084	11.225	1	2	0	213	225	4853702			TRUE	sp|P60174|TPIS_HUMAN	P60174	TPIS_HUMAN	TPI1	Triosephosphate isomerase				2022-09-06-KB-FS-sp3scale-B2.10425.10425.2	interact-2022-09-06-KB-FS-sp3scale-B2.pep.xml	NAESNAELK		K	G	9	2	929.431	974.465	974.467	488.24	488.241	974.467
2022-08-13-KB-noFAIMS-FS-A2.09202.09202.3	interact-2022-08-13-KB-noFAIMS-FS-A2.pep.xml	ANKITITNDKGR		K	L	12	3	917.221	1329.74	1329.74	444.254	444.254	1329.74	444.253	0.0026	0.304953	11.65	8.503	0.4475	2	2	498	509	829020			FALSE	sp|P0DMV8|HS71A_HUMAN	P0DMV8	HS71A_HUMAN	HSPA1A	Heat shock 70 kDa protein 1A	HSPA1B, HSPA6	sp|P0DMV9|HS71B_HUMAN, sp|P17066|HSP76_HUMAN		2022-09-06-KB-FS-sp3scale-B2.10426.10426.2	interact-2022-09-06-KB-FS-sp3scale-B2.pep.xml	EDAANNYAR		K	G	9	2	929.479	1022.44	1022.44	512.227	512.228	1022.44
2022-08-13-KB-noFAIMS-FS-A2.09203.09203.2	interact-2022-08-13-KB-noFAIMS-FS-A2.pep.xml	LSPSPSSR		K	V	8	2	917.26	829.432	829.432	415.723	415.723	829.429	415.722	0.0022	0.693027	12.137	10.457	0.2228	2	0	390	397	319113			FALSE	sp|P20700|LMNB1_HUMAN	P20700	LMNB1_HUMAN	LMNB1	Lamin-B1	LMNB2	sp|Q03252|LMNB2_HUMAN		2022-09-06-KB-FS-sp3scale-B2.10427.10427.2	interact-2022-09-06-KB-FS-sp3scale-B2.pep.xml	IAEVGAGGSK		K	S	10	2	929.547	887.47	887.471	444.742	444.743	887.471
2022-08-13-KB-noFAIMS-FS-A2.09207.09207.3	interact-2022-08-13-KB-noFAIMS-FS-A2.pep.xml	KGKPHCSR	KGKPHC[566]SR	K	N	8	3	917.417	1374.72	1374.71	459.246	459.245	1374.71	459.245	0.0022	0.00691476	17.251	9.273	0.9946	2	1	39	46	2592293	6C(463.2365)		TRUE	sp|Q02878|RL6_HUMAN	Q02878	RL6_HUMAN	RPL6	60S ribosomal protein L6				2022-09-06-KB-FS-sp3scale-B2.10477.10477.2	interact-2022-09-06-KB-FS-sp3scale-B2.pep.xml	AVTEMNGR		K	I	8	2	932.097	876.411	876.413	439.213	439.214	876.412
2022-08-13-KB-noFAIMS-FS-A2.09212.09212.2	interact-2022-08-13-KB-noFAIMS-FS-A2.pep.xml	TATPQQAQEVHEK		K	L	13	2	917.619	1465.72	1465.72	733.867	733.867	1465.72	733.865	0.0041	0.000369828	23.228	0	0.9998	2	0	213	225	568790			TRUE	sp|P60174|TPIS_HUMAN	P60174	TPIS_HUMAN	TPI1	Triosephosphate isomerase				2022-09-06-KB-FS-sp3scale-B2.10493.10493.2	interact-2022-09-06-KB-FS-sp3scale-B2.pep.xml	NTVQGFKR		K	F	8	2	933.246	948.513	948.515	475.264	475.265	948.514
2022-08-13-KB-noFAIMS-FS-A2.09214.09214.2	interact-2022-08-13-KB-noFAIMS-FS-A2.pep.xml	YLPHSAGR		K	Y	8	2	917.7	899.464	899.465	450.739	450.74	899.461	450.738	0.0037	0.00215066	13.423	10.135	0.9988	2	0	48	55	1.87843e+06			TRUE	sp|P46782|RS5_HUMAN	P46782	RS5_HUMAN	RPS5	40S ribosomal protein S5				2022-09-06-KB-FS-sp3scale-B2.10534.10534.2	interact-2022-09-06-KB-FS-sp3scale-B2.pep.xml	YDNGSGYR		R	R	8	2	935.725	930.384	930.385	466.199	466.2	930.383
2022-08-13-KB-noFAIMS-FS-A2.09240.09240.2	interact-2022-08-13-KB-noFAIMS-FS-A2.pep.xml	FQESEERPK		R	L	9	2	919.049	1148.55	1148.55	575.283	575.281	1148.55	575.28	0.0018	0.282163	12.698	0	0.2121	2	1	689	697	429663			TRUE	sp|P34932|HSP74_HUMAN	P34932	HSP74_HUMAN	HSPA4	Heat shock 70 kDa protein 4				2022-09-06-KB-FS-sp3scale-B2.10584.10584.2	interact-2022-09-06-KB-FS-sp3scale-B2.pep.xml	FAETQPK		K	K	7	2	938.767	819.411	819.413	410.713	410.714	819.413
2022-08-13-KB-noFAIMS-FS-A2.09244.09244.3	interact-2022-08-13-KB-noFAIMS-FS-A2.pep.xml	FQESEERPK		R	L	9	3	919.205	1148.55	1148.55	383.858	383.858	1148.55	383.856	0.0053	0.143219	10.876	0	0.631	2	1	689	697	502510			TRUE	sp|P34932|HSP74_HUMAN	P34932	HSP74_HUMAN	HSPA4	Heat shock 70 kDa protein 4				2022-09-06-KB-FS-sp3scale-B2.10600.10600.2	interact-2022-09-06-KB-FS-sp3scale-B2.pep.xml	KLTVNPGTK		K	S	9	2	939.685	956.564	956.564	479.289	479.289	956.566
2022-08-13-KB-noFAIMS-FS-A2.09250.09250.2	interact-2022-08-13-KB-noFAIMS-FS-A2.pep.xml	MDQPPQAK		K	K	8	2	919.723	913.436	913.436	457.725	457.725	913.433	457.724	0.0034	0.411386	12.043	0	0.4014	2	0	561	568	466174			TRUE	sp|P34932|HSP74_HUMAN	P34932	HSP74_HUMAN	HSPA4	Heat shock 70 kDa protein 4				2022-09-06-KB-FS-sp3scale-B2.10624.10624.2	interact-2022-09-06-KB-FS-sp3scale-B2.pep.xml	ALVATPGKK		K	G	9	2	941.141	883.547	883.55	442.781	442.782	883.549
2022-08-13-KB-noFAIMS-FS-A2.09252.09252.2	interact-2022-08-13-KB-noFAIMS-FS-A2.pep.xml	AHPPELK		K	K	7	2	919.851	790.438	790.437	396.226	396.226	790.434	396.224	0.0034	0.225424	11.088	0	0.7344	2	0	4	10	640335			TRUE	sp|P62308|RUXG_HUMAN	P62308	RUXG_HUMAN	SNRPG	Small nuclear ribonucleoprotein G				2022-09-06-KB-FS-sp3scale-B2.10637.10637.3	interact-2022-09-06-KB-FS-sp3scale-B2.pep.xml	VGGTSDVEVNEKK		K	D	13	3	941.953	1360.68	1360.68	454.568	454.567	1360.68
2022-08-13-KB-noFAIMS-FS-A2.09255.09255.2	interact-2022-08-13-KB-noFAIMS-FS-A2.pep.xml	HSEVQQANLK		K	A	10	2	919.969	1152.59	1152.59	577.303	577.303	1152.59	577.302	0.0026	0.371535	12.22	0	0.5633	2	0	319	328	334066			TRUE	sp|P35606|COPB2_HUMAN	P35606	COPB2_HUMAN	COPB2	Coatomer subunit beta'				2022-09-06-KB-FS-sp3scale-B2.10648.10648.2	interact-2022-09-06-KB-FS-sp3scale-B2.pep.xml	VGGTSDVEVNEKK		K	D	13	2	942.648	1360.68	1360.68	681.348	681.35	1360.68
2022-08-13-KB-noFAIMS-FS-A2.09261.09261.2	interact-2022-08-13-KB-noFAIMS-FS-A2.pep.xml	DAEDAVR		R	G	7	2	920.205	774.352	774.352	388.183	388.183	774.351	388.183	0.0008	0.958848	9.573	7.882	0.2767	2	0	59	65	539142			TRUE	sp|Q16629|SRSF7_HUMAN	Q16629	SRSF7_HUMAN	SRSF7	Serine/arginine-rich splicing factor 7				2022-09-06-KB-FS-sp3scale-B2.10678.10678.3	interact-2022-09-06-KB-FS-sp3scale-B2.pep.xml	DAVTYTEHAKR		R	K	11	3	944.877	1289.64	1289.64	430.886	430.886	1289.64
2022-08-13-KB-noFAIMS-FS-A2.09263.09263.2	interact-2022-08-13-KB-noFAIMS-FS-A2.pep.xml	GGNIGDGGGAADR		R	V	13	2	920.284	1115.5	1115.5	558.756	558.756	1115.5	558.755	0.0019	0.0359956	15.275	0	0.9718	2	0	587	599	4.66351e+06			TRUE	sp|P55072|TERA_HUMAN	P55072	TERA_HUMAN	VCP	Transitional endoplasmic reticulum ATPase				2022-09-06-KB-FS-sp3scale-B2.10734.10734.2	interact-2022-09-06-KB-FS-sp3scale-B2.pep.xml	ITITNDKGR		K	L	9	2	947.955	1016.56	1016.56	509.287	509.289	1016.56
2022-08-13-KB-noFAIMS-FS-A2.09275.09275.2	interact-2022-08-13-KB-noFAIMS-FS-A2.pep.xml	VSAQEVR		K	K	7	2	920.761	787.422	787.419	394.718	394.717	787.419	394.717	0.0006	0.0419517	16.009	12.36	0.9821	2	0	65	71	482694			TRUE	sp|P15311|EZRI_HUMAN	P15311	EZRI_HUMAN	EZR	Ezrin				2022-09-06-KB-FS-sp3scale-B2.10735.10735.3	interact-2022-09-06-KB-FS-sp3scale-B2.pep.xml	DRDYSDHPSGGSYR		R	D	14	3	948.216	1610.67	1610.67	537.897	537.898	1610.67
2022-08-13-KB-noFAIMS-FS-A2.09302.09302.3	interact-2022-08-13-KB-noFAIMS-FS-A2.pep.xml	RTAQEVETYRR		R	S	11	3	922.077	1407.72	1407.72	470.249	470.248	1407.72	470.248	0.0008	0.00337482	20.387	9.767	0.9994	2	0	68	78	1.1488e+06			TRUE	sp|P17844|DDX5_HUMAN	P17844	DDX5_HUMAN	DDX5	Probable ATP-dependent RNA helicase DDX5				2022-09-06-KB-FS-sp3scale-B2.10752.10752.2	interact-2022-09-06-KB-FS-sp3scale-B2.pep.xml	DAVTYTEHAKR		R	K	11	2	949.176	1289.63	1289.64	645.824	645.825	1289.64
2022-08-13-KB-noFAIMS-FS-A2.09311.09311.3	interact-2022-08-13-KB-noFAIMS-FS-A2.pep.xml	LGIHEDSTNRR		K	R	11	3	922.561	1296.66	1296.65	433.226	433.225	1296.65	433.225	0.0009	0.000197803	15.591	10.024	0.9997	2	0	439	449	1644116			TRUE	sp|P08238|HS90B_HUMAN	P08238	HS90B_HUMAN	HSP90AB1	Heat shock protein HSP 90-beta				2022-09-06-KB-FS-sp3scale-B2.10763.10763.2	interact-2022-09-06-KB-FS-sp3scale-B2.pep.xml	YGGGGYGR		R	R	8	2	949.854	785.344	785.347	393.679	393.681	785.346
2022-08-13-KB-noFAIMS-FS-A2.09317.09317.2	interact-2022-08-13-KB-noFAIMS-FS-A2.pep.xml	GHYTIGK		R	E	7	2	923.076	774.403	774.403	388.209	388.209	774.402	388.209	0.0007	0.000963831	16.532	9.492	0.9997	2	0	106	112	843092			FALSE	sp|P68366|TBA4A_HUMAN	P68366	TBA4A_HUMAN	TUBA4A	Tubulin alpha-4A chain	TUBA1A, TUBA1B, TUBA1C, TUBA3E	sp|P68363|TBA1B_HUMAN, sp|Q6PEY2|TBA3E_HUMAN, sp|Q71U36|TBA1A_HUMAN, sp|Q9BQE3|TBA1C_HUMAN		2022-09-06-KB-FS-sp3scale-B2.10813.10813.2	interact-2022-09-06-KB-FS-sp3scale-B2.pep.xml	KSGSPTHQAK		K	V	10	2	952.964	1039.54	1039.53	520.778	520.775	1039.54
2022-08-13-KB-noFAIMS-FS-A2.09324.09324.2	interact-2022-08-13-KB-noFAIMS-FS-A2.pep.xml	YGDGPRPPK		R	M	9	2	923.361	985.5	985.499	493.757	493.757	985.498	493.756	0.0012	0.00334773	20.401	9.415	0.9909	2	1	1155	1163	852086			TRUE	sp|Q08211|DHX9_HUMAN	Q08211	DHX9_HUMAN	DHX9	ATP-dependent RNA helicase A				2022-09-06-KB-FS-sp3scale-B2.10843.10843.2	interact-2022-09-06-KB-FS-sp3scale-B2.pep.xml	TDTGEPMGR		R	G	9	2	954.687	962.412	962.414	482.213	482.214	962.413
2022-08-13-KB-noFAIMS-FS-A2.09327.09327.3	interact-2022-08-13-KB-noFAIMS-FS-A2.pep.xml	VGGTSDVEVNEKKDR		K	V	15	3	923.478	1631.82	1631.81	544.946	544.946	1631.81	544.944	0.0033	0.0663361	16.213	10.704	0.8685	2	1	406	420	520531			TRUE	sp|P10809|CH60_HUMAN	P10809	CH60_HUMAN	HSPD1	60 kDa heat shock protein, mitochondrial				2022-09-06-KB-FS-sp3scale-B2.10909.10909.2	interact-2022-09-06-KB-FS-sp3scale-B2.pep.xml	VGSEIER		R	M	7	2	958.682	788.403	788.404	395.209	395.209	788.403
2022-08-13-KB-noFAIMS-FS-A2.09332.09332.2	interact-2022-08-13-KB-noFAIMS-FS-A2.pep.xml	VTTEQYQK		R	A	8	2	923.679	995.495	995.493	498.755	498.754	995.492	498.753	0.0007	1.68947	9.589	0	0.2078	2	0	158	165	301214			TRUE	sp|Q9NX63|MIC19_HUMAN	Q9NX63	MIC19_HUMAN	CHCHD3	MIC				2022-09-06-KB-FS-sp3scale-B2.10918.10918.2	interact-2022-09-06-KB-FS-sp3scale-B2.pep.xml	YNGLIHRK		R	T	8	2	959.299	999.56	999.563	500.787	500.789	999.561
2022-08-13-KB-noFAIMS-FS-A2.09333.09333.3	interact-2022-08-13-KB-noFAIMS-FS-A2.pep.xml	HRAQVIYTR		K	N	9	3	923.719	1142.64	1142.64	381.886	381.886	1142.63	381.884	0.0064	0.0978363	12.538	7.898	0.692	2	1	103	111	481542			TRUE	sp|P62851|RS25_HUMAN	P62851	RS25_HUMAN	RPS25	40S ribosomal protein S25				2022-09-06-KB-FS-sp3scale-B2.10958.10958.3	interact-2022-09-06-KB-FS-sp3scale-B2.pep.xml	YHTINGHNAEVR		K	K	12	3	962.519	1409.68	1409.68	470.9	470.901	1409.68
2022-08-13-KB-noFAIMS-FS-A2.09378.09378.2	interact-2022-08-13-KB-noFAIMS-FS-A2.pep.xml	FKDPNAPK		K	R	8	2	925.531	915.484	915.484	458.75	458.749	915.481	458.748	0.0023	0.0336939	17.307	8.762	0.6541	2	1	89	96	1.02189e+06			FALSE	sp|P09429|HMGB1_HUMAN	P09429	HMGB1_HUMAN	HMGB1	High mobility group protein B1	SP100	sp|P23497|SP100_HUMAN		2022-09-06-KB-FS-sp3scale-B2.11000.11000.2	interact-2022-09-06-KB-FS-sp3scale-B2.pep.xml	YHTINGHNAEVR		K	K	12	2	964.964	1409.68	1409.68	705.846	705.848	1409.68
2022-08-13-KB-noFAIMS-FS-A2.09389.09389.3	interact-2022-08-13-KB-noFAIMS-FS-A2.pep.xml	KKLLADQAEAR		R	R	11	3	926.283	1241.71	1241.71	414.911	414.911	1241.71	414.91	0.0012	0.0331479	13.65	10.268	0.9643	2	1	152	162	1221432			TRUE	sp|P84098|RL19_HUMAN	P84098	RL19_HUMAN	RPL19	60S ribosomal protein L19				2022-09-06-KB-FS-sp3scale-B2.11139.11139.2	interact-2022-09-06-KB-FS-sp3scale-B2.pep.xml	RYDDPEVQK		R	D	9	2	972.903	1148.54	1148.55	575.279	575.281	1148.55
2022-08-13-KB-noFAIMS-FS-A2.09395.09395.2	interact-2022-08-13-KB-noFAIMS-FS-A2.pep.xml	EMLQQSK		R	I	7	2	926.793	862.424	862.424	432.219	432.219	862.422	432.218	0.0018	0.0105057	15.166	11.284	0.9924	2	0	393	399	4705019			FALSE	sp|P08238|HS90B_HUMAN	P08238	HS90B_HUMAN	HSP90AB1	Heat shock protein HSP 90-beta	HSP90AA1	sp|P07900|HS90A_HUMAN		2022-09-06-KB-FS-sp3scale-B2.11186.11186.2	interact-2022-09-06-KB-FS-sp3scale-B2.pep.xml	IQNGAQGIR		K	F	9	2	976.093	955.519	955.52	478.767	478.767	955.52
2022-08-13-KB-noFAIMS-FS-A2.09399.09399.3	interact-2022-08-13-KB-noFAIMS-FS-A2.pep.xml	SESPKEPEQLRK		K	L	12	3	927.005	1426.74	1426.74	476.589	476.588	1426.74	476.588	0.0004	0.00022339	20.809	11.657	0.9995	2	1	4	15	2.73875e+06			TRUE	sp|P09651|ROA1_HUMAN	P09651	ROA1_HUMAN	HNRNPA1	Heterogeneous nuclear ribonucleoprotein A1				2022-09-06-KB-FS-sp3scale-B2.11232.11232.2	interact-2022-09-06-KB-FS-sp3scale-B2.pep.xml	GGAGVGSMTK		R	I	10	2	978.749	863.415	863.417	432.715	432.716	863.417
2022-08-13-KB-noFAIMS-FS-A2.09404.09404.2	interact-2022-08-13-KB-noFAIMS-FS-A2.pep.xml	HIGYDDSSK		K	G	9	2	927.202	1020.45	1020.46	511.234	511.235	1020.45	511.233	0.0037	0.0829851	12.824	0	0.8921	2	0	89	97	3.24308e+06			TRUE	sp|P31153|METK2_HUMAN	P31153	METK2_HUMAN	MAT2A	S-adenosylmethionine synthase isoform type-2				2022-09-06-KB-FS-sp3scale-B2.11279.11279.2	interact-2022-09-06-KB-FS-sp3scale-B2.pep.xml	LYAVHQEGNK		K	N	10	2	981.435	1157.58	1157.58	579.797	579.798	1157.58
2022-08-13-KB-noFAIMS-FS-A2.09407.09407.3	interact-2022-08-13-KB-noFAIMS-FS-A2.pep.xml	AHGDTQHCRK	AHGDTQHC[566]RK	R	A	10	3	927.325	1614.77	1614.76	539.263	539.262	1614.76	539.261	0.0026	0.055847	14.512	0	0.9658	2	0	520	529	874559	8C(463.2365)		TRUE	sp|Q15020|SART3_HUMAN	Q15020	SART3_HUMAN	SART3	Squamous cell carcinoma antigen recognized by T-cells 3				2022-09-06-KB-FS-sp3scale-B2.11316.11316.2	interact-2022-09-06-KB-FS-sp3scale-B2.pep.xml	IESIGLK		E	G	7	2	983.446	758.453	758.455	380.234	380.235	758.454
2022-08-13-KB-noFAIMS-FS-A2.09415.09415.2	interact-2022-08-13-KB-noFAIMS-FS-A2.pep.xml	HNVIVGR		K	N	7	2	927.647	793.46	793.458	397.737	397.736	793.456	397.735	0.0018	0.064677	11.257	0	0.9345	2	0	27	33	382487			TRUE	sp|Q9UQE7|SMC3_HUMAN	Q9UQE7	SMC3_HUMAN	SMC3	Structural maintenance of chromosomes protein 3				2022-09-06-KB-FS-sp3scale-B2.11319.11319.2	interact-2022-09-06-KB-FS-sp3scale-B2.pep.xml	RQVDQLTNDK		R	A	10	2	983.564	1215.62	1215.62	608.816	608.818	1215.62
2022-08-13-KB-noFAIMS-FS-A2.09450.09450.2	interact-2022-08-13-KB-noFAIMS-FS-A2.pep.xml	GTNESLER		K	Q	8	2	929.039	904.427	904.426	453.221	453.22	904.425	453.22	0.0007	0.0693378	16.556	12.689	0.9706	2	0	335	342	871132			FALSE	sp|P08670|VIME_HUMAN	P08670	VIME_HUMAN	VIM	Vimentin	GFAP	sp|P14136|GFAP_HUMAN		2022-09-06-KB-FS-sp3scale-B2.11382.11382.2	interact-2022-09-06-KB-FS-sp3scale-B2.pep.xml	YDDYSSSR		R	D	8	2	987.386	991.387	991.388	496.701	496.701	991.388
2022-08-13-KB-noFAIMS-FS-A2.09464.09464.2	interact-2022-08-13-KB-noFAIMS-FS-A2.pep.xml	MGQTMER		R	I	7	2	929.924	851.365	851.363	426.69	426.689	851.363	426.689	0	0.0244625	15.946	0	0.9937	2	0	472	478	1.23338e+06			TRUE	sp|P52272|HNRPM_HUMAN	P52272	HNRPM_HUMAN	HNRNPM	Heterogeneous nuclear ribonucleoprotein M				2022-09-06-KB-FS-sp3scale-B2.11406.11406.2	interact-2022-09-06-KB-FS-sp3scale-B2.pep.xml	NSTWSGESK		K	T	9	2	988.869	994.433	994.435	498.224	498.225	994.436
2022-08-13-KB-noFAIMS-FS-A2.09471.09471.2	interact-2022-08-13-KB-noFAIMS-FS-A2.pep.xml	GMPQEER		R	L	7	2	930.467	845.373	845.373	423.694	423.694	845.37	423.692	0.0025	0.23537	12.013	9.698	0.768	2	0	320	326	1.06483e+06			TRUE	sp|Q13838|DX39B_HUMAN	Q13838	DX39B_HUMAN	DDX39B	Spliceosome RNA helicase DDX39B				2022-09-06-KB-FS-sp3scale-B2.11434.11434.2	interact-2022-09-06-KB-FS-sp3scale-B2.pep.xml	TDDEVVQR		R	E	8	2	990.747	960.449	960.451	481.232	481.233	960.451
2022-08-13-KB-noFAIMS-FS-A2.09472.09472.3	interact-2022-08-13-KB-noFAIMS-FS-A2.pep.xml	YHTINGHNAEVR		K	K	12	3	930.507	1409.68	1409.68	470.902	470.901	1409.68	470.901	0.0026	2.6051e-10	28.318	11.516	1	2	0	174	185	10459895			TRUE	sp|P22626|ROA2_HUMAN	P22626	ROA2_HUMAN	HNRNPA2B1	Heterogeneous nuclear ribonucleoproteins A2/B1				2022-09-06-KB-FS-sp3scale-B2.11573.11573.2	interact-2022-09-06-KB-FS-sp3scale-B2.pep.xml	LGIHEDSQNR		K	K	10	2	999.986	1167.56	1167.56	584.788	584.789	1167.56
2022-08-13-KB-noFAIMS-FS-A2.09476.09476.2	interact-2022-08-13-KB-noFAIMS-FS-A2.pep.xml	KAYGQALAK		R	L	9	2	930.73	948.542	948.539	475.278	475.277	948.539	475.277	0	0.018138	15.524	9.297	0.9956	2	0	319	327	990585			TRUE	sp|P29401|TKT_HUMAN	P29401	TKT_HUMAN	TKT	Transketolase				2022-09-06-KB-FS-sp3scale-B2.11693.11693.2	interact-2022-09-06-KB-FS-sp3scale-B2.pep.xml	YAEAVTR		K	A	7	2	1007.42	808.404	808.407	405.209	405.211	808.408
2022-08-13-KB-noFAIMS-FS-A2.09486.09486.2	interact-2022-08-13-KB-noFAIMS-FS-A2.pep.xml	LAQYESK		R	K	7	2	931.13	837.426	837.425	419.72	419.72	837.423	419.719	0.0017	0.0339141	15.986	14.086	0.9698	2	0	123	129	2.66221e+06			TRUE	sp|P24534|EF1B_HUMAN	P24534	EF1B_HUMAN	EEF1B2	Elongation factor 1-beta				2022-09-06-KB-FS-sp3scale-B2.11793.11793.2	interact-2022-09-06-KB-FS-sp3scale-B2.pep.xml	QEMQEVQSSR		R	S	10	2	1013.51	1220.54	1220.55	611.279	611.28	1220.55
2022-08-13-KB-noFAIMS-FS-A2.09511.09511.2	interact-2022-08-13-KB-noFAIMS-FS-A2.pep.xml	AQAVSEDAGGNEGR		R	A	14	2	932.132	1359.61	1359.61	680.81	680.811	1359.6	680.808	0.0052	0.000145295	24.851	0	1	2	0	121	134	539382			TRUE	sp|P55884|EIF3B_HUMAN	P55884	EIF3B_HUMAN	EIF3B	Eukaryotic translation initiation factor 3 subunit B				2022-09-06-KB-FS-sp3scale-B2.11797.11797.3	interact-2022-09-06-KB-FS-sp3scale-B2.pep.xml	KGNCSQHDR	KGNC[566]SQHDR	R	A	9	3	1013.71	1506.69	1506.69	503.236	503.238	1506.69
2022-08-13-KB-noFAIMS-FS-A2.09519.09519.2	interact-2022-08-13-KB-noFAIMS-FS-A2.pep.xml	KTVGVEPAADGK		R	G	12	2	932.451	1170.63	1170.63	586.322	586.321	1170.62	586.319	0.0026	0.14693	15.467	9.854	0.888	2	0	47	58	203594			TRUE	sp|P46779|RL28_HUMAN	P46779	RL28_HUMAN	RPL28	60S ribosomal protein L28				2022-09-06-KB-FS-sp3scale-B2.11827.11827.2	interact-2022-09-06-KB-FS-sp3scale-B2.pep.xml	KGNCSQHDR	KGNC[566]SQHDR	R	A	9	2	1015.45	1506.69	1506.69	754.352	754.354	1506.69
2022-08-13-KB-noFAIMS-FS-A2.09539.09539.2	interact-2022-08-13-KB-noFAIMS-FS-A2.pep.xml	IAGQVAAANK		R	K	10	2	933.495	941.532	941.53	471.773	471.772	941.529	471.772	0.0011	1.15498e-06	23.784	12.893	1	2	0	134	143	2.40748e+06			TRUE	sp|P39019|RS19_HUMAN	P39019	RS19_HUMAN	RPS19	40S ribosomal protein S19				2022-09-06-KB-FS-sp3scale-B2.11833.11833.2	interact-2022-09-06-KB-FS-sp3scale-B2.pep.xml	KTHCSGR	KTHC[566]SGR	R	K	7	2	1015.71	1250.61	1250.61	626.312	626.313	1250.61
2022-08-13-KB-noFAIMS-FS-A2.09550.09550.3	interact-2022-08-13-KB-noFAIMS-FS-A2.pep.xml	QVHPDTGISSK		K	A	11	3	934.074	1167.59	1167.59	390.204	390.204	1167.59	390.203	0.0028	1.24986e-05	22.645	11.283	1	2	0	48	58	15712630			FALSE	sp|O60814|H2B1K_HUMAN	O60814	H2B1K_HUMAN	HIST1H2BK	Histone H2B type 1-K	HIST1H2BA, HIST1H2BB, HIST1H2BC, HIST1H2BD, HIST1H2BH, HIST1H2BJ, HIST1H2BL, HIST1H2BM, HIST1H2BN, HIST1H2BO, HIST2H2BE, HIST2H2BF, HIST3H2BB	sp|P06899|H2B1J_HUMAN, sp|P23527|H2B1O_HUMAN, sp|P33778|H2B1B_HUMAN, sp|P58876|H2B1D_HUMAN, sp|P62807|H2B1C_HUMAN, sp|Q16778|H2B2E_HUMAN, sp|Q5QNW6|H2B2F_HUMAN, sp|Q8N257|H2B3B_HUMAN, sp|Q93079|H2B1H_HUMAN, sp|Q96A08|H2B1A_HUMAN, sp|Q99877|H2B1N_HUMAN, sp|Q99879|H2B1M_HUMAN, sp|Q99880|H2B1L_HUMAN		2022-09-06-KB-FS-sp3scale-B2.11835.11835.3	interact-2022-09-06-KB-FS-sp3scale-B2.pep.xml	VRVELSNGEKR		R	S	11	3	1016.01	1285.71	1285.71	429.576	429.577	1285.71
2022-08-13-KB-noFAIMS-FS-A2.09551.09551.2	interact-2022-08-13-KB-noFAIMS-FS-A2.pep.xml	QVHPDTGISSK		K	A	11	2	934.335	1167.59	1167.59	584.803	584.803	1167.59	584.802	0.0034	4.00698e-07	28.293	12.274	1	2	0	48	58	3.80753e+06			FALSE	sp|O60814|H2B1K_HUMAN	O60814	H2B1K_HUMAN	HIST1H2BK	Histone H2B type 1-K	HIST1H2BA, HIST1H2BB, HIST1H2BC, HIST1H2BD, HIST1H2BH, HIST1H2BJ, HIST1H2BL, HIST1H2BM, HIST1H2BN, HIST1H2BO, HIST2H2BE, HIST2H2BF, HIST3H2BB	sp|P06899|H2B1J_HUMAN, sp|P23527|H2B1O_HUMAN, sp|P33778|H2B1B_HUMAN, sp|P58876|H2B1D_HUMAN, sp|P62807|H2B1C_HUMAN, sp|Q16778|H2B2E_HUMAN, sp|Q5QNW6|H2B2F_HUMAN, sp|Q8N257|H2B3B_HUMAN, sp|Q93079|H2B1H_HUMAN, sp|Q96A08|H2B1A_HUMAN, sp|Q99877|H2B1N_HUMAN, sp|Q99879|H2B1M_HUMAN, sp|Q99880|H2B1L_HUMAN		2022-09-06-KB-FS-sp3scale-B2.11841.11841.2	interact-2022-09-06-KB-FS-sp3scale-B2.pep.xml	SGGGGGGGGSSWGGR		K	S	15	2	1016.27	1191.5	1191.5	596.757	596.758	1191.5
2022-08-13-KB-noFAIMS-FS-A2.09554.09554.4	interact-2022-08-13-KB-noFAIMS-FS-A2.pep.xml	KDKVTIADDYSDPFDAK		K	N	17	4	934.53	1926.92	1926.92	482.737	482.737	1926.92	482.738	-0.0019	0.188003	16.411	13.917	0.8643	2	1	237	253	16185033			TRUE	sp|Q15464|SHB_HUMAN	Q15464	SHB_HUMAN	SHB	SH2 domain-containing adapter protein B				2022-09-06-KB-FS-sp3scale-B2.11848.11848.2	interact-2022-09-06-KB-FS-sp3scale-B2.pep.xml	KTHCSGR	KTHC[566]SGR	R	K	7	2	1016.55	1250.61	1250.61	626.312	626.313	1250.61
2022-08-13-KB-noFAIMS-FS-A2.09556.09556.2	interact-2022-08-13-KB-noFAIMS-FS-A2.pep.xml	LKSAASLNSR		K	V	10	2	934.614	1045.59	1045.6	523.803	523.809	1045.59	523.801	0.0151	0.02076	13.861	10.022	0.3205	2	1	96	105	11426.5			TRUE	contaminant_TRYPSIN	contaminant_TRYPSIN	contaminant_TRYPSIN		contaminant_TRYPSIN				2022-09-06-KB-FS-sp3scale-B2.11854.11854.3	interact-2022-09-06-KB-FS-sp3scale-B2.pep.xml	KTHCSGR	KTHC[566]SGR	R	K	7	3	1016.8	1250.61	1250.61	417.877	417.879	1250.61
2022-08-13-KB-noFAIMS-FS-A2.09559.09559.2	interact-2022-08-13-KB-noFAIMS-FS-A2.pep.xml	AAATPESQEPQAK		K	G	13	2	934.733	1326.65	1326.65	664.33	664.331	1326.64	664.328	0.0054	2.65829e-07	19.88	8.438	1	2	0	145	157	874006			TRUE	sp|P49006|MRP_HUMAN	P49006	MRP_HUMAN	MARCKSL1	MARCKS-related protein				2022-09-06-KB-FS-sp3scale-B2.11862.11862.2	interact-2022-09-06-KB-FS-sp3scale-B2.pep.xml	QEMQEVQSSR		R	S	10	2	1017.38	1221.55	1221.55	611.78	611.782	1220.55
2022-08-13-KB-noFAIMS-FS-A2.09560.09560.2	interact-2022-08-13-KB-noFAIMS-FS-A2.pep.xml	AKMQASIEK		K	G	9	2	934.773	1004.53	1004.53	503.275	503.275	1004.53	503.274	0.0023	0.00745079	18.04	10.934	0.934	2	1	249	257	730707			TRUE	sp|P06748|NPM_HUMAN	P06748	NPM_HUMAN	NPM1	Nucleophosmin				2022-09-06-KB-FS-sp3scale-B2.11864.11864.3	interact-2022-09-06-KB-FS-sp3scale-B2.pep.xml	KTHCSGR	KTHC[566]SGR	R	K	7	3	1017.45	1250.61	1250.61	417.877	417.879	1250.61
2022-08-13-KB-noFAIMS-FS-A2.09563.09563.2	interact-2022-08-13-KB-noFAIMS-FS-A2.pep.xml	VGEFSGANKEK		K	L	11	2	934.891	1164.58	1164.58	583.298	583.298	1164.58	583.296	0.0033	1.2464e-09	26.954	14.147	1	2	1	86	96	849368			TRUE	sp|P10599|THIO_HUMAN	P10599	THIO_HUMAN	TXN	Thioredoxin				2022-09-06-KB-FS-sp3scale-B2.11872.11872.3	interact-2022-09-06-KB-FS-sp3scale-B2.pep.xml	KYELGRPAANTK		R	I	12	3	1018.01	1346.73	1346.73	449.917	449.918	1346.73
2022-08-13-KB-noFAIMS-FS-A2.09565.09565.2	interact-2022-08-13-KB-noFAIMS-FS-A2.pep.xml	KILTTEGR		R	N	8	2	934.971	916.536	916.535	459.275	459.275	916.534	459.274	0.0011	1.26422	12.287	10.9	0.1997	2	0	1011	1018	491021			TRUE	sp|Q08211|DHX9_HUMAN	Q08211	DHX9_HUMAN	DHX9	ATP-dependent RNA helicase A				2022-09-06-KB-FS-sp3scale-B2.11914.11914.2	interact-2022-09-06-KB-FS-sp3scale-B2.pep.xml	VLENAEGAR		K	T	9	2	1020.25	957.487	957.489	479.751	479.752	957.488
2022-08-13-KB-noFAIMS-FS-A2.09569.09569.2	interact-2022-08-13-KB-noFAIMS-FS-A2.pep.xml	QVHPDTGISSK		K	A	11	2	935.129	1167.59	1167.59	584.803	584.803	1167.59	584.802	0.0034	0.00220961	17.726	11.421	0.9991	2	0	48	58	3.80753e+06			FALSE	sp|O60814|H2B1K_HUMAN	O60814	H2B1K_HUMAN	HIST1H2BK	Histone H2B type 1-K	HIST1H2BA, HIST1H2BB, HIST1H2BC, HIST1H2BD, HIST1H2BH, HIST1H2BJ, HIST1H2BL, HIST1H2BM, HIST1H2BN, HIST1H2BO, HIST2H2BE, HIST2H2BF, HIST3H2BB	sp|P06899|H2B1J_HUMAN, sp|P23527|H2B1O_HUMAN, sp|P33778|H2B1B_HUMAN, sp|P58876|H2B1D_HUMAN, sp|P62807|H2B1C_HUMAN, sp|Q16778|H2B2E_HUMAN, sp|Q5QNW6|H2B2F_HUMAN, sp|Q8N257|H2B3B_HUMAN, sp|Q93079|H2B1H_HUMAN, sp|Q96A08|H2B1A_HUMAN, sp|Q99877|H2B1N_HUMAN, sp|Q99879|H2B1M_HUMAN, sp|Q99880|H2B1L_HUMAN		2022-09-06-KB-FS-sp3scale-B2.11943.11943.2	interact-2022-09-06-KB-FS-sp3scale-B2.pep.xml	KLEAGIR		R	G	7	2	1021.68	785.474	785.477	393.744	393.746	785.476
2022-08-13-KB-noFAIMS-FS-A2.09573.09573.3	interact-2022-08-13-KB-noFAIMS-FS-A2.pep.xml	QVHPDTGISSK		K	A	11	3	935.293	1167.59	1167.59	390.204	390.204	1167.59	390.203	0.0028	0.00820829	15.286	8.571	0.9965	2	0	48	58	15712630			FALSE	sp|O60814|H2B1K_HUMAN	O60814	H2B1K_HUMAN	HIST1H2BK	Histone H2B type 1-K	HIST1H2BA, HIST1H2BB, HIST1H2BC, HIST1H2BD, HIST1H2BH, HIST1H2BJ, HIST1H2BL, HIST1H2BM, HIST1H2BN, HIST1H2BO, HIST2H2BE, HIST2H2BF, HIST3H2BB	sp|P06899|H2B1J_HUMAN, sp|P23527|H2B1O_HUMAN, sp|P33778|H2B1B_HUMAN, sp|P58876|H2B1D_HUMAN, sp|P62807|H2B1C_HUMAN, sp|Q16778|H2B2E_HUMAN, sp|Q5QNW6|H2B2F_HUMAN, sp|Q8N257|H2B3B_HUMAN, sp|Q93079|H2B1H_HUMAN, sp|Q96A08|H2B1A_HUMAN, sp|Q99877|H2B1N_HUMAN, sp|Q99879|H2B1M_HUMAN, sp|Q99880|H2B1L_HUMAN		2022-09-06-KB-FS-sp3scale-B2.11961.11961.2	interact-2022-09-06-KB-FS-sp3scale-B2.pep.xml	LSKEEIER		R	M	8	2	1022.63	1002.53	1002.53	502.273	502.274	1002.53
2022-08-13-KB-noFAIMS-FS-A2.09574.09574.3	interact-2022-08-13-KB-noFAIMS-FS-A2.pep.xml	TYIPPKGETK		K	K	10	3	935.332	1132.62	1132.62	378.546	378.546	1132.61	378.545	0.0035	0.248743	13.917	10.857	0.4802	2	1	77	86	1.40827e+06			TRUE	sp|P09429|HMGB1_HUMAN	P09429	HMGB1_HUMAN	HMGB1	High mobility group protein B1				2022-09-06-KB-FS-sp3scale-B2.11991.11991.2	interact-2022-09-06-KB-FS-sp3scale-B2.pep.xml	EDSQRPGAHLTVK		R	K	13	2	1023.85	1436.73	1436.74	719.374	719.376	1436.74
2022-08-13-KB-noFAIMS-FS-A2.09582.09582.2	interact-2022-08-13-KB-noFAIMS-FS-A2.pep.xml	MLPDKDCR	MLPDKDC[160]R	K	Y	8	2	935.647	1033.47	1033.47	517.743	517.743	1033.47	517.741	0.0029	0.0421343	13.909	0	0.571	2	1	74	81	722817	7C(57.0215)		TRUE	sp|P23528|COF1_HUMAN	P23528	COF1_HUMAN	CFL1	Cofilin-1				2022-09-06-KB-FS-sp3scale-B2.12003.12003.2	interact-2022-09-06-KB-FS-sp3scale-B2.pep.xml	MVQEAEKYK		R	A	9	2	1024.6	1124.55	1124.55	563.282	563.284	1124.55
2022-08-13-KB-noFAIMS-FS-A2.09587.09587.2	interact-2022-08-13-KB-noFAIMS-FS-A2.pep.xml	DSDLSHVQNK		K	S	10	2	935.843	1141.54	1141.54	571.777	571.777	1141.54	571.775	0.0029	0.133891	11.993	0	0.8866	2	0	82	91	534095			TRUE	sp|O60506|HNRPQ_HUMAN	O60506	HNRPQ_HUMAN	SYNCRIP	Heterogeneous nuclear ribonucleoprotein Q				2022-09-06-KB-FS-sp3scale-B2.12019.12019.3	interact-2022-09-06-KB-FS-sp3scale-B2.pep.xml	SCQNKESNKDDTK	SC[566]QNKESNKDDTK	K	E	13	3	1025.47	1958.89	1958.89	653.97	653.971	1958.89
2022-08-13-KB-noFAIMS-FS-A2.09621.09621.3	interact-2022-08-13-KB-noFAIMS-FS-A2.pep.xml	CNHHQTTK	C[566]NHHQTTK	R	I	8	3	937.559	1430.67	1430.67	477.898	477.897	1430.67	477.896	0.0033	0.085954	13.595	8.173	0.9308	2	0	124	131	5.3939e+06	1C(463.2365)		TRUE	sp|Q5SNT2|TM201_HUMAN	Q5SNT2	TM201_HUMAN	TMEM201	Transmembrane protein 201				2022-09-06-KB-FS-sp3scale-B2.12031.12031.2	interact-2022-09-06-KB-FS-sp3scale-B2.pep.xml	SQIYGSR		R	Q	7	2	1025.99	809.399	809.399	405.707	405.707	809.403
2022-08-13-KB-noFAIMS-FS-A2.09624.09624.2	interact-2022-08-13-KB-noFAIMS-FS-A2.pep.xml	QGTEIDGR		K	S	8	2	937.676	874.417	874.415	438.216	438.215	874.414	438.214	0.0009	0.138995	13.497	9.747	0.9398	2	0	450	457	1.09116e+06			TRUE	sp|P19338|NUCL_HUMAN	P19338	NUCL_HUMAN	NCL	Nucleolin				2022-09-06-KB-FS-sp3scale-B2.12087.12087.2	interact-2022-09-06-KB-FS-sp3scale-B2.pep.xml	EVQTNDLK		R	E	8	2	1028.77	945.473	945.476	473.744	473.745	945.477
2022-08-13-KB-noFAIMS-FS-A2.09634.09634.2	interact-2022-08-13-KB-noFAIMS-FS-A2.pep.xml	HAYGDQYR		R	A	8	2	938.079	1008.44	1008.45	505.229	505.23	1008.44	505.228	0.0037	0.0554626	14.524	0	0.92	2	0	133	140	434572			TRUE	sp|O75874|IDHC_HUMAN	O75874	IDHC_HUMAN	IDH1	Isocitrate dehydrogenase [NADP] cytoplasmic				2022-09-06-KB-FS-sp3scale-B2.12107.12107.2	interact-2022-09-06-KB-FS-sp3scale-B2.pep.xml	VQVSYKGETK		K	A	10	2	1029.81	1137.6	1137.6	569.808	569.809	1137.6
2022-08-13-KB-noFAIMS-FS-A2.09635.09635.2	interact-2022-08-13-KB-noFAIMS-FS-A2.pep.xml	TYIPPKGETK		K	K	10	2	938.118	1132.62	1132.61	567.315	567.315	1132.61	567.314	0.002	0.17358	12.542	0	0.3688	2	1	77	86	582506			TRUE	sp|P09429|HMGB1_HUMAN	P09429	HMGB1_HUMAN	HMGB1	High mobility group protein B1				2022-09-06-KB-FS-sp3scale-B2.12112.12112.3	interact-2022-09-06-KB-FS-sp3scale-B2.pep.xml	VQVSYKGETK		K	A	10	3	1030.04	1137.6	1137.6	380.208	380.209	1137.6
2022-08-13-KB-noFAIMS-FS-A2.09638.09638.2	interact-2022-08-13-KB-noFAIMS-FS-A2.pep.xml	FAANPNQNK		K	N	9	2	938.236	1002.49	1002.49	502.253	502.253	1002.49	502.251	0.0033	0.0600482	14.386	8.126	0.9213	2	0	183	191	950210			TRUE	sp|Q15717|ELAV1_HUMAN	Q15717	ELAV1_HUMAN	ELAVL1	ELAV-like protein 1				2022-09-06-KB-FS-sp3scale-B2.12149.12149.3	interact-2022-09-06-KB-FS-sp3scale-B2.pep.xml	KTTCHAPGHEK	KTTC[566]HAPGHEK	R	T	11	3	1031.8	1670.81	1670.81	557.944	557.945	1670.81
2022-08-13-KB-noFAIMS-FS-A2.09639.09639.2	interact-2022-08-13-KB-noFAIMS-FS-A2.pep.xml	YKAEDEVQR		K	E	9	2	938.275	1136.55	1136.55	569.282	569.282	1136.55	569.28	0.0031	0.000179274	22.253	11.503	0.9998	2	1	525	533	3802019			FALSE	sp|P0DMV8|HS71A_HUMAN	P0DMV8	HS71A_HUMAN	HSPA1A	Heat shock 70 kDa protein 1A	HSPA1B, HSPA1L	sp|P0DMV9|HS71B_HUMAN, sp|P34931|HS71L_HUMAN		2022-09-06-KB-FS-sp3scale-B2.12173.12173.2	interact-2022-09-06-KB-FS-sp3scale-B2.pep.xml	HQGVMVGMGQK	HQGVM[147]VGMGQK	R	D	11	2	1033	1186.56	1186.56	594.286	594.286	1186.56
2022-08-13-KB-noFAIMS-FS-A2.09652.09652.2	interact-2022-08-13-KB-noFAIMS-FS-A2.pep.xml	ALAENSGVK		R	A	9	2	939.067	887.474	887.473	444.744	444.744	887.471	444.743	0.0015	0.000112523	17.83	13.814	1	2	0	451	459	1.41046e+06			TRUE	sp|P50990|TCPQ_HUMAN	P50990	TCPQ_HUMAN	CCT8	T-complex protein 1 subunit theta				2022-09-06-KB-FS-sp3scale-B2.12179.12179.3	interact-2022-09-06-KB-FS-sp3scale-B2.pep.xml	RFEKPLEEK		R	G	9	3	1033.28	1174.63	1174.63	392.551	392.552	1174.63
2022-08-13-KB-noFAIMS-FS-A2.09653.09653.3	interact-2022-08-13-KB-noFAIMS-FS-A2.pep.xml	DRDYSDHPSGGSYR		R	D	14	3	939.165	1610.68	1610.68	537.899	537.899	1610.67	537.898	0.0051	0.0287906	15.663	0	0.9215	2	1	269	282	1488658			FALSE	sp|P38159|RBMX_HUMAN	P38159	RBMX_HUMAN	RBMX	RNA-binding motif protein, X chromosome	RBMXL1	sp|Q96E39|RMXL1_HUMAN		2022-09-06-KB-FS-sp3scale-B2.12180.12180.3	interact-2022-09-06-KB-FS-sp3scale-B2.pep.xml	GKPHCSR	GKPHC[566]SR	K	N	7	3	1033.32	1246.61	1246.62	416.545	416.546	1246.62
2022-08-13-KB-noFAIMS-FS-A2.09654.09654.2	interact-2022-08-13-KB-noFAIMS-FS-A2.pep.xml	NAESNAELK		K	G	9	2	939.205	974.469	974.465	488.242	488.24	974.467	488.241	-0.002	0.00132587	23.01	10.739	0.9998	2	0	97	105	1.20807e+06			TRUE	sp|P18621|RL17_HUMAN	P18621	RL17_HUMAN	RPL17	60S ribosomal protein L17				2022-09-06-KB-FS-sp3scale-B2.12181.12181.2	interact-2022-09-06-KB-FS-sp3scale-B2.pep.xml	GSGTAEVELKK		K	G	11	2	1033.36	1117.6	1117.6	559.805	559.806	1117.6
2022-08-13-KB-noFAIMS-FS-A2.09682.09682.2	interact-2022-08-13-KB-noFAIMS-FS-A2.pep.xml	SDEMNVK		K	V	7	2	940.334	821.361	821.362	411.688	411.688	821.359	411.687	0.0028	0.417109	12.019	0	0.4057	2	0	57	63	231509			TRUE	sp|P60660|MYL6_HUMAN	P60660	MYL6_HUMAN	MYL6	Myosin light polypeptide 6				2022-09-06-KB-FS-sp3scale-B2.12183.12183.2	interact-2022-09-06-KB-FS-sp3scale-B2.pep.xml	IIAPPERK		K	Y	8	2	1033.44	922.558	922.56	462.286	462.287	922.56
2022-08-13-KB-noFAIMS-FS-A2.09725.09725.2	interact-2022-08-13-KB-noFAIMS-FS-A2.pep.xml	EDAANNYAR		K	G	9	2	942.384	1022.45	1022.44	512.23	512.229	1022.44	512.228	0.0014	0.00638263	17.28	7.364	0.9977	2	0	97	105	1.23966e+06			FALSE	sp|P68366|TBA4A_HUMAN	P68366	TBA4A_HUMAN	TUBA4A	Tubulin alpha-4A chain	TUBA1A, TUBA1B, TUBA1C, TUBA8, TUBAL3	sp|A6NHL2|TBAL3_HUMAN, sp|P68363|TBA1B_HUMAN, sp|Q71U36|TBA1A_HUMAN, sp|Q9BQE3|TBA1C_HUMAN, sp|Q9NY65|TBA8_HUMAN		2022-09-06-KB-FS-sp3scale-B2.12189.12189.2	interact-2022-09-06-KB-FS-sp3scale-B2.pep.xml	HQGVMVGMGQK	HQGVM[147]VGMGQK	R	D	11	2	1033.68	1186.56	1186.56	594.286	594.286	1186.56
2022-08-13-KB-noFAIMS-FS-A2.09737.09737.3	interact-2022-08-13-KB-noFAIMS-FS-A2.pep.xml	DYGHSSSRDDYPSR		R	G	14	3	942.858	1640.69	1640.68	547.903	547.902	1640.68	547.901	0.0026	0.373132	14.158	9.762	0.3588	2	1	245	258	1.64139e+06			FALSE	sp|P38159|RBMX_HUMAN	P38159	RBMX_HUMAN	RBMX	RNA-binding motif protein, X chromosome	RBMXL1	sp|Q96E39|RMXL1_HUMAN		2022-09-06-KB-FS-sp3scale-B2.12221.12221.2	interact-2022-09-06-KB-FS-sp3scale-B2.pep.xml	IIAPPERK		K	Y	8	2	1034.95	922.558	922.56	462.286	462.287	922.56
2022-08-13-KB-noFAIMS-FS-A2.09747.09747.2	interact-2022-08-13-KB-noFAIMS-FS-A2.pep.xml	QASEGPLK		K	G	8	2	943.601	828.435	828.435	415.225	415.225	828.434	415.224	0.0006	0.0886004	14.526	10.877	0.9664	2	0	264	271	4.99687e+06			TRUE	sp|P04406|G3P_HUMAN	P04406	G3P_HUMAN	GAPDH	Glyceraldehyde-3-phosphate dehydrogenase				2022-09-06-KB-FS-sp3scale-B2.12226.12226.2	interact-2022-09-06-KB-FS-sp3scale-B2.pep.xml	DSYVGDEAQSKR		K	G	12	2	1035.39	1353.61	1353.62	677.813	677.815	1353.62
2022-08-13-KB-noFAIMS-FS-A2.09748.09748.2	interact-2022-08-13-KB-noFAIMS-FS-A2.pep.xml	YYGGGSEGGR		R	A	10	2	943.642	1001.42	1001.42	501.718	501.718	1001.42	501.717	0.0011	0.00109522	20.342	0	0.9996	2	0	47	56	2.07002e+06			TRUE	sp|P14866|HNRPL_HUMAN	P14866	HNRPL_HUMAN	HNRNPL	Heterogeneous nuclear ribonucleoprotein L				2022-09-06-KB-FS-sp3scale-B2.12233.12233.2	interact-2022-09-06-KB-FS-sp3scale-B2.pep.xml	KGAGSVFR		R	A	8	2	1035.72	820.452	820.456	411.233	411.235	820.456
2022-08-13-KB-noFAIMS-FS-A2.09749.09749.3	interact-2022-08-13-KB-noFAIMS-FS-A2.pep.xml	DAVTYTEHAKR		R	K	11	3	943.681	1289.64	1289.64	430.887	430.886	1289.64	430.886	0.0003	0.002611	17.652	10.494	0.9995	2	0	69	79	2.00628e+06			TRUE	sp|P62805|H4_HUMAN	P62805	H4_HUMAN	HIST1H4A	Histone H4				2022-09-06-KB-FS-sp3scale-B2.12248.12248.2	interact-2022-09-06-KB-FS-sp3scale-B2.pep.xml	EHTALLK		R	I	7	2	1036.33	810.455	810.459	406.235	406.237	810.46
2022-08-13-KB-noFAIMS-FS-A2.09759.09759.2	interact-2022-08-13-KB-noFAIMS-FS-A2.pep.xml	YDNGSGYR		R	R	8	2	944.082	930.384	930.384	466.199	466.199	930.383	466.199	0.0007	0.0101216	17.479	11.752	0.9968	2	0	1167	1174	1.05988e+06			TRUE	sp|Q08211|DHX9_HUMAN	Q08211	DHX9_HUMAN	DHX9	ATP-dependent RNA helicase A				2022-09-06-KB-FS-sp3scale-B2.12252.12252.2	interact-2022-09-06-KB-FS-sp3scale-B2.pep.xml	QQYESVAAK		R	N	9	2	1036.51	1022.5	1022.5	512.258	512.259	1022.5
2022-08-13-KB-noFAIMS-FS-A2.09819.09819.2	interact-2022-08-13-KB-noFAIMS-FS-A2.pep.xml	KSGSPTHQAK		K	V	10	2	947.015	1039.54	1039.54	520.778	520.778	1039.54	520.778	-0.0002	0.0172558	17.178	12.322	0.9958	2	0	280	289	10085734			TRUE	sp|Q2KJY2|KI26B_HUMAN	Q2KJY2	KI26B_HUMAN	KIF26B	Kinesin-like protein KIF26B				2022-09-06-KB-FS-sp3scale-B2.12264.12264.2	interact-2022-09-06-KB-FS-sp3scale-B2.pep.xml	VLVNDAQK		R	V	8	2	1037.25	885.49	885.492	443.752	443.753	885.492
2022-08-13-KB-noFAIMS-FS-A2.09821.09821.2	interact-2022-08-13-KB-noFAIMS-FS-A2.pep.xml	ALVATPGKK		K	G	9	2	947.177	883.548	883.549	442.781	442.782	883.549	442.782	0.0001	0.00242106	18.181	10.737	0.9998	2	0	117	125	4.15808e+06			TRUE	sp|P19338|NUCL_HUMAN	P19338	NUCL_HUMAN	NCL	Nucleolin				2022-09-06-KB-FS-sp3scale-B2.12274.12274.2	interact-2022-09-06-KB-FS-sp3scale-B2.pep.xml	VFLKNEK		R	G	7	2	1037.65	876.505	876.507	439.26	439.261	876.507
2022-08-13-KB-noFAIMS-FS-A2.09828.09828.2	interact-2022-08-13-KB-noFAIMS-FS-A2.pep.xml	KSGSPTHQAK		K	V	10	2	947.458	1039.54	1039.54	520.778	520.778	1039.54	520.778	-0.0002	0.762316	13.778	11.507	0.5093	2	0	280	289	10085734			TRUE	sp|Q2KJY2|KI26B_HUMAN	Q2KJY2	KI26B_HUMAN	KIF26B	Kinesin-like protein KIF26B				2022-09-06-KB-FS-sp3scale-B2.12306.12306.2	interact-2022-09-06-KB-FS-sp3scale-B2.pep.xml	ANPFGGASHAK		K	G	11	2	1039.22	1055.51	1055.51	528.763	528.763	1055.51
2022-08-13-KB-noFAIMS-FS-A2.09830.09830.2	interact-2022-08-13-KB-noFAIMS-FS-A2.pep.xml	LKSDTAAAAVR		K	Q	11	2	947.536	1101.61	1101.61	551.814	551.814	1101.61	551.814	-0.0004	0.265613	13.803	11.093	0.4533	2	1	527	537	1.35876e+06			FALSE	contaminant_UBIQUITIN02	contaminant_UBIQUITIN02	contaminant_UBIQUITIN02		contaminant_UBIQUITIN02	UBA1	sp|P22314|UBA1_HUMAN		2022-09-06-KB-FS-sp3scale-B2.12338.12338.3	interact-2022-09-06-KB-FS-sp3scale-B2.pep.xml	ATSCKPHTQNK	ATSC[566]KPHTQNK	K	E	11	3	1040.78	1676.82	1676.82	559.947	559.948	1676.82
2022-08-13-KB-noFAIMS-FS-A2.09841.09841.2	interact-2022-08-13-KB-noFAIMS-FS-A2.pep.xml	FIEEHATK		K	L	8	2	947.968	973.485	973.487	487.75	487.751	973.487	487.751	-0.0002	0.00680195	15.657	10.457	0.9989	2	0	630	637	865376			TRUE	sp|P13667|PDIA4_HUMAN	P13667	PDIA4_HUMAN	PDIA4	Protein disulfide-isomerase A4				2022-09-06-KB-FS-sp3scale-B2.12347.12347.2	interact-2022-09-06-KB-FS-sp3scale-B2.pep.xml	AHLGTALK		K	A	8	2	1041.14	809.473	809.475	405.744	405.745	809.476
2022-08-13-KB-noFAIMS-FS-A2.09863.09863.3	interact-2022-08-13-KB-noFAIMS-FS-A2.pep.xml	VGGTSDVEVNEKK		K	D	13	3	949.106	1360.69	1360.68	454.569	454.569	1360.68	454.568	0.0017	1.92085e-09	34.047	14.505	1	2	0	406	418	2.34362e+06			TRUE	sp|P10809|CH60_HUMAN	P10809	CH60_HUMAN	HSPD1	60 kDa heat shock protein, mitochondrial				2022-09-06-KB-FS-sp3scale-B2.12366.12366.2	interact-2022-09-06-KB-FS-sp3scale-B2.pep.xml	LKDELASTK		K	Q	9	2	1041.9	1003.55	1003.56	502.784	502.785	1003.55
2022-08-13-KB-noFAIMS-FS-A2.09867.09867.2	interact-2022-08-13-KB-noFAIMS-FS-A2.pep.xml	KPNEGADGQWK		R	K	11	2	949.317	1228.59	1228.58	615.3	615.299	1228.58	615.299	0.0002	0.0118919	18.199	12.727	0.9974	2	0	310	320	584474			TRUE	sp|Q8NC51|PAIRB_HUMAN	Q8NC51	PAIRB_HUMAN	SERBP1	Plasminogen activator inhibitor 1 RNA-binding protein				2022-09-06-KB-FS-sp3scale-B2.12384.12384.2	interact-2022-09-06-KB-FS-sp3scale-B2.pep.xml	NQGGYGGSSSSSSYGSGR		R	R	18	2	1042.85	1693.69	1693.69	847.853	847.854	1693.69
2022-08-13-KB-noFAIMS-FS-A2.09877.09877.3	interact-2022-08-13-KB-noFAIMS-FS-A2.pep.xml	SSHSGNGCKNEK	SSHSGNGC[566]KNEK	R	L	12	3	949.719	1709.77	1709.77	570.932	570.932	1709.77	570.932	0.0008	2.00265e-06	25.441	11.967	1	2	1	278	289	12251384	8C(463.2365)		TRUE	sp|O75845|SC5D_HUMAN	O75845	SC5D_HUMAN	SC5D	Lathosterol oxidase				2022-09-06-KB-FS-sp3scale-B2.12398.12398.2	interact-2022-09-06-KB-FS-sp3scale-B2.pep.xml	NQGGYGGSSSSSSYGSGR		R	R	18	2	1043.46	1693.69	1693.69	847.853	847.854	1693.69
2022-08-13-KB-noFAIMS-FS-A2.09891.09891.2	interact-2022-08-13-KB-noFAIMS-FS-A2.pep.xml	FAETQPK		K	K	7	2	950.275	819.413	819.413	410.714	410.714	819.413	410.714	0.0008	0.194089	13.348	9.649	0.9193	2	0	221	227	458551			TRUE	sp|P26641|EF1G_HUMAN	P26641	EF1G_HUMAN	EEF1G	Elongation factor 1-gamma				2022-09-06-KB-FS-sp3scale-B2.12399.12399.2	interact-2022-09-06-KB-FS-sp3scale-B2.pep.xml	LGIHEDSTNR		K	R	10	2	1043.5	1140.55	1140.55	571.281	571.284	1140.55
2022-08-13-KB-noFAIMS-FS-A2.09929.09929.4	interact-2022-08-13-KB-noFAIMS-FS-A2.pep.xml	SSHSGNGCKNEK	SSHSGNGC[566]KNEK	R	L	12	4	951.809	1709.78	1709.77	428.451	428.45	1709.77	428.45	0.0003	0.478429	11.898	11.53	0.3911	2	1	278	289	6.31174e+06	8C(463.2365)		TRUE	sp|O75845|SC5D_HUMAN	O75845	SC5D_HUMAN	SC5D	Lathosterol oxidase				2022-09-06-KB-FS-sp3scale-B2.12401.12401.3	interact-2022-09-06-KB-FS-sp3scale-B2.pep.xml	LGIHEDSTNR		K	R	10	3	1043.58	1140.55	1140.55	381.191	381.192	1140.55
2022-08-13-KB-noFAIMS-FS-A2.09937.09937.2	interact-2022-08-13-KB-noFAIMS-FS-A2.pep.xml	QLEDGDQPESK		R	K	11	2	952.445	1244.56	1244.55	623.285	623.283	1244.55	623.283	-0.0002	2.06776	8.238	0	0.2376	2	0	111	121	391661			TRUE	sp|Q92945|FUBP2_HUMAN	Q92945	FUBP2_HUMAN	KHSRP	Far upstream element-binding protein 2				2022-09-06-KB-FS-sp3scale-B2.12424.12424.2	interact-2022-09-06-KB-FS-sp3scale-B2.pep.xml	VSSFEEK		K	M	7	2	1044.74	824.389	824.393	413.202	413.204	824.391
2022-08-13-KB-noFAIMS-FS-A2.09948.09948.2	interact-2022-08-13-KB-noFAIMS-FS-A2.pep.xml	ITITNDKGR		K	L	9	2	953.144	1016.56	1016.56	509.288	509.288	1016.56	509.288	0.0004	3.21272e-05	20.877	10.927	1	2	1	501	509	3.07306e+06			FALSE	sp|P0DMV8|HS71A_HUMAN	P0DMV8	HS71A_HUMAN	HSPA1A	Heat shock 70 kDa protein 1A	HSPA1B, HSPA1L, HSPA2, HSPA6, HSPA8	contaminant_GR71_TOBAC, contaminant_GR72_TOBAC, contaminant_GR73_TOBAC, contaminant_GR78_LYCES, contaminant_GR78_PLAFA, contaminant_GR78_PLAFO, contaminant_GR78_TOBAC, contaminant_GR78_YEAST, sp|P0DMV9|HS71B_HUMAN, sp|P11142|HSP7C_HUMAN, sp|P17066|HSP76_HUMAN, sp|P34931|HS71L_HUMAN, sp|P54652|HSP72_HUMAN		2022-09-06-KB-FS-sp3scale-B2.12433.12433.2	interact-2022-09-06-KB-FS-sp3scale-B2.pep.xml	AAQEEYVK		K	R	8	2	1045.13	936.453	936.455	469.234	469.235	936.455
2022-08-13-KB-noFAIMS-FS-A2.09955.09955.2	interact-2022-08-13-KB-noFAIMS-FS-A2.pep.xml	KGEDFVK		K	T	7	2	953.495	821.429	821.428	411.722	411.721	821.428	411.721	-0.0004	0.000832875	22.041	10.854	0.9998	2	0	329	335	2.37469e+06			TRUE	sp|P40926|MDHM_HUMAN	P40926	MDHM_HUMAN	MDH2	Malate dehydrogenase, mitochondrial				2022-09-06-KB-FS-sp3scale-B2.12434.12434.2	interact-2022-09-06-KB-FS-sp3scale-B2.pep.xml	LGGAGMER		R	M	8	2	1045.17	789.379	789.382	395.697	395.698	789.38
2022-08-13-KB-noFAIMS-FS-A2.09958.09958.2	interact-2022-08-13-KB-noFAIMS-FS-A2.pep.xml	YGGGGYGR		R	R	8	2	953.614	785.347	785.347	393.681	393.681	785.346	393.68	0.0012	0.242801	12.959	9.333	0.8456	2	0	110	117	1.16664e+06			TRUE	sp|Q01130|SRSF2_HUMAN	Q01130	SRSF2_HUMAN	SRSF2	Serine/arginine-rich splicing factor 2				2022-09-06-KB-FS-sp3scale-B2.12466.12466.2	interact-2022-09-06-KB-FS-sp3scale-B2.pep.xml	HFELGGDKK		K	R	9	2	1046.74	1029.52	1029.53	515.768	515.77	1029.52
2022-08-13-KB-noFAIMS-FS-A2.09979.09979.2	interact-2022-08-13-KB-noFAIMS-FS-A2.pep.xml	KESSSDK		K	K	7	2	954.454	779.365	779.365	390.69	390.69	779.366	390.69	-0.0013	1.71989	10.558	0	0.2773	2	0	541	547	592548			TRUE	sp|P16383|GCFC2_HUMAN	P16383	GCFC2_HUMAN	GCFC2	GC-rich sequence DNA-binding factor 2				2022-09-06-KB-FS-sp3scale-B2.12477.12477.2	interact-2022-09-06-KB-FS-sp3scale-B2.pep.xml	VEADRPGK	n[43]VEADRPGK	M	L	8	2	1047.18	912.465	912.469	457.24	457.242	912.466
2022-08-13-KB-noFAIMS-FS-A2.10013.10013.2	interact-2022-08-13-KB-noFAIMS-FS-A2.pep.xml	RYDDPEVQK		R	D	9	2	956.062	1148.55	1148.55	575.282	575.281	1148.55	575.28	0.0017	2.14167e-05	26.496	13.143	1	2	0	127	135	2.36779e+06			TRUE	sp|P38646|GRP75_HUMAN	P38646	GRP75_HUMAN	HSPA9	Stress-70 protein, mitochondrial				2022-09-06-KB-FS-sp3scale-B2.12479.12479.2	interact-2022-09-06-KB-FS-sp3scale-B2.pep.xml	TSEVNCYR	TSEVNC[160]YR	K	C	8	2	1047.26	1027.44	1027.44	514.726	514.727	1027.44
2022-08-13-KB-noFAIMS-FS-A2.10015.10015.2	interact-2022-08-13-KB-noFAIMS-FS-A2.pep.xml	SKEYFSK		K	Q	7	2	956.243	887.441	887.439	444.728	444.727	887.439	444.727	0.0004	0.0817915	16.365	13.67	0.7296	2	1	191	197	4084235			FALSE	sp|Q06830|PRDX1_HUMAN	Q06830	PRDX1_HUMAN	PRDX1	Peroxiredoxin-1	PRDX2	sp|P32119|PRDX2_HUMAN		2022-09-06-KB-FS-sp3scale-B2.12495.12495.2	interact-2022-09-06-KB-FS-sp3scale-B2.pep.xml	TIEKFEK		R	E	7	2	1048.13	893.485	893.486	447.75	447.75	893.486
2022-08-13-KB-noFAIMS-FS-A2.10028.10028.2	interact-2022-08-13-KB-noFAIMS-FS-A2.pep.xml	TDTGEPMGR		R	G	9	2	956.759	962.415	962.416	482.215	482.215	962.413	482.214	0.0031	0.00468813	21.816	12.387	0.9973	2	0	174	182	1.47301e+06			TRUE	sp|P07900|HS90A_HUMAN	P07900	HS90A_HUMAN	HSP90AA1	Heat shock protein HSP 90-alpha				2022-09-06-KB-FS-sp3scale-B2.12499.12499.2	interact-2022-09-06-KB-FS-sp3scale-B2.pep.xml	TYFTDKK		K	T	7	2	1048.35	901.453	901.454	451.734	451.734	901.455
2022-08-13-KB-noFAIMS-FS-A2.10036.10036.3	interact-2022-08-13-KB-noFAIMS-FS-A2.pep.xml	RFEKPLEEK		R	G	9	3	957.413	1174.64	1174.64	392.553	392.553	1174.63	392.552	0.0015	0.0563895	13.279	8.585	0.9186	2	1	137	145	1.57349e+06			TRUE	sp|Q8NC51|PAIRB_HUMAN	Q8NC51	PAIRB_HUMAN	SERBP1	Plasminogen activator inhibitor 1 RNA-binding protein				2022-09-06-KB-FS-sp3scale-B2.12588.12588.3	interact-2022-09-06-KB-FS-sp3scale-B2.pep.xml	CHHATER	C[566]HHATER	K	E	7	3	1052.47	1315.6	1315.61	439.541	439.543	1315.6
2022-08-13-KB-noFAIMS-FS-A2.10038.10038.2	interact-2022-08-13-KB-noFAIMS-FS-A2.pep.xml	VGSEIER		R	M	7	2	957.492	788.404	788.405	395.209	395.21	788.403	395.209	0.0027	0.0141925	16.058	11.15	0.9831	2	0	430	436	2.47085e+06			TRUE	sp|P52272|HNRPM_HUMAN	P52272	HNRPM_HUMAN	HNRNPM	Heterogeneous nuclear ribonucleoprotein M				2022-09-06-KB-FS-sp3scale-B2.12589.12589.2	interact-2022-09-06-KB-FS-sp3scale-B2.pep.xml	CHHATER	C[566]HHATER	K	E	7	2	1052.58	1315.6	1315.61	658.808	658.81	1315.6
2022-08-13-KB-noFAIMS-FS-A2.10039.10039.2	interact-2022-08-13-KB-noFAIMS-FS-A2.pep.xml	RQVDQLTNDK		R	A	10	2	957.532	1215.62	1215.62	608.819	608.819	1215.62	608.818	0.0028	5.31907e-05	17.928	11.781	1	2	0	159	168	984426			TRUE	sp|P08670|VIME_HUMAN	P08670	VIME_HUMAN	VIM	Vimentin				2022-09-06-KB-FS-sp3scale-B2.12617.12617.3	interact-2022-09-06-KB-FS-sp3scale-B2.pep.xml	CHHATER	C[566]HHATER	K	E	7	3	1053.7	1315.6	1315.61	439.541	439.543	1315.6
2022-08-13-KB-noFAIMS-FS-A2.10049.10049.2	interact-2022-08-13-KB-noFAIMS-FS-A2.pep.xml	MAQFDAKK		K	F	8	2	957.937	937.47	937.472	469.742	469.743	937.469	469.742	0.003	0.268708	13.195	10.557	0.6957	2	0	213	220	573044			TRUE	sp|P26641|EF1G_HUMAN	P26641	EF1G_HUMAN	EEF1G	Elongation factor 1-gamma				2022-09-06-KB-FS-sp3scale-B2.12651.12651.2	interact-2022-09-06-KB-FS-sp3scale-B2.pep.xml	DAVTYTEHAK		R	R	10	2	1055.07	1133.53	1133.54	567.775	567.776	1133.54
2022-08-13-KB-noFAIMS-FS-A2.10079.10079.2	interact-2022-08-13-KB-noFAIMS-FS-A2.pep.xml	NTTIPTK		R	K	7	2	959.129	774.424	774.428	388.219	388.221	773.428	387.721	0.9995	0.225554	12.087	11.509	0.2246	2	0	461	467	1.7719e+06			FALSE	sp|P38646|GRP75_HUMAN	P38646	GRP75_HUMAN	HSPA9	Stress-70 protein, mitochondrial	HSPA2, HSPA8	sp|P11142|HSP7C_HUMAN, sp|P54652|HSP72_HUMAN		2022-09-06-KB-FS-sp3scale-B2.12662.12662.2	interact-2022-09-06-KB-FS-sp3scale-B2.pep.xml	DAVTYTEHAK		R	R	10	2	1055.8	1133.53	1133.54	567.775	567.776	1133.54
2022-08-13-KB-noFAIMS-FS-A2.10081.10081.2	interact-2022-08-13-KB-noFAIMS-FS-A2.pep.xml	KGAGSVFR		R	A	8	2	959.209	820.456	820.456	411.235	411.235	820.456	411.235	0	1.41296	13.153	11.607	0.3233	2	0	10	17	475482			TRUE	sp|P62917|RL8_HUMAN	P62917	RL8_HUMAN	RPL8	60S ribosomal protein L8				2022-09-06-KB-FS-sp3scale-B2.12669.12669.3	interact-2022-09-06-KB-FS-sp3scale-B2.pep.xml	YGQNCHKGPPHSK	YGQNC[566]HKGPPHSK	R	S	13	3	1056.08	1914.91	1914.91	639.31	639.311	1914.91
2022-08-13-KB-noFAIMS-FS-A2.10082.10082.3	interact-2022-08-13-KB-noFAIMS-FS-A2.pep.xml	RMEELHNQEMQK		R	R	12	3	959.255	1571.72	1571.72	524.913	524.913	1571.72	524.913	0	1.25026	9.112	0	0.2918	2	0	548	559	589215			TRUE	sp|P23246|SFPQ_HUMAN	P23246	SFPQ_HUMAN	SFPQ	Splicing factor, proline- and glutamine-rich				2022-09-06-KB-FS-sp3scale-B2.12725.12725.2	interact-2022-09-06-KB-FS-sp3scale-B2.pep.xml	HQPTAIIAK		K	T	9	2	1058.61	977.565	977.567	489.79	489.791	977.566
2022-08-13-KB-noFAIMS-FS-A2.10104.10104.2	interact-2022-08-13-KB-noFAIMS-FS-A2.pep.xml	KTHCSGR	KTHC[566]SGR	R	K	7	2	960.482	1250.62	1250.61	626.316	626.314	1250.61	626.313	0.0008	0.000510387	21.8	11.486	0.9999	2	0	22	28	17357042	4C(463.2365)		TRUE	sp|P09234|RU1C_HUMAN	P09234	RU1C_HUMAN	SNRPC	U1 small nuclear ribonucleoprotein C				2022-09-06-KB-FS-sp3scale-B2.12729.12729.2	interact-2022-09-06-KB-FS-sp3scale-B2.pep.xml	FHVEEEGK		R	G	8	2	1058.77	974.485	974.487	488.25	488.251	973.451
2022-08-13-KB-noFAIMS-FS-A2.10121.10121.3	interact-2022-08-13-KB-noFAIMS-FS-A2.pep.xml	KGNCSQHDR	KGNC[566]SQHDR	R	A	9	3	961.216	1506.7	1506.69	503.239	503.238	1506.69	503.238	0.0007	6.11316e-05	22.952	10.605	0.9999	2	0	172	180	12900156	4C(463.2365)		TRUE	sp|Q9BRX2|PELO_HUMAN	Q9BRX2	PELO_HUMAN	PELO	Protein pelota homolog				2022-09-06-KB-FS-sp3scale-B2.12734.12734.2	interact-2022-09-06-KB-FS-sp3scale-B2.pep.xml	GPLATGGIKK		K	S	10	2	1058.97	940.57	940.572	471.292	471.293	940.571
2022-08-13-KB-noFAIMS-FS-A2.10124.10124.2	interact-2022-08-13-KB-noFAIMS-FS-A2.pep.xml	NTTIPTK		R	K	7	2	961.606	773.429	773.428	387.722	387.721	773.428	387.721	-0.0006	1.37369	12.288	10.392	0.3303	2	0	461	467	1.55016e+06			FALSE	sp|P38646|GRP75_HUMAN	P38646	GRP75_HUMAN	HSPA9	Stress-70 protein, mitochondrial	HSPA2, HSPA8	sp|P11142|HSP7C_HUMAN, sp|P54652|HSP72_HUMAN		2022-09-06-KB-FS-sp3scale-B2.12785.12785.3	interact-2022-09-06-KB-FS-sp3scale-B2.pep.xml	AESSQTCHSEQGDKK	AESSQTC[566]HSEQGDKK	R	M	15	3	1061.23	2096.95	2096.94	699.992	699.986	2096.94
2022-08-13-KB-noFAIMS-FS-A2.10128.10128.3	interact-2022-08-13-KB-noFAIMS-FS-A2.pep.xml	EDSQRPGAHLTVK		R	K	13	3	961.764	1436.74	1436.74	479.92	479.92	1436.74	479.92	0.0008	0.000413937	30.269	14.837	0.9997	2	1	93	105	3.90337e+06			FALSE	sp|P09651|ROA1_HUMAN	P09651	ROA1_HUMAN	HNRNPA1	Heterogeneous nuclear ribonucleoprotein A1	HNRNPA1L2	sp|Q32P51|RA1L2_HUMAN		2022-09-06-KB-FS-sp3scale-B2.12788.12788.3	interact-2022-09-06-KB-FS-sp3scale-B2.pep.xml	KCHSSGEVQNGK	KC[566]HSSGEVQNGK	R	M	12	3	1061.43	1735.84	1735.82	579.619	579.615	1735.82
2022-08-13-KB-noFAIMS-FS-A2.10129.10129.3	interact-2022-08-13-KB-noFAIMS-FS-A2.pep.xml	KGNCSQHDR	KGNC[566]SQHDR	R	A	9	3	961.803	1506.7	1506.69	503.239	503.238	1506.69	503.238	0.0007	0.0487916	14.544	10.583	0.9869	2	0	172	180	12900156	4C(463.2365)		TRUE	sp|Q9BRX2|PELO_HUMAN	Q9BRX2	PELO_HUMAN	PELO	Protein pelota homolog				2022-09-06-KB-FS-sp3scale-B2.12796.12796.4	interact-2022-09-06-KB-FS-sp3scale-B2.pep.xml	AESSQTCHSEQGDKK	AESSQTC[566]HSEQGDKK	R	M	15	4	1062	2096.93	2096.94	525.241	525.241	2096.94
2022-08-13-KB-noFAIMS-FS-A2.10133.10133.3	interact-2022-08-13-KB-noFAIMS-FS-A2.pep.xml	KYELGRPAANTK		R	I	12	3	961.967	1346.73	1346.73	449.918	449.918	1346.73	449.918	0.0018	0.00465282	18.486	11.97	0.9968	2	1	26	37	1.87483e+06			TRUE	sp|P62241|RS8_HUMAN	P62241	RS8_HUMAN	RPS8	40S ribosomal protein S8				2022-09-06-KB-FS-sp3scale-B2.12798.12798.2	interact-2022-09-06-KB-FS-sp3scale-B2.pep.xml	LSKEDIER		R	M	8	2	1062.08	988.517	988.519	495.266	495.267	988.519
2022-08-13-KB-noFAIMS-FS-A2.10134.10134.2	interact-2022-08-13-KB-noFAIMS-FS-A2.pep.xml	YHNVGLSK		K	C	8	2	962.006	916.478	916.478	459.246	459.246	916.477	459.246	0.0014	0.0010521	16.682	9.073	0.9995	2	0	244	251	1022060			TRUE	sp|Q14103|HNRPD_HUMAN	Q14103	HNRPD_HUMAN	HNRNPD	Heterogeneous nuclear ribonucleoprotein D0				2022-09-06-KB-FS-sp3scale-B2.12799.12799.3	interact-2022-09-06-KB-FS-sp3scale-B2.pep.xml	ANGTTVHVGIHPSK		K	V	14	3	1062.12	1416.74	1416.75	473.255	473.256	1416.75
2022-08-13-KB-noFAIMS-FS-A2.10138.10138.3	interact-2022-08-13-KB-noFAIMS-FS-A2.pep.xml	NCNKHDGR	NC[566]NKHDGR	K	G	8	3	962.167	1405.65	1405.65	469.556	469.556	1405.65	469.556	0.0001	0.237821	11.995	0	0.825	2	1	322	329	1650647	2C(463.2365)		TRUE	sp|Q5VVJ2|MYSM1_HUMAN	Q5VVJ2	MYSM1_HUMAN	MYSM1	Histone H2A deubiquitinase MYSM1				2022-09-06-KB-FS-sp3scale-B2.12801.12801.3	interact-2022-09-06-KB-FS-sp3scale-B2.pep.xml	KNEDCEKGNDSK	KNEDC[566]EKGNDSK	K	K	12	3	1062.2	1828.82	1828.82	610.613	610.614	1828.82
2022-08-13-KB-noFAIMS-FS-A2.10152.10152.2	interact-2022-08-13-KB-noFAIMS-FS-A2.pep.xml	TPDVLKK		R	C	7	2	962.721	799.482	799.48	400.748	400.747	799.48	400.748	0	0.000378618	18.068	11.755	1	2	0	332	338	642999			TRUE	sp|P31948|STIP1_HUMAN	P31948	STIP1_HUMAN	STIP1	Stress-induced-phosphoprotein 1				2022-09-06-KB-FS-sp3scale-B2.12805.12805.2	interact-2022-09-06-KB-FS-sp3scale-B2.pep.xml	SYVTTSTR		R	T	8	2	1062.37	913.449	913.45	457.732	457.733	913.451
2022-08-13-KB-noFAIMS-FS-A2.10164.10164.3	interact-2022-08-13-KB-noFAIMS-FS-A2.pep.xml	VRVELSNGEKR		R	S	11	3	963.199	1285.71	1285.71	429.578	429.577	1285.71	429.577	-0.0018	4.15104e-06	21.517	11.453	1	2	1	76	86	1.04508e+06			TRUE	sp|P84103|SRSF3_HUMAN	P84103	SRSF3_HUMAN	SRSF3	Serine/arginine-rich splicing factor 3				2022-09-06-KB-FS-sp3scale-B2.12829.12829.3	interact-2022-09-06-KB-FS-sp3scale-B2.pep.xml	SESPKEPEQLR		K	K	11	3	1063.33	1298.64	1298.65	433.889	433.889	1298.65
2022-08-13-KB-noFAIMS-FS-A2.10173.10173.3	interact-2022-08-13-KB-noFAIMS-FS-A2.pep.xml	KTTCHAPGHEK	KTTC[566]HAPGHEK	R	T	11	3	963.561	1670.81	1670.81	557.944	557.946	1670.81	557.945	0.0014	0.0167603	18.147	12.084	0.9953	2	0	1640	1650	3.11025e+06	4C(463.2365)		TRUE	sp|Q5T200|ZC3HD_HUMAN	Q5T200	ZC3HD_HUMAN	ZC3H13	Zinc finger CCCH domain-containing protein 13				2022-09-06-KB-FS-sp3scale-B2.12861.12861.3	interact-2022-09-06-KB-FS-sp3scale-B2.pep.xml	AESSQTCHSEQGDKK	AESSQTC[566]HSEQGDKK	R	M	15	3	1064.63	2096.93	2096.94	699.984	699.986	2096.94
2022-08-13-KB-noFAIMS-FS-A2.10199.10199.3	interact-2022-08-13-KB-noFAIMS-FS-A2.pep.xml	LGIHEDSQNR		K	K	10	3	965.168	1167.56	1167.56	390.195	390.195	1167.56	390.195	0.0003	0.000172174	19.647	10.653	0.9998	2	0	447	456	6.59134e+06			TRUE	sp|P07900|HS90A_HUMAN	P07900	HS90A_HUMAN	HSP90AA1	Heat shock protein HSP 90-alpha				2022-09-06-KB-FS-sp3scale-B2.12873.12873.2	interact-2022-09-06-KB-FS-sp3scale-B2.pep.xml	SESPKEPEQLR		K	K	11	2	1065.72	1298.64	1298.65	650.329	650.331	1298.65
2022-08-13-KB-noFAIMS-FS-A2.10203.10203.3	interact-2022-08-13-KB-noFAIMS-FS-A2.pep.xml	RLQSIGTENTEENRR		K	F	15	3	965.443	1801.9	1801.9	601.642	601.642	1801.9	601.642	0.0018	0.000355234	17.258	10.494	0.9998	2	0	43	57	4.08464e+06			TRUE	sp|P04075|ALDOA_HUMAN	P04075	ALDOA_HUMAN	ALDOA	Fructose-bisphosphate aldolase A				2022-09-06-KB-FS-sp3scale-B2.12878.12878.2	interact-2022-09-06-KB-FS-sp3scale-B2.pep.xml	GAFGKPQGTVAR		R	V	12	2	1065.92	1187.64	1187.64	594.827	594.828	1187.64
2022-08-13-KB-noFAIMS-FS-A2.10204.10204.4	interact-2022-08-13-KB-noFAIMS-FS-A2.pep.xml	CTGHSAEHTQCGKPQESTGR	C[566]TGHSAEHTQC[160]GKPQESTGR	R	G	20	4	965.485	2634.17	2634.17	659.549	659.55	2633.16	659.298	1.0051	5.2653e-10	25.885	11.944	1	2	1	220	239	4869352	11C(57.0215), 1C(463.2365)		TRUE	sp|Q96RL1|UIMC1_HUMAN	Q96RL1	UIMC1_HUMAN	UIMC1	BRCA1-A complex subunit RAP80				2022-09-06-KB-FS-sp3scale-B2.12885.12885.2	interact-2022-09-06-KB-FS-sp3scale-B2.pep.xml	KGESGQSWPR		R	L	10	2	1066.2	1130.55	1130.55	566.28	566.281	1130.55
2022-08-13-KB-noFAIMS-FS-A2.10207.10207.2	interact-2022-08-13-KB-noFAIMS-FS-A2.pep.xml	YDDYSSSR		R	D	8	2	965.607	991.389	991.39	496.702	496.702	991.388	496.701	0.0021	0.00587151	15.425	0	0.997	2	0	310	317	2.65014e+06			FALSE	sp|P38159|RBMX_HUMAN	P38159	RBMX_HUMAN	RBMX	RNA-binding motif protein, X chromosome	RBMXL1	sp|Q96E39|RMXL1_HUMAN		2022-09-06-KB-FS-sp3scale-B2.12903.12903.2	interact-2022-09-06-KB-FS-sp3scale-B2.pep.xml	DDWEEKR		R	H	7	2	1066.92	976.423	976.425	489.219	489.22	976.425
2022-08-13-KB-noFAIMS-FS-A2.10208.10208.2	interact-2022-08-13-KB-noFAIMS-FS-A2.pep.xml	LGIHEDSQNR		K	K	10	2	965.647	1167.56	1167.56	584.789	584.789	1167.56	584.789	0.0013	0.280008	13.709	10.51	0.8356	2	0	447	456	1834114			TRUE	sp|P07900|HS90A_HUMAN	P07900	HS90A_HUMAN	HSP90AA1	Heat shock protein HSP 90-alpha				2022-09-06-KB-FS-sp3scale-B2.12938.12938.3	interact-2022-09-06-KB-FS-sp3scale-B2.pep.xml	VLATVTKPVGGDKNGGTR		K	V	18	3	1068.61	1768.98	1768.98	590.666	590.667	1768.98
2022-08-13-KB-noFAIMS-FS-A2.10214.10214.5	interact-2022-08-13-KB-noFAIMS-FS-A2.pep.xml	CTGHSAEHTQCGKPQESTGR	C[566]TGHSAEHTQC[160]GKPQESTGR	R	G	20	5	965.884	2634.17	2634.17	527.841	527.841	2633.16	527.64	1.0026	0.0340652	13.6	9.918	0.856	2	1	220	239	2271508	11C(57.0215), 1C(463.2365)		TRUE	sp|Q96RL1|UIMC1_HUMAN	Q96RL1	UIMC1_HUMAN	UIMC1	BRCA1-A complex subunit RAP80				2022-09-06-KB-FS-sp3scale-B2.12943.12943.2	interact-2022-09-06-KB-FS-sp3scale-B2.pep.xml	MMMQSGR		R	K	7	2	1068.81	839.343	839.346	420.679	420.68	839.345
2022-08-13-KB-noFAIMS-FS-A2.10223.10223.3	interact-2022-08-13-KB-noFAIMS-FS-A2.pep.xml	EKNCSGKER	EKNC[566]SGKER	K	D	9	3	966.253	1512.73	1512.73	505.251	505.25	1512.73	505.25	0.0002	0.0288321	14.537	10.231	0.9821	2	2	350	358	1.84703e+06	4C(463.2365)		TRUE	sp|Q9HC62|SENP2_HUMAN	Q9HC62	SENP2_HUMAN	SENP2	Sentrin-specific protease 2				2022-09-06-KB-FS-sp3scale-B2.12983.12983.2	interact-2022-09-06-KB-FS-sp3scale-B2.pep.xml	IGDEDVGR		R	V	8	2	1070.72	859.4	859.403	430.707	430.709	859.404
2022-08-13-KB-noFAIMS-FS-A2.10228.10228.2	interact-2022-08-13-KB-noFAIMS-FS-A2.pep.xml	LGQEATVGK		R	A	9	2	966.452	901.487	901.488	451.751	451.751	901.487	451.751	0.0011	0.15614	12.929	9.323	0.9269	2	0	89	97	1065223			TRUE	sp|P53396|ACLY_HUMAN	P53396	ACLY_HUMAN	ACLY	ATP-citrate synthase				2022-09-06-KB-FS-sp3scale-B2.12994.12994.2	interact-2022-09-06-KB-FS-sp3scale-B2.pep.xml	ILTTEGR		K	N	7	2	1071.15	788.436	788.44	395.225	395.227	788.439
2022-08-13-KB-noFAIMS-FS-A2.10235.10235.2	interact-2022-08-13-KB-noFAIMS-FS-A2.pep.xml	TRLAADVGK		R	A	9	2	966.73	929.529	929.53	465.772	465.772	929.529	465.772	0.0007	0.0641394	17.211	13.103	0.7079	2	1	139	147	1.12523e+06			FALSE	sp|P05141|ADT2_HUMAN	P05141	ADT2_HUMAN	SLC25A5	ADP/ATP translocase 2	SLC25A4, SLC25A6	sp|P12235|ADT1_HUMAN, sp|P12236|ADT3_HUMAN		2022-09-06-KB-FS-sp3scale-B2.13040.13040.2	interact-2022-09-06-KB-FS-sp3scale-B2.pep.xml	EVSTYIKK		K	I	8	2	1073.28	966.536	966.539	484.275	484.277	966.539
2022-08-13-KB-noFAIMS-FS-A2.10244.10244.2	interact-2022-08-13-KB-noFAIMS-FS-A2.pep.xml	MVQEAEKYK		R	A	9	2	967.09	1124.55	1124.55	563.284	563.285	1124.55	563.284	0.0014	1.87999e-07	27.798	9.826	1	2	1	518	526	1.21154e+06			FALSE	sp|P0DMV8|HS71A_HUMAN	P0DMV8	HS71A_HUMAN	HSPA1A	Heat shock 70 kDa protein 1A	HSPA1B, HSPA8	sp|P0DMV9|HS71B_HUMAN, sp|P11142|HSP7C_HUMAN		2022-09-06-KB-FS-sp3scale-B2.13052.13052.2	interact-2022-09-06-KB-FS-sp3scale-B2.pep.xml	GHLENNPALEK		R	L	11	2	1073.76	1220.61	1220.62	611.313	611.315	1220.61
2022-08-13-KB-noFAIMS-FS-A2.10271.10271.2	interact-2022-08-13-KB-noFAIMS-FS-A2.pep.xml	GGAGVGSMTK		R	I	10	2	968.526	863.42	863.418	432.717	432.716	863.417	432.716	0.0004	3.36385e-07	24.941	15.237	1	2	0	68	77	3404876			TRUE	sp|P39019|RS19_HUMAN	P39019	RS19_HUMAN	RPS19	40S ribosomal protein S19				2022-09-06-KB-FS-sp3scale-B2.13070.13070.2	interact-2022-09-06-KB-FS-sp3scale-B2.pep.xml	GIWHNDNK		R	T	8	2	1074.47	982.46	982.465	492.237	492.24	982.462
2022-08-13-KB-noFAIMS-FS-A2.10272.10272.3	interact-2022-08-13-KB-noFAIMS-FS-A2.pep.xml	SCQNKESNKDDTK	SC[566]QNKESNKDDTK	K	E	13	3	968.566	1958.9	1958.9	653.974	653.973	1958.89	653.972	0.0031	1.54761e-07	27.861	10.222	1	2	2	489	501	3584156	2C(463.2365)		TRUE	sp|Q9HAU5|RENT2_HUMAN	Q9HAU5	RENT2_HUMAN	UPF2	Regulator of nonsense transcripts 2				2022-09-06-KB-FS-sp3scale-B2.13097.13097.3	interact-2022-09-06-KB-FS-sp3scale-B2.pep.xml	LLEQYKEESKK		K	A	11	3	1075.78	1393.74	1393.74	465.588	465.589	1393.75
2022-08-13-KB-noFAIMS-FS-A2.10276.10276.4	interact-2022-08-13-KB-noFAIMS-FS-A2.pep.xml	KRPCGPGEHGQR	KRPC[566]GPGEHGQR	R	I	12	4	968.729	1783.89	1783.89	446.98	446.979	1783.88	446.978	0.0036	1.37905e-07	20.264	10.336	1	2	1	7	18	1.21967e+06	4C(463.2365)		TRUE	sp|Q5T280|CI114_HUMAN	Q5T280	CI114_HUMAN	SPOUT1	Putative methyltransferase C9orf114				2022-09-06-KB-FS-sp3scale-B2.13103.13103.2	interact-2022-09-06-KB-FS-sp3scale-B2.pep.xml	KDDEVQVVR		R	G	9	2	1076.1	1086.57	1086.57	544.29	544.292	1086.57
2022-08-13-KB-noFAIMS-FS-A2.10327.10327.3	interact-2022-08-13-KB-noFAIMS-FS-A2.pep.xml	CHHATER	C[566]HHATER	K	E	7	3	970.827	1315.61	1315.6	439.543	439.542	1315.6	439.541	0.0023	0.0556286	14.572	8.487	0.9641	2	0	99	105	4.84562e+06	1C(463.2365)		TRUE	sp|O15270|SPTC2_HUMAN	O15270	SPTC2_HUMAN	SPTLC2	Serine palmitoyltransferase 2				2022-09-06-KB-FS-sp3scale-B2.13131.13131.2	interact-2022-09-06-KB-FS-sp3scale-B2.pep.xml	ASNVTNKTDPR	n[43]ASNVTNKTDPR	M	S	11	2	1077.2	1243.61	1243.61	622.813	622.814	1243.62
2022-08-13-KB-noFAIMS-FS-A2.10330.10330.2	interact-2022-08-13-KB-noFAIMS-FS-A2.pep.xml	LSKEEIER		R	M	8	2	971.276	1002.54	1002.53	502.276	502.274	1002.53	502.275	-0.0004	0.0055889	20.564	13.221	0.9891	2	1	510	517	2.0806e+06			FALSE	sp|P0DMV8|HS71A_HUMAN	P0DMV8	HS71A_HUMAN	HSPA1A	Heat shock 70 kDa protein 1A	HSPA1B, HSPA1L	sp|P0DMV9|HS71B_HUMAN, sp|P34931|HS71L_HUMAN		2022-09-06-KB-FS-sp3scale-B2.13162.13162.3	interact-2022-09-06-KB-FS-sp3scale-B2.pep.xml	KPSGSGDQSKPNCTK	KPSGSGDQSKPNC[566]TK	R	D	15	3	1078.67	1995.96	1995.96	666.328	666.329	1995.96
2022-08-13-KB-noFAIMS-FS-A2.10339.10339.2	interact-2022-08-13-KB-noFAIMS-FS-A2.pep.xml	NSTWSGESK		K	T	9	2	971.642	994.44	994.437	498.227	498.226	994.436	498.225	0.0017	0.300751	12.668	9.218	0.7517	2	0	478	486	776346			TRUE	sp|P19338|NUCL_HUMAN	P19338	NUCL_HUMAN	NCL	Nucleolin				2022-09-06-KB-FS-sp3scale-B2.13209.13209.2	interact-2022-09-06-KB-FS-sp3scale-B2.pep.xml	CNNSKPK	C[566]NNSKPK	K	K	7	2	1080.62	1253.61	1253.62	627.813	627.817	1252.62
2022-08-13-KB-noFAIMS-FS-A2.10359.10359.2	interact-2022-08-13-KB-noFAIMS-FS-A2.pep.xml	VPGSEGPAR		M	A	9	2	972.733	868.44	868.441	435.227	435.228	868.44	435.227	0.0003	1.36816	8.929	8.774	0.3028	2	0	2	10	25306202			TRUE	sp|Q71SY5|MED25_HUMAN	Q71SY5	MED25_HUMAN	MED25	Mediator of RNA polymerase II transcription subunit 25				2022-09-06-KB-FS-sp3scale-B2.13238.13238.2	interact-2022-09-06-KB-FS-sp3scale-B2.pep.xml	CNNSKPK	C[566]NNSKPK	K	K	7	2	1082.08	1252.61	1252.62	627.313	627.316	1252.62
2022-08-13-KB-noFAIMS-FS-A2.10361.10361.3	interact-2022-08-13-KB-noFAIMS-FS-A2.pep.xml	GKPHCSR	GKPHC[566]SR	K	N	7	3	972.872	1246.62	1246.62	416.546	416.546	1246.62	416.546	-0.0023	0.420022	13.462	10.37	0.5106	2	1	40	46	3312332	5C(463.2365)		TRUE	sp|Q02878|RL6_HUMAN	Q02878	RL6_HUMAN	RPL6	60S ribosomal protein L6				2022-09-06-KB-FS-sp3scale-B2.13302.13302.2	interact-2022-09-06-KB-FS-sp3scale-B2.pep.xml	VGEFSGANK		K	E	9	2	1084.93	907.439	907.439	454.727	454.727	907.44
2022-08-13-KB-noFAIMS-FS-A2.10364.10364.3	interact-2022-08-13-KB-noFAIMS-FS-A2.pep.xml	KATECQHK	KATEC[566]QHK	R	L	8	3	972.991	1406.69	1406.69	469.904	469.905	1406.69	469.904	0.0008	0.197069	14.095	10.923	0.9398	2	0	602	609	3237845	5C(463.2365)		TRUE	sp|O14578|CTRO_HUMAN	O14578	CTRO_HUMAN	CIT	Citron Rho-interacting kinase				2022-09-06-KB-FS-sp3scale-B2.13313.13313.2	interact-2022-09-06-KB-FS-sp3scale-B2.pep.xml	SGCKNEK	SGC[566]KNEK	R	I	7	2	1085.37	1227.59	1227.59	614.8	614.8	1227.59
2022-08-13-KB-noFAIMS-FS-A2.10368.10368.2	interact-2022-08-13-KB-noFAIMS-FS-A2.pep.xml	DSYVGDEAQSKR		K	G	12	2	973.149	1353.62	1353.62	677.815	677.815	1353.62	677.815	0.0001	3.323e-11	32.226	10.238	1	2	0	51	62	8715765			FALSE	sp|P60709|ACTB_HUMAN	P60709	ACTB_HUMAN	ACTB	Actin, cytoplasmic 1	ACTA1, ACTA2, ACTC1, ACTG1, ACTG2	sp|P62736|ACTA_HUMAN, sp|P63261|ACTG_HUMAN, sp|P63267|ACTH_HUMAN, sp|P68032|ACTC_HUMAN, sp|P68133|ACTS_HUMAN		2022-09-06-KB-FS-sp3scale-B2.13384.13384.2	interact-2022-09-06-KB-FS-sp3scale-B2.pep.xml	FLEQQNK		R	I	7	2	1088.54	905.459	905.46	453.737	453.737	905.461
2022-08-13-KB-noFAIMS-FS-A2.10384.10384.2	interact-2022-08-13-KB-noFAIMS-FS-A2.pep.xml	QEMQEVQSSR		R	S	10	2	973.792	1220.55	1220.54	611.28	611.279	1220.55	611.28	-0.0015	4.57964e-08	28.749	10.855	1	2	0	191	200	5637872			TRUE	sp|P22626|ROA2_HUMAN	P22626	ROA2_HUMAN	HNRNPA2B1	Heterogeneous nuclear ribonucleoproteins A2/B1				2022-09-06-KB-FS-sp3scale-B2.13496.13496.3	interact-2022-09-06-KB-FS-sp3scale-B2.pep.xml	KCNTDQAGRPK	KC[566]NTDQAGRPK	R	C	11	3	1093.57	1679.83	1679.83	560.951	560.952	1679.83
2022-08-13-KB-noFAIMS-FS-A2.10385.10385.3	interact-2022-08-13-KB-noFAIMS-FS-A2.pep.xml	YGQNCHKGPPHSK	YGQNC[566]HKGPPHSK	R	S	13	3	973.831	1914.91	1914.91	639.31	639.31	1914.91	639.31	0.0001	1.28291e-06	26.721	11.694	1	2	1	160	172	3.6375e+06	5C(463.2365)		TRUE	sp|O15355|PPM1G_HUMAN	O15355	PPM1G_HUMAN	PPM1G	Protein phosphatase 1G				2022-09-06-KB-FS-sp3scale-B2.13499.13499.2	interact-2022-09-06-KB-FS-sp3scale-B2.pep.xml	KIFVGTK		R	G	7	2	1093.78	791.488	791.491	396.751	396.753	791.49
2022-08-13-KB-noFAIMS-FS-A2.10389.10389.2	interact-2022-08-13-KB-noFAIMS-FS-A2.pep.xml	KIESFGSK		K	S	8	2	973.994	894.481	894.474	448.248	448.245	894.481	448.248	-0.0066	0.154484	16.431	11.166	0.4559	2	0	183	190	1.45487e+06			TRUE	sp|P30405|PPIF_HUMAN	P30405	PPIF_HUMAN	PPIF	Peptidyl-prolyl cis-trans isomerase F, mitochondrial				2022-09-06-KB-FS-sp3scale-B2.13507.13507.3	interact-2022-09-06-KB-FS-sp3scale-B2.pep.xml	KCNTDQAGRPK	KC[566]NTDQAGRPK	R	C	11	3	1094.1	1679.83	1679.83	560.951	560.952	1679.83
2022-08-13-KB-noFAIMS-FS-A2.10408.10408.3	interact-2022-08-13-KB-noFAIMS-FS-A2.pep.xml	THHCSEEK	THHC[566]SEEK	K	E	8	3	974.764	1432.63	1432.63	478.552	478.552	1432.63	478.552	-0.0003	0.0012357	19.36	10.353	0.9997	2	0	389	396	4608406	4C(463.2365)		TRUE	sp|Q8WUA2|PPIL4_HUMAN	Q8WUA2	PPIL4_HUMAN	PPIL4	Peptidyl-prolyl cis-trans isomerase-like 4				2022-09-06-KB-FS-sp3scale-B2.13515.13515.3	interact-2022-09-06-KB-FS-sp3scale-B2.pep.xml	HHVPQQCNK	HHVPQQC[566]NK	R	M	9	3	1094.41	1552.75	1552.75	518.59	518.59	1552.75
2022-08-13-KB-noFAIMS-FS-A2.10413.10413.2	interact-2022-08-13-KB-noFAIMS-FS-A2.pep.xml	DSYVGDEAQSKR		K	G	12	2	974.966	1353.62	1353.62	677.815	677.815	1353.62	677.815	0.0001	2.81188e-07	24.602	10.09	1	2	0	51	62	8715765			FALSE	sp|P60709|ACTB_HUMAN	P60709	ACTB_HUMAN	ACTB	Actin, cytoplasmic 1	ACTA1, ACTA2, ACTC1, ACTG1, ACTG2	sp|P62736|ACTA_HUMAN, sp|P63261|ACTG_HUMAN, sp|P63267|ACTH_HUMAN, sp|P68032|ACTC_HUMAN, sp|P68133|ACTS_HUMAN		2022-09-06-KB-FS-sp3scale-B2.13538.13538.2	interact-2022-09-06-KB-FS-sp3scale-B2.pep.xml	TLDGFKK		R	F	7	2	1095.32	807.445	807.447	404.73	404.731	807.449
2022-08-13-KB-noFAIMS-FS-A2.10435.10435.2	interact-2022-08-13-KB-noFAIMS-FS-A2.pep.xml	VQVSYKGETK		K	A	10	2	976.146	1137.61	1137.6	569.811	569.808	1137.6	569.809	-0.0022	0.00433494	15.093	9.83	0.9934	2	1	103	112	2.24354e+06			FALSE	sp|P0DMV8|HS71A_HUMAN	P0DMV8	HS71A_HUMAN	HSPA1A	Heat shock 70 kDa protein 1A	HSPA1B	sp|P0DMV9|HS71B_HUMAN		2022-09-06-KB-FS-sp3scale-B2.13551.13551.3	interact-2022-09-06-KB-FS-sp3scale-B2.pep.xml	LQSIGTENTEENRR		R	F	14	3	1095.84	1645.8	1645.8	549.606	549.608	1645.8
2022-08-13-KB-noFAIMS-FS-A2.10447.10447.2	interact-2022-08-13-KB-noFAIMS-FS-A2.pep.xml	NQGGYGGSSSSSSYGSGR		R	R	18	2	976.968	1693.69	1693.69	847.853	847.854	1693.69	847.854	0	0	49.068	9.183	1	2	0	353	370	22793282			TRUE	sp|P09651|ROA1_HUMAN	P09651	ROA1_HUMAN	HNRNPA1	Heterogeneous nuclear ribonucleoprotein A1				2022-09-06-KB-FS-sp3scale-B2.13607.13607.2	interact-2022-09-06-KB-FS-sp3scale-B2.pep.xml	GEGQLGPAER		K	A	10	2	1098.39	1012.49	1012.5	507.254	507.258	1012.49
2022-08-13-KB-noFAIMS-FS-A2.10450.10450.2	interact-2022-08-13-KB-noFAIMS-FS-A2.pep.xml	HQGVMVGMGQK	HQGVM[147]VGMGQK	R	D	11	2	977.09	1186.56	1186.56	594.286	594.286	1186.56	594.287	-0.0014	2.33e-11	32.896	22.289	1	2	0	40	50	9573465	5M(15.9949)		FALSE	sp|P60709|ACTB_HUMAN	P60709	ACTB_HUMAN	ACTB	Actin, cytoplasmic 1	ACTA1, ACTA2, ACTBL2, ACTC1, ACTG1, ACTG2	sp|P62736|ACTA_HUMAN, sp|P63261|ACTG_HUMAN, sp|P63267|ACTH_HUMAN, sp|P68032|ACTC_HUMAN, sp|P68133|ACTS_HUMAN, sp|Q562R1|ACTBL_HUMAN		2022-09-06-KB-FS-sp3scale-B2.13652.13652.2	interact-2022-09-06-KB-FS-sp3scale-B2.pep.xml	SSHSGNGCK	SSHSGNGC[566]K	R	N	9	2	1100.53	1338.59	1338.59	670.302	670.302	1338.59
2022-08-13-KB-noFAIMS-FS-A2.10451.10451.2	interact-2022-08-13-KB-noFAIMS-FS-A2.pep.xml	VLENAEGAR		K	T	9	2	977.129	957.487	957.487	479.751	479.751	957.488	479.751	-0.0013	0.00338324	19.266	13.445	0.9997	2	0	77	85	8.21061e+06			TRUE	sp|P38646|GRP75_HUMAN	P38646	GRP75_HUMAN	HSPA9	Stress-70 protein, mitochondrial				2022-09-06-KB-FS-sp3scale-B2.13661.13661.2	interact-2022-09-06-KB-FS-sp3scale-B2.pep.xml	KLELSDNR		K	V	8	2	1100.88	973.516	973.518	487.765	487.767	973.519
2022-08-13-KB-noFAIMS-FS-A2.10454.10454.3	interact-2022-08-13-KB-noFAIMS-FS-A2.pep.xml	RASCTSSTSGSKR	RASC[566]TSSTSGSKR	R	N	13	3	977.257	1789.87	1789.87	597.629	597.63	1789.87	597.63	-0.0006	8.6614e-10	32.361	10.772	1	2	0	696	708	10259737	4C(463.2365)		TRUE	sp|P13807|GYS1_HUMAN	P13807	GYS1_HUMAN	GYS1	Glycogen [starch] synthase, muscle				2022-09-06-KB-FS-sp3scale-B2.13707.13707.2	interact-2022-09-06-KB-FS-sp3scale-B2.pep.xml	SHEGETAYIR		R	V	10	2	1103.05	1161.54	1161.54	581.777	581.778	1161.54
2022-08-13-KB-noFAIMS-FS-A2.10464.10464.2	interact-2022-08-13-KB-noFAIMS-FS-A2.pep.xml	NQGGYGGSSSSSSYGSGR		R	R	18	2	977.659	1693.69	1693.69	847.853	847.854	1693.69	847.854	0	2.03235e-09	45.268	9.365	1	2	0	353	370	22793282			TRUE	sp|P09651|ROA1_HUMAN	P09651	ROA1_HUMAN	HNRNPA1	Heterogeneous nuclear ribonucleoprotein A1				2022-09-06-KB-FS-sp3scale-B2.13762.13762.2	interact-2022-09-06-KB-FS-sp3scale-B2.pep.xml	KVSEHSGGR		K	D	9	2	1105.48	955.481	955.483	478.748	478.749	955.484
2022-08-13-KB-noFAIMS-FS-A2.10467.10467.2	interact-2022-08-13-KB-noFAIMS-FS-A2.pep.xml	VTQDELK		K	E	7	2	977.779	831.433	831.434	416.724	416.724	831.434	416.724	-0.0001	0.0679626	14.555	11.181	0.9813	2	0	404	410	4.93398e+06			TRUE	sp|P19338|NUCL_HUMAN	P19338	NUCL_HUMAN	NCL	Nucleolin				2022-09-06-KB-FS-sp3scale-B2.13796.13796.2	interact-2022-09-06-KB-FS-sp3scale-B2.pep.xml	APGFGDNR		K	K	8	2	1106.95	832.38	832.384	417.197	417.199	832.383
2022-08-13-KB-noFAIMS-FS-A2.10481.10481.2	interact-2022-08-13-KB-noFAIMS-FS-A2.pep.xml	GFGSEEGSR		R	A	9	2	978.343	924.393	924.394	463.204	463.204	924.394	463.204	0	0.0924667	15.175	8.86	0.9766	2	0	39	47	2946021			TRUE	sp|Q9Y5S9|RBM8A_HUMAN	Q9Y5S9	RBM8A_HUMAN	RBM8A	RNA-binding protein 8A				2022-09-06-KB-FS-sp3scale-B2.13802.13802.3	interact-2022-09-06-KB-FS-sp3scale-B2.pep.xml	DCEESSHKK	DC[566]EESSHKK	K	S	9	3	1107.18	1524.68	1524.68	509.233	509.234	1524.68
2022-08-13-KB-noFAIMS-FS-A2.10490.10490.2	interact-2022-08-13-KB-noFAIMS-FS-A2.pep.xml	ASLPGVKK		K	A	8	2	978.703	798.496	798.496	400.255	400.255	798.496	400.255	0.0002	0.197854	14.045	9.844	0.9521	2	0	67	74	2.8564e+06			TRUE	sp|P24534|EF1B_HUMAN	P24534	EF1B_HUMAN	EEF1B2	Elongation factor 1-beta				2022-09-06-KB-FS-sp3scale-B2.13816.13816.3	interact-2022-09-06-KB-FS-sp3scale-B2.pep.xml	VEECHHGR	VEEC[566]HHGR	R	T	8	3	1107.75	1428.65	1428.65	477.223	477.225	1428.65
2022-08-13-KB-noFAIMS-FS-A2.10522.10522.2	interact-2022-08-13-KB-noFAIMS-FS-A2.pep.xml	GINGVSPK		R	V	8	2	980.325	770.43	770.43	386.222	386.222	770.429	386.222	0.0012	1.13266	10.403	8.262	0.1885	2	0	97	104	975990			TRUE	sp|P18124|RL7_HUMAN	P18124	RL7_HUMAN	RPL7	60S ribosomal protein L7				2022-09-06-KB-FS-sp3scale-B2.13830.13830.3	interact-2022-09-06-KB-FS-sp3scale-B2.pep.xml	LKDDEVAQLKK		K	S	11	3	1108.64	1285.72	1285.72	429.58	429.582	1285.72
2022-08-13-KB-noFAIMS-FS-A2.10547.10547.2	interact-2022-08-13-KB-noFAIMS-FS-A2.pep.xml	DSYGGPPR		R	R	8	2	981.335	847.369	847.377	424.692	424.696	847.382	424.699	-0.0058	0.262875	12.821	9.383	0.3119	2	0	188	195	2.51829e+06			FALSE	sp|P38159|RBMX_HUMAN	P38159	RBMX_HUMAN	RBMX	RNA-binding motif protein, X chromosome	RBMXL1	sp|Q96E39|RMXL1_HUMAN		2022-09-06-KB-FS-sp3scale-B2.13837.13837.2	interact-2022-09-06-KB-FS-sp3scale-B2.pep.xml	IVEMSTSK		K	T	8	2	1108.92	893.448	893.452	447.731	447.733	893.453
2022-08-13-KB-noFAIMS-FS-A2.10578.10578.2	interact-2022-08-13-KB-noFAIMS-FS-A2.pep.xml	TIEKFEK		R	E	7	2	982.816	893.489	893.487	447.752	447.751	893.486	447.75	0.0007	0.0643865	15.681	12.575	0.7019	2	1	38	44	2185212			FALSE	sp|P68104|EF1A1_HUMAN	P68104	EF1A1_HUMAN	EEF1A1	Elongation factor 1-alpha 1	EEF1A2	sp|Q05639|EF1A2_HUMAN		2022-09-06-KB-FS-sp3scale-B2.13851.13851.2	interact-2022-09-06-KB-FS-sp3scale-B2.pep.xml	ECSGSRK	EC[566]SGSRK	K	A	7	2	1109.49	1228.54	1228.55	615.278	615.28	1228.58
2022-08-13-KB-noFAIMS-FS-A2.10590.10590.3	interact-2022-08-13-KB-noFAIMS-FS-A2.pep.xml	DCGKNTANKK	DC[566]GKNTANKK	R	M	10	3	983.367	1540.76	1540.76	514.595	514.593	1540.76	514.594	-0.0019	0.000270337	20.76	11.119	0.9996	2	1	637	646	24960626	2C(463.2365)		TRUE	sp|Q96S59|RANB9_HUMAN	Q96S59	RANB9_HUMAN	RANBP9	Ran-binding protein 9				2022-09-06-KB-FS-sp3scale-B2.13856.13856.3	interact-2022-09-06-KB-FS-sp3scale-B2.pep.xml	CGAQDKEHPR	C[566]GAQDKEHPR	R	Y	10	3	1109.69	1602.75	1602.75	535.256	535.257	1602.75
2022-08-13-KB-noFAIMS-FS-A2.10591.10591.2	interact-2022-08-13-KB-noFAIMS-FS-A2.pep.xml	SGGGGGGGGSSWGGR		K	S	15	2	983.406	1191.51	1191.5	596.76	596.758	1191.5	596.758	0.0004	1.02388	11.459	0	0.3809	2	0	270	284	1.58075e+06			TRUE	sp|Q13151|ROA0_HUMAN	Q13151	ROA0_HUMAN	HNRNPA0	Heterogeneous nuclear ribonucleoprotein A0				2022-09-06-KB-FS-sp3scale-B2.13861.13861.3	interact-2022-09-06-KB-FS-sp3scale-B2.pep.xml	KCACASHVAK	KC[566]AC[160]ASHVAK	R	V	10	3	1109.89	1536.73	1536.74	513.249	513.255	1536.75
2022-08-13-KB-noFAIMS-FS-A2.10598.10598.2	interact-2022-08-13-KB-noFAIMS-FS-A2.pep.xml	MGGDIANR		K	V	8	2	983.685	833.398	833.396	417.706	417.705	832.386	417.2	1.0097	0.160257	14.955	10.15	0.3513	2	0	23	30	1.04422e+06			TRUE	sp|Q9UQ80|PA2G4_HUMAN	Q9UQ80	PA2G4_HUMAN	PA2G4	Proliferation-associated protein 2G4				2022-09-06-KB-FS-sp3scale-B2.13869.13869.2	interact-2022-09-06-KB-FS-sp3scale-B2.pep.xml	DANGNSFATR		K	L	10	2	1110.21	1051.46	1051.47	526.74	526.742	1051.47
2022-08-13-KB-noFAIMS-FS-A2.10608.10608.3	interact-2022-08-13-KB-noFAIMS-FS-A2.pep.xml	AESSQTCHSEQGDKK	AESSQTC[566]HSEQGDKK	R	M	15	3	984.366	2096.94	2096.94	699.986	699.986	2096.94	699.986	0	4.87e-12	40.912	14.901	1	2	0	600	614	34485780	7C(463.2365)		TRUE	sp|P46063|RECQ1_HUMAN	P46063	RECQ1_HUMAN	RECQL	ATP-dependent DNA helicase Q1				2022-09-06-KB-FS-sp3scale-B2.13901.13901.4	interact-2022-09-06-KB-FS-sp3scale-B2.pep.xml	NKDEGDVCNHEKK	NKDEGDVC[566]NHEKK	K	T	13	4	1111.83	1977.91	1977.92	495.485	495.486	1977.91
2022-08-13-KB-noFAIMS-FS-A2.10610.10610.4	interact-2022-08-13-KB-noFAIMS-FS-A2.pep.xml	AESSQTCHSEQGDKK	AESSQTC[566]HSEQGDKK	R	M	15	4	984.503	2096.94	2096.94	525.241	525.242	2096.94	525.241	0.0014	8.3817e-08	29.822	11.33	1	2	0	600	614	20330658	7C(463.2365)		TRUE	sp|P46063|RECQ1_HUMAN	P46063	RECQ1_HUMAN	RECQL	ATP-dependent DNA helicase Q1				2022-09-06-KB-FS-sp3scale-B2.13917.13917.2	interact-2022-09-06-KB-FS-sp3scale-B2.pep.xml	RYEEIVK		K	E	7	2	1112.46	935.504	935.507	468.76	468.761	935.508
2022-08-13-KB-noFAIMS-FS-A2.10611.10611.2	interact-2022-08-13-KB-noFAIMS-FS-A2.pep.xml	DAVTYTEHAK		R	R	10	2	984.545	1133.53	1133.53	567.774	567.774	1133.54	567.775	-0.0019	3.42505e-05	23.313	12.462	1	2	0	69	78	15386629			TRUE	sp|P62805|H4_HUMAN	P62805	H4_HUMAN	HIST1H4A	Histone H4				2022-09-06-KB-FS-sp3scale-B2.13920.13920.2	interact-2022-09-06-KB-FS-sp3scale-B2.pep.xml	HSQCQNR	HSQC[566]QNR	K	A	7	2	1112.58	1334.6	1334.61	668.31	668.311	1334.61
2022-08-13-KB-noFAIMS-FS-A2.10614.10614.3	interact-2022-08-13-KB-noFAIMS-FS-A2.pep.xml	AESSQTCHSEQGDKK	AESSQTC[566]HSEQGDKK	R	M	15	3	984.664	2096.94	2096.94	699.986	699.986	2096.94	699.986	0	1.07947e-05	23.367	13.438	1	2	0	600	614	34485780	7C(463.2365)		TRUE	sp|P46063|RECQ1_HUMAN	P46063	RECQ1_HUMAN	RECQL	ATP-dependent DNA helicase Q1				2022-09-06-KB-FS-sp3scale-B2.13962.13962.2	interact-2022-09-06-KB-FS-sp3scale-B2.pep.xml	LSVDYGKK		R	S	8	2	1114.6	908.494	908.496	455.254	455.255	908.497
2022-08-13-KB-noFAIMS-FS-A2.10619.10619.3	interact-2022-08-13-KB-noFAIMS-FS-A2.pep.xml	KNEDCEKGNDSK	KNEDC[566]EKGNDSK	K	K	12	3	984.865	1828.82	1828.82	610.613	610.613	1828.82	610.614	-0.0013	4.26294e-09	34.587	11.916	1	2	1	145	156	13043492	5C(463.2365)		TRUE	sp|Q9UMY1|NOL7_HUMAN	Q9UMY1	NOL7_HUMAN	NOL7	Nucleolar protein 7				2022-09-06-KB-FS-sp3scale-B2.13970.13970.3	interact-2022-09-06-KB-FS-sp3scale-B2.pep.xml	KRVPDHHPC	KRVPDHHPC[566]	R	-	9	3	1114.91	1550.77	1550.77	517.93	517.93	1550.77
2022-08-13-KB-noFAIMS-FS-A2.10626.10626.2	interact-2022-08-13-KB-noFAIMS-FS-A2.pep.xml	DAVTYTEHAK		R	R	10	2	985.148	1133.53	1133.53	567.774	567.774	1133.54	567.775	-0.0019	0.000411171	18.603	9.411	1	2	0	69	78	15386629			TRUE	sp|P62805|H4_HUMAN	P62805	H4_HUMAN	HIST1H4A	Histone H4				2022-09-06-KB-FS-sp3scale-B2.13983.13983.2	interact-2022-09-06-KB-FS-sp3scale-B2.pep.xml	HQNVQLPR		K	E	8	2	1115.44	990.534	990.536	496.274	496.275	990.536
2022-08-13-KB-noFAIMS-FS-A2.10647.10647.2	interact-2022-08-13-KB-noFAIMS-FS-A2.pep.xml	LSKEDIER		R	M	8	2	985.984	989.524	989.524	495.769	495.769	988.519	495.267	1.005	0.00917757	16.853	14.796	0.6897	2	1	510	517	1.75918e+06			TRUE	sp|P11142|HSP7C_HUMAN	P11142	HSP7C_HUMAN	HSPA8	Heat shock cognate 71 kDa protein				2022-09-06-KB-FS-sp3scale-B2.14002.14002.2	interact-2022-09-06-KB-FS-sp3scale-B2.pep.xml	LSVDYGKK		R	S	8	2	1116.19	908.494	908.496	455.254	455.255	908.497
2022-08-13-KB-noFAIMS-FS-A2.10664.10664.2	interact-2022-08-13-KB-noFAIMS-FS-A2.pep.xml	KASEPAGGPR		R	R	10	2	986.656	968.505	968.501	485.26	485.258	968.504	485.259	-0.0031	1.03004	12.472	10.792	0.2474	2	0	166	175	9415418			TRUE	sp|Q8WWM7|ATX2L_HUMAN	Q8WWM7	ATX2L_HUMAN	ATXN2L	Ataxin-2-like protein				2022-09-06-KB-FS-sp3scale-B2.14026.14026.3	interact-2022-09-06-KB-FS-sp3scale-B2.pep.xml	RDDKCDR	RDDKC[566]DR	K	K	7	3	1117.38	1369.63	1369.63	457.551	457.551	1369.63
2022-08-13-KB-noFAIMS-FS-A2.10679.10679.2	interact-2022-08-13-KB-noFAIMS-FS-A2.pep.xml	MQASIEK		K	G	7	2	987.588	805.403	805.4	403.709	403.707	805.4	403.707	-0.0001	0.0171366	18.02	13.383	0.9959	2	0	251	257	23640432			TRUE	sp|P06748|NPM_HUMAN	P06748	NPM_HUMAN	NPM1	Nucleophosmin				2022-09-06-KB-FS-sp3scale-B2.14036.14036.2	interact-2022-09-06-KB-FS-sp3scale-B2.pep.xml	NPADLPK		K	L	7	2	1117.89	753.4	753.402	377.707	377.708	753.402
2022-08-13-KB-noFAIMS-FS-A2.10700.10700.3	interact-2022-08-13-KB-noFAIMS-FS-A2.pep.xml	ACTTEAHKQR	AC[566]TTEAHKQR	K	M	10	3	988.734	1606.78	1606.78	536.601	536.601	1606.78	536.601	-0.0009	8.46207e-06	21.524	11.195	1	2	1	142	151	23580258	2C(463.2365)		TRUE	sp|Q16514|TAF12_HUMAN	Q16514	TAF12_HUMAN	TAF12	Transcription initiation factor TFIID subunit 12				2022-09-06-KB-FS-sp3scale-B2.14052.14052.2	interact-2022-09-06-KB-FS-sp3scale-B2.pep.xml	RDDKCDR	RDDKC[566]DR	K	K	7	2	1118.53	1369.63	1369.63	685.822	685.824	1369.63
2022-08-13-KB-noFAIMS-FS-A2.10715.10715.3	interact-2022-08-13-KB-noFAIMS-FS-A2.pep.xml	SESPKEPEQLR		K	K	11	3	989.348	1298.65	1298.65	433.889	433.889	1298.65	433.889	0.0002	6.32309e-06	25.122	11.51	1	2	1	4	14	11150765			TRUE	sp|P09651|ROA1_HUMAN	P09651	ROA1_HUMAN	HNRNPA1	Heterogeneous nuclear ribonucleoprotein A1				2022-09-06-KB-FS-sp3scale-B2.14088.14088.2	interact-2022-09-06-KB-FS-sp3scale-B2.pep.xml	IKCDKEK	IKC[566]DKEK	K	N	7	2	1119.96	1325.69	1325.69	663.853	663.854	1325.69
2022-08-13-KB-noFAIMS-FS-A2.10717.10717.3	interact-2022-08-13-KB-noFAIMS-FS-A2.pep.xml	GAFGKPQGTVAR		R	V	12	3	989.428	1187.64	1187.64	396.888	396.888	1187.64	396.888	0.0006	0.00561859	18.612	12.365	0.9981	2	1	117	128	8611481			FALSE	sp|P27635|RL10_HUMAN	P27635	RL10_HUMAN	RPL10	60S ribosomal protein L10	RPL10L	sp|Q96L21|RL10L_HUMAN		2022-09-06-KB-FS-sp3scale-B2.14092.14092.3	interact-2022-09-06-KB-FS-sp3scale-B2.pep.xml	KCSASNR	KC[566]SASNR	R	I	7	3	1120.36	1227.59	1227.59	410.205	410.205	1227.6
2022-08-13-KB-noFAIMS-FS-A2.10761.10761.2	interact-2022-08-13-KB-noFAIMS-FS-A2.pep.xml	SESPKEPEQLR		K	K	11	2	991.188	1298.65	1298.65	650.33	650.33	1298.65	650.331	-0.0011	2.77957e-06	18.67	10.948	1	2	1	4	14	3.47265e+06			TRUE	sp|P09651|ROA1_HUMAN	P09651	ROA1_HUMAN	HNRNPA1	Heterogeneous nuclear ribonucleoprotein A1				2022-09-06-KB-FS-sp3scale-B2.14093.14093.2	interact-2022-09-06-KB-FS-sp3scale-B2.pep.xml	KCSASNR	KC[566]SASNR	R	I	7	2	1120.4	1227.59	1227.59	614.803	614.804	1227.6
2022-08-13-KB-noFAIMS-FS-A2.10773.10773.3	interact-2022-08-13-KB-noFAIMS-FS-A2.pep.xml	VNTLIRPDGEKK		K	A	12	3	992.006	1368.77	1368.77	457.265	457.265	1368.77	457.265	0.0011	0.0878683	13.401	9.903	0.9141	2	1	124	135	3.25761e+06			TRUE	sp|P62750|RL23A_HUMAN	P62750	RL23A_HUMAN	RPL23A	60S ribosomal protein L23a				2022-09-06-KB-FS-sp3scale-B2.14099.14099.2	interact-2022-09-06-KB-FS-sp3scale-B2.pep.xml	KCSASNR	KC[566]SASNR	R	I	7	2	1120.74	1227.59	1227.59	614.803	614.804	1227.6
2022-08-13-KB-noFAIMS-FS-A2.10777.10777.2	interact-2022-08-13-KB-noFAIMS-FS-A2.pep.xml	GHLENNPALEK		R	L	11	2	992.163	1220.62	1220.62	611.315	611.315	1220.61	611.315	0.0002	0.0544859	13.086	10.005	0.9846	2	0	67	77	3029840			TRUE	sp|P05388|RLA0_HUMAN	P05388	RLA0_HUMAN	RPLP0	60S acidic ribosomal protein P0				2022-09-06-KB-FS-sp3scale-B2.14110.14110.3	interact-2022-09-06-KB-FS-sp3scale-B2.pep.xml	KCSASNR	KC[566]SASNR	R	I	7	3	1121.17	1227.59	1227.59	410.205	410.205	1227.6
2022-08-13-KB-noFAIMS-FS-A2.10833.10833.3	interact-2022-08-13-KB-noFAIMS-FS-A2.pep.xml	KPSGSGDQSKPNCTK	KPSGSGDQSKPNC[566]TK	R	D	15	3	994.691	1995.98	1995.96	666.332	666.328	1995.96	666.328	-0.0004	1.76644e-05	22.127	11.908	1	2	1	65	79	3.66139e+06	13C(463.2365)		TRUE	sp|Q8TBM8|DJB14_HUMAN	Q8TBM8	DJB14_HUMAN	DNAJB14	DnaJ homolog subfamily B member 14				2022-09-06-KB-FS-sp3scale-B2.14116.14116.2	interact-2022-09-06-KB-FS-sp3scale-B2.pep.xml	DSYVGDEAQSK		K	R	11	2	1121.42	1198.57	1198.56	600.291	600.289	1197.51
2022-08-13-KB-noFAIMS-FS-A2.10838.10838.2	interact-2022-08-13-KB-noFAIMS-FS-A2.pep.xml	ASNVTNKTDPR	n[43]ASNVTNKTDPR	M	S	11	2	994.89	1243.62	1243.61	622.818	622.815	1243.62	622.815	-0.0009	3.84382e-05	25.497	11.588	1	2	1	2	12	7.08146e+06	N-term(42.0106)		TRUE	sp|P07910|HNRPC_HUMAN	P07910	HNRPC_HUMAN	HNRNPC	Heterogeneous nuclear ribonucleoproteins C1/C2				2022-09-06-KB-FS-sp3scale-B2.14137.14137.2	interact-2022-09-06-KB-FS-sp3scale-B2.pep.xml	DSYVGDEAQSK		K	R	11	2	1122.25	1198.57	1198.56	600.291	600.289	1197.51
2022-08-13-KB-noFAIMS-FS-A2.10851.10851.2	interact-2022-08-13-KB-noFAIMS-FS-A2.pep.xml	EVSTYIKK		K	I	8	2	995.41	966.542	966.538	484.278	484.276	966.539	484.277	-0.0009	0.0792283	13.858	10.422	0.979	2	0	173	180	8763436			TRUE	sp|P68104|EF1A1_HUMAN	P68104	EF1A1_HUMAN	EEF1A1	Elongation factor 1-alpha 1				2022-09-06-KB-FS-sp3scale-B2.14169.14169.3	interact-2022-09-06-KB-FS-sp3scale-B2.pep.xml	LKGDDLQAIKK		K	E	11	3	1123.88	1227.71	1227.72	410.245	410.246	1227.72
2022-08-13-KB-noFAIMS-FS-A2.10861.10861.3	interact-2022-08-13-KB-noFAIMS-FS-A2.pep.xml	KCNTDQAGRPK	KC[566]NTDQAGRPK	R	C	11	3	995.872	1679.83	1679.83	560.952	560.952	1679.83	560.952	-0.002	1.47265e-09	33.945	11.296	1	2	1	196	206	37268868	2C(463.2365)		TRUE	sp|P33992|MCM5_HUMAN	P33992	MCM5_HUMAN	MCM5	DNA replication licensing factor MCM5				2022-09-06-KB-FS-sp3scale-B2.14173.14173.3	interact-2022-09-06-KB-FS-sp3scale-B2.pep.xml	QHYNCEHSK	QHYNC[566]EHSK	K	I	9	3	1124.04	1609.79	1609.79	537.603	537.605	1607.71
2022-08-13-KB-noFAIMS-FS-A2.10868.10868.4	interact-2022-08-13-KB-noFAIMS-FS-A2.pep.xml	AAAHHYGAQCDKPNK	AAAHHYGAQC[566]DKPNK	K	E	15	4	996.43	2072.98	2072.97	519.251	519.25	2072.98	519.252	-0.0087	5.97124e-09	30.098	11.528	1	2	1	27	41	9377793	10C(463.2365)		TRUE	sp|P51970|NDUA8_HUMAN	P51970	NDUA8_HUMAN	NDUFA8	NADH dehydrogenase [ubiquinone] 1 alpha subcomplex subunit 8				2022-09-06-KB-FS-sp3scale-B2.14227.14227.3	interact-2022-09-06-KB-FS-sp3scale-B2.pep.xml	QHYNCEHSK	QHYNC[566]EHSK	K	I	9	3	1126.55	1607.71	1607.71	536.909	536.91	1607.71
2022-08-13-KB-noFAIMS-FS-A2.10875.10875.3	interact-2022-08-13-KB-noFAIMS-FS-A2.pep.xml	KCNTDQAGRPK	KC[566]NTDQAGRPK	R	C	11	3	996.712	1679.83	1679.83	560.952	560.952	1679.83	560.952	-0.002	3.83564e-06	21.947	9.793	1	2	1	196	206	37268868	2C(463.2365)		TRUE	sp|P33992|MCM5_HUMAN	P33992	MCM5_HUMAN	MCM5	DNA replication licensing factor MCM5				2022-09-06-KB-FS-sp3scale-B2.14257.14257.2	interact-2022-09-06-KB-FS-sp3scale-B2.pep.xml	QHYNCEHSK	QHYNC[566]EHSK	K	I	9	2	1127.75	1607.71	1607.71	804.861	804.861	1607.71
2022-08-13-KB-noFAIMS-FS-A2.10879.10879.2	interact-2022-08-13-KB-noFAIMS-FS-A2.pep.xml	GPGQPSSPQR		K	L	10	2	996.871	1009.49	1009.49	505.754	505.754	1009.49	505.754	-0.0011	2.14439	9.595	9.562	0.2302	2	0	189	198	3.22147e+06			TRUE	sp|O95400|CD2B2_HUMAN	O95400	CD2B2_HUMAN	CD2BP2	CD2 antigen cytoplasmic tail-binding protein 2				2022-09-06-KB-FS-sp3scale-B2.14292.14292.3	interact-2022-09-06-KB-FS-sp3scale-B2.pep.xml	CKPNQTR	C[566]KPNQTR	K	T	7	3	1129.51	1308.65	1308.65	437.224	437.225	1308.65
2022-08-13-KB-noFAIMS-FS-A2.10892.10892.2	interact-2022-08-13-KB-noFAIMS-FS-A2.pep.xml	MMMQSGR		R	K	7	2	997.39	839.345	839.345	420.68	420.68	839.345	420.68	-0.0003	0.117152	13.225	7.412	0.9725	2	0	238	244	3663930			FALSE	sp|P05141|ADT2_HUMAN	P05141	ADT2_HUMAN	SLC25A5	ADP/ATP translocase 2	SLC25A4, SLC25A6	sp|P12235|ADT1_HUMAN, sp|P12236|ADT3_HUMAN		2022-09-06-KB-FS-sp3scale-B2.14311.14311.2	interact-2022-09-06-KB-FS-sp3scale-B2.pep.xml	CKPNQTR	C[566]KPNQTR	K	T	7	2	1130.27	1308.65	1308.65	655.332	655.334	1308.65
2022-08-13-KB-noFAIMS-FS-A2.10924.10924.2	interact-2022-08-13-KB-noFAIMS-FS-A2.pep.xml	CNNSKPK	C[566]NNSKPK	K	K	7	2	998.67	1252.62	1252.62	627.318	627.315	1252.62	627.316	-0.0011	0.00301496	19.514	10.35	0.9965	2	1	318	324	44918720	1C(463.2365)		TRUE	sp|Q06124|PTN11_HUMAN	Q06124	PTN11_HUMAN	PTPN11	Tyrosine-protein phosphatase non-receptor type 11				2022-09-06-KB-FS-sp3scale-B2.14321.14321.2	interact-2022-09-06-KB-FS-sp3scale-B2.pep.xml	TSEHCEK	TSEHC[566]EK	K	E	7	2	1130.66	1295.62	1295.63	648.816	648.82	1295.58
2022-08-13-KB-noFAIMS-FS-A2.10925.10925.3	interact-2022-08-13-KB-noFAIMS-FS-A2.pep.xml	CNNSKPK	C[566]NNSKPK	K	K	7	3	998.931	1252.62	1252.62	418.548	418.546	1252.62	418.546	0.0002	0.0159284	15.959	10.598	0.9917	2	1	318	324	33933508	1C(463.2365)		TRUE	sp|Q06124|PTN11_HUMAN	Q06124	PTN11_HUMAN	PTPN11	Tyrosine-protein phosphatase non-receptor type 11				2022-09-06-KB-FS-sp3scale-B2.14327.14327.3	interact-2022-09-06-KB-FS-sp3scale-B2.pep.xml	TENHGAPACHR	TENHGAPAC[566]HR	R	L	11	3	1130.9	1655.78	1655.77	552.935	552.93	1654.76
2022-08-13-KB-noFAIMS-FS-A2.10927.10927.3	interact-2022-08-13-KB-noFAIMS-FS-A2.pep.xml	SEQDKCNREPSK	SEQDKC[566]NREPSK	R	G	12	3	999.095	1882.89	1882.88	628.636	628.633	1882.88	628.633	-0.0008	5.13258e-05	23.069	12.36	0.9998	2	2	574	585	13237096	6C(463.2365)		TRUE	sp|Q02040|AK17A_HUMAN	Q02040	AK17A_HUMAN	AKAP17A	A-kinase anchor protein 17A				2022-09-06-KB-FS-sp3scale-B2.14355.14355.2	interact-2022-09-06-KB-FS-sp3scale-B2.pep.xml	CTAKPSSSGK	C[566]TAKPSSSGK	K	D	10	2	1132.04	1427.7	1427.7	714.856	714.858	1427.7
2022-08-13-KB-noFAIMS-FS-A2.10935.10935.3	interact-2022-08-13-KB-noFAIMS-FS-A2.pep.xml	KRVPDHHPC	KRVPDHHPC[566]	R	-	9	3	999.419	1550.78	1550.77	517.932	517.931	1550.77	517.931	0	5.09492e-06	19.363	9.363	1	2	1	527	535	6921292	9C(463.2365)		TRUE	sp|P78371|TCPB_HUMAN	P78371	TCPB_HUMAN	CCT2	T-complex protein 1 subunit beta				2022-09-06-KB-FS-sp3scale-B2.14356.14356.3	interact-2022-09-06-KB-FS-sp3scale-B2.pep.xml	CTAKPSSSGK	C[566]TAKPSSSGK	K	D	10	3	1132.3	1427.7	1427.7	476.906	476.907	1427.7
2022-08-13-KB-noFAIMS-FS-A2.10945.10945.2	interact-2022-08-13-KB-noFAIMS-FS-A2.pep.xml	EIQTAVR		R	L	7	2	999.816	815.452	815.45	408.733	408.732	815.45	408.732	0	0.0731794	15.496	12.08	0.9802	2	0	94	100	29497250			FALSE	sp|O60814|H2B1K_HUMAN	O60814	H2B1K_HUMAN	HIST1H2BK	Histone H2B type 1-K	HIST1H2BA, HIST1H2BB, HIST1H2BC, HIST1H2BD, HIST1H2BH, HIST1H2BJ, HIST1H2BL, HIST1H2BM, HIST1H2BN, HIST1H2BO, HIST2H2BE, HIST2H2BF	sp|P06899|H2B1J_HUMAN, sp|P23527|H2B1O_HUMAN, sp|P33778|H2B1B_HUMAN, sp|P58876|H2B1D_HUMAN, sp|P62807|H2B1C_HUMAN, sp|Q16778|H2B2E_HUMAN, sp|Q5QNW6|H2B2F_HUMAN, sp|Q93079|H2B1H_HUMAN, sp|Q96A08|H2B1A_HUMAN, sp|Q99877|H2B1N_HUMAN, sp|Q99879|H2B1M_HUMAN, sp|Q99880|H2B1L_HUMAN		2022-09-06-KB-FS-sp3scale-B2.14358.14358.3	interact-2022-09-06-KB-FS-sp3scale-B2.pep.xml	GSGGGQGSNGQGSSSHSSGGNQCSGEGQGSR	GSGGGQGSNGQGSSSHSSGGNQC[566]SGEGQGSR	R	G	31	3	1132.49	3214.32	3214.33	1072.45	1072.45	3214.32
2022-08-13-KB-noFAIMS-FS-A2.10948.10948.3	interact-2022-08-13-KB-noFAIMS-FS-A2.pep.xml	EGVKTENNDHINLK		K	V	14	3	999.933	1611.81	1611.8	538.276	538.274	1609.81	537.609	1.9926	0.000914779	19.654	11.45	0.7762	2	1	8	21	1603154			TRUE	sp|P61956|SUMO2_HUMAN	P61956	SUMO2_HUMAN	SUMO2	Small ubiquitin-related modifier 2				2022-09-06-KB-FS-sp3scale-B2.14365.14365.3	interact-2022-09-06-KB-FS-sp3scale-B2.pep.xml	TENHGAPACHR	TENHGAPAC[566]HR	R	L	11	3	1132.76	1654.75	1654.76	552.591	552.594	1654.76
2022-08-13-KB-noFAIMS-FS-A2.10967.10967.3	interact-2022-08-13-KB-noFAIMS-FS-A2.pep.xml	SRNPGKDDCAK	SRNPGKDDC[566]AK	R	E	11	3	1001.02	1652.79	1652.79	551.936	551.937	1652.79	551.936	0.0003	0.000131134	22.984	10.66	0.9993	2	2	250	260	5827504	9C(463.2365)		TRUE	sp|O94966|UBP19_HUMAN	O94966	UBP19_HUMAN	USP19	Ubiquitin carboxyl-terminal hydrolase 19				2022-09-06-KB-FS-sp3scale-B2.14366.14366.3	interact-2022-09-06-KB-FS-sp3scale-B2.pep.xml	ASCTSSTSGSKR	ASC[566]TSSTSGSKR	R	N	12	3	1132.81	1633.76	1633.77	545.595	545.596	1633.77
2022-08-13-KB-noFAIMS-FS-A2.10972.10972.3	interact-2022-08-13-KB-noFAIMS-FS-A2.pep.xml	VEECHHGR	VEEC[566]HHGR	R	T	8	3	1001.23	1428.65	1428.65	477.224	477.224	1428.65	477.224	0.0013	0.0015166	18.038	10.951	0.9994	2	0	820	827	5282516	4C(463.2365)		TRUE	sp|P28290|SSFA2_HUMAN	P28290	SSFA2_HUMAN	SSFA2	Sperm-specific antigen 2				2022-09-06-KB-FS-sp3scale-B2.14370.14370.3	interact-2022-09-06-KB-FS-sp3scale-B2.pep.xml	GSGGGQGSNGQGSSSHSSGGNQCSGEGQGSR	GSGGGQGSNGQGSSSHSSGGNQC[566]SGEGQGSR	R	G	31	3	1132.97	3214.32	3214.33	1072.45	1072.45	3214.32
2022-08-13-KB-noFAIMS-FS-A2.10989.10989.4	interact-2022-08-13-KB-noFAIMS-FS-A2.pep.xml	NKDEGDVCNHEKK	NKDEGDVC[566]NHEKK	K	T	13	4	1001.91	1977.91	1977.91	495.486	495.486	1977.91	495.486	-0.0015	0.00101324	19.264	11.221	0.9996	2	1	76	88	7.70336e+06	8C(463.2365)		TRUE	sp|Q9BPX6|MICU1_HUMAN	Q9BPX6	MICU1_HUMAN	MICU1	Calcium uptake protein 1, mitochondrial				2022-09-06-KB-FS-sp3scale-B2.14386.14386.2	interact-2022-09-06-KB-FS-sp3scale-B2.pep.xml	HVQGILR		R	G	7	2	1133.61	821.484	821.487	411.749	411.751	821.487
2022-08-13-KB-noFAIMS-FS-A2.11019.11019.2	interact-2022-08-13-KB-noFAIMS-FS-A2.pep.xml	EVVEEAENGR		K	D	10	2	1003.34	1130.52	1130.52	566.269	566.269	1130.52	566.267	0.0026	0.00077083	20.686	11.88	0.9994	2	0	22	31	6.45729e+06			TRUE	sp|P06454|PTMA_HUMAN	P06454	PTMA_HUMAN	PTMA	Prothymosin alpha				2022-09-06-KB-FS-sp3scale-B2.14395.14395.2	interact-2022-09-06-KB-FS-sp3scale-B2.pep.xml	KSTEHMKK	KSTEHM[147]KK	R	I	8	2	1133.97	1003.51	1003.51	502.76	502.762	1003.51
2022-08-13-KB-noFAIMS-FS-A2.11072.11072.3	interact-2022-08-13-KB-noFAIMS-FS-A2.pep.xml	RDDKCDR	RDDKC[566]DR	K	K	7	3	1005.86	1369.63	1369.63	457.552	457.551	1369.63	457.552	-0.0014	0.0537988	15.34	11.941	0.9631	2	1	515	521	28036118	5C(463.2365)		TRUE	sp|Q15424|SAFB1_HUMAN	Q15424	SAFB1_HUMAN	SAFB	Scaffold attachment factor B1				2022-09-06-KB-FS-sp3scale-B2.14398.14398.2	interact-2022-09-06-KB-FS-sp3scale-B2.pep.xml	ASCTSSTSGSKR	ASC[566]TSSTSGSKR	R	N	12	2	1134.09	1633.76	1633.77	817.889	817.891	1633.77
2022-08-13-KB-noFAIMS-FS-A2.11109.11109.2	interact-2022-08-13-KB-noFAIMS-FS-A2.pep.xml	TANPNHDMSGSK		R	G	12	2	1007.32	1257.54	1257.54	629.778	629.777	1257.54	629.778	-0.0015	1.09207	10.347	8.48	0.3913	2	0	144	155	5.48549e+06			TRUE	sp|Q32NC0|CR021_HUMAN	Q32NC0	CR021_HUMAN	C18orf21	UPF0711 protein C18orf21				2022-09-06-KB-FS-sp3scale-B2.14406.14406.3	interact-2022-09-06-KB-FS-sp3scale-B2.pep.xml	ARVECQSHR	ARVEC[566]QSHR	R	L	9	3	1134.41	1549.76	1549.76	517.592	517.594	1547.76
2022-08-13-KB-noFAIMS-FS-A2.11128.11128.3	interact-2022-08-13-KB-noFAIMS-FS-A2.pep.xml	HVSSETDESCKK	HVSSETDESC[566]KK	K	H	12	3	1008.39	1811.84	1811.83	604.953	604.95	1811.83	604.95	-0.0004	1.07e-12	39.106	20.911	1	2	0	91	102	33120056	10C(463.2365)		TRUE	sp|Q96P16|RPR1A_HUMAN	Q96P16	RPR1A_HUMAN	RPRD1A	Regulation of nuclear pre-mRNA domain-containing protein 1A				2022-09-06-KB-FS-sp3scale-B2.14431.14431.2	interact-2022-09-06-KB-FS-sp3scale-B2.pep.xml	LLEGEESR		K	I	8	2	1135.75	931.459	931.461	466.737	466.738	931.461
2022-08-13-KB-noFAIMS-FS-A2.11131.11131.3	interact-2022-08-13-KB-noFAIMS-FS-A2.pep.xml	HVSSETDESCKK	HVSSETDESC[566]KK	K	H	12	3	1008.51	1811.84	1811.83	604.953	604.95	1811.83	604.95	-0.0004	0.00062661	18.134	16.51	0.9999	2	0	91	102	33120056	10C(463.2365)		TRUE	sp|Q96P16|RPR1A_HUMAN	Q96P16	RPR1A_HUMAN	RPRD1A	Regulation of nuclear pre-mRNA domain-containing protein 1A				2022-09-06-KB-FS-sp3scale-B2.14496.14496.2	interact-2022-09-06-KB-FS-sp3scale-B2.pep.xml	HLIPAANTGESK		K	V	12	2	1138.69	1236.64	1236.65	619.329	619.33	1236.65
2022-08-13-KB-noFAIMS-FS-A2.11133.11133.3	interact-2022-08-13-KB-noFAIMS-FS-A2.pep.xml	KCSASNR	KC[566]SASNR	R	I	7	3	1008.59	1228.59	1228.6	410.536	410.539	1227.6	410.206	0.9989	0.0423223	15.738	11.568	0.8968	2	0	16	22	60413232	2C(463.2365)		TRUE	sp|P63220|RS21_HUMAN	P63220	RS21_HUMAN	RPS21	40S ribosomal protein S21				2022-09-06-KB-FS-sp3scale-B2.14506.14506.2	interact-2022-09-06-KB-FS-sp3scale-B2.pep.xml	MATGLER		R	M	7	2	1139.09	776.404	776.407	389.209	389.211	776.385
2022-08-13-KB-noFAIMS-FS-A2.11140.11140.3	interact-2022-08-13-KB-noFAIMS-FS-A2.pep.xml	AGKPPCGATKR	AGKPPC[566]GATKR	K	S	11	3	1008.86	1547.82	1547.82	516.948	516.947	1547.82	516.947	0	0.000407602	22.956	13.839	0.9998	2	1	257	267	6913540	6C(463.2365)		TRUE	sp|Q9BY42|RTF2_HUMAN	Q9BY42	RTF2_HUMAN	RTFDC1	Protein RTF2 homolog				2022-09-06-KB-FS-sp3scale-B2.14515.14515.4	interact-2022-09-06-KB-FS-sp3scale-B2.pep.xml	AETEKPANQKEPTTCHTVK	AETEKPANQKEPTTC[566]HTVK	R	L	19	4	1139.46	2574.28	2574.27	644.577	644.575	2574.27
2022-08-13-KB-noFAIMS-FS-A2.11172.11172.3	interact-2022-08-13-KB-noFAIMS-FS-A2.pep.xml	QHYNCEHSK	QHYNC[566]EHSK	K	I	9	3	1010.42	1607.71	1607.71	536.91	536.91	1607.71	536.91	-0.0003	5.27451e-05	20.961	9.505	0.9999	2	0	152	160	67489272	5C(463.2365)		TRUE	sp|P50454|SERPH_HUMAN	P50454	SERPH_HUMAN	SERPINH1	Serpin H1				2022-09-06-KB-FS-sp3scale-B2.14556.14556.3	interact-2022-09-06-KB-FS-sp3scale-B2.pep.xml	EKDECTPTRK	EKDEC[566]TPTRK	K	E	10	3	1141.45	1668.8	1668.81	557.275	557.276	1668.81
2022-08-13-KB-noFAIMS-FS-A2.11173.11173.3	interact-2022-08-13-KB-noFAIMS-FS-A2.pep.xml	KCSASNR	KC[566]SASNR	R	I	7	3	1010.47	1227.6	1227.59	410.206	410.205	1227.6	410.206	-0.0022	0.0273412	15.654	10.007	0.9943	2	0	16	22	56387440	2C(463.2365)		TRUE	sp|P63220|RS21_HUMAN	P63220	RS21_HUMAN	RPS21	40S ribosomal protein S21				2022-09-06-KB-FS-sp3scale-B2.14558.14558.4	interact-2022-09-06-KB-FS-sp3scale-B2.pep.xml	VPGEQGSDEEHCKEHR	VPGEQGSDEEHC[566]KEHR	K	A	16	4	1141.53	2299.02	2299.03	575.761	575.764	2299.02
2022-08-13-KB-noFAIMS-FS-A2.11175.11175.3	interact-2022-08-13-KB-noFAIMS-FS-A2.pep.xml	TKETNCESDRER	TKETNC[566]ESDRER	R	G	12	3	1010.6	1929.88	1929.88	644.3	644.3	1929.88	644.3	0.0002	0.015933	14.716	10.96	0.9917	2	2	3356	3367	42083772	6C(463.2365)		TRUE	sp|Q7Z6Z7|HUWE1_HUMAN	Q7Z6Z7	HUWE1_HUMAN	HUWE1	E3 ubiquitin-protein ligase HUWE1				2022-09-06-KB-FS-sp3scale-B2.14583.14583.3	interact-2022-09-06-KB-FS-sp3scale-B2.pep.xml	VPGEQGSDEEHCKEHR	VPGEQGSDEEHC[566]KEHR	K	A	16	3	1142.52	2299.02	2299.02	767.346	767.347	2299.02
2022-08-13-KB-noFAIMS-FS-A2.11178.11178.4	interact-2022-08-13-KB-noFAIMS-FS-A2.pep.xml	AEDQTESSCESHRK	AEDQTESSC[566]ESHRK	R	S	14	4	1010.73	2068.91	2068.91	518.234	518.234	2068.91	518.234	-0.0002	0.000728454	18.575	8.392	0.9999	2	0	171	184	27595790	9C(463.2365)		TRUE	sp|Q9BU76|MMTA2_HUMAN	Q9BU76	MMTA2_HUMAN	MMTAG2	Multiple myeloma tumor-associated protein 2				2022-09-06-KB-FS-sp3scale-B2.14599.14599.2	interact-2022-09-06-KB-FS-sp3scale-B2.pep.xml	IEEELGSK		R	A	8	2	1143.17	903.452	903.455	452.733	452.735	903.455
2022-08-13-KB-noFAIMS-FS-A2.11185.11185.3	interact-2022-08-13-KB-noFAIMS-FS-A2.pep.xml	AEDQTESSCESHRK	AEDQTESSC[566]ESHRK	R	S	14	3	1011.01	2068.9	2068.9	690.642	690.642	2068.91	690.642	-0.0007	0.00095076	19.702	9.598	0.9998	2	0	171	184	18217670	9C(463.2365)		TRUE	sp|Q9BU76|MMTA2_HUMAN	Q9BU76	MMTA2_HUMAN	MMTAG2	Multiple myeloma tumor-associated protein 2				2022-09-06-KB-FS-sp3scale-B2.14622.14622.3	interact-2022-09-06-KB-FS-sp3scale-B2.pep.xml	HTACNEQQR	HTAC[566]NEQQR	R	T	9	3	1144.44	1548.7	1548.7	517.241	517.242	1548.7
2022-08-13-KB-noFAIMS-FS-A2.11217.11217.3	interact-2022-08-13-KB-noFAIMS-FS-A2.pep.xml	KCSASNR	KC[566]SASNR	R	I	7	3	1012.29	1227.6	1227.59	410.206	410.205	1227.6	410.206	-0.0022	0.131691	13.853	8.841	0.9703	2	0	16	22	56387440	2C(463.2365)		TRUE	sp|P63220|RS21_HUMAN	P63220	RS21_HUMAN	RPS21	40S ribosomal protein S21				2022-09-06-KB-FS-sp3scale-B2.14628.14628.2	interact-2022-09-06-KB-FS-sp3scale-B2.pep.xml	HTACNEQQR	HTAC[566]NEQQR	R	T	9	2	1144.68	1548.7	1548.71	775.357	775.36	1548.7
2022-08-13-KB-noFAIMS-FS-A2.11233.11233.3	interact-2022-08-13-KB-noFAIMS-FS-A2.pep.xml	TENHGAPACHR	TENHGAPAC[566]HR	R	L	11	3	1012.94	1655.79	1655.77	552.937	552.932	1654.76	552.593	1.0163	2.49303e-07	24.951	10.815	1	2	0	127	137	5.03051e+06	9C(463.2365)		TRUE	sp|Q9NUW8|TYDP1_HUMAN	Q9NUW8	TYDP1_HUMAN	TDP1	Tyrosyl-DNA phosphodiesterase 1				2022-09-06-KB-FS-sp3scale-B2.14644.14644.2	interact-2022-09-06-KB-FS-sp3scale-B2.pep.xml	TNKPCGK	TNKPC[566]GK	R	C	7	2	1145.31	1209.61	1209.61	605.811	605.813	1209.61
2022-08-13-KB-noFAIMS-FS-A2.11237.11237.2	interact-2022-08-13-KB-noFAIMS-FS-A2.pep.xml	KCSASNR	KC[566]SASNR	R	I	7	2	1013.11	1227.61	1227.59	614.811	614.804	1227.6	614.806	-0.0029	1.81826	10.955	10.616	0.265	2	0	16	22	3.98053e+06	2C(463.2365)		TRUE	sp|P63220|RS21_HUMAN	P63220	RS21_HUMAN	RPS21	40S ribosomal protein S21				2022-09-06-KB-FS-sp3scale-B2.14649.14649.2	interact-2022-09-06-KB-FS-sp3scale-B2.pep.xml	DYGNSPLHR		K	F	9	2	1145.51	1057.5	1057.51	529.757	529.763	1057.49
2022-08-13-KB-noFAIMS-FS-A2.11240.11240.2	interact-2022-08-13-KB-noFAIMS-FS-A2.pep.xml	HSHSPASSPK		K	P	10	2	1013.53	1033.5	1033.5	517.757	517.755	1033.49	517.754	0.0012	0.0301733	15.183	10.536	0.9835	2	0	472	481	25541094			TRUE	sp|Q9HDC5|JPH1_HUMAN	Q9HDC5	JPH1_HUMAN	JPH1	Junctophilin-1				2022-09-06-KB-FS-sp3scale-B2.14676.14676.2	interact-2022-09-06-KB-FS-sp3scale-B2.pep.xml	GPGPLQER		R	S	8	2	1146.6	852.443	852.446	427.229	427.23	852.445
2022-08-13-KB-noFAIMS-FS-A2.11261.11261.2	interact-2022-08-13-KB-noFAIMS-FS-A2.pep.xml	TAASHQGK		K	E	8	2	1014.36	798.397	798.397	400.206	400.206	798.398	400.207	-0.0012	0.0714074	14.112	13.378	0.9806	2	0	1031	1038	5.46122e+06			TRUE	sp|Q9P219|DAPLE_HUMAN	Q9P219	DAPLE_HUMAN	CCDC88C	Protein Daple				2022-09-06-KB-FS-sp3scale-B2.14696.14696.3	interact-2022-09-06-KB-FS-sp3scale-B2.pep.xml	NRTQEQCVHNETK	NRTQEQC[566]VHNETK	K	N	13	3	1147.75	2048.96	2048.97	683.994	683.996	2048.96
2022-08-13-KB-noFAIMS-FS-A2.11271.11271.3	interact-2022-08-13-KB-noFAIMS-FS-A2.pep.xml	GNCSQHDR	GNC[566]SQHDR	K	A	8	3	1015.11	1378.6	1378.6	460.54	460.54	1378.6	460.54	-0.0008	0.0791921	13.939	10.046	0.9811	2	0	173	180	27360162	3C(463.2365)		TRUE	sp|Q9BRX2|PELO_HUMAN	Q9BRX2	PELO_HUMAN	PELO	Protein pelota homolog				2022-09-06-KB-FS-sp3scale-B2.14697.14697.2	interact-2022-09-06-KB-FS-sp3scale-B2.pep.xml	MGANSLER		R	M	8	2	1147.79	876.411	876.415	439.213	439.215	876.412
2022-08-13-KB-noFAIMS-FS-A2.11272.11272.4	interact-2022-08-13-KB-noFAIMS-FS-A2.pep.xml	VPGEQGSDEEHCKEHR	VPGEQGSDEEHC[566]KEHR	K	A	16	4	1015.14	2299.02	2299.02	575.763	575.763	2299.02	575.763	-0.0014	6.3811e-07	28.504	13.696	1	2	1	1115	1130	32187896	12C(463.2365)		TRUE	sp|Q9UNS1|TIM_HUMAN	Q9UNS1	TIM_HUMAN	TIMELESS	Protein timeless homolog				2022-09-06-KB-FS-sp3scale-B2.14719.14719.3	interact-2022-09-06-KB-FS-sp3scale-B2.pep.xml	CHCMSESHQR	C[566]HC[160]MSESHQR	K	Q	10	3	1148.67	1736.71	1736.71	579.911	579.912	1736.71
2022-08-13-KB-noFAIMS-FS-A2.11275.11275.4	interact-2022-08-13-KB-noFAIMS-FS-A2.pep.xml	ADGDSKGSEEVDSHCKK	ADGDSKGSEEVDSHC[566]KK	K	A	17	4	1015.27	2254.01	2254.01	564.51	564.51	2254.01	564.51	0.0014	3.37591e-09	29.715	10.541	1	2	1	242	258	18568130	15C(463.2365)		TRUE	sp|Q9Y4W2|LAS1L_HUMAN	Q9Y4W2	LAS1L_HUMAN	LAS1L	Ribosomal biogenesis protein LAS1L				2022-09-06-KB-FS-sp3scale-B2.14739.14739.2	interact-2022-09-06-KB-FS-sp3scale-B2.pep.xml	IDDSEVVDATMHGNAAR		R	F	17	2	1149.48	1799.8	1799.81	900.909	900.911	1799.81
2022-08-13-KB-noFAIMS-FS-A2.11278.11278.2	interact-2022-08-13-KB-noFAIMS-FS-A2.pep.xml	HQNVQLPR		K	E	8	2	1015.39	990.536	990.535	496.275	496.275	990.536	496.275	-0.0004	0.00466088	17.514	11.719	0.9995	2	0	411	418	8720881			TRUE	sp|P26599|PTBP1_HUMAN	P26599	PTBP1_HUMAN	PTBP1	Polypyrimidine tract-binding protein 1				2022-09-06-KB-FS-sp3scale-B2.14753.14753.3	interact-2022-09-06-KB-FS-sp3scale-B2.pep.xml	AERPGRPCTR	AERPGRPC[566]TR	R	L	10	3	1150.39	1604.81	1604.82	535.945	535.946	1604.81
2022-08-13-KB-noFAIMS-FS-A2.11279.11279.2	interact-2022-08-13-KB-noFAIMS-FS-A2.pep.xml	GNCSQHDR	GNC[566]SQHDR	K	A	8	2	1015.43	1378.6	1378.6	690.307	690.306	1378.6	690.306	-0.0003	1.72187	7.983	0	0.277	2	0	173	180	8300432	3C(463.2365)		TRUE	sp|Q9BRX2|PELO_HUMAN	Q9BRX2	PELO_HUMAN	PELO	Protein pelota homolog				2022-09-06-KB-FS-sp3scale-B2.14768.14768.2	interact-2022-09-06-KB-FS-sp3scale-B2.pep.xml	SAVEDEGLK		K	G	9	2	1151	946.459	946.463	474.237	474.239	946.461
2022-08-13-KB-noFAIMS-FS-A2.11280.11280.2	interact-2022-08-13-KB-noFAIMS-FS-A2.pep.xml	HVQGILR		R	G	7	2	1015.47	821.487	821.487	411.751	411.751	821.487	411.751	0.0002	0.00269148	18.336	13.826	0.9998	2	0	26	32	6.70243e+06			TRUE	sp|P62308|RUXG_HUMAN	P62308	RUXG_HUMAN	SNRPG	Small nuclear ribonucleoprotein G				2022-09-06-KB-FS-sp3scale-B2.14810.14810.3	interact-2022-09-06-KB-FS-sp3scale-B2.pep.xml	RDCQEQAK	RDC[566]QEQAK	R	I	8	3	1152.67	1440.67	1440.68	481.231	481.233	1439.68
2022-08-13-KB-noFAIMS-FS-A2.11287.11287.2	interact-2022-08-13-KB-noFAIMS-FS-A2.pep.xml	EKCSAGSQK	EKC[566]SAGSQK	R	A	9	2	1015.75	1399.67	1399.67	700.842	700.842	1399.67	700.842	-0.0006	0.00505621	18.03	9.624	0.991	2	1	371	379	5.26109e+06	3C(463.2365)		TRUE	sp|Q8WZA9|IRGQ_HUMAN	Q8WZA9	IRGQ_HUMAN	IRGQ	Immunity-related GTPase family Q protein				2022-09-06-KB-FS-sp3scale-B2.14818.14818.2	interact-2022-09-06-KB-FS-sp3scale-B2.pep.xml	TPGPGAQSALR		K	A	11	2	1153.23	1053.56	1053.55	527.785	527.782	1053.56
2022-08-13-KB-noFAIMS-FS-A2.11290.11290.2	interact-2022-08-13-KB-noFAIMS-FS-A2.pep.xml	EVYQQQQYGSGGR		K	G	13	2	1015.87	1498.68	1498.68	750.347	750.347	1498.68	750.347	0.0006	1.36525e-08	30.567	13.055	1	2	0	233	245	7162201			TRUE	sp|Q99729|ROAA_HUMAN	Q99729	ROAA_HUMAN	HNRNPAB	Heterogeneous nuclear ribonucleoprotein A/B				2022-09-06-KB-FS-sp3scale-B2.14819.14819.2	interact-2022-09-06-KB-FS-sp3scale-B2.pep.xml	SKEEACK	SKEEAC[566]K	K	A	7	2	1153.38	1256.6	1256.6	629.307	629.308	1256.6
2022-08-13-KB-noFAIMS-FS-A2.11291.11291.2	interact-2022-08-13-KB-noFAIMS-FS-A2.pep.xml	HLIPAANTGESK		K	V	12	2	1015.91	1236.65	1236.65	619.33	619.33	1236.65	619.33	-0.0003	2.02184	12.002	10.743	0.2423	2	0	107	118	4880415			TRUE	sp|P62258|1433E_HUMAN	P62258	1433E_HUMAN	YWHAE	14-3-3 protein epsilon				2022-09-06-KB-FS-sp3scale-B2.14822.14822.3	interact-2022-09-06-KB-FS-sp3scale-B2.pep.xml	SSQCHTGSSPR	SSQC[566]HTGSSPR	K	G	11	3	1153.51	1608.72	1608.73	537.248	537.249	1608.72
2022-08-13-KB-noFAIMS-FS-A2.11299.11299.3	interact-2022-08-13-KB-noFAIMS-FS-A2.pep.xml	TENHGAPACHR	TENHGAPAC[566]HR	R	L	11	3	1016.23	1654.76	1654.76	552.593	552.594	1654.76	552.593	0.0035	2.93869e-07	25.507	12.218	1	2	0	127	137	8687364	9C(463.2365)		TRUE	sp|Q9NUW8|TYDP1_HUMAN	Q9NUW8	TYDP1_HUMAN	TDP1	Tyrosyl-DNA phosphodiesterase 1				2022-09-06-KB-FS-sp3scale-B2.14823.14823.4	interact-2022-09-06-KB-FS-sp3scale-B2.pep.xml	REEGDPSPHSGGVCKPK	REEGDPSPHSGGVC[566]KPK	R	L	17	4	1153.55	2242.07	2242.08	561.525	561.527	2242.07
2022-08-13-KB-noFAIMS-FS-A2.11334.11334.3	interact-2022-08-13-KB-noFAIMS-FS-A2.pep.xml	GSGGGQGSNGQGSSSHSSGGNQCSGEGQGSR	GSGGGQGSNGQGSSSHSSGGNQC[566]SGEGQGSR	R	G	31	3	1017.64	3214.35	3214.32	1072.46	1072.45	3214.32	1072.45	-0.0022	0	78.137	12.538	1	2	0	500	530	77680376	23C(463.2365)		TRUE	sp|O14654|IRS4_HUMAN	O14654	IRS4_HUMAN	IRS4	Insulin receptor substrate 4				2022-09-06-KB-FS-sp3scale-B2.14827.14827.3	interact-2022-09-06-KB-FS-sp3scale-B2.pep.xml	AESSQTCHSEQGDK	AESSQTC[566]HSEQGDK	R	K	14	3	1153.72	1968.84	1968.84	657.288	657.289	1968.84
2022-08-13-KB-noFAIMS-FS-A2.11335.11335.3	interact-2022-08-13-KB-noFAIMS-FS-A2.pep.xml	CKPNQTR	C[566]KPNQTR	K	T	7	3	1017.91	1308.66	1308.65	437.227	437.225	1308.65	437.225	-0.0008	0.051245	14.458	10.457	0.9649	2	1	3	9	129010856	1C(463.2365)		FALSE	sp|Q8NFP7|NUD10_HUMAN	Q8NFP7	NUD10_HUMAN	NUDT10	Diphosphoinositol polyphosphate phosphohydrolase 3-alpha	NUDT11	sp|Q96G61|NUD11_HUMAN		2022-09-06-KB-FS-sp3scale-B2.14838.14838.2	interact-2022-09-06-KB-FS-sp3scale-B2.pep.xml	RDCQEQAK	RDC[566]QEQAK	R	I	8	2	1154.16	1439.68	1439.68	720.846	720.846	1439.68
2022-08-13-KB-noFAIMS-FS-A2.11336.11336.3	interact-2022-08-13-KB-noFAIMS-FS-A2.pep.xml	ARVECQSHR	ARVEC[566]QSHR	R	L	9	3	1017.95	1547.76	1547.75	516.928	516.925	1547.76	516.926	-0.0036	0.862431	11.688	9.649	0.1854	2	1	87	95	4540825	5C(463.2365)		TRUE	sp|O14818|PSA7_HUMAN	O14818	PSA7_HUMAN	PSMA7	Proteasome subunit alpha type-7				2022-09-06-KB-FS-sp3scale-B2.14854.14854.2	interact-2022-09-06-KB-FS-sp3scale-B2.pep.xml	HCESEQR	HC[566]ESEQR	K	C	7	2	1154.8	1350.59	1350.59	676.303	676.304	1350.59
2022-08-13-KB-noFAIMS-FS-A2.11337.11337.3	interact-2022-08-13-KB-noFAIMS-FS-A2.pep.xml	GSGGGQGSNGQGSSSHSSGGNQCSGEGQGSR	GSGGGQGSNGQGSSSHSSGGNQC[566]SGEGQGSR	R	G	31	3	1018.08	3214.35	3214.32	1072.46	1072.45	3214.32	1072.45	-0.0022	1.6e-13	36.709	15.925	1	2	0	500	530	77680376	23C(463.2365)		TRUE	sp|O14654|IRS4_HUMAN	O14654	IRS4_HUMAN	IRS4	Insulin receptor substrate 4				2022-09-06-KB-FS-sp3scale-B2.14863.14863.2	interact-2022-09-06-KB-FS-sp3scale-B2.pep.xml	SSQCHTGSSPR	SSQC[566]HTGSSPR	K	G	11	2	1155.16	1608.73	1608.73	805.37	805.371	1608.72
2022-08-13-KB-noFAIMS-FS-A2.11338.11338.3	interact-2022-08-13-KB-noFAIMS-FS-A2.pep.xml	GAQKTDCQK	GAQKTDC[566]QK	K	N	9	3	1018.12	1440.7	1440.7	481.242	481.24	1440.7	481.239	0.0029	0.225523	12.279	9.921	0.6237	2	1	156	164	65849812	7C(463.2365)		TRUE	sp|Q7L266|ASGL1_HUMAN	Q7L266	ASGL1_HUMAN	ASRGL1	Isoaspartyl peptidase/L-asparaginase				2022-09-06-KB-FS-sp3scale-B2.14881.14881.3	interact-2022-09-06-KB-FS-sp3scale-B2.pep.xml	RDCQEQAK	RDC[566]QEQAK	R	I	8	3	1155.91	1439.68	1439.69	480.899	480.903	1439.68
2022-08-13-KB-noFAIMS-FS-A2.11341.11341.3	interact-2022-08-13-KB-noFAIMS-FS-A2.pep.xml	KTSSNCNGEEK	KTSSNC[566]NGEEK	K	K	11	3	1018.24	1658.76	1658.75	553.927	553.924	1658.75	553.924	0.0003	2.15247e-05	24.896	11.793	1	2	0	319	329	16342831	6C(463.2365)		TRUE	sp|P46100|ATRX_HUMAN	P46100	ATRX_HUMAN	ATRX	Transcriptional regulator ATRX				2022-09-06-KB-FS-sp3scale-B2.14882.14882.3	interact-2022-09-06-KB-FS-sp3scale-B2.pep.xml	CSTAHTNGDR	C[566]STAHTNGDR	R	L	10	3	1156.17	1523.67	1523.67	508.898	508.897	1523.67
2022-08-13-KB-noFAIMS-FS-A2.11354.11354.2	interact-2022-08-13-KB-noFAIMS-FS-A2.pep.xml	RASCTSSTSGSK	RASC[566]TSSTSGSK	R	R	12	2	1018.76	1633.78	1633.77	817.896	817.89	1633.77	817.89	0.0001	0.00456003	15.578	11.112	0.9995	2	0	696	707	9574555	4C(463.2365)		TRUE	sp|P13807|GYS1_HUMAN	P13807	GYS1_HUMAN	GYS1	Glycogen [starch] synthase, muscle				2022-09-06-KB-FS-sp3scale-B2.14883.14883.3	interact-2022-09-06-KB-FS-sp3scale-B2.pep.xml	TATAVAHCKR	TATAVAHC[566]KR	K	G	10	3	1156.21	1519.78	1519.79	507.602	507.604	1519.79
2022-08-13-KB-noFAIMS-FS-A2.11368.11368.3	interact-2022-08-13-KB-noFAIMS-FS-A2.pep.xml	CTAKPSSSGK	C[566]TAKPSSSGK	K	D	10	3	1019.37	1427.7	1427.7	476.908	476.907	1427.7	476.908	-0.0018	1.52289e-05	22.612	11.436	1	2	1	17	26	63229716	1C(463.2365)		TRUE	sp|Q14738|2A5D_HUMAN	Q14738	2A5D_HUMAN	PPP2R5D	Serine/threonine-protein phosphatase 2A 56 kDa regulatory subunit delta isoform				2022-09-06-KB-FS-sp3scale-B2.14896.14896.2	interact-2022-09-06-KB-FS-sp3scale-B2.pep.xml	RVTIMPK		K	D	7	2	1156.83	843.499	843.501	422.757	422.758	843.5
2022-08-13-KB-noFAIMS-FS-A2.11369.11369.2	interact-2022-08-13-KB-noFAIMS-FS-A2.pep.xml	CTAKPSSSGK	C[566]TAKPSSSGK	K	D	10	2	1019.64	1427.7	1427.7	714.858	714.857	1427.7	714.858	-0.0009	1.98134e-09	27.746	10.291	1	2	1	17	26	26086958	1C(463.2365)		TRUE	sp|Q14738|2A5D_HUMAN	Q14738	2A5D_HUMAN	PPP2R5D	Serine/threonine-protein phosphatase 2A 56 kDa regulatory subunit delta isoform				2022-09-06-KB-FS-sp3scale-B2.14947.14947.3	interact-2022-09-06-KB-FS-sp3scale-B2.pep.xml	GSEEVDSHCKK	GSEEVDSHC[566]KK	K	A	11	3	1158.89	1680.77	1680.77	561.264	561.265	1680.77
2022-08-13-KB-noFAIMS-FS-A2.11372.11372.3	interact-2022-08-13-KB-noFAIMS-FS-A2.pep.xml	CHCMSESHQR	C[566]HC[160]MSESHQR	K	Q	10	3	1019.82	1736.71	1736.71	579.911	579.91	1736.71	579.911	-0.0018	0.898408	11.616	9.589	0.3889	2	0	43	52	22366454	1C(463.2365), 3C(57.0215)		TRUE	sp|O60870|KIN17_HUMAN	O60870	KIN17_HUMAN	KIN	DNA/RNA-binding protein KIN17				2022-09-06-KB-FS-sp3scale-B2.14950.14950.2	interact-2022-09-06-KB-FS-sp3scale-B2.pep.xml	HQGVMVGMGQK		R	D	11	2	1159.34	1170.56	1170.56	586.288	586.289	1170.56
2022-08-13-KB-noFAIMS-FS-A2.11375.11375.2	interact-2022-08-13-KB-noFAIMS-FS-A2.pep.xml	NPADLPK		K	L	7	2	1019.95	753.402	753.402	377.708	377.708	753.402	377.708	-0.0001	0.20347	12.266	10.321	0.9522	2	0	513	519	7.78668e+06			TRUE	sp|P13639|EF2_HUMAN	P13639	EF2_HUMAN	EEF2	Elongation factor 2				2022-09-06-KB-FS-sp3scale-B2.14979.14979.3	interact-2022-09-06-KB-FS-sp3scale-B2.pep.xml	GSEEVDSHCKK	GSEEVDSHC[566]KK	K	A	11	3	1160.51	1680.77	1680.77	561.264	561.265	1680.77
2022-08-13-KB-noFAIMS-FS-A2.11377.11377.2	interact-2022-08-13-KB-noFAIMS-FS-A2.pep.xml	ITITNDK		K	G	7	2	1020.03	803.438	803.439	402.726	402.727	803.439	402.727	0.0003	0.0608265	12.629	9.695	0.9801	2	0	501	507	5659144			FALSE	sp|P0DMV8|HS71A_HUMAN	P0DMV8	HS71A_HUMAN	HSPA1A	Heat shock 70 kDa protein 1A	HSPA1B, HSPA1L, HSPA2, HSPA6, HSPA8, KIF5B	contaminant_GR71_TOBAC, contaminant_GR72_TOBAC, contaminant_GR73_TOBAC, contaminant_GR78_LYCES, contaminant_GR78_PLAFA, contaminant_GR78_PLAFO, contaminant_GR78_TOBAC, contaminant_GR78_YEAST, sp|P0DMV9|HS71B_HUMAN, sp|P11142|HSP7C_HUMAN, sp|P17066|HSP76_HUMAN, sp|P33176|KINH_HUMAN, sp|P34931|HS71L_HUMAN, sp|P54652|HSP72_HUMAN		2022-09-06-KB-FS-sp3scale-B2.14985.14985.2	interact-2022-09-06-KB-FS-sp3scale-B2.pep.xml	SRLDQELK		K	L	8	2	1160.75	987.533	987.536	494.774	494.775	987.535
2022-08-13-KB-noFAIMS-FS-A2.11378.11378.2	interact-2022-08-13-KB-noFAIMS-FS-A2.pep.xml	CTAKPSSSGK	C[566]TAKPSSSGK	K	D	10	2	1020.07	1427.7	1427.7	714.858	714.857	1427.7	714.858	-0.0009	9.71411e-05	18.892	9.469	1	2	1	17	26	26086958	1C(463.2365)		TRUE	sp|Q14738|2A5D_HUMAN	Q14738	2A5D_HUMAN	PPP2R5D	Serine/threonine-protein phosphatase 2A 56 kDa regulatory subunit delta isoform				2022-09-06-KB-FS-sp3scale-B2.14994.14994.2	interact-2022-09-06-KB-FS-sp3scale-B2.pep.xml	HGSQDCGSR	HGSQDC[566]GSR	R	E	9	2	1161.11	1408.61	1408.61	705.31	705.312	1408.61
2022-08-13-KB-noFAIMS-FS-A2.11379.11379.4	interact-2022-08-13-KB-noFAIMS-FS-A2.pep.xml	AETEKPANQKEPTTCHTVK	AETEKPANQKEPTTC[566]HTVK	R	L	19	4	1020.11	2574.27	2574.27	644.574	644.574	2574.27	644.574	-0.0014	0.000552363	17.216	10.617	1	2	2	279	297	9294415	15C(463.2365)		TRUE	sp|Q9Y4C8|RBM19_HUMAN	Q9Y4C8	RBM19_HUMAN	RBM19	Probable RNA-binding protein 19				2022-09-06-KB-FS-sp3scale-B2.15013.15013.2	interact-2022-09-06-KB-FS-sp3scale-B2.pep.xml	STTTGHLIYK		K	C	10	2	1161.88	1119.59	1119.59	560.803	560.804	1119.59
2022-08-13-KB-noFAIMS-FS-A2.11385.11385.3	interact-2022-08-13-KB-noFAIMS-FS-A2.pep.xml	CTAKPSSSGK	C[566]TAKPSSSGK	K	D	10	3	1020.35	1427.7	1427.7	476.908	476.907	1427.7	476.908	-0.0018	0.0289997	16.149	11.083	0.982	2	1	17	26	63229716	1C(463.2365)		TRUE	sp|Q14738|2A5D_HUMAN	Q14738	2A5D_HUMAN	PPP2R5D	Serine/threonine-protein phosphatase 2A 56 kDa regulatory subunit delta isoform				2022-09-06-KB-FS-sp3scale-B2.15014.15014.2	interact-2022-09-06-KB-FS-sp3scale-B2.pep.xml	RAACAEK	RAAC[566]AEK	R	L	7	2	1162.14	1210.6	1210.61	606.31	606.311	1210.61
2022-08-13-KB-noFAIMS-FS-A2.11392.11392.3	interact-2022-08-13-KB-noFAIMS-FS-A2.pep.xml	EKGKNENSECPK	EKGKNENSEC[566]PK	K	K	12	3	1020.63	1824.86	1824.86	609.294	609.294	1824.86	609.294	0.0001	0.124545	14.33	11.131	0.9206	2	2	88	99	6.38985e+06	10C(463.2365)		TRUE	sp|Q9NW13|RBM28_HUMAN	Q9NW13	RBM28_HUMAN	RBM28	RNA-binding protein 28				2022-09-06-KB-FS-sp3scale-B2.15015.15015.2	interact-2022-09-06-KB-FS-sp3scale-B2.pep.xml	STLEPVEK		R	A	8	2	1162.18	901.474	901.477	451.744	451.746	901.476
2022-08-13-KB-noFAIMS-FS-A2.11398.11398.3	interact-2022-08-13-KB-noFAIMS-FS-A2.pep.xml	NRTQEQCVHNETK	NRTQEQC[566]VHNETK	K	N	13	3	1020.88	2048.96	2048.96	683.995	683.995	2048.96	683.995	0.0014	3.2862e-10	39.081	12.99	1	2	1	780	792	9770684	7C(463.2365)		TRUE	sp|O60313|OPA1_HUMAN	O60313	OPA1_HUMAN	OPA1	Dynamin-like 120 kDa protein, mitochondrial				2022-09-06-KB-FS-sp3scale-B2.15016.15016.2	interact-2022-09-06-KB-FS-sp3scale-B2.pep.xml	HQGVMVGMGQK	HQGVM[147]VGMGQK	R	D	11	2	1162.33	1186.56	1186.56	594.286	594.287	1186.56
2022-08-13-KB-noFAIMS-FS-A2.11409.11409.2	interact-2022-08-13-KB-noFAIMS-FS-A2.pep.xml	TSEHCEK	TSEHC[566]EK	K	E	7	2	1021.32	1295.57	1295.57	648.795	648.794	1295.58	648.795	-0.0009	0.0376846	14.783	11.202	0.9895	2	0	603	609	6703212	5C(463.2365)		TRUE	sp|Q8NFC6|BD1L1_HUMAN	Q8NFC6	BD1L1_HUMAN	BOD1L1	Biorientation of chromosomes in cell division protein 1-like 1				2022-09-06-KB-FS-sp3scale-B2.15017.15017.2	interact-2022-09-06-KB-FS-sp3scale-B2.pep.xml	RAACAEK	RAAC[566]AEK	R	L	7	2	1162.37	1210.6	1210.61	606.31	606.311	1210.61
2022-08-13-KB-noFAIMS-FS-A2.11411.11411.3	interact-2022-08-13-KB-noFAIMS-FS-A2.pep.xml	RRAPPGGCEER	RRAPPGGC[566]EER	R	E	11	3	1021.4	1689.8	1689.82	564.275	564.282	1689.83	564.284	-0.0058	0.000805733	20.627	13.366	0.999	2	1	110	120	7263510	8C(463.2365)		TRUE	sp|Q5RKV6|EXOS6_HUMAN	Q5RKV6	EXOS6_HUMAN	EXOSC6	Exosome complex component MTR3				2022-09-06-KB-FS-sp3scale-B2.15019.15019.2	interact-2022-09-06-KB-FS-sp3scale-B2.pep.xml	STTTGHLIYK		K	C	10	2	1162.45	1119.59	1119.59	560.803	560.804	1119.59
2022-08-13-KB-noFAIMS-FS-A2.11425.11425.2	interact-2022-08-13-KB-noFAIMS-FS-A2.pep.xml	ELSDIAHR		K	I	8	2	1021.96	939.478	939.487	470.746	470.751	939.477	470.746	0.0092	0.241404	13.292	10.964	0.5704	2	0	15	22	4196460			TRUE	sp|P04075|ALDOA_HUMAN	P04075	ALDOA_HUMAN	ALDOA	Fructose-bisphosphate aldolase A				2022-09-06-KB-FS-sp3scale-B2.15020.15020.3	interact-2022-09-06-KB-FS-sp3scale-B2.pep.xml	SSPSHTTNGCQGEK	SSPSHTTNGC[566]QGEK	R	V	14	3	1162.49	1894.84	1894.84	632.621	632.622	1894.84
2022-08-13-KB-noFAIMS-FS-A2.11435.11435.3	interact-2022-08-13-KB-noFAIMS-FS-A2.pep.xml	RRPGGEGPQCEK	RRPGGEGPQC[566]EK	K	T	12	3	1022.6	1775.88	1775.86	592.966	592.962	1775.87	592.963	-0.0029	0.061673	16.383	12.487	0.9574	2	1	8	19	27393954	10C(463.2365)		TRUE	sp|Q9NWY4|HPF1_HUMAN	Q9NWY4	HPF1_HUMAN	HPF1	Histone PARylation factor 1				2022-09-06-KB-FS-sp3scale-B2.15021.15021.2	interact-2022-09-06-KB-FS-sp3scale-B2.pep.xml	AAAAAAALQAK		K	S	11	2	1162.53	955.543	955.546	478.779	478.78	955.545
2022-08-13-KB-noFAIMS-FS-A2.11438.11438.3	interact-2022-08-13-KB-noFAIMS-FS-A2.pep.xml	RRAPPGGCEER	RRAPPGGC[566]EER	R	E	11	3	1022.82	1689.83	1689.83	564.285	564.282	1689.83	564.284	-0.0048	3.97502e-05	24.179	12.535	0.9998	2	1	110	120	31319962	8C(463.2365)		TRUE	sp|Q5RKV6|EXOS6_HUMAN	Q5RKV6	EXOS6_HUMAN	EXOSC6	Exosome complex component MTR3				2022-09-06-KB-FS-sp3scale-B2.15024.15024.3	interact-2022-09-06-KB-FS-sp3scale-B2.pep.xml	HQGVMVGMGQK		R	D	11	3	1162.65	1170.56	1170.57	391.195	391.196	1170.56
2022-08-13-KB-noFAIMS-FS-A2.11458.11458.4	interact-2022-08-13-KB-noFAIMS-FS-A2.pep.xml	KICSHSAPEQQAR	KIC[566]SHSAPEQQAR	K	T	13	4	1023.63	1916.95	1916.95	480.245	480.244	1916.95	480.244	-0.0007	0.08976	17.019	13.07	0.9539	2	0	17	29	17949358	3C(463.2365)		TRUE	sp|O75683|SURF6_HUMAN	O75683	SURF6_HUMAN	SURF6	Surfeit locus protein 6				2022-09-06-KB-FS-sp3scale-B2.15025.15025.2	interact-2022-09-06-KB-FS-sp3scale-B2.pep.xml	HQGVMVGMGQK	HQGVM[147]VGM[147]GQK	R	D	11	2	1162.69	1202.55	1202.55	602.284	602.284	1202.55
2022-08-13-KB-noFAIMS-FS-A2.11468.11468.4	interact-2022-08-13-KB-noFAIMS-FS-A2.pep.xml	KICSHSAPEQQAR	KIC[566]SHSAPEQQAR	K	T	13	4	1024.03	1916.95	1916.95	480.245	480.244	1916.95	480.244	-0.0007	0.0328939	14.818	10.87	0.9778	2	0	17	29	17949358	3C(463.2365)		TRUE	sp|O75683|SURF6_HUMAN	O75683	SURF6_HUMAN	SURF6	Surfeit locus protein 6				2022-09-06-KB-FS-sp3scale-B2.15029.15029.2	interact-2022-09-06-KB-FS-sp3scale-B2.pep.xml	HQGVMVGMGQK	HQGVM[147]VGMGQK	R	D	11	2	1162.85	1186.56	1186.56	594.286	594.287	1186.56
2022-08-13-KB-noFAIMS-FS-A2.11478.11478.3	interact-2022-08-13-KB-noFAIMS-FS-A2.pep.xml	ASCTSSTSGSKR	ASC[566]TSSTSGSKR	R	N	12	3	1024.69	1633.77	1633.77	545.596	545.596	1633.77	545.596	0.0002	1.03035e-05	23.713	11.81	1	2	0	697	708	73279080	3C(463.2365)		TRUE	sp|P13807|GYS1_HUMAN	P13807	GYS1_HUMAN	GYS1	Glycogen [starch] synthase, muscle				2022-09-06-KB-FS-sp3scale-B2.15114.15114.2	interact-2022-09-06-KB-FS-sp3scale-B2.pep.xml	VAPAPAVVK		K	K	9	2	1166.62	850.526	850.528	426.27	426.271	850.528
2022-08-13-KB-noFAIMS-FS-A2.11482.11482.2	interact-2022-08-13-KB-noFAIMS-FS-A2.pep.xml	KAACAEK	KAAC[566]AEK	R	L	7	2	1024.97	1182.6	1182.6	592.308	592.309	1182.6	592.307	0.0037	0.0206569	19.472	13.335	0.9752	2	0	478	484	37775732	4C(463.2365)		TRUE	sp|Q9Y520|PRC2C_HUMAN	Q9Y520	PRC2C_HUMAN	PRRC2C	Protein PRRC2C				2022-09-06-KB-FS-sp3scale-B2.15129.15129.3	interact-2022-09-06-KB-FS-sp3scale-B2.pep.xml	IVADKDYSVTANSK		K	I	14	3	1167.22	1509.77	1509.76	504.262	504.262	1509.77
2022-08-13-KB-noFAIMS-FS-A2.11483.11483.3	interact-2022-08-13-KB-noFAIMS-FS-A2.pep.xml	ACEAAKK	AC[566]EAAKK	R	T	7	3	1025.01	1182.6	1182.6	395.207	395.207	1182.6	395.207	0.0002	0.00669968	18.307	15.595	0.9993	2	0	260	266	22314990	2C(463.2365)		TRUE	sp|O60563|CCNT1_HUMAN	O60563	CCNT1_HUMAN	CCNT1	Cyclin-T1				2022-09-06-KB-FS-sp3scale-B2.15145.15145.2	interact-2022-09-06-KB-FS-sp3scale-B2.pep.xml	KNEDCEK	KNEDC[566]EK	K	G	7	2	1167.88	1327.6	1327.61	664.807	664.811	1327.6
2022-08-13-KB-noFAIMS-FS-A2.11489.11489.3	interact-2022-08-13-KB-noFAIMS-FS-A2.pep.xml	HTACNEQQR	HTAC[566]NEQQR	R	T	9	3	1025.26	1548.7	1548.7	517.241	517.242	1548.7	517.242	-0.0002	0.153901	12.67	9.406	0.9653	2	0	2219	2227	8.2749e+06	4C(463.2365)		TRUE	sp|Q5T4S7|UBR4_HUMAN	Q5T4S7	UBR4_HUMAN	UBR4	E3 ubiquitin-protein ligase UBR4				2022-09-06-KB-FS-sp3scale-B2.15148.15148.3	interact-2022-09-06-KB-FS-sp3scale-B2.pep.xml	RELAHCQK	RELAHC[566]QK	R	V	8	3	1168.32	1446.73	1446.73	483.251	483.252	1446.73
2022-08-13-KB-noFAIMS-FS-A2.11490.11490.3	interact-2022-08-13-KB-noFAIMS-FS-A2.pep.xml	GSGGGQGSNGQGSSSHSSGGNQCSGEGQGSR	GSGGGQGSNGQGSSSHSSGGNQC[566]SGEGQGSR	R	G	31	3	1025.3	3215.31	3215.32	1072.78	1072.78	3214.32	1072.45	0.9963	0.0360994	16.27	9.678	0.9761	2	0	500	530	40064	23C(463.2365)		TRUE	sp|O14654|IRS4_HUMAN	O14654	IRS4_HUMAN	IRS4	Insulin receptor substrate 4				2022-09-06-KB-FS-sp3scale-B2.15151.15151.2	interact-2022-09-06-KB-FS-sp3scale-B2.pep.xml	VTDALNATR		R	A	9	2	1168.45	959.502	959.505	480.758	480.76	959.504
2022-08-13-KB-noFAIMS-FS-A2.11491.11491.3	interact-2022-08-13-KB-noFAIMS-FS-A2.pep.xml	DANSENCNKNK	DANSENC[566]NKNK	R	F	11	3	1025.34	1698.76	1698.76	567.26	567.26	1698.76	567.26	0.0014	1.30209e-05	20.671	11.649	1	2	1	1046	1056	10709679	7C(463.2365)		TRUE	sp|P15924|DESP_HUMAN	P15924	DESP_HUMAN	DSP	Desmoplakin				2022-09-06-KB-FS-sp3scale-B2.15153.15153.3	interact-2022-09-06-KB-FS-sp3scale-B2.pep.xml	QCHKPQQQAPAMK	QC[566]HKPQQQAPAMK	K	T	13	3	1168.52	1956.96	1956.96	653.326	653.328	1956.96
2022-08-13-KB-noFAIMS-FS-A2.11539.11539.2	interact-2022-08-13-KB-noFAIMS-FS-A2.pep.xml	KAACAEK	KAAC[566]AEK	R	L	7	2	1027.28	1182.6	1182.6	592.308	592.309	1182.6	592.307	0.0039	0.0222046	16.831	11.839	0.9724	2	0	478	484	37775732	4C(463.2365)		TRUE	sp|Q9Y520|PRC2C_HUMAN	Q9Y520	PRC2C_HUMAN	PRRC2C	Protein PRRC2C				2022-09-06-KB-FS-sp3scale-B2.15158.15158.4	interact-2022-09-06-KB-FS-sp3scale-B2.pep.xml	NHSGGGGGGGSGGSGGGGGSGGGGAPSGGSGHSGGPSSCGGAPSTSR	NHSGGGGGGGSGGSGGGGGSGGGGAPSGGSGHSGGPSSC[566]GGAPSTSR	R	S	47	4	1168.73	4045.69	4045.69	1012.43	1012.43	4045.69
2022-08-13-KB-noFAIMS-FS-A2.11542.11542.4	interact-2022-08-13-KB-noFAIMS-FS-A2.pep.xml	TDPPDGQQDSECNRNKEK	TDPPDGQQDSEC[566]NRNKEK	R	T	18	4	1027.63	2523.14	2523.12	631.792	631.788	2523.12	631.788	-0.0004	0.000280189	25.462	17.467	1	2	2	116	133	33429856	12C(463.2365)		TRUE	sp|Q9NUQ3|TXLNG_HUMAN	Q9NUQ3	TXLNG_HUMAN	TXLNG	Gamma-taxilin				2022-09-06-KB-FS-sp3scale-B2.15308.15308.2	interact-2022-09-06-KB-FS-sp3scale-B2.pep.xml	HVTQSGCNR	HVTQSGC[566]NR	R	K	9	2	1175.5	1463.69	1463.69	732.85	732.852	1463.69
2022-08-13-KB-noFAIMS-FS-A2.11545.11545.3	interact-2022-08-13-KB-noFAIMS-FS-A2.pep.xml	KICSHSAPEQQAR	KIC[566]SHSAPEQQAR	K	T	13	3	1027.86	1916.96	1916.95	639.992	639.989	1916.95	639.989	0.0002	4.03e-12	33.137	11.834	1	2	0	17	29	44607136	3C(463.2365)		TRUE	sp|O75683|SURF6_HUMAN	O75683	SURF6_HUMAN	SURF6	Surfeit locus protein 6				2022-09-06-KB-FS-sp3scale-B2.15343.15343.2	interact-2022-09-06-KB-FS-sp3scale-B2.pep.xml	AHQCGDDDK	AHQC[566]GDDDK	K	T	9	2	1177.14	1450.61	1450.61	726.311	726.312	1450.61
2022-08-13-KB-noFAIMS-FS-A2.11551.11551.3	interact-2022-08-13-KB-noFAIMS-FS-A2.pep.xml	TDPPDGQQDSECNRNKEK	TDPPDGQQDSEC[566]NRNKEK	R	T	18	3	1028.11	2523.14	2523.12	842.053	842.048	2523.12	842.048	-0.0012	1.74024e-08	29.041	12.58	1	2	2	116	133	7032618	12C(463.2365)		TRUE	sp|Q9NUQ3|TXLNG_HUMAN	Q9NUQ3	TXLNG_HUMAN	TXLNG	Gamma-taxilin				2022-09-06-KB-FS-sp3scale-B2.15345.15345.2	interact-2022-09-06-KB-FS-sp3scale-B2.pep.xml	AHQCGDDDK	AHQC[566]GDDDK	K	T	9	2	1177.33	1450.61	1450.61	726.311	726.312	1450.61
2022-08-13-KB-noFAIMS-FS-A2.11558.11558.2	interact-2022-08-13-KB-noFAIMS-FS-A2.pep.xml	RDCQEQAK	RDC[566]QEQAK	R	I	8	2	1028.39	1439.68	1439.68	720.849	720.845	1439.68	720.845	-0.0001	1.27494e-05	23.881	18.19	1	2	0	1066	1073	113357888	3C(463.2365)		TRUE	sp|P12270|TPR_HUMAN	P12270	TPR_HUMAN	TPR	Nucleoprotein TPR				2022-09-06-KB-FS-sp3scale-B2.15354.15354.3	interact-2022-09-06-KB-FS-sp3scale-B2.pep.xml	SCKPKPIGK	SC[566]KPKPIGK	R	L	9	3	1177.69	1419.78	1419.79	474.268	474.269	1419.78
2022-08-13-KB-noFAIMS-FS-A2.11562.11562.2	interact-2022-08-13-KB-noFAIMS-FS-A2.pep.xml	IAEVDCTAER	IAEVDC[160]TAER	K	N	10	2	1028.55	1162.54	1162.54	582.279	582.276	1162.53	582.272	0.0091	0.0170067	14.767	10.663	0.9679	2	0	376	385	9660735	6C(57.0215)		TRUE	sp|Q8NBS9|TXND5_HUMAN	Q8NBS9	TXND5_HUMAN	TXNDC5	Thioredoxin domain-containing protein 5				2022-09-06-KB-FS-sp3scale-B2.15356.15356.2	interact-2022-09-06-KB-FS-sp3scale-B2.pep.xml	KVCASGK	KVC[566]ASGK	R	R	7	2	1177.77	1154.61	1154.61	578.31	578.31	1154.61
2022-08-13-KB-noFAIMS-FS-A2.11575.11575.3	interact-2022-08-13-KB-noFAIMS-FS-A2.pep.xml	SSQCHTGSSPR	SSQC[566]HTGSSPR	K	G	11	3	1029.08	1608.73	1608.72	537.251	537.249	1608.72	537.249	-0.0012	1.57068e-05	23.475	11.421	1	2	0	421	431	226816048	4C(463.2365)		TRUE	sp|O15226|NKRF_HUMAN	O15226	NKRF_HUMAN	NKRF	NF-kappa-B-repressing factor				2022-09-06-KB-FS-sp3scale-B2.15407.15407.3	interact-2022-09-06-KB-FS-sp3scale-B2.pep.xml	CGHTNNLRPK	C[566]GHTNNLRPK	K	K	10	3	1179.82	1601.8	1601.81	534.941	534.944	1601.8
2022-08-13-KB-noFAIMS-FS-A2.11588.11588.2	interact-2022-08-13-KB-noFAIMS-FS-A2.pep.xml	RDCQEQAK	RDC[566]QEQAK	R	I	8	2	1029.59	1439.68	1439.68	720.849	720.846	1439.68	720.845	0.0003	1.87818	10.796	10.416	0.2579	2	0	1066	1073	113357888	3C(463.2365)		TRUE	sp|P12270|TPR_HUMAN	P12270	TPR_HUMAN	TPR	Nucleoprotein TPR				2022-09-06-KB-FS-sp3scale-B2.15408.15408.3	interact-2022-09-06-KB-FS-sp3scale-B2.pep.xml	EQKPNTVGCGKEEK	EQKPNTVGC[566]GKEEK	K	K	14	3	1180.08	2008.98	2008.99	670.668	670.669	2008.98
2022-08-13-KB-noFAIMS-FS-A2.11597.11597.3	interact-2022-08-13-KB-noFAIMS-FS-A2.pep.xml	CKTPQGQR	C[566]KTPQGQR	K	L	8	3	1029.95	1379.7	1379.69	460.906	460.904	1379.69	460.904	-0.0017	0.73324	12.768	10.69	0.2283	2	1	333	340	221514	1C(463.2365)		TRUE	sp|P43246|MSH2_HUMAN	P43246	MSH2_HUMAN	MSH2	DNA mismatch repair protein Msh2				2022-09-06-KB-FS-sp3scale-B2.15409.15409.3	interact-2022-09-06-KB-FS-sp3scale-B2.pep.xml	ESSSCGKDTPSK	ESSSC[566]GKDTPSK	K	K	12	3	1180.13	1687.76	1687.77	563.596	563.596	1687.77
2022-08-13-KB-noFAIMS-FS-A2.11611.11611.3	interact-2022-08-13-KB-noFAIMS-FS-A2.pep.xml	CGHTNNLRPK	C[566]GHTNNLRPK	K	K	10	3	1030.88	1601.8	1601.8	534.942	534.942	1601.8	534.942	0.0013	4.99242e-06	23.329	10.186	1	2	1	115	124	98834488	1C(463.2365)		TRUE	sp|P62987|RL40_HUMAN	P62987	RL40_HUMAN	UBA52	Ubiquitin-60S ribosomal protein L40				2022-09-06-KB-FS-sp3scale-B2.15412.15412.2	interact-2022-09-06-KB-FS-sp3scale-B2.pep.xml	FSEVLKR		K	L	7	2	1180.36	877.501	877.502	439.758	439.758	877.502
2022-08-13-KB-noFAIMS-FS-A2.11614.11614.2	interact-2022-08-13-KB-noFAIMS-FS-A2.pep.xml	SSQCHTGSSPR	SSQC[566]HTGSSPR	K	G	11	2	1030.99	1608.72	1608.73	805.37	805.37	1608.72	805.37	0.0002	1.1117	7.711	0	0.3863	2	0	421	431	22259094	4C(463.2365)		TRUE	sp|O15226|NKRF_HUMAN	O15226	NKRF_HUMAN	NKRF	NF-kappa-B-repressing factor				2022-09-06-KB-FS-sp3scale-B2.15414.15414.2	interact-2022-09-06-KB-FS-sp3scale-B2.pep.xml	ESSSCGKDTPSK	ESSSC[566]GKDTPSK	K	K	12	2	1180.44	1687.77	1687.77	844.89	844.892	1687.77
2022-08-13-KB-noFAIMS-FS-A2.11618.11618.3	interact-2022-08-13-KB-noFAIMS-FS-A2.pep.xml	IVAAHNKCPR	IVAAHNKC[566]PR	R	D	10	3	1031.15	1570.83	1570.83	524.618	524.618	1570.83	524.619	-0.0008	7.69304e-05	19.241	10.593	0.9995	2	1	34	43	17436634	8C(463.2365)		TRUE	sp|Q9Y3D3|RT16_HUMAN	Q9Y3D3	RT16_HUMAN	MRPS16	28S ribosomal protein S16, mitochondrial				2022-09-06-KB-FS-sp3scale-B2.15415.15415.3	interact-2022-09-06-KB-FS-sp3scale-B2.pep.xml	CGHTNNLRPK	C[566]GHTNNLRPK	K	K	10	3	1180.48	1601.8	1601.81	534.941	534.944	1601.8
2022-08-13-KB-noFAIMS-FS-A2.11636.11636.3	interact-2022-08-13-KB-noFAIMS-FS-A2.pep.xml	CGHTNNLRPK	C[566]GHTNNLRPK	K	K	10	3	1031.89	1601.8	1601.8	534.942	534.942	1601.8	534.942	0.0013	4.10898e-05	20.019	10.626	0.9998	2	1	115	124	98834488	1C(463.2365)		TRUE	sp|P62987|RL40_HUMAN	P62987	RL40_HUMAN	UBA52	Ubiquitin-60S ribosomal protein L40				2022-09-06-KB-FS-sp3scale-B2.15417.15417.4	interact-2022-09-06-KB-FS-sp3scale-B2.pep.xml	EQKPNTVGCGKEEK	EQKPNTVGC[566]GKEEK	K	K	14	4	1180.56	2008.98	2008.99	503.253	503.254	2008.98
2022-08-13-KB-noFAIMS-FS-A2.11640.11640.3	interact-2022-08-13-KB-noFAIMS-FS-A2.pep.xml	GGHQTSESCR	GGHQTSESC[566]R	K	G	10	3	1032.05	1523.67	1523.68	508.898	508.902	1523.67	508.898	0.0119	0.0104128	16.34	10.711	0.989	2	0	789	798	7611876	9C(463.2365)		TRUE	sp|Q02487|DSC2_HUMAN	Q02487	DSC2_HUMAN	DSC2	Desmocollin-2				2022-09-06-KB-FS-sp3scale-B2.15418.15418.2	interact-2022-09-06-KB-FS-sp3scale-B2.pep.xml	TAVAPIER		K	V	8	2	1180.6	855.48	855.483	428.747	428.749	855.481
2022-08-13-KB-noFAIMS-FS-A2.11704.11704.2	interact-2022-08-13-KB-noFAIMS-FS-A2.pep.xml	HQGVMVGMGQK		R	D	11	2	1034.89	1170.57	1170.56	586.292	586.288	1170.56	586.289	-0.0018	1.34831e-09	35.064	14.097	1	2	0	40	50	225012816			FALSE	sp|P60709|ACTB_HUMAN	P60709	ACTB_HUMAN	ACTB	Actin, cytoplasmic 1	ACTA1, ACTA2, ACTBL2, ACTC1, ACTG1, ACTG2	sp|P62736|ACTA_HUMAN, sp|P63261|ACTG_HUMAN, sp|P63267|ACTH_HUMAN, sp|P68032|ACTC_HUMAN, sp|P68133|ACTS_HUMAN, sp|Q562R1|ACTBL_HUMAN		2022-09-06-KB-FS-sp3scale-B2.15422.15422.3	interact-2022-09-06-KB-FS-sp3scale-B2.pep.xml	ACTTEAHK	AC[566]TTEAHK	K	Q	8	3	1180.77	1322.62	1322.62	441.881	441.882	1322.62
2022-08-13-KB-noFAIMS-FS-A2.11715.11715.3	interact-2022-08-13-KB-noFAIMS-FS-A2.pep.xml	NGSTAGNSPHCR	NGSTAGNSPHC[566]R	K	K	12	3	1035.33	1662.72	1662.75	555.249	555.256	1662.75	555.256	0.0008	7.84438e-08	29.243	15.708	1	2	0	53	64	229738	11C(463.2365)		TRUE	sp|Q8TBM8|DJB14_HUMAN	Q8TBM8	DJB14_HUMAN	DNAJB14	DnaJ homolog subfamily B member 14				2022-09-06-KB-FS-sp3scale-B2.15423.15423.3	interact-2022-09-06-KB-FS-sp3scale-B2.pep.xml	AKPTGSGKEEGPAPCK	AKPTGSGKEEGPAPC[566]K	K	Q	16	3	1180.81	2019	2019.01	674.008	674.009	2019
2022-08-13-KB-noFAIMS-FS-A2.11741.11741.2	interact-2022-08-13-KB-noFAIMS-FS-A2.pep.xml	RDSLGTYSSR		K	D	10	2	1036.74	1140.55	1140.56	571.283	571.285	1140.55	571.283	0.0036	0.675459	11.828	9.813	0.2039	2	0	870	879	89062560			TRUE	sp|Q9C0C2|TB182_HUMAN	Q9C0C2	TB182_HUMAN	TNKS1BP1	182 kDa tankyrase-1-binding protein				2022-09-06-KB-FS-sp3scale-B2.15425.15425.4	interact-2022-09-06-KB-FS-sp3scale-B2.pep.xml	AKPTGSGKEEGPAPCK	AKPTGSGKEEGPAPC[566]K	K	Q	16	4	1180.89	2019	2019.01	505.758	505.759	2019
2022-08-13-KB-noFAIMS-FS-A2.11743.11743.4	interact-2022-08-13-KB-noFAIMS-FS-A2.pep.xml	KVEQNSRPVSCSGR	KVEQNSRPVSC[566]SGR	K	D	14	4	1036.82	2008.98	2008.99	503.253	503.255	2009	503.258	-0.0127	0.0556005	15.33	10.699	0.5336	2	1	421	434	85509384	11C(463.2365)		TRUE	sp|O00401|WASL_HUMAN	O00401	WASL_HUMAN	WASL	Neural Wiskott-Aldrich syndrome protein				2022-09-06-KB-FS-sp3scale-B2.15428.15428.2	interact-2022-09-06-KB-FS-sp3scale-B2.pep.xml	CGHTNNLRPK	C[566]GHTNNLRPK	K	K	10	2	1181.01	1601.8	1601.81	801.909	801.91	1601.8
2022-08-13-KB-noFAIMS-FS-A2.11744.11744.3	interact-2022-08-13-KB-noFAIMS-FS-A2.pep.xml	KVEQNSRPVSCSGR	KVEQNSRPVSC[566]SGR	K	D	14	3	1036.86	2008.98	2009	670.668	670.673	2009	670.676	-0.0063	2.31996e-07	28.369	11.782	1	2	1	421	434	172079904	11C(463.2365)		TRUE	sp|O00401|WASL_HUMAN	O00401	WASL_HUMAN	WASL	Neural Wiskott-Aldrich syndrome protein				2022-09-06-KB-FS-sp3scale-B2.15437.15437.2	interact-2022-09-06-KB-FS-sp3scale-B2.pep.xml	ACTTEAHK	AC[566]TTEAHK	K	Q	8	2	1181.38	1322.62	1322.63	662.318	662.32	1322.62
2022-08-13-KB-noFAIMS-FS-A2.11765.11765.2	interact-2022-08-13-KB-noFAIMS-FS-A2.pep.xml	KVMEECKR	KVMEEC[566]KR	K	L	8	2	1037.7	1485.74	1485.74	743.879	743.879	1484.74	743.378	1.0028	0.000386092	18.886	11.269	0.9998	2	0	168	175	20920720	6C(463.2365)		TRUE	sp|O95292|VAPB_HUMAN	O95292	VAPB_HUMAN	VAPB	Vesicle-associated membrane protein-associated protein B/C				2022-09-06-KB-FS-sp3scale-B2.15454.15454.3	interact-2022-09-06-KB-FS-sp3scale-B2.pep.xml	NGSTAGNSPHCR	NGSTAGNSPHC[566]R	K	K	12	3	1182.06	1662.75	1662.74	555.256	555.254	1662.75
2022-08-13-KB-noFAIMS-FS-A2.11766.11766.3	interact-2022-08-13-KB-noFAIMS-FS-A2.pep.xml	ACTTEAHK	AC[566]TTEAHK	K	Q	8	3	1037.73	1323.64	1323.63	442.221	442.217	1322.62	441.881	1.0075	0.000900271	17.723	10.73	0.9967	2	0	142	149	39518660	2C(463.2365)		TRUE	sp|Q16514|TAF12_HUMAN	Q16514	TAF12_HUMAN	TAF12	Transcription initiation factor TFIID subunit 12				2022-09-06-KB-FS-sp3scale-B2.15501.15501.2	interact-2022-09-06-KB-FS-sp3scale-B2.pep.xml	GLVLDHGAR		R	H	9	2	1184.28	936.512	936.516	469.263	469.265	936.514
2022-08-13-KB-noFAIMS-FS-A2.11791.11791.3	interact-2022-08-13-KB-noFAIMS-FS-A2.pep.xml	KVEQNSRPVSCSGR	KVEQNSRPVSC[566]SGR	K	D	14	3	1038.72	2008.98	2009	670.668	670.673	2009	670.676	-0.0063	9.9106e-05	22.517	11.568	0.9989	2	1	421	434	172079904	11C(463.2365)		TRUE	sp|O00401|WASL_HUMAN	O00401	WASL_HUMAN	WASL	Neural Wiskott-Aldrich syndrome protein				2022-09-06-KB-FS-sp3scale-B2.15521.15521.2	interact-2022-09-06-KB-FS-sp3scale-B2.pep.xml	AQVIYTR		R	N	7	2	1185.08	849.469	849.472	425.742	425.743	849.471
2022-08-13-KB-noFAIMS-FS-A2.11800.11800.3	interact-2022-08-13-KB-noFAIMS-FS-A2.pep.xml	SKADSCSQAAGTK	SKADSC[566]SQAAGTK	K	G	13	3	1039.42	1715.82	1715.81	572.946	572.944	1715.81	572.943	0.0033	3.14377e-05	24.44	12.824	0.9998	2	1	945	957	18962418	6C(463.2365)		TRUE	sp|Q9H7N4|SFR19_HUMAN	Q9H7N4	SFR19_HUMAN	SCAF1	Splicing factor, arginine/serine-rich 19				2022-09-06-KB-FS-sp3scale-B2.15542.15542.3	interact-2022-09-06-KB-FS-sp3scale-B2.pep.xml	AKPCSDPNR	AKPC[566]SDPNR	R	V	9	3	1186.28	1449.7	1449.7	484.239	484.24	1449.7
2022-08-13-KB-noFAIMS-FS-A2.11812.11812.3	interact-2022-08-13-KB-noFAIMS-FS-A2.pep.xml	AKPCSDPNR	AKPC[566]SDPNR	R	V	9	3	1039.9	1449.7	1449.69	484.242	484.239	1449.7	484.24	-0.0024	0.0630693	15.097	10.805	0.9565	2	1	681	689	31307418	4C(463.2365)		TRUE	sp|Q9UPP1|PHF8_HUMAN	Q9UPP1	PHF8_HUMAN	PHF8	Histone lysine demethylase PHF8				2022-09-06-KB-FS-sp3scale-B2.15543.15543.2	interact-2022-09-06-KB-FS-sp3scale-B2.pep.xml	AKPCSDPNR	AKPC[566]SDPNR	R	V	9	2	1186.32	1449.7	1449.7	725.855	725.856	1449.7
2022-08-13-KB-noFAIMS-FS-A2.11823.11823.3	interact-2022-08-13-KB-noFAIMS-FS-A2.pep.xml	DADADAGGGADGGDGRGGHSCR	DADADAGGGADGGDGRGGHSC[566]R	R	G	22	3	1040.34	2436.02	2436	813.014	813.009	2436	813.009	0.0002	0.000528445	21.608	0	0.9998	2	1	3	24	7574883	21C(463.2365)		TRUE	sp|Q14657|LAGE3_HUMAN	Q14657	LAGE3_HUMAN	LAGE3	EKC/KEOPS complex subunit LAGE3				2022-09-06-KB-FS-sp3scale-B2.15551.15551.3	interact-2022-09-06-KB-FS-sp3scale-B2.pep.xml	TANREECR	TANREEC[566]R	K	T	8	3	1186.64	1440.7	1440.68	481.24	481.235	1440.67
2022-08-13-KB-noFAIMS-FS-A2.11847.11847.2	interact-2022-08-13-KB-noFAIMS-FS-A2.pep.xml	TCGPEHSK	TC[566]GPEHSK	R	G	8	2	1041.3	1320.61	1320.61	661.314	661.314	1320.61	661.311	0.0067	0.000256425	20.822	11.425	0.9999	2	0	329	336	13297863	2C(463.2365)		TRUE	sp|Q9NZT2|OGFR_HUMAN	Q9NZT2	OGFR_HUMAN	OGFR	Opioid growth factor receptor				2022-09-06-KB-FS-sp3scale-B2.15569.15569.2	interact-2022-09-06-KB-FS-sp3scale-B2.pep.xml	HDIPCHSK	HDIPC[160]HSK	K	S	8	2	1187.36	992.443	992.448	497.229	497.231	992.45
2022-08-13-KB-noFAIMS-FS-A2.11848.11848.3	interact-2022-08-13-KB-noFAIMS-FS-A2.pep.xml	GPQCEGHESR	GPQC[566]EGHESR	R	A	10	3	1041.34	1561.69	1561.69	521.572	521.57	1561.69	521.57	-0.0004	0.000106929	20.968	10.082	0.9998	2	0	780	789	95594816	4C(463.2365)		TRUE	sp|A1X283|SPD2B_HUMAN	A1X283	SPD2B_HUMAN	SH3PXD2B	SH3 and PX domain-containing protein 2B				2022-09-06-KB-FS-sp3scale-B2.15573.15573.2	interact-2022-09-06-KB-FS-sp3scale-B2.pep.xml	AQAAAPASVPAQAPK		K	R	15	2	1187.52	1376.74	1376.74	689.378	689.379	1376.74
2022-08-13-KB-noFAIMS-FS-A2.11859.11859.3	interact-2022-08-13-KB-noFAIMS-FS-A2.pep.xml	KVEQNSRPVSCSGR	KVEQNSRPVSC[566]SGR	K	D	14	3	1041.84	2009	2009	670.676	670.673	2009	670.676	-0.0063	4.16723e-05	23.012	14.839	0.9997	2	1	421	434	128727136	11C(463.2365)		TRUE	sp|O00401|WASL_HUMAN	O00401	WASL_HUMAN	WASL	Neural Wiskott-Aldrich syndrome protein				2022-09-06-KB-FS-sp3scale-B2.15583.15583.3	interact-2022-09-06-KB-FS-sp3scale-B2.pep.xml	GPQCEGHESR	GPQC[566]EGHESR	R	A	10	3	1187.92	1561.69	1561.69	521.569	521.57	1561.69
2022-08-13-KB-noFAIMS-FS-A2.11868.11868.3	interact-2022-08-13-KB-noFAIMS-FS-A2.pep.xml	HLSTCDGQNPPKK	HLSTC[566]DGQNPPKK	R	Q	13	3	1042.5	1886.92	1886.92	629.982	629.982	1886.92	629.982	-0.0002	5.503e-11	36.785	12.535	1	2	0	33	45	78837760	5C(463.2365)		TRUE	sp|O15226|NKRF_HUMAN	O15226	NKRF_HUMAN	NKRF	NF-kappa-B-repressing factor				2022-09-06-KB-FS-sp3scale-B2.15605.15605.2	interact-2022-09-06-KB-FS-sp3scale-B2.pep.xml	GPSSVEDIK		K	A	9	2	1189.03	930.464	930.467	466.239	466.241	930.466
2022-08-13-KB-noFAIMS-FS-A2.11872.11872.3	interact-2022-08-13-KB-noFAIMS-FS-A2.pep.xml	TCGPEHSK	TC[566]GPEHSK	R	G	8	3	1042.66	1322.62	1322.62	441.881	441.882	1320.61	441.209	2.0166	0.0120648	15.449	10.819	0.8596	2	0	329	336	48735320	2C(463.2365)		TRUE	sp|Q9NZT2|OGFR_HUMAN	Q9NZT2	OGFR_HUMAN	OGFR	Opioid growth factor receptor				2022-09-06-KB-FS-sp3scale-B2.15649.15649.2	interact-2022-09-06-KB-FS-sp3scale-B2.pep.xml	GPQCEGHESR	GPQC[566]EGHESR	R	A	10	2	1190.99	1561.69	1561.69	781.851	781.854	1561.69
2022-08-13-KB-noFAIMS-FS-A2.11884.11884.4	interact-2022-08-13-KB-noFAIMS-FS-A2.pep.xml	HLSTCDGQNPPKK	HLSTC[566]DGQNPPKK	R	Q	13	4	1043.14	1886.92	1886.92	472.738	472.738	1886.92	472.738	-0.0025	0.000690572	20.638	12.341	0.9999	2	0	33	45	19079806	5C(463.2365)		TRUE	sp|O15226|NKRF_HUMAN	O15226	NKRF_HUMAN	NKRF	NF-kappa-B-repressing factor				2022-09-06-KB-FS-sp3scale-B2.15662.15662.3	interact-2022-09-06-KB-FS-sp3scale-B2.pep.xml	SSHAPATCK	SSHAPATC[566]K	R	L	9	3	1191.52	1363.65	1363.65	455.556	455.558	1363.65
2022-08-13-KB-noFAIMS-FS-A2.11895.11895.3	interact-2022-08-13-KB-noFAIMS-FS-A2.pep.xml	HLSTCDGQNPPKK	HLSTC[566]DGQNPPKK	R	Q	13	3	1043.58	1886.92	1886.92	629.982	629.982	1886.92	629.982	-0.0002	7.27897e-07	27.558	9.809	1	2	0	33	45	78837760	5C(463.2365)		TRUE	sp|O15226|NKRF_HUMAN	O15226	NKRF_HUMAN	NKRF	NF-kappa-B-repressing factor				2022-09-06-KB-FS-sp3scale-B2.15670.15670.3	interact-2022-09-06-KB-FS-sp3scale-B2.pep.xml	SVDKNPCKDR	SVDKNPC[566]KDR	K	E	10	3	1192.35	1623.8	1623.8	542.273	542.275	1623.8
2022-08-13-KB-noFAIMS-FS-A2.11931.11931.3	interact-2022-08-13-KB-noFAIMS-FS-A2.pep.xml	KTPCGEGSK	KTPC[566]GEGSK	R	T	9	3	1045.36	1368.67	1368.66	457.231	457.228	1368.66	457.229	-0.0012	0.0040651	20.42	13.028	0.9995	2	0	67	75	762817470	4C(463.2365)		TRUE	sp|P60866|RS20_HUMAN	P60866	RS20_HUMAN	RPS20	40S ribosomal protein S20				2022-09-06-KB-FS-sp3scale-B2.15674.15674.3	interact-2022-09-06-KB-FS-sp3scale-B2.pep.xml	AVHQCDR	AVHQC[566]DR	R	G	7	3	1192.51	1290.61	1290.61	431.209	431.21	1290.61
2022-08-13-KB-noFAIMS-FS-A2.11935.11935.3	interact-2022-08-13-KB-noFAIMS-FS-A2.pep.xml	VECQSHR	VEC[566]QSHR	R	L	7	3	1045.52	1320.61	1320.62	441.212	441.212	1320.62	441.213	-0.0028	0.0363948	15.739	11.49	0.9919	2	0	89	95	40910896	3C(463.2365)		TRUE	sp|O14818|PSA7_HUMAN	O14818	PSA7_HUMAN	PSMA7	Proteasome subunit alpha type-7				2022-09-06-KB-FS-sp3scale-B2.15677.15677.2	interact-2022-09-06-KB-FS-sp3scale-B2.pep.xml	SSHAPATCK	SSHAPATC[566]K	R	L	9	2	1192.63	1363.65	1363.65	682.831	682.832	1363.65
2022-08-13-KB-noFAIMS-FS-A2.11936.11936.3	interact-2022-08-13-KB-noFAIMS-FS-A2.pep.xml	RVPDHHPC	RVPDHHPC[566]	K	-	8	3	1045.56	1422.68	1422.68	475.235	475.233	1422.68	475.233	0.0004	0.779146	12.723	10.478	0.4357	2	0	528	535	24111554	8C(463.2365)		TRUE	sp|P78371|TCPB_HUMAN	P78371	TCPB_HUMAN	CCT2	T-complex protein 1 subunit beta				2022-09-06-KB-FS-sp3scale-B2.15679.15679.2	interact-2022-09-06-KB-FS-sp3scale-B2.pep.xml	AVHQCDR	AVHQC[566]DR	R	G	7	2	1192.71	1290.61	1290.61	646.31	646.312	1290.61
2022-08-13-KB-noFAIMS-FS-A2.11939.11939.3	interact-2022-08-13-KB-noFAIMS-FS-A2.pep.xml	SSHAPATCK	SSHAPATC[566]K	R	L	9	3	1045.67	1363.65	1363.65	455.559	455.557	1363.65	455.557	-0.0007	0.00122135	18.547	16.404	0.9997	2	0	648	656	14362292	8C(463.2365)		TRUE	sp|Q8ND24|RN214_HUMAN	Q8ND24	RN214_HUMAN	RNF214	RING finger protein 214				2022-09-06-KB-FS-sp3scale-B2.15692.15692.3	interact-2022-09-06-KB-FS-sp3scale-B2.pep.xml	TCGPEHSK	TC[566]GPEHSK	R	G	8	3	1193.24	1320.61	1320.61	441.209	441.212	1320.61
2022-08-13-KB-noFAIMS-FS-A2.11943.11943.2	interact-2022-08-13-KB-noFAIMS-FS-A2.pep.xml	KTPCGEGSK	KTPC[566]GEGSK	R	T	9	2	1045.83	1368.67	1368.66	685.342	685.338	1368.66	685.339	-0.0018	5.16088e-05	26.005	14.716	1	2	0	67	75	313789088	4C(463.2365)		TRUE	sp|P60866|RS20_HUMAN	P60866	RS20_HUMAN	RPS20	40S ribosomal protein S20				2022-09-06-KB-FS-sp3scale-B2.15716.15716.3	interact-2022-09-06-KB-FS-sp3scale-B2.pep.xml	KKNLACEESK	KKNLAC[566]EESK	K	R	10	3	1194.22	1611.82	1611.82	538.281	538.28	1611.82
2022-08-13-KB-noFAIMS-FS-A2.11961.11961.2	interact-2022-08-13-KB-noFAIMS-FS-A2.pep.xml	KCTAPTR	KC[566]TAPTR	R	I	7	2	1046.55	1238.64	1238.64	620.33	620.326	1238.64	620.326	0.0003	0.0930221	14.984	11.261	0.9756	2	0	1013	1019	10358986	2C(463.2365)		FALSE	sp|Q12955|ANK3_HUMAN	Q12955	ANK3_HUMAN	ANK3	Ankyrin-3	ANK2	sp|Q01484|ANK2_HUMAN		2022-09-06-KB-FS-sp3scale-B2.15728.15728.2	interact-2022-09-06-KB-FS-sp3scale-B2.pep.xml	AGFAGDDAPR		K	A	10	2	1194.79	975.44	975.443	488.727	488.729	975.441
2022-08-13-KB-noFAIMS-FS-A2.11965.11965.3	interact-2022-08-13-KB-noFAIMS-FS-A2.pep.xml	KDGVCGPPPSKK	KDGVC[566]GPPPSKK	K	M	12	3	1046.71	1674.88	1674.87	559.299	559.297	1674.87	559.297	-0.0001	0.00463908	16.82	11.532	0.9995	2	0	498	509	5864898	5C(463.2365)		TRUE	sp|Q08J23|NSUN2_HUMAN	Q08J23	NSUN2_HUMAN	NSUN2	tRNA (cytosine(34)-C(5))-methyltransferase				2022-09-06-KB-FS-sp3scale-B2.15736.15736.3	interact-2022-09-06-KB-FS-sp3scale-B2.pep.xml	KVEQNSRPVSCSGR	KVEQNSRPVSC[566]SGR	K	D	14	3	1195.55	2009	2009.01	670.675	670.677	2009
2022-08-13-KB-noFAIMS-FS-A2.11978.11978.2	interact-2022-08-13-KB-noFAIMS-FS-A2.pep.xml	KTPCGEGSK	KTPC[566]GEGSK	R	T	9	2	1047.23	1368.67	1368.66	685.342	685.338	1368.66	685.339	-0.0018	0.0221107	16.647	12.521	0.9944	2	0	67	75	313789088	4C(463.2365)		TRUE	sp|P60866|RS20_HUMAN	P60866	RS20_HUMAN	RPS20	40S ribosomal protein S20				2022-09-06-KB-FS-sp3scale-B2.15741.15741.2	interact-2022-09-06-KB-FS-sp3scale-B2.pep.xml	AGFAGDDAPR		K	A	10	2	1195.76	975.44	975.443	488.727	488.729	975.441
2022-08-13-KB-noFAIMS-FS-A2.12005.12005.3	interact-2022-08-13-KB-noFAIMS-FS-A2.pep.xml	NNCPDKTSAAAGSSSR	NNC[566]PDKTSAAAGSSSR	K	K	16	3	1048.67	2027.93	2027.92	676.983	676.982	2027.93	676.983	-0.0014	4.4532e-10	38.222	32.751	1	2	1	1366	1381	40748124	3C(463.2365)		TRUE	sp|Q9ULT8|HECD1_HUMAN	Q9ULT8	HECD1_HUMAN	HECTD1	E3 ubiquitin-protein ligase HECTD1				2022-09-06-KB-FS-sp3scale-B2.15789.15789.2	interact-2022-09-06-KB-FS-sp3scale-B2.pep.xml	HSVGVVIGR		R	S	9	2	1198.02	922.534	922.535	462.274	462.275	922.535
2022-08-13-KB-noFAIMS-FS-A2.12023.12023.3	interact-2022-08-13-KB-noFAIMS-FS-A2.pep.xml	ECPPHAEQR	EC[566]PPHAEQR	R	Q	9	3	1049.4	1528.7	1528.7	510.575	510.575	1528.7	510.575	0	0.00448968	16.272	10.077	0.9995	2	0	239	247	26255722	2C(463.2365)		TRUE	sp|Q9H9Q2|CSN7B_HUMAN	Q9H9Q2	CSN7B_HUMAN	COPS7B	COP9 signalosome complex subunit 7b				2022-09-06-KB-FS-sp3scale-B2.15791.15791.2	interact-2022-09-06-KB-FS-sp3scale-B2.pep.xml	SHVATCSK	SHVATC[566]SK	R	Y	8	2	1198.32	1294.63	1294.63	648.32	648.324	1294.63
2022-08-13-KB-noFAIMS-FS-A2.12034.12034.2	interact-2022-08-13-KB-noFAIMS-FS-A2.pep.xml	GPSSVEDIK		K	A	9	2	1049.84	930.466	930.466	466.24	466.24	930.466	466.24	0.0005	0.0577315	15.366	12.537	0.9788	2	0	240	248	15408776			TRUE	sp|P06748|NPM_HUMAN	P06748	NPM_HUMAN	NPM1	Nucleophosmin				2022-09-06-KB-FS-sp3scale-B2.15792.15792.3	interact-2022-09-06-KB-FS-sp3scale-B2.pep.xml	YGQNCHK	YGQNC[566]HK	R	G	7	3	1198.36	1311.6	1311.6	438.206	438.206	1311.6
2022-08-13-KB-noFAIMS-FS-A2.12050.12050.3	interact-2022-08-13-KB-noFAIMS-FS-A2.pep.xml	NNCPDKTSAAAGSSSR	NNC[566]PDKTSAAAGSSSR	K	K	16	3	1050.48	2027.93	2027.92	676.983	676.982	2027.93	676.983	-0.0014	0.0205482	15.791	12.318	0.9883	2	1	1366	1381	40748124	3C(463.2365)		TRUE	sp|Q9ULT8|HECD1_HUMAN	Q9ULT8	HECD1_HUMAN	HECTD1	E3 ubiquitin-protein ligase HECTD1				2022-09-06-KB-FS-sp3scale-B2.15793.15793.2	interact-2022-09-06-KB-FS-sp3scale-B2.pep.xml	AGIIASAR		K	A	8	2	1198.4	757.444	757.446	379.729	379.73	757.445
2022-08-13-KB-noFAIMS-FS-A2.12055.12055.3	interact-2022-08-13-KB-noFAIMS-FS-A2.pep.xml	ACADKLKR	AC[566]ADKLKR	K	E	8	3	1050.92	1366.74	1366.73	456.587	456.584	1366.73	456.585	-0.0011	0.0494198	15.225	10.312	0.9663	2	1	99	106	36840860	2C(463.2365)		TRUE	sp|Q9P2J5|SYLC_HUMAN	Q9P2J5	SYLC_HUMAN	LARS	Leucine--tRNA ligase, cytoplasmic				2022-09-06-KB-FS-sp3scale-B2.15794.15794.2	interact-2022-09-06-KB-FS-sp3scale-B2.pep.xml	KTPCGEGSK	KTPC[566]GEGSK	R	T	9	2	1198.44	1368.66	1368.66	685.338	685.34	1368.66
2022-08-13-KB-noFAIMS-FS-A2.12065.12065.3	interact-2022-08-13-KB-noFAIMS-FS-A2.pep.xml	GKNENSECPK	GKNENSEC[566]PK	K	K	10	3	1051.42	1569.76	1569.75	524.26	524.258	1567.72	523.582	2.0283	0.0090539	17.21	11.745	0.508	2	1	90	99	20200958	8C(463.2365)		TRUE	sp|Q9NW13|RBM28_HUMAN	Q9NW13	RBM28_HUMAN	RBM28	RNA-binding protein 28				2022-09-06-KB-FS-sp3scale-B2.15795.15795.2	interact-2022-09-06-KB-FS-sp3scale-B2.pep.xml	YGQNCHK	YGQNC[566]HK	R	G	7	2	1198.48	1311.6	1311.6	656.805	656.807	1311.6
2022-08-13-KB-noFAIMS-FS-A2.12066.12066.3	interact-2022-08-13-KB-noFAIMS-FS-A2.pep.xml	CACASHVAK	C[566]AC[160]ASHVAK	K	V	9	3	1051.46	1408.66	1408.65	470.56	470.558	1408.65	470.558	-0.0014	0.00466678	16.083	11.375	0.9995	2	0	96	104	29216976	1C(463.2365), 3C(57.0215)		TRUE	sp|Q16643|DREB_HUMAN	Q16643	DREB_HUMAN	DBN1	Drebrin				2022-09-06-KB-FS-sp3scale-B2.15807.15807.4	interact-2022-09-06-KB-FS-sp3scale-B2.pep.xml	RNHDGECTAAPTNR	RNHDGEC[566]TAAPTNR	K	Q	14	4	1198.98	2003.92	2003.92	501.986	501.988	2003.92
2022-08-13-KB-noFAIMS-FS-A2.12100.12100.3	interact-2022-08-13-KB-noFAIMS-FS-A2.pep.xml	TSGLAGEPEGELSK		K	E	14	3	1052.82	1373.65	1373.67	458.89	458.897	1373.67	458.896	0.0018	1.04176	12.464	10.31	0.1931	2	0	864	877	228644			TRUE	sp|Q5JRA6|TGO1_HUMAN	Q5JRA6	TGO1_HUMAN	MIA3	Transport and Golgi organization protein 1 homolog				2022-09-06-KB-FS-sp3scale-B2.15810.15810.2	interact-2022-09-06-KB-FS-sp3scale-B2.pep.xml	YGQNCHK	YGQNC[566]HK	R	G	7	2	1199.11	1311.6	1311.6	656.805	656.807	1311.6
2022-08-13-KB-noFAIMS-FS-A2.12102.12102.3	interact-2022-08-13-KB-noFAIMS-FS-A2.pep.xml	VVNSCHR	VVNSC[566]HR	K	Q	7	3	1052.9	1276.63	1276.63	426.551	426.549	1276.63	426.55	-0.0018	0.0941049	14.184	10.439	0.9779	2	0	177	183	191031184	5C(463.2365)		TRUE	sp|P48643|TCPE_HUMAN	P48643	TCPE_HUMAN	CCT5	T-complex protein 1 subunit epsilon				2022-09-06-KB-FS-sp3scale-B2.15815.15815.2	interact-2022-09-06-KB-FS-sp3scale-B2.pep.xml	KTPCGEGSK	KTPC[566]GEGSK	R	T	9	2	1199.31	1368.66	1368.66	685.338	685.34	1368.66
2022-08-13-KB-noFAIMS-FS-A2.12104.12104.3	interact-2022-08-13-KB-noFAIMS-FS-A2.pep.xml	VVSSCQEKR	VVSSC[566]QEKR	K	E	9	3	1052.98	1498.75	1498.76	500.589	500.594	1497.75	500.259	1.005	0.000749446	20.379	11.762	0.9991	2	0	1278	1286	14405163	5C(463.2365)		TRUE	sp|P11717|MPRI_HUMAN	P11717	MPRI_HUMAN	IGF2R	Cation-independent mannose-6-phosphate receptor				2022-09-06-KB-FS-sp3scale-B2.15850.15850.3	interact-2022-09-06-KB-FS-sp3scale-B2.pep.xml	HLSTCDGQNPPKK	HLSTC[566]DGQNPPKK	R	Q	13	3	1201.27	1886.92	1886.93	629.981	629.983	1886.92
2022-08-13-KB-noFAIMS-FS-A2.12107.12107.2	interact-2022-08-13-KB-noFAIMS-FS-A2.pep.xml	VVNSCHR	VVNSC[566]HR	K	Q	7	2	1053.1	1276.63	1276.63	639.323	639.321	1276.63	639.321	-0.0004	0.0369732	16.17	11.729	0.9898	2	0	177	183	184265136	5C(463.2365)		TRUE	sp|P48643|TCPE_HUMAN	P48643	TCPE_HUMAN	CCT5	T-complex protein 1 subunit epsilon				2022-09-06-KB-FS-sp3scale-B2.15854.15854.3	interact-2022-09-06-KB-FS-sp3scale-B2.pep.xml	KDGVCGPPPSKK	KDGVC[566]GPPPSKK	K	M	12	3	1201.43	1674.87	1674.87	559.296	559.298	1674.87
2022-08-13-KB-noFAIMS-FS-A2.12121.12121.2	interact-2022-08-13-KB-noFAIMS-FS-A2.pep.xml	AGFAGDDAPR		K	A	10	2	1053.94	975.441	975.441	488.728	488.728	975.441	488.728	0.0003	0.0337183	16.369	9.685	0.9903	2	0	19	28	62906836			FALSE	sp|P60709|ACTB_HUMAN	P60709	ACTB_HUMAN	ACTB	Actin, cytoplasmic 1	ACTA1, ACTA2, ACTC1, ACTG1, ACTG2, POTEE, POTEF, POTEI, POTEJ	sp|A5A3E0|POTEF_HUMAN, sp|P0CG38|POTEI_HUMAN, sp|P0CG39|POTEJ_HUMAN, sp|P62736|ACTA_HUMAN, sp|P63261|ACTG_HUMAN, sp|P63267|ACTH_HUMAN, sp|P68032|ACTC_HUMAN, sp|P68133|ACTS_HUMAN, sp|Q6S8J3|POTEE_HUMAN		2022-09-06-KB-FS-sp3scale-B2.15858.15858.2	interact-2022-09-06-KB-FS-sp3scale-B2.pep.xml	HLYNSAAFK		R	A	9	2	1201.6	1049.52	1049.53	525.769	525.771	1049.53
2022-08-13-KB-noFAIMS-FS-A2.12133.12133.4	interact-2022-08-13-KB-noFAIMS-FS-A2.pep.xml	AHQCGDDDKTRPLVK	AHQC[566]GDDDKTRPLVK	K	-	15	4	1054.5	2145.06	2145.06	537.272	537.272	2145.06	537.272	0.0004	7.207e-11	39.086	15.076	1	2	2	162	176	38963456	4C(463.2365)		TRUE	sp|Q9BQ61|TRIR_HUMAN	Q9BQ61	TRIR_HUMAN	TRIR	Telomerase RNA component interacting RNase				2022-09-06-KB-FS-sp3scale-B2.15864.15864.4	interact-2022-09-06-KB-FS-sp3scale-B2.pep.xml	HLSTCDGQNPPKK	HLSTC[566]DGQNPPKK	R	Q	13	4	1201.84	1886.92	1886.93	472.737	472.739	1886.92
2022-08-13-KB-noFAIMS-FS-A2.12141.12141.4	interact-2022-08-13-KB-noFAIMS-FS-A2.pep.xml	LSQTPHSQPPRPGTCK	LSQTPHSQPPRPGTC[566]K	R	T	16	4	1054.83	2196.11	2196.11	550.034	550.034	2196.1	550.033	0.0019	0.000915527	21.125	13.373	0.9996	2	1	706	721	21331610	15C(463.2365)		TRUE	sp|Q9UER7|DAXX_HUMAN	Q9UER7	DAXX_HUMAN	DAXX	Death domain-associated protein 6				2022-09-06-KB-FS-sp3scale-B2.15892.15892.2	interact-2022-09-06-KB-FS-sp3scale-B2.pep.xml	LQSIGTENTEENR		R	R	13	2	1202.97	1489.7	1489.7	745.857	745.858	1489.7
2022-08-13-KB-noFAIMS-FS-A2.12142.12142.5	interact-2022-08-13-KB-noFAIMS-FS-A2.pep.xml	AHQCGDDDKTRPLVK	AHQC[566]GDDDKTRPLVK	K	-	15	5	1054.87	2145.06	2145.06	430.019	430.019	2145.06	430.019	-0.0012	2.43473e-08	29.322	12.138	1	2	2	162	176	21362782	4C(463.2365)		TRUE	sp|Q9BQ61|TRIR_HUMAN	Q9BQ61	TRIR_HUMAN	TRIR	Telomerase RNA component interacting RNase				2022-09-06-KB-FS-sp3scale-B2.15917.15917.3	interact-2022-09-06-KB-FS-sp3scale-B2.pep.xml	RVPDHHPC	RVPDHHPC[566]	K	-	8	3	1204.38	1422.67	1422.68	475.231	475.233	1422.68
2022-08-13-KB-noFAIMS-FS-A2.12165.12165.2	interact-2022-08-13-KB-noFAIMS-FS-A2.pep.xml	LVHSGSGCR	LVHSGSGC[566]R	R	S	9	2	1055.8	1377.66	1377.67	689.839	689.843	1377.68	689.845	-0.005	1.56446e-06	20.477	11.53	1	2	0	384	392	25345414	8C(463.2365)		TRUE	sp|Q13425|SNTB2_HUMAN	Q13425	SNTB2_HUMAN	SNTB2	Beta-2-syntrophin				2022-09-06-KB-FS-sp3scale-B2.15918.15918.4	interact-2022-09-06-KB-FS-sp3scale-B2.pep.xml	LKDAVAHCHEAER	LKDAVAHC[566]HEAER	R	N	13	4	1204.42	1940.94	1940.95	486.243	486.244	1940.95
2022-08-13-KB-noFAIMS-FS-A2.12185.12185.3	interact-2022-08-13-KB-noFAIMS-FS-A2.pep.xml	IGKPHTVPCK	IGKPHTVPC[566]K	K	V	10	3	1056.84	1541.84	1541.83	514.954	514.951	1541.83	514.951	-0.0007	6.20072e-05	24.863	11.015	0.9997	2	1	174	183	80420168	9C(463.2365)		TRUE	sp|P15880|RS2_HUMAN	P15880	RS2_HUMAN	RPS2	40S ribosomal protein S2				2022-09-06-KB-FS-sp3scale-B2.15927.15927.2	interact-2022-09-06-KB-FS-sp3scale-B2.pep.xml	TCSSSNK	TC[566]SSSNK	K	K	7	2	1204.78	1188.54	1188.54	595.275	595.277	1188.54
2022-08-13-KB-noFAIMS-FS-A2.12197.12197.3	interact-2022-08-13-KB-noFAIMS-FS-A2.pep.xml	NKDTPACSR	NKDTPAC[566]SR	R	R	9	3	1057.43	1453.7	1453.69	485.573	485.571	1453.69	485.571	-0.0018	0.00403247	19.511	12.518	0.9986	2	1	1478	1486	73263864	7C(463.2365)		TRUE	sp|P42695|CNDD3_HUMAN	P42695	CNDD3_HUMAN	NCAPD3	Condensin-2 complex subunit D3				2022-09-06-KB-FS-sp3scale-B2.15939.15939.2	interact-2022-09-06-KB-FS-sp3scale-B2.pep.xml	HLSTCDGQNPPKK	HLSTC[566]DGQNPPKK	R	Q	13	2	1205.27	1886.92	1886.93	944.468	944.471	1886.92
2022-08-13-KB-noFAIMS-FS-A2.12218.12218.3	interact-2022-08-13-KB-noFAIMS-FS-A2.pep.xml	RCDAGGPR	RC[566]DAGGPR	R	Q	8	3	1058.27	1293.62	1293.62	432.214	432.213	1293.62	432.213	-0.0009	0.0231096	13.748	9.284	0.9954	2	0	30	37	126500280	2C(463.2365)		TRUE	sp|Q9NXG2|THUM1_HUMAN	Q9NXG2	THUM1_HUMAN	THUMPD1	THUMP domain-containing protein 1				2022-09-06-KB-FS-sp3scale-B2.15951.15951.3	interact-2022-09-06-KB-FS-sp3scale-B2.pep.xml	LKDAVAHCHEAER	LKDAVAHC[566]HEAER	R	N	13	3	1205.75	1940.94	1940.95	647.988	647.989	1940.95
2022-08-13-KB-noFAIMS-FS-A2.12226.12226.3	interact-2022-08-13-KB-noFAIMS-FS-A2.pep.xml	GNSPPSSGEACREEK	GNSPPSSGEAC[566]REEK	K	G	15	3	1058.59	2009.92	2009.91	670.979	670.976	2009.9	670.976	0.0004	3.21338e-07	32.269	12.201	1	2	1	184	198	63973364	11C(463.2365)		TRUE	sp|P41227|NAA10_HUMAN	P41227	NAA10_HUMAN	NAA10	N-alpha-acetyltransferase 10				2022-09-06-KB-FS-sp3scale-B2.15969.15969.3	interact-2022-09-06-KB-FS-sp3scale-B2.pep.xml	GIPHLVTHDAR		K	T	11	3	1206.48	1214.66	1214.67	405.896	405.896	1214.65
2022-08-13-KB-noFAIMS-FS-A2.12248.12248.2	interact-2022-08-13-KB-noFAIMS-FS-A2.pep.xml	CAQNQNKT	C[566]AQNQNKT	K	-	8	2	1059.75	1368.64	1368.64	685.327	685.326	1368.64	685.327	-0.0015	0.000103502	20.531	10.985	1	2	0	321	328	126148096	1C(463.2365)		TRUE	sp|Q5TC12|ATPF1_HUMAN	Q5TC12	ATPF1_HUMAN	ATPAF1	ATP synthase mitochondrial F1 complex assembly factor 1				2022-09-06-KB-FS-sp3scale-B2.15973.15973.3	interact-2022-09-06-KB-FS-sp3scale-B2.pep.xml	GHSCYRPR	GHSC[566]YRPR	K	R	8	3	1206.65	1437.69	1437.69	480.236	480.237	1437.69
2022-08-13-KB-noFAIMS-FS-A2.12249.12249.3	interact-2022-08-13-KB-noFAIMS-FS-A2.pep.xml	LVHSGSGCR	LVHSGSGC[566]R	R	S	9	3	1059.79	1377.68	1377.67	460.233	460.231	1377.68	460.233	-0.005	0.000880573	19.033	11.149	0.9995	2	0	384	392	78085888	8C(463.2365)		TRUE	sp|Q13425|SNTB2_HUMAN	Q13425	SNTB2_HUMAN	SNTB2	Beta-2-syntrophin				2022-09-06-KB-FS-sp3scale-B2.15975.15975.2	interact-2022-09-06-KB-FS-sp3scale-B2.pep.xml	YRPGTVALR		R	E	9	2	1206.95	1031.59	1031.59	516.801	516.802	1031.59
2022-08-13-KB-noFAIMS-FS-A2.12250.12250.3	interact-2022-08-13-KB-noFAIMS-FS-A2.pep.xml	CVCGKNPAK	C[160]VC[566]GKNPAK	K	Y	9	3	1059.94	1438.7	1438.7	480.574	480.574	1438.7	480.574	0.0004	0.0549657	16.277	13.448	0.9613	2	1	1495	1503	94949480	1C(57.0215), 3C(463.2365)		TRUE	sp|P07814|SYEP_HUMAN	P07814	SYEP_HUMAN	EPRS	Bifunctional glutamate/proline--tRNA ligase				2022-09-06-KB-FS-sp3scale-B2.15983.15983.2	interact-2022-09-06-KB-FS-sp3scale-B2.pep.xml	SSGNCSK	SSGNC[566]SK	K	G	7	2	1207.4	1144.51	1144.52	573.263	573.266	1144.51
2022-08-13-KB-noFAIMS-FS-A2.12252.12252.3	interact-2022-08-13-KB-noFAIMS-FS-A2.pep.xml	CQPKPSEEAPK	C[566]QPKPSEEAPK	R	C	11	3	1060.02	1675.82	1675.82	559.613	559.612	1675.82	559.613	-0.0022	0.000135522	21.81	11.451	0.9993	2	1	116	126	96351368	1C(463.2365)		TRUE	sp|Q9H6F5|CCD86_HUMAN	Q9H6F5	CCD86_HUMAN	CCDC86	Coiled-coil domain-containing protein 86				2022-09-06-KB-FS-sp3scale-B2.15990.15990.2	interact-2022-09-06-KB-FS-sp3scale-B2.pep.xml	GHSCYRPR	GHSC[566]YRPR	K	R	8	2	1207.68	1437.69	1437.69	719.85	719.852	1437.69
2022-08-13-KB-noFAIMS-FS-A2.12257.12257.3	interact-2022-08-13-KB-noFAIMS-FS-A2.pep.xml	AVAHCPK	AVAHC[566]PK	R	A	7	3	1060.22	1187.6	1187.61	396.873	396.876	1187.61	396.876	0	1.60121	11.998	10.938	0.2353	2	0	600	606	28126650	5C(463.2365)		TRUE	sp|O94906|PRP6_HUMAN	O94906	PRP6_HUMAN	PRPF6	Pre-mRNA-processing factor 6				2022-09-06-KB-FS-sp3scale-B2.15993.15993.2	interact-2022-09-06-KB-FS-sp3scale-B2.pep.xml	YRPGTVALR		R	E	9	2	1207.8	1031.59	1031.59	516.801	516.802	1031.59
2022-08-13-KB-noFAIMS-FS-A2.12262.12262.2	interact-2022-08-13-KB-noFAIMS-FS-A2.pep.xml	GGGGGGGGGGGCSGSGSSASR	GGGGGGGGGGGC[566]SGSGSSASR	R	G	21	2	1060.42	1987.83	1987.83	994.923	994.923	1987.83	994.924	-0.0013	0.309385	11.538	0	0.8884	2	0	8	28	25069072	12C(463.2365)		TRUE	sp|P42356|PI4KA_HUMAN	P42356	PI4KA_HUMAN	PI4KA	Phosphatidylinositol 4-kinase alpha				2022-09-06-KB-FS-sp3scale-B2.15995.15995.2	interact-2022-09-06-KB-FS-sp3scale-B2.pep.xml	LLSISGKR		K	S	8	2	1207.88	872.543	872.546	437.279	437.28	872.544
2022-08-13-KB-noFAIMS-FS-A2.12273.12273.3	interact-2022-08-13-KB-noFAIMS-FS-A2.pep.xml	RPGGEGPQCEK	RPGGEGPQC[566]EK	R	T	11	3	1060.86	1619.77	1619.74	540.929	540.92	1619.77	540.929	-0.0274	0.0845566	15.138	10.445	0.2462	2	0	9	19	18693740	9C(463.2365)		TRUE	sp|Q9NWY4|HPF1_HUMAN	Q9NWY4	HPF1_HUMAN	HPF1	Histone PARylation factor 1				2022-09-06-KB-FS-sp3scale-B2.16005.16005.2	interact-2022-09-06-KB-FS-sp3scale-B2.pep.xml	KDDQGNPQK		R	V	9	2	1208.27	1028.49	1028.49	515.251	515.253	1028.49
2022-08-13-KB-noFAIMS-FS-A2.12286.12286.4	interact-2022-08-13-KB-noFAIMS-FS-A2.pep.xml	LPPSGSKPVAASTCSGKK	LPPSGSKPVAASTC[566]SGKK	R	T	18	4	1061.38	2177.14	2177.14	545.293	545.293	2177.14	545.293	-0.0012	4.206e-07	29.159	11.075	1	2	1	518	535	13002456	14C(463.2365)		TRUE	sp|O43663|PRC1_HUMAN	O43663	PRC1_HUMAN	PRC1	Protein regulator of cytokinesis 1				2022-09-06-KB-FS-sp3scale-B2.16026.16026.2	interact-2022-09-06-KB-FS-sp3scale-B2.pep.xml	RVPDHHPC	RVPDHHPC[566]	K	-	8	2	1209.11	1422.62	1422.62	712.318	712.32	1422.68
2022-08-13-KB-noFAIMS-FS-A2.12293.12293.2	interact-2022-08-13-KB-noFAIMS-FS-A2.pep.xml	GGQGSNGQGSGGNQCSR	GGQGSNGQGSGGNQC[566]SR	R	D	17	2	1061.67	2012.86	2012.87	1007.44	1007.44	2012.87	1007.44	0.0011	0	41.259	13.068	1	2	0	531	547	26241200	15C(463.2365)		TRUE	sp|O14654|IRS4_HUMAN	O14654	IRS4_HUMAN	IRS4	Insulin receptor substrate 4				2022-09-06-KB-FS-sp3scale-B2.16035.16035.3	interact-2022-09-06-KB-FS-sp3scale-B2.pep.xml	ECPPHAEQR	EC[566]PPHAEQR	R	Q	9	3	1209.47	1528.7	1528.7	510.574	510.575	1528.7
2022-08-13-KB-noFAIMS-FS-A2.12299.12299.2	interact-2022-08-13-KB-noFAIMS-FS-A2.pep.xml	CQPKPSEEAPK	C[566]QPKPSEEAPK	R	C	11	2	1061.91	1675.82	1675.82	838.915	838.915	1675.82	838.916	-0.0011	0.015424	14.999	9.633	0.9513	2	1	116	126	11300951	1C(463.2365)		TRUE	sp|Q9H6F5|CCD86_HUMAN	Q9H6F5	CCD86_HUMAN	CCDC86	Coiled-coil domain-containing protein 86				2022-09-06-KB-FS-sp3scale-B2.16039.16039.3	interact-2022-09-06-KB-FS-sp3scale-B2.pep.xml	LCDPHPSKK	LC[566]DPHPSKK	K	G	9	3	1209.65	1486.75	1486.76	496.591	496.592	1486.75
2022-08-13-KB-noFAIMS-FS-A2.12313.12313.3	interact-2022-08-13-KB-noFAIMS-FS-A2.pep.xml	SVHYCPATKK	SVHYC[566]PATKK	R	T	10	3	1062.71	1595.81	1595.81	532.945	532.943	1595.81	532.943	0.0019	0.0336293	16.416	12.226	0.9852	2	0	144	153	32489866	5C(463.2365)		TRUE	sp|P25205|MCM3_HUMAN	P25205	MCM3_HUMAN	MCM3	DNA replication licensing factor MCM3				2022-09-06-KB-FS-sp3scale-B2.16043.16043.4	interact-2022-09-06-KB-FS-sp3scale-B2.pep.xml	RDHRPPCAQEAPR	RDHRPPC[566]AQEAPR	R	N	13	4	1210.15	1994.98	1994.98	499.752	499.753	1994.98
2022-08-13-KB-noFAIMS-FS-A2.12314.12314.3	interact-2022-08-13-KB-noFAIMS-FS-A2.pep.xml	RAPPGGCEER	RAPPGGC[566]EER	R	E	10	3	1062.75	1533.74	1533.72	512.254	512.249	1533.73	512.25	-0.0043	0.000526881	16.45	7.72	0.9999	2	0	111	120	5.7747e+06	7C(463.2365)		TRUE	sp|Q5RKV6|EXOS6_HUMAN	Q5RKV6	EXOS6_HUMAN	EXOSC6	Exosome complex component MTR3				2022-09-06-KB-FS-sp3scale-B2.16044.16044.3	interact-2022-09-06-KB-FS-sp3scale-B2.pep.xml	LSHCTVHR	LSHC[566]TVHR	R	T	8	3	1210.19	1414.71	1414.71	472.576	472.577	1414.71
2022-08-13-KB-noFAIMS-FS-A2.12316.12316.2	interact-2022-08-13-KB-noFAIMS-FS-A2.pep.xml	ISGHDTGK		K	L	8	2	1062.89	813.402	813.399	407.708	407.707	813.398	407.706	0.0007	1.07235	10.428	10.065	0.2816	2	0	69	76	606442690			TRUE	sp|O75582|KS6A5_HUMAN	O75582	KS6A5_HUMAN	RPS6KA5	Ribosomal protein S6 kinase alpha-5				2022-09-06-KB-FS-sp3scale-B2.16049.16049.2	interact-2022-09-06-KB-FS-sp3scale-B2.pep.xml	KDYFDMFAPK		R	C	10	2	1210.39	1260.58	1260.59	631.299	631.301	1260.58
2022-08-13-KB-noFAIMS-FS-A2.12321.12321.4	interact-2022-08-13-KB-noFAIMS-FS-A2.pep.xml	AKADPDCSNGQPQAAPTPGAPQNRK	AKADPDC[566]SNGQPQAAPTPGAPQNRK	K	E	25	4	1063.09	2981.45	2981.46	746.371	746.372	2981.43	746.366	0.0224	0.0721597	16.61	11.18	0.7136	2	1	269	293	947044	7C(463.2365)		TRUE	sp|Q9BW85|YJU2_HUMAN	Q9BW85	YJU2_HUMAN	YJU2	YJU2 splicing factor homolog				2022-09-06-KB-FS-sp3scale-B2.16050.16050.3	interact-2022-09-06-KB-FS-sp3scale-B2.pep.xml	GATVDKTVCKK	GATVDKTVC[566]KK	R	N	11	3	1210.44	1611.86	1611.86	538.293	538.295	1611.86
2022-08-13-KB-noFAIMS-FS-A2.12322.12322.2	interact-2022-08-13-KB-noFAIMS-FS-A2.pep.xml	TAGEDCR	TAGEDC[566]R	R	S	7	2	1063.13	1213.54	1213.53	607.776	607.773	1213.53	607.774	-0.0028	2.1503	12.83	12.401	0.2296	2	0	39	45	62687288	6C(463.2365)		TRUE	sp|Q8TAA5|GRPE2_HUMAN	Q8TAA5	GRPE2_HUMAN	GRPEL2	GrpE protein homolog 2, mitochondrial				2022-09-06-KB-FS-sp3scale-B2.16054.16054.3	interact-2022-09-06-KB-FS-sp3scale-B2.pep.xml	LCDPHPSKK	LC[566]DPHPSKK	K	G	9	3	1210.6	1486.75	1486.76	496.591	496.592	1486.75
2022-08-13-KB-noFAIMS-FS-A2.12325.12325.3	interact-2022-08-13-KB-noFAIMS-FS-A2.pep.xml	RAPPGGCEER	RAPPGGC[566]EER	R	E	10	3	1063.26	1533.74	1533.72	512.254	512.249	1533.73	512.25	-0.0043	0.0238079	13.847	9.513	0.9936	2	0	111	120	5.7747e+06	7C(463.2365)		TRUE	sp|Q5RKV6|EXOS6_HUMAN	Q5RKV6	EXOS6_HUMAN	EXOSC6	Exosome complex component MTR3				2022-09-06-KB-FS-sp3scale-B2.16059.16059.2	interact-2022-09-06-KB-FS-sp3scale-B2.pep.xml	GKNENSECPK	GKNENSEC[566]PK	K	K	10	2	1210.8	1567.72	1567.73	784.869	784.871	1567.72
2022-08-13-KB-noFAIMS-FS-A2.12344.12344.3	interact-2022-08-13-KB-noFAIMS-FS-A2.pep.xml	AKPPSSSSTCTDSATR	AKPPSSSSTC[566]TDSATR	R	D	16	3	1064.03	2057.97	2057.96	686.998	686.994	2057.96	686.995	-0.0026	0.00017957	21.132	10.161	0.9994	2	1	293	308	47940076	10C(463.2365)		TRUE	sp|Q96EV8|DTBP1_HUMAN	Q96EV8	DTBP1_HUMAN	DTNBP1	Dysbindin				2022-09-06-KB-FS-sp3scale-B2.16065.16065.3	interact-2022-09-06-KB-FS-sp3scale-B2.pep.xml	RDHRPPCAQEAPR	RDHRPPC[566]AQEAPR	R	N	13	3	1211.04	1994.98	1994.98	666	666.001	1994.98
2022-08-13-KB-noFAIMS-FS-A2.12369.12369.2	interact-2022-08-13-KB-noFAIMS-FS-A2.pep.xml	RAPPGGCEER	RAPPGGC[566]EER	R	E	10	2	1065.04	1533.74	1533.74	767.877	767.876	1533.73	767.872	0.0087	0.279512	16.105	11.327	0.6055	2	0	111	120	719770	7C(463.2365)		TRUE	sp|Q5RKV6|EXOS6_HUMAN	Q5RKV6	EXOS6_HUMAN	EXOSC6	Exosome complex component MTR3				2022-09-06-KB-FS-sp3scale-B2.16090.16090.2	interact-2022-09-06-KB-FS-sp3scale-B2.pep.xml	GKNENSECPK	GKNENSEC[566]PK	K	K	10	2	1212.06	1567.72	1567.73	784.869	784.871	1567.72
2022-08-13-KB-noFAIMS-FS-A2.12379.12379.3	interact-2022-08-13-KB-noFAIMS-FS-A2.pep.xml	CSLKPEHR	C[566]SLKPEHR	K	D	8	3	1065.68	1432.74	1432.74	478.588	478.588	1431.72	478.248	1.0186	0.0208147	15.775	10.725	0.6163	2	1	371	378	37299292	1C(463.2365)		TRUE	sp|Q8IX01|SUGP2_HUMAN	Q8IX01	SUGP2_HUMAN	SUGP2	SURP and G-patch domain-containing protein 2				2022-09-06-KB-FS-sp3scale-B2.16108.16108.3	interact-2022-09-06-KB-FS-sp3scale-B2.pep.xml	NNCPDKTSAAAGSSSR	NNC[566]PDKTSAAAGSSSR	K	K	16	3	1213.14	2027.92	2027.92	676.982	676.982	2027.93
2022-08-13-KB-noFAIMS-FS-A2.12390.12390.2	interact-2022-08-13-KB-noFAIMS-FS-A2.pep.xml	CSTSNNR	C[566]STSNNR	R	L	7	2	1066.23	1243.55	1243.55	622.784	622.784	1243.55	622.785	-0.0006	0.0496367	13.593	10.181	0.986	2	0	131	137	101401464	1C(463.2365)		TRUE	sp|Q16513|PKN2_HUMAN	Q16513	PKN2_HUMAN	PKN2	Serine/threonine-protein kinase N2				2022-09-06-KB-FS-sp3scale-B2.16122.16122.3	interact-2022-09-06-KB-FS-sp3scale-B2.pep.xml	CACASHVAK	C[566]AC[160]ASHVAK	K	V	9	3	1213.71	1408.65	1408.65	470.558	470.557	1408.65
2022-08-13-KB-noFAIMS-FS-A2.12393.12393.2	interact-2022-08-13-KB-noFAIMS-FS-A2.pep.xml	NSCSSSR	NSC[566]SSSR	K	Q	7	2	1066.34	1202.53	1202.53	602.271	602.271	1202.53	602.271	-0.0009	0.11297	11.771	8.804	0.9732	2	0	337	343	64022900	3C(463.2365)		TRUE	sp|P55786|PSA_HUMAN	P55786	PSA_HUMAN	NPEPPS	Puromycin-sensitive aminopeptidase				2022-09-06-KB-FS-sp3scale-B2.16134.16134.2	interact-2022-09-06-KB-FS-sp3scale-B2.pep.xml	NNCPDKTSAAAGSSSR	NNC[566]PDKTSAAAGSSSR	K	K	16	2	1214.19	2027.93	2027.93	1014.97	1014.97	2027.93
2022-08-13-KB-noFAIMS-FS-A2.12396.12396.3	interact-2022-08-13-KB-noFAIMS-FS-A2.pep.xml	TKECSVEK	TKEC[566]SVEK	K	G	8	3	1066.46	1385.68	1385.68	462.9	462.901	1385.68	462.9	0.0009	0.613719	12.997	12.649	0.2287	2	1	452	459	48206432	4C(463.2365)		TRUE	sp|Q05519|SRS11_HUMAN	Q05519	SRS11_HUMAN	SRSF11	Serine/arginine-rich splicing factor 11				2022-09-06-KB-FS-sp3scale-B2.16147.16147.2	interact-2022-09-06-KB-FS-sp3scale-B2.pep.xml	NNCPDKTSAAAGSSSR	NNC[566]PDKTSAAAGSSSR	K	K	16	2	1214.72	2027.93	2027.93	1014.97	1014.97	2027.93
2022-08-13-KB-noFAIMS-FS-A2.12406.12406.2	interact-2022-08-13-KB-noFAIMS-FS-A2.pep.xml	TKECSVEK	TKEC[566]SVEK	K	G	8	2	1066.86	1385.67	1385.68	693.845	693.846	1385.68	693.847	-0.0025	0.00128135	18.521	11.825	0.9971	2	1	452	459	27758144	4C(463.2365)		TRUE	sp|Q05519|SRS11_HUMAN	Q05519	SRS11_HUMAN	SRSF11	Serine/arginine-rich splicing factor 11				2022-09-06-KB-FS-sp3scale-B2.16153.16153.2	interact-2022-09-06-KB-FS-sp3scale-B2.pep.xml	CACASHVAK	C[566]AC[160]ASHVAK	K	V	9	2	1214.96	1408.65	1408.64	705.333	705.329	1408.65
2022-08-13-KB-noFAIMS-FS-A2.12449.12449.2	interact-2022-08-13-KB-noFAIMS-FS-A2.pep.xml	ASCTSSTSGSK	ASC[566]TSSTSGSK	R	R	11	2	1068.84	1477.67	1477.67	739.843	739.843	1477.67	739.84	0.0062	4.89113e-06	21.355	9.003	1	2	0	697	707	62519532	3C(463.2365)		TRUE	sp|P13807|GYS1_HUMAN	P13807	GYS1_HUMAN	GYS1	Glycogen [starch] synthase, muscle				2022-09-06-KB-FS-sp3scale-B2.16161.16161.2	interact-2022-09-06-KB-FS-sp3scale-B2.pep.xml	ECPPHAEQR	EC[566]PPHAEQR	R	Q	9	2	1215.28	1528.7	1528.71	765.359	765.361	1528.7
2022-08-13-KB-noFAIMS-FS-A2.12455.12455.3	interact-2022-08-13-KB-noFAIMS-FS-A2.pep.xml	CNLENKKEEVSR	C[566]NLENKKEEVSR	K	L	12	3	1069.09	1910.95	1910.95	637.991	637.989	1910.95	637.989	0.0008	8.27671e-06	23.671	10.08	1	2	1	224	235	55583268	1C(463.2365)		TRUE	sp|P12270|TPR_HUMAN	P12270	TPR_HUMAN	TPR	Nucleoprotein TPR				2022-09-06-KB-FS-sp3scale-B2.16165.16165.3	interact-2022-09-06-KB-FS-sp3scale-B2.pep.xml	NNCPDKTSAAAGSSSR	NNC[566]PDKTSAAAGSSSR	K	K	16	3	1215.45	2027.92	2027.92	676.982	676.982	2027.93
2022-08-13-KB-noFAIMS-FS-A2.12461.12461.3	interact-2022-08-13-KB-noFAIMS-FS-A2.pep.xml	SCGHQTSASSLK	SC[566]GHQTSASSLK	R	A	12	3	1069.34	1667.79	1667.79	556.938	556.936	1667.79	556.936	-0.0012	0.0584944	15.209	11.447	0.9861	2	0	376	387	64621632	2C(463.2365)		TRUE	sp|Q9HB90|RRAGC_HUMAN	Q9HB90	RRAGC_HUMAN	RRAGC	Ras-related GTP-binding protein C				2022-09-06-KB-FS-sp3scale-B2.16169.16169.2	interact-2022-09-06-KB-FS-sp3scale-B2.pep.xml	VVNSCHR	VVNSC[566]HR	K	Q	7	2	1215.62	1276.62	1276.63	639.32	639.321	1276.63
2022-08-13-KB-noFAIMS-FS-A2.12462.12462.2	interact-2022-08-13-KB-noFAIMS-FS-A2.pep.xml	SQAPGQPGASQWGSR		K	V	15	2	1069.38	1512.67	1512.68	757.344	757.346	1512.71	757.361	-0.0294	0.0271964	14.408	10.966	0.5305	2	0	195	209	4714552			TRUE	sp|Q96EP5|DAZP1_HUMAN	Q96EP5	DAZP1_HUMAN	DAZAP1	DAZ-associated protein 1				2022-09-06-KB-FS-sp3scale-B2.16170.16170.2	interact-2022-09-06-KB-FS-sp3scale-B2.pep.xml	VVNSCHR	VVNSC[566]HR	K	Q	7	2	1215.88	1276.62	1276.63	639.32	639.321	1276.63
2022-08-13-KB-noFAIMS-FS-A2.12467.12467.2	interact-2022-08-13-KB-noFAIMS-FS-A2.pep.xml	ASCTSSTSGSK	ASC[566]TSSTSGSK	R	R	11	2	1069.58	1477.67	1477.67	739.843	739.843	1477.67	739.84	0.0062	6.02287e-05	16.749	7.142	1	2	0	697	707	62519532	3C(463.2365)		TRUE	sp|P13807|GYS1_HUMAN	P13807	GYS1_HUMAN	GYS1	Glycogen [starch] synthase, muscle				2022-09-06-KB-FS-sp3scale-B2.16171.16171.3	interact-2022-09-06-KB-FS-sp3scale-B2.pep.xml	VVNSCHR	VVNSC[566]HR	K	Q	7	3	1215.92	1276.62	1276.63	426.549	426.549	1276.63
2022-08-13-KB-noFAIMS-FS-A2.12476.12476.2	interact-2022-08-13-KB-noFAIMS-FS-A2.pep.xml	SSGSPYGGGYGSGGGSGGYGSR		R	R	22	2	1069.94	1909.79	1909.78	955.904	955.897	1909.78	955.899	-0.0037	0.0272584	15.758	0	0.9928	2	0	355	376	918687			TRUE	sp|P51991|ROA3_HUMAN	P51991	ROA3_HUMAN	HNRNPA3	Heterogeneous nuclear ribonucleoprotein A3				2022-09-06-KB-FS-sp3scale-B2.16195.16195.2	interact-2022-09-06-KB-FS-sp3scale-B2.pep.xml	AGKPPCGATK	AGKPPC[566]GATK	K	R	10	2	1216.99	1391.71	1391.72	696.863	696.865	1391.72
2022-08-13-KB-noFAIMS-FS-A2.12478.12478.2	interact-2022-08-13-KB-noFAIMS-FS-A2.pep.xml	GGQGSNGQGSGGNQCSR	GGQGSNGQGSGGNQC[566]SR	R	D	17	2	1070.02	2013.86	2013.87	1007.94	1007.94	2012.87	1007.44	1.0041	1.38905e-07	21.708	9.702	1	2	0	531	547	55345.8	15C(463.2365)		TRUE	sp|O14654|IRS4_HUMAN	O14654	IRS4_HUMAN	IRS4	Insulin receptor substrate 4				2022-09-06-KB-FS-sp3scale-B2.16197.16197.3	interact-2022-09-06-KB-FS-sp3scale-B2.pep.xml	KVAECQR	KVAEC[566]QR	R	K	7	3	1217.07	1297.66	1297.66	433.56	433.561	1295.66
2022-08-13-KB-noFAIMS-FS-A2.12479.12479.3	interact-2022-08-13-KB-noFAIMS-FS-A2.pep.xml	TATAVAHCK	TATAVAHC[566]K	K	R	9	3	1070.06	1363.69	1363.68	455.57	455.569	1363.69	455.569	-0.0006	0.000215833	20.04	11.618	0.9998	2	0	18	26	94846200	8C(463.2365)		TRUE	sp|P62249|RS16_HUMAN	P62249	RS16_HUMAN	RPS16	40S ribosomal protein S16				2022-09-06-KB-FS-sp3scale-B2.16222.16222.3	interact-2022-09-06-KB-FS-sp3scale-B2.pep.xml	HTGPNSPDTANDGFVR		K	L	16	3	1218.07	1683.76	1683.76	562.26	562.26	1683.76
2022-08-13-KB-noFAIMS-FS-A2.12489.12489.3	interact-2022-08-13-KB-noFAIMS-FS-A2.pep.xml	KENPVATNSCK	KENPVATNSC[566]K	K	S	11	3	1070.47	1652.85	1652.82	551.958	551.949	1652.81	551.945	0.0113	0.0871804	14.764	11.7	0.8714	2	0	494	504	758828	10C(463.2365)		TRUE	sp|P37275|ZEB1_HUMAN	P37275	ZEB1_HUMAN	ZEB1	Zinc finger E-box-binding homeobox 1				2022-09-06-KB-FS-sp3scale-B2.16238.16238.2	interact-2022-09-06-KB-FS-sp3scale-B2.pep.xml	IIAPPER		K	K	7	2	1219.06	794.463	794.467	398.239	398.241	794.465
2022-08-13-KB-noFAIMS-FS-A2.12530.12530.2	interact-2022-08-13-KB-noFAIMS-FS-A2.pep.xml	ECYQSHR	EC[566]YQSHR	K	D	7	2	1072.46	1385.61	1385.61	693.815	693.814	1384.61	693.314	1.0011	0.938249	13.563	11.433	0.1895	2	0	511	517	48501820	2C(463.2365)		TRUE	sp|Q8WUM4|PDC6I_HUMAN	Q8WUM4	PDC6I_HUMAN	PDCD6IP	Programmed cell death 6-interacting protein				2022-09-06-KB-FS-sp3scale-B2.16249.16249.2	interact-2022-09-06-KB-FS-sp3scale-B2.pep.xml	KNEGSCGPAR	KNEGSC[566]GPAR	R	I	10	2	1219.5	1480.7	1480.7	741.357	741.357	1480.7
2022-08-13-KB-noFAIMS-FS-A2.12531.12531.3	interact-2022-08-13-KB-noFAIMS-FS-A2.pep.xml	CHAEHTPEEEIDHTGAK	C[566]HAEHTPEEEIDHTGAK	K	T	17	3	1072.5	2368.06	2368.06	790.36	790.36	2366.05	789.692	2.0051	5.74e-12	42.005	12.332	1	2	0	540	556	72955384	1C(463.2365)		TRUE	sp|O95757|HS74L_HUMAN	O95757	HS74L_HUMAN	HSPA4L	Heat shock 70 kDa protein 4L				2022-09-06-KB-FS-sp3scale-B2.16294.16294.3	interact-2022-09-06-KB-FS-sp3scale-B2.pep.xml	ACESASHDNQSVR	AC[566]ESASHDNQSVR	K	M	13	3	1221.29	1866.86	1866.86	623.294	623.295	1865.83
2022-08-13-KB-noFAIMS-FS-A2.12535.12535.2	interact-2022-08-13-KB-noFAIMS-FS-A2.pep.xml	ESSSCGK	ESSSC[566]GK	K	D	7	2	1072.66	1159.52	1159.52	580.767	580.769	1159.51	580.763	0.0111	0.121969	13.574	10.171	0.7684	2	0	69	75	19788074	5C(463.2365)		TRUE	sp|O43148|MCES_HUMAN	O43148	MCES_HUMAN	RNMT	mRNA cap guanine-N7 methyltransferase				2022-09-06-KB-FS-sp3scale-B2.16301.16301.2	interact-2022-09-06-KB-FS-sp3scale-B2.pep.xml	CAQNQNKT	C[566]AQNQNKT	K	-	8	2	1221.59	1368.64	1368.64	685.325	685.326	1368.64
2022-08-13-KB-noFAIMS-FS-A2.12551.12551.3	interact-2022-08-13-KB-noFAIMS-FS-A2.pep.xml	CHAEHTPEEEIDHTGAK	C[566]HAEHTPEEEIDHTGAK	K	T	17	3	1073.54	2366.07	2366.05	789.697	789.692	2366.05	789.692	-0.0002	0	44.501	10.948	1	2	0	540	556	72955384	1C(463.2365)		TRUE	sp|O95757|HS74L_HUMAN	O95757	HS74L_HUMAN	HSPA4L	Heat shock 70 kDa protein 4L				2022-09-06-KB-FS-sp3scale-B2.16302.16302.3	interact-2022-09-06-KB-FS-sp3scale-B2.pep.xml	LNQQQHPDCK	LNQQQHPDC[566]K	R	T	10	3	1221.86	1672.79	1672.79	558.603	558.604	1672.79
2022-08-13-KB-noFAIMS-FS-A2.12552.12552.2	interact-2022-08-13-KB-noFAIMS-FS-A2.pep.xml	GSCGSSGR	GSC[566]GSSGR	R	T	8	2	1073.67	1172.53	1172.52	587.27	587.267	1172.52	587.266	0.0007	0.0182459	16.359	11.852	0.994	2	0	752	759	34225380	3C(463.2365)		TRUE	sp|Q9UPN9|TRI33_HUMAN	Q9UPN9	TRI33_HUMAN	TRIM33	E3 ubiquitin-protein ligase TRIM33				2022-09-06-KB-FS-sp3scale-B2.16309.16309.3	interact-2022-09-06-KB-FS-sp3scale-B2.pep.xml	DAVAHCHEAER	DAVAHC[566]HEAER	K	N	11	3	1222.25	1700.73	1700.74	567.917	567.921	1699.77
2022-08-13-KB-noFAIMS-FS-A2.12554.12554.2	interact-2022-08-13-KB-noFAIMS-FS-A2.pep.xml	STETHVER		R	V	8	2	1073.75	957.457	957.452	479.736	479.733	957.452	479.733	0.0007	1.41919	11.133	9.957	0.2381	2	0	1325	1332	226580464			TRUE	sp|Q9H3S7|PTN23_HUMAN	Q9H3S7	PTN23_HUMAN	PTPN23	Tyrosine-protein phosphatase non-receptor type 23				2022-09-06-KB-FS-sp3scale-B2.16313.16313.2	interact-2022-09-06-KB-FS-sp3scale-B2.pep.xml	VSHGCVSK	VSHGC[566]VSK	R	I	8	2	1222.42	1278.6	1278.63	640.309	640.32	1278.63
2022-08-13-KB-noFAIMS-FS-A2.12556.12556.4	interact-2022-08-13-KB-noFAIMS-FS-A2.pep.xml	LKPDPEPDDKNQEPSSCK	LKPDPEPDDKNQEPSSC[566]K	R	S	18	4	1073.83	2489.18	2489.16	623.302	623.298	2489.17	623.299	-0.0068	0.00704045	17.701	12.838	0.993	2	2	171	188	80124432	17C(463.2365)		TRUE	sp|Q9GZU8|F192A_HUMAN	Q9GZU8	F192A_HUMAN	FAM192A	Protein FAM192A				2022-09-06-KB-FS-sp3scale-B2.16319.16319.2	interact-2022-09-06-KB-FS-sp3scale-B2.pep.xml	CAQNQNKT	C[566]AQNQNKT	K	-	8	2	1222.65	1368.64	1368.64	685.325	685.326	1368.64
2022-08-13-KB-noFAIMS-FS-A2.12558.12558.2	interact-2022-08-13-KB-noFAIMS-FS-A2.pep.xml	ECYQSHR	EC[566]YQSHR	K	D	7	2	1073.91	1384.62	1384.61	693.318	693.313	1384.61	693.314	-0.0013	0.115112	13.613	10.877	0.9728	2	0	511	517	40877952	2C(463.2365)		TRUE	sp|Q8WUM4|PDC6I_HUMAN	Q8WUM4	PDC6I_HUMAN	PDCD6IP	Programmed cell death 6-interacting protein				2022-09-06-KB-FS-sp3scale-B2.16336.16336.3	interact-2022-09-06-KB-FS-sp3scale-B2.pep.xml	ALGKHPVSCK	ALGKHPVSC[566]K	K	D	10	3	1223.34	1501.8	1501.8	501.606	501.607	1501.8
2022-08-13-KB-noFAIMS-FS-A2.12560.12560.2	interact-2022-08-13-KB-noFAIMS-FS-A2.pep.xml	NECNQCK	NEC[160]NQC[566]K	R	A	7	2	1073.99	1357.58	1357.57	679.795	679.792	1357.57	679.792	0.0001	0.00953703	16.987	10.677	0.9981	2	0	442	448	20946802	3C(57.0215), 6C(463.2365)		TRUE	sp|P35637|FUS_HUMAN	P35637	FUS_HUMAN	FUS	RNA-binding protein FUS				2022-09-06-KB-FS-sp3scale-B2.16343.16343.2	interact-2022-09-06-KB-FS-sp3scale-B2.pep.xml	GNLGAGNGNLQGPR		R	H	14	2	1223.62	1323.66	1323.67	662.838	662.84	1323.66
2022-08-13-KB-noFAIMS-FS-A2.12567.12567.3	interact-2022-08-13-KB-noFAIMS-FS-A2.pep.xml	SQKPEAGGCGAPAAR	SQKPEAGGC[566]GAPAAR	R	E	15	3	1074.27	1861.91	1861.9	621.645	621.642	1861.9	621.642	-0.0007	1.8395e-10	41.484	14.486	1	2	1	66	80	153743280	9C(463.2365)		TRUE	sp|O60343|TBCD4_HUMAN	O60343	TBCD4_HUMAN	TBC1D4	TBC1 domain family member 4				2022-09-06-KB-FS-sp3scale-B2.16349.16349.2	interact-2022-09-06-KB-FS-sp3scale-B2.pep.xml	DAVAHCHEAER	DAVAHC[566]HEAER	K	N	11	2	1223.86	1700.73	1700.74	851.373	851.375	1699.77
2022-08-13-KB-noFAIMS-FS-A2.12568.12568.3	interact-2022-08-13-KB-noFAIMS-FS-A2.pep.xml	CHAEHTPEEEIDHTGAK	C[566]HAEHTPEEEIDHTGAK	K	T	17	3	1074.31	2366.07	2366.05	789.697	789.692	2366.05	789.692	-0.0002	0.00202535	20.274	11.136	0.9995	2	0	540	556	72955384	1C(463.2365)		TRUE	sp|O95757|HS74L_HUMAN	O95757	HS74L_HUMAN	HSPA4L	Heat shock 70 kDa protein 4L				2022-09-06-KB-FS-sp3scale-B2.16388.16388.3	interact-2022-09-06-KB-FS-sp3scale-B2.pep.xml	SRCEELHGK	SRC[566]EELHGK	R	N	9	3	1225.77	1520.73	1520.73	507.917	507.919	1520.73
2022-08-13-KB-noFAIMS-FS-A2.12576.12576.2	interact-2022-08-13-KB-noFAIMS-FS-A2.pep.xml	DRDGCPK	DRDGC[566]PK	K	I	7	2	1074.64	1252.59	1252.58	627.3	627.297	1252.58	627.298	-0.0006	0.0292954	14.758	9.39	0.9002	2	1	81	87	27160624	5C(463.2365)		TRUE	sp|Q7RTV0|PHF5A_HUMAN	Q7RTV0	PHF5A_HUMAN	PHF5A	PHD finger-like domain-containing protein 5A				2022-09-06-KB-FS-sp3scale-B2.16400.16400.2	interact-2022-09-06-KB-FS-sp3scale-B2.pep.xml	SDYDGIGSR		R	G	9	2	1226.25	968.429	968.433	485.222	485.224	968.42
2022-08-13-KB-noFAIMS-FS-A2.12596.12596.4	interact-2022-08-13-KB-noFAIMS-FS-A2.pep.xml	SGDGSEKAPAPAPPPSGSTSCGDRDSR	SGDGSEKAPAPAPPPSGSTSC[566]GDRDSR	R	R	27	4	1075.45	3048.4	3048.38	763.106	763.102	3048.38	763.102	0.0029	1.23495e-07	29.448	10.667	1	2	2	655	681	13072475	21C(463.2365)		TRUE	sp|Q9H7N4|SFR19_HUMAN	Q9H7N4	SFR19_HUMAN	SCAF1	Splicing factor, arginine/serine-rich 19				2022-09-06-KB-FS-sp3scale-B2.16412.16412.3	interact-2022-09-06-KB-FS-sp3scale-B2.pep.xml	VNQPDRECK	VNQPDREC[566]K	R	H	9	3	1226.73	1550.74	1550.74	517.921	517.922	1550.74
2022-08-13-KB-noFAIMS-FS-A2.12597.12597.2	interact-2022-08-13-KB-noFAIMS-FS-A2.pep.xml	ECYQSHR	EC[566]YQSHR	K	D	7	2	1075.49	1384.62	1384.61	693.318	693.313	1384.61	693.314	-0.0013	1.74044	9.841	9.49	0.2746	2	0	511	517	40877952	2C(463.2365)		TRUE	sp|Q8WUM4|PDC6I_HUMAN	Q8WUM4	PDC6I_HUMAN	PDCD6IP	Programmed cell death 6-interacting protein				2022-09-06-KB-FS-sp3scale-B2.16425.16425.3	interact-2022-09-06-KB-FS-sp3scale-B2.pep.xml	TQEQCVHNETK	TQEQC[566]VHNETK	R	N	11	3	1227.26	1780.85	1780.83	594.623	594.616	1778.82
2022-08-13-KB-noFAIMS-FS-A2.12605.12605.2	interact-2022-08-13-KB-noFAIMS-FS-A2.pep.xml	NECNQCK	NEC[160]NQC[566]K	R	A	7	2	1075.8	1357.58	1357.57	679.795	679.792	1357.57	679.792	0.0001	0.0816089	13.649	9.953	0.9785	2	0	442	448	20946802	3C(57.0215), 6C(463.2365)		TRUE	sp|P35637|FUS_HUMAN	P35637	FUS_HUMAN	FUS	RNA-binding protein FUS				2022-09-06-KB-FS-sp3scale-B2.16433.16433.2	interact-2022-09-06-KB-FS-sp3scale-B2.pep.xml	VNQPDRECK	VNQPDREC[566]K	R	H	9	2	1227.6	1550.74	1550.75	776.378	776.38	1550.74
2022-08-13-KB-noFAIMS-FS-A2.12615.12615.2	interact-2022-08-13-KB-noFAIMS-FS-A2.pep.xml	CTGGCAR	C[566]TGGC[160]AR	M	C	7	2	1076.23	1186.52	1186.52	594.265	594.265	1186.52	594.265	0	0.0102426	14.36	9.426	0.9979	2	0	2	8	189883504	1C(463.2365), 5C(57.0215)		TRUE	sp|P48230|T4S4_HUMAN	P48230	T4S4_HUMAN	TM4SF4	Transmembrane 4 L6 family member 4				2022-09-06-KB-FS-sp3scale-B2.16434.16434.2	interact-2022-09-06-KB-FS-sp3scale-B2.pep.xml	STSSCSSK	STSSC[566]SSK	R	Q	8	2	1227.86	1248.56	1248.56	625.285	625.289	1248.56
2022-08-13-KB-noFAIMS-FS-A2.12618.12618.3	interact-2022-08-13-KB-noFAIMS-FS-A2.pep.xml	ECYQSHR	EC[566]YQSHR	K	D	7	3	1076.68	1384.61	1384.61	462.545	462.545	1384.61	462.545	0.0002	0.0862062	12.566	8.988	0.9796	2	0	511	517	109286104	2C(463.2365)		TRUE	sp|Q8WUM4|PDC6I_HUMAN	Q8WUM4	PDC6I_HUMAN	PDCD6IP	Programmed cell death 6-interacting protein				2022-09-06-KB-FS-sp3scale-B2.16439.16439.3	interact-2022-09-06-KB-FS-sp3scale-B2.pep.xml	ACADKLKR	AC[566]ADKLKR	K	E	8	3	1228.17	1366.73	1366.73	456.584	456.585	1366.73
2022-08-13-KB-noFAIMS-FS-A2.12629.12629.2	interact-2022-08-13-KB-noFAIMS-FS-A2.pep.xml	TGPEGPSWR		K	E	9	2	1077.12	985.459	985.46	493.737	493.737	985.462	493.738	-0.0015	0.0748653	13.715	13.547	0.9799	2	0	232	240	81104920			TRUE	sp|P28698|MZF1_HUMAN	P28698	MZF1_HUMAN	MZF1	Myeloid zinc finger 1				2022-09-06-KB-FS-sp3scale-B2.16444.16444.3	interact-2022-09-06-KB-FS-sp3scale-B2.pep.xml	GSSGCSEAGGAGHEEGR	GSSGC[566]SEAGGAGHEEGR	R	A	17	3	1228.37	2009.84	2009.85	670.954	670.956	2009.84
2022-08-13-KB-noFAIMS-FS-A2.12632.12632.3	interact-2022-08-13-KB-noFAIMS-FS-A2.pep.xml	SKTPSSPCPASK	SKTPSSPC[566]PASK	R	V	12	3	1077.24	1652.82	1652.82	551.948	551.948	1651.82	551.613	1.005	2.2626e-05	22.648	11.621	0.9999	2	1	476	487	13445568	8C(463.2365)		TRUE	sp|Q9NQS7|INCE_HUMAN	Q9NQS7	INCE_HUMAN	INCENP	Inner centromere protein				2022-09-06-KB-FS-sp3scale-B2.16500.16500.3	interact-2022-09-06-KB-FS-sp3scale-B2.pep.xml	TQEQCVHNETK	TQEQC[566]VHNETK	R	N	11	3	1230.86	1778.82	1778.82	593.946	593.947	1778.82
2022-08-13-KB-noFAIMS-FS-A2.12635.12635.2	interact-2022-08-13-KB-noFAIMS-FS-A2.pep.xml	SQKPEAGGCGAPAAR	SQKPEAGGC[566]GAPAAR	R	E	15	2	1077.37	1861.9	1861.9	931.959	931.958	1861.9	931.959	-0.0022	7.72152e-07	27.125	11.964	1	2	1	66	80	14617680	9C(463.2365)		TRUE	sp|O60343|TBCD4_HUMAN	O60343	TBCD4_HUMAN	TBC1D4	TBC1 domain family member 4				2022-09-06-KB-FS-sp3scale-B2.16502.16502.3	interact-2022-09-06-KB-FS-sp3scale-B2.pep.xml	GKYDCGHVQK	GKYDC[566]GHVQK	R	-	10	3	1231.03	1596.76	1596.77	533.261	533.262	1596.77
2022-08-13-KB-noFAIMS-FS-A2.12671.12671.3	interact-2022-08-13-KB-noFAIMS-FS-A2.pep.xml	EKGEPSNCEGSVK	EKGEPSNC[566]EGSVK	R	V	13	3	1078.81	1825.84	1825.85	609.622	609.622	1825.85	609.622	0	0.113943	14.95	11.236	0.9263	2	1	215	227	9224945	8C(463.2365)		TRUE	sp|Q02224|CENPE_HUMAN	Q02224	CENPE_HUMAN	CENPE	Centromere-associated protein E				2022-09-06-KB-FS-sp3scale-B2.16504.16504.2	interact-2022-09-06-KB-FS-sp3scale-B2.pep.xml	TQEQCVHNETK	TQEQC[566]VHNETK	R	N	11	2	1231.11	1778.82	1778.82	890.415	890.418	1778.82
2022-08-13-KB-noFAIMS-FS-A2.12682.12682.4	interact-2022-08-13-KB-noFAIMS-FS-A2.pep.xml	VLKGNTAEGCVHETQEK	VLKGNTAEGC[566]VHETQEK	R	Q	17	4	1079.5	2305.14	2305.12	577.292	577.288	2305.13	577.29	-0.0068	2.1538e-10	37.42	13.851	1	2	1	933	949	110363104	10C(463.2365)		TRUE	sp|Q9BQG0|MBB1A_HUMAN	Q9BQG0	MBB1A_HUMAN	MYBBP1A	Myb-binding protein 1A				2022-09-06-KB-FS-sp3scale-B2.16507.16507.3	interact-2022-09-06-KB-FS-sp3scale-B2.pep.xml	IHMGSCAENTAK	IHM[147]GSC[566]AENTAK	K	K	12	3	1231.23	1739.79	1739.79	580.936	580.937	1739.79
2022-08-13-KB-noFAIMS-FS-A2.12685.12685.3	interact-2022-08-13-KB-noFAIMS-FS-A2.pep.xml	DHRPPCAQEAPR	DHRPPC[566]AQEAPR	R	N	12	3	1079.71	1838.89	1838.88	613.969	613.966	1838.88	613.967	-0.0002	7.90822e-09	31.799	13.027	1	2	1	108	119	44101904	6C(463.2365)		TRUE	sp|Q13501|SQSTM_HUMAN	Q13501	SQSTM_HUMAN	SQSTM1	Sequestosome-1				2022-09-06-KB-FS-sp3scale-B2.16509.16509.2	interact-2022-09-06-KB-FS-sp3scale-B2.pep.xml	GGGGGGGGGGGCSGSGSSASR	GGGGGGGGGGGC[566]SGSGSSASR	R	G	21	2	1231.32	1987.83	1987.83	994.923	994.924	1987.83
2022-08-13-KB-noFAIMS-FS-A2.12686.12686.2	interact-2022-08-13-KB-noFAIMS-FS-A2.pep.xml	SGGSGGCSGAGGASNCGTGSGR	SGGSGGC[566]SGAGGASNC[160]GTGSGR	R	S	22	2	1079.75	2262.94	2262.92	1132.48	1132.47	2262.93	1132.47	-0.0031	1.9997e-10	39.438	17.01	1	2	0	11	32	68420328	16C(57.0215), 7C(463.2365)		TRUE	sp|Q15005|SPCS2_HUMAN	Q15005	SPCS2_HUMAN	SPCS2	Signal peptidase complex subunit 2				2022-09-06-KB-FS-sp3scale-B2.16511.16511.3	interact-2022-09-06-KB-FS-sp3scale-B2.pep.xml	TQEQCVHNETK	TQEQC[566]VHNETK	R	N	11	3	1231.4	1778.82	1778.82	593.946	593.947	1778.82
2022-08-13-KB-noFAIMS-FS-A2.12687.12687.3	interact-2022-08-13-KB-noFAIMS-FS-A2.pep.xml	VLKGNTAEGCVHETQEK	VLKGNTAEGC[566]VHETQEK	R	Q	17	3	1079.8	2305.14	2305.13	769.387	769.384	2305.13	769.384	-0.0019	3.51963e-09	30.069	12.45	1	2	1	933	949	33219574	10C(463.2365)		TRUE	sp|Q9BQG0|MBB1A_HUMAN	Q9BQG0	MBB1A_HUMAN	MYBBP1A	Myb-binding protein 1A				2022-09-06-KB-FS-sp3scale-B2.16512.16512.2	interact-2022-09-06-KB-FS-sp3scale-B2.pep.xml	CEGPRPK	C[566]EGPRPK	R	G	7	2	1231.44	1248.62	1248.62	625.316	625.318	1248.62
2022-08-13-KB-noFAIMS-FS-A2.12692.12692.2	interact-2022-08-13-KB-noFAIMS-FS-A2.pep.xml	SGGSGGCSGAGGASNCGTGSGR	SGGSGGC[566]SGAGGASNC[160]GTGSGR	R	S	22	2	1080	2262.94	2262.92	1132.48	1132.47	2262.93	1132.47	-0.0031	4.45656e-07	37.904	15.677	1	2	0	11	32	68420328	16C(57.0215), 7C(463.2365)		TRUE	sp|Q15005|SPCS2_HUMAN	Q15005	SPCS2_HUMAN	SPCS2	Signal peptidase complex subunit 2				2022-09-06-KB-FS-sp3scale-B2.16515.16515.2	interact-2022-09-06-KB-FS-sp3scale-B2.pep.xml	GGGGGGGGGGGCSGSGSSASR	GGGGGGGGGGGC[566]SGSGSSASR	R	G	21	2	1231.56	1987.83	1987.83	994.923	994.924	1987.83
2022-08-13-KB-noFAIMS-FS-A2.12709.12709.3	interact-2022-08-13-KB-noFAIMS-FS-A2.pep.xml	QAQPSCAPASRPPAK	QAQPSC[566]APASRPPAK	K	Q	15	3	1080.69	1971	1971	658.007	658.006	1970.99	658.005	0.003	0.105033	13.699	10.534	0.8445	2	1	1306	1320	20431706	6C(463.2365)		TRUE	sp|Q6W2J9|BCOR_HUMAN	Q6W2J9	BCOR_HUMAN	BCOR	BCL-6 corepressor				2022-09-06-KB-FS-sp3scale-B2.16520.16520.2	interact-2022-09-06-KB-FS-sp3scale-B2.pep.xml	TQEQCVHNETK	TQEQC[566]VHNETK	R	N	11	2	1231.77	1778.82	1778.82	890.415	890.418	1778.82
2022-08-13-KB-noFAIMS-FS-A2.12711.12711.4	interact-2022-08-13-KB-noFAIMS-FS-A2.pep.xml	CLPPSEAASDNHLKKPK	C[566]LPPSEAASDNHLKKPK	K	H	17	4	1080.77	2297.19	2297.17	575.304	575.301	2297.18	575.302	-0.0036	7.17352e-05	20.98	11.216	1	2	1	339	355	22394310	1C(463.2365)		TRUE	sp|Q14241|ELOA1_HUMAN	Q14241	ELOA1_HUMAN	ELOA	Elongin-A				2022-09-06-KB-FS-sp3scale-B2.16526.16526.2	interact-2022-09-06-KB-FS-sp3scale-B2.pep.xml	KAVGACR	KAVGAC[566]R	K	I	7	2	1232.01	1167.6	1167.61	584.806	584.81	1166.62
2022-08-13-KB-noFAIMS-FS-A2.12713.12713.3	interact-2022-08-13-KB-noFAIMS-FS-A2.pep.xml	VEQNSRPVSCSGR	VEQNSRPVSC[566]SGR	K	D	13	3	1080.85	1880.92	1880.91	627.98	627.978	1880.91	627.977	0.0035	0.00425714	16.956	11.445	0.9958	2	1	422	434	15958045	10C(463.2365)		TRUE	sp|O00401|WASL_HUMAN	O00401	WASL_HUMAN	WASL	Neural Wiskott-Aldrich syndrome protein				2022-09-06-KB-FS-sp3scale-B2.16529.16529.2	interact-2022-09-06-KB-FS-sp3scale-B2.pep.xml	IHMGSCAENTAK	IHM[147]GSC[566]AENTAK	K	K	12	2	1232.13	1739.79	1739.79	870.901	870.902	1739.79
2022-08-13-KB-noFAIMS-FS-A2.12736.12736.2	interact-2022-08-13-KB-noFAIMS-FS-A2.pep.xml	SCSQGSSTPR	SC[566]SQGSSTPR	K	K	10	2	1081.79	1471.66	1471.66	736.84	736.838	1471.67	736.84	-0.0042	0.000365767	18.484	18.031	0.9999	2	0	1408	1417	10384952	2C(463.2365)		TRUE	sp|P29375|KDM5A_HUMAN	P29375	KDM5A_HUMAN	KDM5A	Lysine-specific demethylase 5A				2022-09-06-KB-FS-sp3scale-B2.16533.16533.3	interact-2022-09-06-KB-FS-sp3scale-B2.pep.xml	GKYDCGHVQK	GKYDC[566]GHVQK	R	-	10	3	1232.29	1596.76	1596.77	533.261	533.262	1596.77
2022-08-13-KB-noFAIMS-FS-A2.12746.12746.3	interact-2022-08-13-KB-noFAIMS-FS-A2.pep.xml	RTDPECTAPIKK	RTDPEC[566]TAPIKK	R	Q	12	3	1082.48	1820.94	1820.94	607.987	607.986	1820.94	607.987	-0.0013	2.39519e-05	23.532	11.857	1	2	0	4	15	118958632	6C(463.2365)		TRUE	sp|Q8N1G2|CMTR1_HUMAN	Q8N1G2	CMTR1_HUMAN	CMTR1	Cap-specific mRNA (nucleoside-2'-O-)-methyltransferase 1				2022-09-06-KB-FS-sp3scale-B2.16550.16550.3	interact-2022-09-06-KB-FS-sp3scale-B2.pep.xml	IHMGSCAENTAK	IHM[147]GSC[566]AENTAK	K	K	12	3	1232.96	1739.79	1739.79	580.936	580.937	1739.79
2022-08-13-KB-noFAIMS-FS-A2.12754.12754.2	interact-2022-08-13-KB-noFAIMS-FS-A2.pep.xml	SCTSDTK	SC[566]TSDTK	R	E	7	2	1082.89	1203.54	1203.54	602.776	602.775	1203.54	602.776	-0.0014	0.0909842	14.971	11.265	0.9768	2	0	379	385	36609144	2C(463.2365)		FALSE	sp|Q9BVJ6|UT14A_HUMAN	Q9BVJ6	UT14A_HUMAN	UTP14A	U3 small nucleolar RNA-associated protein 14 homolog A	KCNJ16, UTP14C	sp|Q5TAP6|UT14C_HUMAN, sp|Q9NPI9|KCJ16_HUMAN		2022-09-06-KB-FS-sp3scale-B2.16566.16566.2	interact-2022-09-06-KB-FS-sp3scale-B2.pep.xml	GGQGSNGQGSGGNQCSR	GGQGSNGQGSGGNQC[566]SR	R	D	17	2	1233.84	2012.86	2012.86	1007.44	1007.44	2012.87
2022-08-13-KB-noFAIMS-FS-A2.12756.12756.3	interact-2022-08-13-KB-noFAIMS-FS-A2.pep.xml	LVTGDRNNSSCR	LVTGDRNNSSC[566]R	K	N	12	3	1082.96	1783.86	1783.85	595.626	595.625	1783.86	595.626	-0.0036	4.66592e-05	23.483	12.871	0.9998	2	1	288	299	38008656	11C(463.2365)		TRUE	sp|P17302|CXA1_HUMAN	P17302	CXA1_HUMAN	GJA1	Gap junction alpha-1 protein				2022-09-06-KB-FS-sp3scale-B2.16568.16568.2	interact-2022-09-06-KB-FS-sp3scale-B2.pep.xml	GGQGSNGQGSGGNQCSR	GGQGSNGQGSGGNQC[566]SR	R	D	17	2	1234.03	2012.86	2012.86	1007.44	1007.44	2012.87
2022-08-13-KB-noFAIMS-FS-A2.12757.12757.2	interact-2022-08-13-KB-noFAIMS-FS-A2.pep.xml	KLEGCTSSK	KLEGC[566]TSSK	R	V	9	2	1083.01	1414.71	1414.7	708.36	708.36	1414.71	708.36	-0.0012	0.00142914	19.31	11.938	0.9998	2	0	546	554	37709992	5C(463.2365)		TRUE	sp|A0MZ66|SHOT1_HUMAN	A0MZ66	SHOT1_HUMAN	SHTN1	Shootin-1				2022-09-06-KB-FS-sp3scale-B2.16574.16574.2	interact-2022-09-06-KB-FS-sp3scale-B2.pep.xml	AVAHCPK	AVAHC[566]PK	R	A	7	2	1234.27	1187.6	1187.6	594.808	594.807	1187.61
2022-08-13-KB-noFAIMS-FS-A2.12785.12785.2	interact-2022-08-13-KB-noFAIMS-FS-A2.pep.xml	TQSSSCER	TQSSSC[566]ER	R	D	8	2	1084.12	1359.6	1359.6	680.807	680.807	1359.6	680.808	-0.0023	1.9058	10.942	10.675	0.2548	2	0	573	580	11091008	6C(463.2365)		TRUE	sp|O14936|CSKP_HUMAN	O14936	CSKP_HUMAN	CASK	Peripheral plasma membrane protein CASK				2022-09-06-KB-FS-sp3scale-B2.16579.16579.3	interact-2022-09-06-KB-FS-sp3scale-B2.pep.xml	GGQGSNGQGSGGNQCSR	GGQGSNGQGSGGNQC[566]SR	R	D	17	3	1234.46	2012.86	2012.86	671.96	671.962	2012.87
2022-08-13-KB-noFAIMS-FS-A2.12790.12790.2	interact-2022-08-13-KB-noFAIMS-FS-A2.pep.xml	CQQCQAEAK	C[160]QQC[566]QAEAK	R	C	9	2	1084.32	1527.66	1527.66	764.835	764.835	1527.67	764.845	-0.0188	0.0570758	13.59	9.191	0.3897	2	0	57	65	242707	1C(57.0215), 4C(463.2365)		TRUE	sp|P29590|PML_HUMAN	P29590	PML_HUMAN	PML	Protein PML				2022-09-06-KB-FS-sp3scale-B2.16580.16580.3	interact-2022-09-06-KB-FS-sp3scale-B2.pep.xml	AVAHCPK	AVAHC[566]PK	R	A	7	3	1234.51	1187.6	1187.6	396.874	396.875	1187.61
2022-08-13-KB-noFAIMS-FS-A2.12793.12793.3	interact-2022-08-13-KB-noFAIMS-FS-A2.pep.xml	CGYPAKR	C[566]GYPAKR	K	K	7	3	1084.44	1256.63	1256.63	419.884	419.883	1256.63	419.883	0.0013	0.0018085	16.98	10.043	0.9992	2	0	37	43	100428288	1C(463.2365)		TRUE	sp|P61927|RL37_HUMAN	P61927	RL37_HUMAN	RPL37	60S ribosomal protein L37				2022-09-06-KB-FS-sp3scale-B2.16614.16614.3	interact-2022-09-06-KB-FS-sp3scale-B2.pep.xml	ECPPHAEQR	EC[566]PPHAEQR	R	Q	9	3	1235.87	1529.7	1529.7	510.906	510.909	1528.7
2022-08-13-KB-noFAIMS-FS-A2.12801.12801.3	interact-2022-08-13-KB-noFAIMS-FS-A2.pep.xml	VEMSVNDKAEASGCR	VEM[147]SVNDKAEASGC[566]R	R	R	15	3	1084.76	2075.94	2075.94	692.988	692.988	2073.94	692.32	2.0029	0.000101287	20.909	10.475	0.9959	2	1	717	731	10522827	14C(463.2365), 3M(15.9949)		TRUE	sp|Q7Z2T5|TRM1L_HUMAN	Q7Z2T5	TRM1L_HUMAN	TRMT1L	TRMT1-like protein				2022-09-06-KB-FS-sp3scale-B2.16639.16639.2	interact-2022-09-06-KB-FS-sp3scale-B2.pep.xml	CSAGSQK	C[566]SAGSQK	K	A	7	2	1237.19	1142.53	1142.53	572.272	572.273	1142.53
2022-08-13-KB-noFAIMS-FS-A2.12806.12806.2	interact-2022-08-13-KB-noFAIMS-FS-A2.pep.xml	NMMAACDPR	NM[147]M[147]AAC[566]DPR	K	H	9	2	1084.96	1502.62	1502.62	752.319	752.319	1502.62	752.32	-0.0004	0.142809	12.246	9.843	0.9681	2	0	298	306	20782232	2M(15.9949), 3M(15.9949), 6C(463.2365)		FALSE	sp|P07437|TBB5_HUMAN	P07437	TBB5_HUMAN	TUBB	Tubulin beta chain	TUBB2A, TUBB2B, TUBB3, TUBB4A, TUBB4B, TUBB6, TUBB8	sp|P04350|TBB4A_HUMAN, sp|P68371|TBB4B_HUMAN, sp|Q13509|TBB3_HUMAN, sp|Q13885|TBB2A_HUMAN, sp|Q3ZCM7|TBB8_HUMAN, sp|Q9BUF5|TBB6_HUMAN, sp|Q9BVA1|TBB2B_HUMAN		2022-09-06-KB-FS-sp3scale-B2.16642.16642.3	interact-2022-09-06-KB-FS-sp3scale-B2.pep.xml	NKTHTLCR	NKTHTLC[566]R	R	R	8	3	1237.31	1434.73	1434.73	479.25	479.251	1434.73
2022-08-13-KB-noFAIMS-FS-A2.12812.12812.3	interact-2022-08-13-KB-noFAIMS-FS-A2.pep.xml	EALNSCNKR	EALNSC[566]NKR	K	E	9	3	1085.44	1496.74	1496.73	499.921	499.918	1496.73	499.919	-0.0001	0.00107447	19.853	14.827	0.9998	2	0	538	546	238273328	6C(463.2365)		TRUE	sp|P19338|NUCL_HUMAN	P19338	NUCL_HUMAN	NCL	Nucleolin				2022-09-06-KB-FS-sp3scale-B2.16643.16643.3	interact-2022-09-06-KB-FS-sp3scale-B2.pep.xml	CYRDEGSRPDR	C[566]YRDEGSRPDR	R	Q	11	3	1237.36	1815.82	1815.83	606.281	606.284	1815.83
2022-08-13-KB-noFAIMS-FS-A2.12817.12817.3	interact-2022-08-13-KB-noFAIMS-FS-A2.pep.xml	EHCPAGQPVK	EHC[566]PAGQPVK	R	V	10	3	1085.74	1527.75	1527.74	510.258	510.255	1527.74	510.255	-0.0015	0.000134397	20.564	11.143	0.9998	2	0	433	442	78768416	3C(463.2365)		TRUE	sp|Q6P2Q9|PRP8_HUMAN	Q6P2Q9	PRP8_HUMAN	PRPF8	Pre-mRNA-processing-splicing factor 8				2022-09-06-KB-FS-sp3scale-B2.16644.16644.2	interact-2022-09-06-KB-FS-sp3scale-B2.pep.xml	THMSSCR	THMSSC[566]R	R	V	7	2	1237.4	1283.57	1283.57	642.79	642.793	1283.57
2022-08-13-KB-noFAIMS-FS-A2.12824.12824.2	interact-2022-08-13-KB-noFAIMS-FS-A2.pep.xml	EALNSCNKR	EALNSC[566]NKR	K	E	9	2	1086.02	1496.74	1496.74	749.379	749.379	1496.73	749.374	0.0094	0.00262057	19.976	13.333	0.9985	2	0	538	546	55265428	6C(463.2365)		TRUE	sp|P19338|NUCL_HUMAN	P19338	NUCL_HUMAN	NCL	Nucleolin				2022-09-06-KB-FS-sp3scale-B2.16647.16647.3	interact-2022-09-06-KB-FS-sp3scale-B2.pep.xml	LSQTPHSQPPRPGTCK	LSQTPHSQPPRPGTC[566]K	R	T	16	3	1237.52	2196.1	2196.1	733.04	733.042	2196.1
2022-08-13-KB-noFAIMS-FS-A2.12827.12827.3	interact-2022-08-13-KB-noFAIMS-FS-A2.pep.xml	RAHGCFQDGR	RAHGC[566]FQDGR	K	S	10	3	1086.14	1610.77	1610.76	537.932	537.926	1608.75	537.258	2.0054	0.0844662	14.997	11.058	0.8954	2	0	59	68	146032	5C(463.2365)		TRUE	sp|Q9H1B7|I2BPL_HUMAN	Q9H1B7	I2BPL_HUMAN	IRF2BPL	Interferon regulatory factor 2-binding protein-like				2022-09-06-KB-FS-sp3scale-B2.16653.16653.2	interact-2022-09-06-KB-FS-sp3scale-B2.pep.xml	VTLTSEEEAR		K	L	10	2	1237.76	1133.55	1133.56	567.784	567.785	1133.56
2022-08-13-KB-noFAIMS-FS-A2.12829.12829.4	interact-2022-08-13-KB-noFAIMS-FS-A2.pep.xml	AGQPHSSSDAAQAPAEQPHSSSDAAQAPCPR	AGQPHSSSDAAQAPAEQPHSSSDAAQAPC[566]PR	R	E	31	4	1086.22	3518.61	3518.58	880.659	880.652	3518.58	880.652	-0.0024	0	65.144	12.01	1	2	0	28	58	91141304	29C(463.2365)		TRUE	sp|P29372|3MG_HUMAN	P29372	3MG_HUMAN	MPG	DNA-3-methyladenine glycosylase				2022-09-06-KB-FS-sp3scale-B2.16655.16655.3	interact-2022-09-06-KB-FS-sp3scale-B2.pep.xml	VEKIECNKR	VEKIEC[566]NKR	R	H	9	3	1237.84	1580.82	1580.83	527.948	527.95	1580.83
2022-08-13-KB-noFAIMS-FS-A2.12831.12831.2	interact-2022-08-13-KB-noFAIMS-FS-A2.pep.xml	CNEQPNR	C[566]NEQPNR	K	V	7	2	1086.31	1322.6	1322.6	662.309	662.306	1322.6	662.306	0.0004	0.00106911	16.843	9.501	0.9998	2	0	98	104	11675148	1C(463.2365)		FALSE	sp|Q7L576|CYFP1_HUMAN	Q7L576	CYFP1_HUMAN	CYFIP1	Cytoplasmic FMR1-interacting protein 1	CYFIP2	sp|Q96F07|CYFP2_HUMAN		2022-09-06-KB-FS-sp3scale-B2.16656.16656.2	interact-2022-09-06-KB-FS-sp3scale-B2.pep.xml	CVCGKNPAK	C[160]VC[566]GKNPAK	K	Y	9	2	1237.88	1438.7	1438.7	720.355	720.357	1438.7
2022-08-13-KB-noFAIMS-FS-A2.12838.12838.2	interact-2022-08-13-KB-noFAIMS-FS-A2.pep.xml	NASCGTR	NASC[566]GTR	K	S	7	2	1086.59	1171.53	1171.53	586.773	586.771	1170.54	586.277	0.9888	0.00190732	18.521	10.615	0.8911	2	0	36	42	36630564	4C(463.2365)		TRUE	sp|P60468|SC61B_HUMAN	P60468	SC61B_HUMAN	SEC61B	Protein transport protein Sec61 subunit beta				2022-09-06-KB-FS-sp3scale-B2.16658.16658.2	interact-2022-09-06-KB-FS-sp3scale-B2.pep.xml	HGNEVCK	HGNEVC[566]K	K	Q	7	2	1237.96	1248.58	1248.59	625.298	625.3	1248.59
2022-08-13-KB-noFAIMS-FS-A2.12839.12839.2	interact-2022-08-13-KB-noFAIMS-FS-A2.pep.xml	EHCPAGQPVK	EHC[566]PAGQPVK	R	V	10	2	1086.63	1527.75	1527.74	764.883	764.878	1527.74	764.879	-0.0022	0.000309813	18.681	10.451	1	2	0	433	442	26691970	3C(463.2365)		TRUE	sp|Q6P2Q9|PRP8_HUMAN	Q6P2Q9	PRP8_HUMAN	PRPF8	Pre-mRNA-processing-splicing factor 8				2022-09-06-KB-FS-sp3scale-B2.16659.16659.2	interact-2022-09-06-KB-FS-sp3scale-B2.pep.xml	KAVIFCLSADKK		K	C	12	2	1238	1321.73	1321.74	661.874	661.876	1321.74
2022-08-13-KB-noFAIMS-FS-A2.12861.12861.3	interact-2022-08-13-KB-noFAIMS-FS-A2.pep.xml	AGQPHSSSDAAQAPAEQPHSSSDAAQAPCPR	AGQPHSSSDAAQAPAEQPHSSSDAAQAPC[566]PR	R	E	31	3	1087.53	3518.61	3518.57	1173.88	1173.86	3518.58	1173.87	-0.0114	3.09661e-09	36.062	10.313	1	2	0	28	58	237892	29C(463.2365)		TRUE	sp|P29372|3MG_HUMAN	P29372	3MG_HUMAN	MPG	DNA-3-methyladenine glycosylase				2022-09-06-KB-FS-sp3scale-B2.16686.16686.2	interact-2022-09-06-KB-FS-sp3scale-B2.pep.xml	CQPKPSEEAPK	C[566]QPKPSEEAPK	R	C	11	2	1239.07	1676.82	1676.82	839.415	839.417	1675.82
2022-08-13-KB-noFAIMS-FS-A2.12865.12865.2	interact-2022-08-13-KB-noFAIMS-FS-A2.pep.xml	EHCPAGQPVK	EHC[566]PAGQPVK	R	V	10	2	1087.69	1527.75	1527.74	764.883	764.878	1527.74	764.879	-0.0022	0.113612	13.589	10.847	0.973	2	0	433	442	26691970	3C(463.2365)		TRUE	sp|Q6P2Q9|PRP8_HUMAN	Q6P2Q9	PRP8_HUMAN	PRPF8	Pre-mRNA-processing-splicing factor 8				2022-09-06-KB-FS-sp3scale-B2.16701.16701.2	interact-2022-09-06-KB-FS-sp3scale-B2.pep.xml	NSCSSSR	NSC[566]SSSR	K	Q	7	2	1239.99	1202.53	1202.53	602.27	602.271	1202.53
2022-08-13-KB-noFAIMS-FS-A2.12876.12876.3	interact-2022-08-13-KB-noFAIMS-FS-A2.pep.xml	LRTACER	LRTAC[566]ER	R	A	7	3	1088.38	1310.67	1310.67	437.897	437.897	1310.67	437.897	-0.0002	0.0144393	14.394	9.858	0.9928	2	1	263	269	132333176	5C(463.2365)		FALSE	sp|P0DMV8|HS71A_HUMAN	P0DMV8	HS71A_HUMAN	HSPA1A	Heat shock 70 kDa protein 1A	HSPA1B, HSPA1L, HSPA2, HSPA6, HSPA8	sp|P0DMV9|HS71B_HUMAN, sp|P11142|HSP7C_HUMAN, sp|P17066|HSP76_HUMAN, sp|P34931|HS71L_HUMAN, sp|P54652|HSP72_HUMAN		2022-09-06-KB-FS-sp3scale-B2.16703.16703.3	interact-2022-09-06-KB-FS-sp3scale-B2.pep.xml	LVHSGSGCR	LVHSGSGC[566]R	R	S	9	3	1240.07	1377.67	1377.68	460.231	460.233	1377.68
2022-08-13-KB-noFAIMS-FS-A2.12919.12919.3	interact-2022-08-13-KB-noFAIMS-FS-A2.pep.xml	ATCAPQHGAPGPGPADASK	ATC[566]APQHGAPGPGPADASK	K	V	19	3	1090.22	2195.04	2195.04	732.686	732.686	2195.04	732.686	-0.0012	0	59.386	12.818	1	2	0	2541	2559	197624656	3C(463.2365)		TRUE	sp|P21333|FLNA_HUMAN	P21333	FLNA_HUMAN	FLNA	Filamin-A				2022-09-06-KB-FS-sp3scale-B2.16705.16705.2	interact-2022-09-06-KB-FS-sp3scale-B2.pep.xml	KAVGACR	KAVGAC[566]R	K	I	7	2	1240.15	1166.61	1166.62	584.314	584.316	1166.62
2022-08-13-KB-noFAIMS-FS-A2.12920.12920.3	interact-2022-08-13-KB-noFAIMS-FS-A2.pep.xml	ATCAPQHGAPGPGPADASK	ATC[566]APQHGAPGPGPADASK	K	V	19	3	1090.26	2195.04	2195.04	732.686	732.686	2195.04	732.686	-0.0012	5.6839e-10	39.02	14.761	1	2	0	2541	2559	197624656	3C(463.2365)		TRUE	sp|P21333|FLNA_HUMAN	P21333	FLNA_HUMAN	FLNA	Filamin-A				2022-09-06-KB-FS-sp3scale-B2.16710.16710.3	interact-2022-09-06-KB-FS-sp3scale-B2.pep.xml	CQPKPSEEAPK	C[566]QPKPSEEAPK	R	C	11	3	1240.35	1675.81	1675.82	559.611	559.613	1675.82
2022-08-13-KB-noFAIMS-FS-A2.12939.12939.2	interact-2022-08-13-KB-noFAIMS-FS-A2.pep.xml	TDGCTGK	TDGC[566]TGK	K	N	7	2	1091.01	1143.49	1143.49	572.753	572.755	1143.52	572.765	-0.0214	0.0240585	16.129	10.782	0.5402	2	0	685	691	18856262	4C(463.2365)		TRUE	sp|Q6ZNB6|NFXL1_HUMAN	Q6ZNB6	NFXL1_HUMAN	NFXL1	NF-X1-type zinc finger protein NFXL1				2022-09-06-KB-FS-sp3scale-B2.16715.16715.2	interact-2022-09-06-KB-FS-sp3scale-B2.pep.xml	NSCSSSR	NSC[566]SSSR	K	Q	7	2	1240.55	1202.53	1202.53	602.27	602.271	1202.53
2022-08-13-KB-noFAIMS-FS-A2.12943.12943.2	interact-2022-08-13-KB-noFAIMS-FS-A2.pep.xml	NASCGTR	NASC[566]GTR	K	S	7	2	1091.41	1170.54	1170.54	586.28	586.277	1170.54	586.277	0.0015	1.12801	14.365	12.615	0.2118	2	0	36	42	46090424	4C(463.2365)		TRUE	sp|P60468|SC61B_HUMAN	P60468	SC61B_HUMAN	SEC61B	Protein transport protein Sec61 subunit beta				2022-09-06-KB-FS-sp3scale-B2.16716.16716.2	interact-2022-09-06-KB-FS-sp3scale-B2.pep.xml	CSTSNNR	C[566]STSNNR	R	L	7	2	1240.59	1243.55	1243.55	622.783	622.785	1243.56
2022-08-13-KB-noFAIMS-FS-A2.12945.12945.2	interact-2022-08-13-KB-noFAIMS-FS-A2.pep.xml	ATCAPQHGAPGPGPADASK	ATC[566]APQHGAPGPGPADASK	K	V	19	2	1091.59	2195.05	2195.04	1098.53	1098.53	2195.04	1098.53	0.0031	0	46.782	11.902	1	2	0	2541	2559	14515291	3C(463.2365)		TRUE	sp|P21333|FLNA_HUMAN	P21333	FLNA_HUMAN	FLNA	Filamin-A				2022-09-06-KB-FS-sp3scale-B2.16717.16717.3	interact-2022-09-06-KB-FS-sp3scale-B2.pep.xml	KCSEVAR	KC[566]SEVAR	R	L	7	3	1240.62	1254.63	1254.63	419.216	419.217	1254.63
2022-08-13-KB-noFAIMS-FS-A2.12951.12951.4	interact-2022-08-13-KB-noFAIMS-FS-A2.pep.xml	EQCCYNCGKPGHLAR	EQC[566]C[160]YNC[160]GKPGHLAR	R	D	15	4	1091.84	2255.01	2255.01	564.761	564.759	2255	564.756	0.0085	3.2515e-09	32.495	28.638	1	2	1	95	109	182724224	3C(463.2365), 4C(57.0215), 7C(57.0215)		TRUE	sp|P62633|CNBP_HUMAN	P62633	CNBP_HUMAN	CNBP	Cellular nucleic acid-binding protein				2022-09-06-KB-FS-sp3scale-B2.16728.16728.2	interact-2022-09-06-KB-FS-sp3scale-B2.pep.xml	CQPKPSEEAPK	C[566]QPKPSEEAPK	R	C	11	2	1241.06	1675.81	1675.82	838.914	838.916	1675.82
2022-08-13-KB-noFAIMS-FS-A2.12956.12956.3	interact-2022-08-13-KB-noFAIMS-FS-A2.pep.xml	KENMAATNWKEPK		R	L	13	3	1092.04	1546.76	1546.75	516.593	516.592	1545.76	516.261	0.9923	0.0234031	15.506	10.799	0.3721	2	1	1682	1694	23510.9			TRUE	sp|Q9Y4A5|TRRAP_HUMAN	Q9Y4A5	TRRAP_HUMAN	TRRAP	Transformation/transcription domain-associated protein				2022-09-06-KB-FS-sp3scale-B2.16733.16733.4	interact-2022-09-06-KB-FS-sp3scale-B2.pep.xml	IVKEPTSHDNKDICK	IVKEPTSHDNKDIC[566]K	R	S	15	4	1241.26	2189.1	2189.11	548.283	548.284	2189.11
2022-08-13-KB-noFAIMS-FS-A2.12960.12960.2	interact-2022-08-13-KB-noFAIMS-FS-A2.pep.xml	ATCAPQHGAPGPGPADASK	ATC[566]APQHGAPGPGPADASK	K	V	19	2	1092.2	2195.05	2195.04	1098.53	1098.53	2195.04	1098.53	0.0031	0.131911	13.685	9.035	0.9296	2	0	2541	2559	14515291	3C(463.2365)		TRUE	sp|P21333|FLNA_HUMAN	P21333	FLNA_HUMAN	FLNA	Filamin-A				2022-09-06-KB-FS-sp3scale-B2.16736.16736.3	interact-2022-09-06-KB-FS-sp3scale-B2.pep.xml	DNIQGITKPAIRR		R	L	13	3	1241.39	1480.84	1480.85	494.62	494.622	1480.85
2022-08-13-KB-noFAIMS-FS-A2.12965.12965.2	interact-2022-08-13-KB-noFAIMS-FS-A2.pep.xml	GASCQGCPNQR	GASC[160]QGC[566]PNQR	R	L	11	2	1092.41	1639.72	1639.72	820.869	820.87	1639.71	820.864	0.0119	0.000464486	19.095	12.807	0.9995	2	0	19	29	19665152	4C(57.0215), 7C(463.2365)		TRUE	sp|P53384|NUBP1_HUMAN	P53384	NUBP1_HUMAN	NUBP1	Cytosolic Fe-S cluster assembly factor NUBP1				2022-09-06-KB-FS-sp3scale-B2.16745.16745.2	interact-2022-09-06-KB-FS-sp3scale-B2.pep.xml	SVSHPGSCSSER	SVSHPGSC[566]SSER	R	S	12	2	1241.74	1694.76	1694.76	848.387	848.389	1694.76
2022-08-13-KB-noFAIMS-FS-A2.12984.12984.3	interact-2022-08-13-KB-noFAIMS-FS-A2.pep.xml	EQCCYNCGKPGHLAR	EQC[160]C[160]YNC[566]GKPGHLAR	R	D	15	3	1093.16	2255.01	2255	752.678	752.673	2255	752.673	0.0004	0.631781	11.929	11.929	0.2811	2	1	95	109	42170276	3C(57.0215), 4C(57.0215), 7C(463.2365)		TRUE	sp|P62633|CNBP_HUMAN	P62633	CNBP_HUMAN	CNBP	Cellular nucleic acid-binding protein				2022-09-06-KB-FS-sp3scale-B2.16754.16754.2	interact-2022-09-06-KB-FS-sp3scale-B2.pep.xml	CSTSNNR	C[566]STSNNR	R	L	7	2	1242.1	1243.55	1243.55	622.783	622.785	1243.56
2022-08-13-KB-noFAIMS-FS-A2.12995.12995.2	interact-2022-08-13-KB-noFAIMS-FS-A2.pep.xml	HCNMVLENVK	HC[160]NMVLENVK	R	E	10	2	1093.62	1242.57	1242.57	622.29	622.291	1242.58	622.3	-0.018	0.000593306	20.044	12.371	0.9863	2	0	62	71	34261.8	2C(57.0215)		TRUE	sp|P62316|SMD2_HUMAN	P62316	SMD2_HUMAN	SNRPD2	Small nuclear ribonucleoprotein Sm D2				2022-09-06-KB-FS-sp3scale-B2.16773.16773.2	interact-2022-09-06-KB-FS-sp3scale-B2.pep.xml	SCNQASQR	SC[566]NQASQR	R	S	8	2	1243.2	1355.61	1355.62	678.814	678.818	1355.62
2022-08-13-KB-noFAIMS-FS-A2.12999.12999.3	interact-2022-08-13-KB-noFAIMS-FS-A2.pep.xml	AKDPFAHLPK		K	S	10	3	1093.78	1123.61	1123.62	375.546	375.546	1122.62	375.213	0.9968	1.3049e-06	23.395	12.069	1	2	1	276	285	1.2458e+06			TRUE	sp|P26641|EF1G_HUMAN	P26641	EF1G_HUMAN	EEF1G	Elongation factor 1-gamma				2022-09-06-KB-FS-sp3scale-B2.16778.16778.2	interact-2022-09-06-KB-FS-sp3scale-B2.pep.xml	CNNTNSPK	C[566]NNTNSPK	K	W	8	2	1243.4	1339.61	1339.61	670.812	670.815	1339.61
2022-08-13-KB-noFAIMS-FS-A2.13013.13013.3	interact-2022-08-13-KB-noFAIMS-FS-A2.pep.xml	GTPCERPVR	GTPC[566]ERPVR	R	V	9	3	1094.7	1476.74	1476.74	493.255	493.254	1476.74	493.255	-0.0045	0.141947	14.557	11.253	0.8634	2	1	70	78	71621632	4C(463.2365)		TRUE	sp|P49585|PCY1A_HUMAN	P49585	PCY1A_HUMAN	PCYT1A	Choline-phosphate cytidylyltransferase A				2022-09-06-KB-FS-sp3scale-B2.16782.16782.3	interact-2022-09-06-KB-FS-sp3scale-B2.pep.xml	KPTPDKCAADVK	KPTPDKC[566]AADVK	K	A	12	3	1243.56	1734.89	1734.89	579.303	579.304	1734.89
2022-08-13-KB-noFAIMS-FS-A2.13015.13015.2	interact-2022-08-13-KB-noFAIMS-FS-A2.pep.xml	VSSCEQR	VSSC[566]EQR	K	L	7	2	1094.78	1270.58	1270.59	636.297	636.301	1270.59	636.303	-0.0028	0.0599457	13.962	9.998	0.9832	2	0	961	967	142345776	4C(463.2365)		TRUE	sp|Q8WX93|PALLD_HUMAN	Q8WX93	PALLD_HUMAN	PALLD	Palladin				2022-09-06-KB-FS-sp3scale-B2.16805.16805.2	interact-2022-09-06-KB-FS-sp3scale-B2.pep.xml	ACSASSK	AC[566]SASSK	K	I	7	2	1244.47	1115.52	1115.52	558.766	558.769	1115.52
2022-08-13-KB-noFAIMS-FS-A2.13017.13017.3	interact-2022-08-13-KB-noFAIMS-FS-A2.pep.xml	ATGHSGGGCISQGR	ATGHSGGGC[566]ISQGR	R	S	14	3	1094.86	1749.81	1749.82	584.279	584.28	1749.82	584.279	0.002	4.91564e-08	33.672	12.777	1	2	0	16	29	57193772	9C(463.2365)		TRUE	sp|Q9HA64|KT3K_HUMAN	Q9HA64	KT3K_HUMAN	FN3KRP	Ketosamine-3-kinase				2022-09-06-KB-FS-sp3scale-B2.16839.16839.3	interact-2022-09-06-KB-FS-sp3scale-B2.pep.xml	AEDQTESSCESHR	AEDQTESSC[566]ESHR	R	K	13	3	1246.13	1940.81	1940.81	647.943	647.945	1940.81
2022-08-13-KB-noFAIMS-FS-A2.13023.13023.2	interact-2022-08-13-KB-noFAIMS-FS-A2.pep.xml	TTGSCASTSR	TTGSC[566]ASTSR	K	R	10	2	1095.1	1432.65	1432.65	717.334	717.334	1432.65	717.335	-0.0012	0.88652	13.618	11.762	0.4556	2	0	328	337	32920970	5C(463.2365)		TRUE	sp|Q14669|TRIPC_HUMAN	Q14669	TRIPC_HUMAN	TRIP12	E3 ubiquitin-protein ligase TRIP12				2022-09-06-KB-FS-sp3scale-B2.16842.16842.2	interact-2022-09-06-KB-FS-sp3scale-B2.pep.xml	SHVECAR	SHVEC[566]AR	K	F	7	2	1246.26	1263.59	1263.58	632.804	632.798	1263.6
2022-08-13-KB-noFAIMS-FS-A2.13024.13024.2	interact-2022-08-13-KB-noFAIMS-FS-A2.pep.xml	DQSAQCTASK	DQSAQC[566]TASK	R	S	10	2	1095.14	1500.68	1500.68	751.347	751.346	1500.68	751.348	-0.0036	1.38084	12.238	10.637	0.329	2	0	2716	2725	0	6C(463.2365)		TRUE	sp|Q7Z6Z7|HUWE1_HUMAN	Q7Z6Z7	HUWE1_HUMAN	HUWE1	E3 ubiquitin-protein ligase HUWE1				2022-09-06-KB-FS-sp3scale-B2.16845.16845.2	interact-2022-09-06-KB-FS-sp3scale-B2.pep.xml	GANPVEIR		K	R	8	2	1246.37	854.459	854.462	428.237	428.238	854.461
2022-08-13-KB-noFAIMS-FS-A2.13031.13031.2	interact-2022-08-13-KB-noFAIMS-FS-A2.pep.xml	HSEAADSPR		R	S	9	2	1095.43	968.431	968.432	485.223	485.223	968.431	485.223	0.001	0.874374	11.61	9.917	0.3068	2	0	902	910	74773656			TRUE	sp|Q9UNY4|TTF2_HUMAN	Q9UNY4	TTF2_HUMAN	TTF2	Transcription termination factor 2				2022-09-06-KB-FS-sp3scale-B2.16853.16853.3	interact-2022-09-06-KB-FS-sp3scale-B2.pep.xml	MCHNVNR	MC[566]HNVNR	R	V	7	3	1246.69	1335.61	1335.61	446.21	446.212	1335.61
2022-08-13-KB-noFAIMS-FS-A2.13042.13042.3	interact-2022-08-13-KB-noFAIMS-FS-A2.pep.xml	LCQPSSQEPAKR	LC[566]QPSSQEPAKR	R	L	12	3	1095.88	1805.9	1805.91	602.975	602.976	1805.9	602.975	0.0024	0.0996678	15.549	12.27	0.9505	2	0	1899	1910	16983992	2C(463.2365)		TRUE	sp|O60287|NPA1P_HUMAN	O60287	NPA1P_HUMAN	URB1	Nucleolar pre-ribosomal-associated protein 1				2022-09-06-KB-FS-sp3scale-B2.16857.16857.2	interact-2022-09-06-KB-FS-sp3scale-B2.pep.xml	IGVITNR		R	E	7	2	1246.85	771.458	771.461	386.736	386.738	771.46
2022-08-13-KB-noFAIMS-FS-A2.13043.13043.2	interact-2022-08-13-KB-noFAIMS-FS-A2.pep.xml	VSSCEQR	VSSC[566]EQR	K	L	7	2	1095.92	1270.58	1270.59	636.297	636.301	1270.59	636.303	-0.0028	2.00627	11.89	10.456	0.2439	2	0	961	967	142345776	4C(463.2365)		TRUE	sp|Q8WX93|PALLD_HUMAN	Q8WX93	PALLD_HUMAN	PALLD	Palladin				2022-09-06-KB-FS-sp3scale-B2.16864.16864.4	interact-2022-09-06-KB-FS-sp3scale-B2.pep.xml	RCHQGPIKPYQQGR	RC[566]HQGPIKPYQQGR	R	Q	14	4	1247.13	2130.08	2130.09	533.528	533.529	2130.08
2022-08-13-KB-noFAIMS-FS-A2.13051.13051.3	interact-2022-08-13-KB-noFAIMS-FS-A2.pep.xml	CPPPPVRR	C[566]PPPPVRR	R	S	8	3	1096.24	1383.74	1383.74	462.253	462.253	1383.74	462.253	-0.0018	0.00159465	17.171	10.564	0.9996	2	0	53	60	62171680	1C(463.2365)		TRUE	sp|Q9H9J2|RM44_HUMAN	Q9H9J2	RM44_HUMAN	MRPL44	39S ribosomal protein L44, mitochondrial				2022-09-06-KB-FS-sp3scale-B2.16883.16883.3	interact-2022-09-06-KB-FS-sp3scale-B2.pep.xml	RPGGEGPQCEK	RPGGEGPQC[566]EK	R	T	11	3	1247.9	1619.76	1619.77	540.928	540.93	1619.77
2022-08-13-KB-noFAIMS-FS-A2.13056.13056.3	interact-2022-08-13-KB-noFAIMS-FS-A2.pep.xml	RVPQCPSGR	RVPQC[566]PSGR	K	V	9	3	1096.44	1461.74	1461.74	488.255	488.255	1461.74	488.255	-0.0007	0.00100819	19.088	12.544	0.9998	2	0	84	92	30272570	5C(463.2365)		TRUE	sp|Q16186|ADRM1_HUMAN	Q16186	ADRM1_HUMAN	ADRM1	Proteasomal ubiquitin receptor ADRM1				2022-09-06-KB-FS-sp3scale-B2.16895.16895.3	interact-2022-09-06-KB-FS-sp3scale-B2.pep.xml	IGKPHTVPCK	IGKPHTVPC[566]K	K	V	10	3	1248.61	1541.83	1541.83	514.95	514.951	1541.83
2022-08-13-KB-noFAIMS-FS-A2.13057.13057.2	interact-2022-08-13-KB-noFAIMS-FS-A2.pep.xml	TDGCTGK	TDGC[566]TGK	K	N	7	2	1096.48	1143.52	1143.51	572.765	572.763	1143.52	572.765	-0.0042	0.00637846	17.139	10.397	0.9967	2	0	685	691	18833542	4C(463.2365)		TRUE	sp|Q6ZNB6|NFXL1_HUMAN	Q6ZNB6	NFXL1_HUMAN	NFXL1	NF-X1-type zinc finger protein NFXL1				2022-09-06-KB-FS-sp3scale-B2.16901.16901.2	interact-2022-09-06-KB-FS-sp3scale-B2.pep.xml	VNNSCQK	VNNSC[566]QK	K	-	7	2	1248.95	1254.59	1254.6	628.304	628.307	1254.6
2022-08-13-KB-noFAIMS-FS-A2.13066.13066.2	interact-2022-08-13-KB-noFAIMS-FS-A2.pep.xml	TASEDSCK	TASEDSC[566]K	R	R	8	2	1096.84	1302.57	1302.57	652.291	652.291	1302.57	652.292	-0.0013	0.130087	13.381	10.695	0.9703	2	0	1583	1590	14371548	7C(463.2365)		TRUE	sp|P15924|DESP_HUMAN	P15924	DESP_HUMAN	DSP	Desmoplakin				2022-09-06-KB-FS-sp3scale-B2.16902.16902.2	interact-2022-09-06-KB-FS-sp3scale-B2.pep.xml	ERSQCGVK	ERSQC[566]GVK	R	A	8	2	1248.99	1368.67	1368.68	685.344	685.345	1368.68
2022-08-13-KB-noFAIMS-FS-A2.13079.13079.3	interact-2022-08-13-KB-noFAIMS-FS-A2.pep.xml	HLSTCDGQNPPK	HLSTC[566]DGQNPPK	R	K	12	3	1097.7	1758.84	1758.83	587.287	587.283	1758.83	587.284	-0.0013	5.779e-06	25.186	12.338	1	2	0	33	44	62733284	5C(463.2365)		TRUE	sp|O15226|NKRF_HUMAN	O15226	NKRF_HUMAN	NKRF	NF-kappa-B-repressing factor				2022-09-06-KB-FS-sp3scale-B2.16904.16904.3	interact-2022-09-06-KB-FS-sp3scale-B2.pep.xml	KCSTPEEIKK	KC[566]STPEEIKK	R	R	10	3	1249.07	1625.84	1625.84	542.952	542.955	1624.84
2022-08-13-KB-noFAIMS-FS-A2.13083.13083.3	interact-2022-08-13-KB-noFAIMS-FS-A2.pep.xml	ESAPSSGPPPKPPVSSGSGSSSSSSSCSSR	ESAPSSGPPPKPPVSSGSGSSSSSSSC[566]SSR	K	K	30	3	1097.87	3226.49	3226.47	1076.5	1076.5	3226.46	1076.49	0.0046	5.6e-12	32.352	11.435	1	2	1	800	829	36276208	27C(463.2365)		TRUE	sp|Q9H7N4|SFR19_HUMAN	Q9H7N4	SFR19_HUMAN	SCAF1	Splicing factor, arginine/serine-rich 19				2022-09-06-KB-FS-sp3scale-B2.16908.16908.3	interact-2022-09-06-KB-FS-sp3scale-B2.pep.xml	TDQDEEHCR	TDQDEEHC[566]R	K	K	9	3	1249.23	1594.66	1594.66	532.56	532.561	1594.66
2022-08-13-KB-noFAIMS-FS-A2.13084.13084.2	interact-2022-08-13-KB-noFAIMS-FS-A2.pep.xml	HCSQVDSVR	HC[566]SQVDSVR	K	G	9	2	1097.91	1492.71	1492.7	747.362	747.357	1492.7	747.359	-0.0026	3.01479e-06	27.372	12.977	1	2	0	111	119	488476576	2C(463.2365)		TRUE	sp|Q14247|SRC8_HUMAN	Q14247	SRC8_HUMAN	CTTN	Src substrate cortactin				2022-09-06-KB-FS-sp3scale-B2.16913.16913.2	interact-2022-09-06-KB-FS-sp3scale-B2.pep.xml	RPGGEGPQCEK	RPGGEGPQC[566]EK	R	T	11	2	1249.44	1619.76	1619.77	810.889	810.892	1619.77
2022-08-13-KB-noFAIMS-FS-A2.13090.13090.2	interact-2022-08-13-KB-noFAIMS-FS-A2.pep.xml	HLSTCDGQNPPK	HLSTC[566]DGQNPPK	R	K	12	2	1098.15	1758.84	1758.83	880.428	880.421	1758.83	880.422	-0.0018	2.9361e-06	29.922	9.462	1	2	0	33	44	18124640	5C(463.2365)		TRUE	sp|O15226|NKRF_HUMAN	O15226	NKRF_HUMAN	NKRF	NF-kappa-B-repressing factor				2022-09-06-KB-FS-sp3scale-B2.16937.16937.2	interact-2022-09-06-KB-FS-sp3scale-B2.pep.xml	RAPPGGCEER	RAPPGGC[566]EER	R	E	10	2	1250.4	1533.73	1533.73	767.87	767.872	1533.73
2022-08-13-KB-noFAIMS-FS-A2.13099.13099.2	interact-2022-08-13-KB-noFAIMS-FS-A2.pep.xml	GPAGNNDCR	GPAGNNDC[566]R	R	I	9	2	1098.51	1365.61	1365.6	683.81	683.807	1365.6	683.809	-0.0037	3.72246e-06	25.874	16.13	1	2	0	9	17	89692800	8C(463.2365)		TRUE	sp|Q07955|SRSF1_HUMAN	Q07955	SRSF1_HUMAN	SRSF1	Serine/arginine-rich splicing factor 1				2022-09-06-KB-FS-sp3scale-B2.16958.16958.3	interact-2022-09-06-KB-FS-sp3scale-B2.pep.xml	KCSTPEEIKK	KC[566]STPEEIKK	R	R	10	3	1251.23	1625.84	1625.84	542.952	542.955	1624.84
2022-08-13-KB-noFAIMS-FS-A2.13101.13101.3	interact-2022-08-13-KB-noFAIMS-FS-A2.pep.xml	QSACNLEKK	QSAC[566]NLEKK	R	Q	9	3	1098.59	1483.73	1483.74	495.585	495.589	1482.74	495.255	1.0007	0.00297888	18.781	11.498	0.9989	2	0	1434	1442	138308656	4C(463.2365)		TRUE	sp|P35579|MYH9_HUMAN	P35579	MYH9_HUMAN	MYH9	Myosin-9				2022-09-06-KB-FS-sp3scale-B2.16962.16962.3	interact-2022-09-06-KB-FS-sp3scale-B2.pep.xml	GNSPPSSGEACREEK	GNSPPSSGEAC[566]REEK	K	G	15	3	1251.63	2009.9	2009.91	670.975	670.976	2009.9
2022-08-13-KB-noFAIMS-FS-A2.13102.13102.3	interact-2022-08-13-KB-noFAIMS-FS-A2.pep.xml	GCPKPIK	GC[566]PKPIK	K	S	7	3	1098.63	1204.66	1204.66	402.561	402.559	1204.66	402.56	-0.0017	0.289385	10.126	7.984	0.7463	2	1	366	372	35939188	2C(463.2365)		TRUE	sp|Q7L014|DDX46_HUMAN	Q7L014	DDX46_HUMAN	DDX46	Probable ATP-dependent RNA helicase DDX46				2022-09-06-KB-FS-sp3scale-B2.16970.16970.2	interact-2022-09-06-KB-FS-sp3scale-B2.pep.xml	CQGTNQR	C[566]QGTNQR	R	Q	7	2	1252.07	1268.58	1268.59	635.299	635.3	1268.59
2022-08-13-KB-noFAIMS-FS-A2.13109.13109.3	interact-2022-08-13-KB-noFAIMS-FS-A2.pep.xml	HCSQVDSVR	HC[566]SQVDSVR	K	G	9	3	1098.91	1492.71	1492.7	498.577	498.575	1492.7	498.575	0.0006	0.000265433	20.766	11.197	0.9999	2	0	111	119	415917056	2C(463.2365)		TRUE	sp|Q14247|SRC8_HUMAN	Q14247	SRC8_HUMAN	CTTN	Src substrate cortactin				2022-09-06-KB-FS-sp3scale-B2.16973.16973.3	interact-2022-09-06-KB-FS-sp3scale-B2.pep.xml	AHQCGDDDKTRPLVK	AHQC[566]GDDDKTRPLVK	K	-	15	3	1252.19	2145.05	2145.06	716.025	716.027	2145.06
2022-08-13-KB-noFAIMS-FS-A2.13121.13121.2	interact-2022-08-13-KB-noFAIMS-FS-A2.pep.xml	HCSQVDSVR	HC[566]SQVDSVR	K	G	9	2	1099.39	1492.71	1492.7	747.362	747.357	1492.7	747.359	-0.0026	7.5563e-05	21.456	10.716	1	2	0	111	119	488476576	2C(463.2365)		TRUE	sp|Q14247|SRC8_HUMAN	Q14247	SRC8_HUMAN	CTTN	Src substrate cortactin				2022-09-06-KB-FS-sp3scale-B2.16975.16975.2	interact-2022-09-06-KB-FS-sp3scale-B2.pep.xml	GVVVVIKR		K	R	8	2	1252.27	868.584	868.586	435.3	435.3	868.586
2022-08-13-KB-noFAIMS-FS-A2.13125.13125.2	interact-2022-08-13-KB-noFAIMS-FS-A2.pep.xml	QSACNLEKK	QSAC[566]NLEKK	R	Q	9	2	1099.55	1483.73	1483.74	742.874	742.877	1482.74	742.379	0.9952	0.000193619	22.577	13.213	0.9997	2	0	1434	1442	21007058	4C(463.2365)		TRUE	sp|P35579|MYH9_HUMAN	P35579	MYH9_HUMAN	MYH9	Myosin-9				2022-09-06-KB-FS-sp3scale-B2.16979.16979.4	interact-2022-09-06-KB-FS-sp3scale-B2.pep.xml	AHQCGDDDKTRPLVK	AHQC[566]GDDDKTRPLVK	K	-	15	4	1252.43	2145.05	2145.06	537.27	537.272	2145.06
2022-08-13-KB-noFAIMS-FS-A2.13127.13127.3	interact-2022-08-13-KB-noFAIMS-FS-A2.pep.xml	HLSTCDGQNPPK	HLSTC[566]DGQNPPK	R	K	12	3	1099.63	1758.84	1758.83	587.287	587.283	1758.83	587.284	-0.0013	0.101312	13.646	10.587	0.9765	2	0	33	44	62733284	5C(463.2365)		TRUE	sp|O15226|NKRF_HUMAN	O15226	NKRF_HUMAN	NKRF	NF-kappa-B-repressing factor				2022-09-06-KB-FS-sp3scale-B2.16981.16981.2	interact-2022-09-06-KB-FS-sp3scale-B2.pep.xml	IGKPHTVPCK	IGKPHTVPC[566]K	K	V	10	2	1252.51	1541.83	1541.83	771.923	771.924	1541.83
2022-08-13-KB-noFAIMS-FS-A2.13147.13147.2	interact-2022-08-13-KB-noFAIMS-FS-A2.pep.xml	PAGGPSAESPR		R	P	11	2	1100.8	1026.51	1026.5	514.262	514.257	1024.49	513.254	2.0051	0.0582157	14.116	10.871	0.6728	2	0	25	35	3.24144e+06			TRUE	sp|Q6P2E9|EDC4_HUMAN	Q6P2E9	EDC4_HUMAN	EDC4	Enhancer of mRNA-decapping protein 4				2022-09-06-KB-FS-sp3scale-B2.16991.16991.2	interact-2022-09-06-KB-FS-sp3scale-B2.pep.xml	HFVALSTNTTK		K	V	11	2	1252.92	1217.64	1217.64	609.827	609.827	1217.64
2022-08-13-KB-noFAIMS-FS-A2.13151.13151.2	interact-2022-08-13-KB-noFAIMS-FS-A2.pep.xml	NGDEDCQR	NGDEDC[566]QR	K	G	8	2	1100.96	1398.58	1398.58	700.295	700.296	1398.58	700.296	0.0011	9.82114e-05	19.235	10.486	1	2	0	233	240	29829818	6C(463.2365)		TRUE	sp|Q6PKG0|LARP1_HUMAN	Q6PKG0	LARP1_HUMAN	LARP1	La-related protein 1				2022-09-06-KB-FS-sp3scale-B2.16998.16998.3	interact-2022-09-06-KB-FS-sp3scale-B2.pep.xml	VASGGCVRPARPER	VASGGC[566]VRPARPER	R	R	14	3	1253.19	1916.99	1916.99	640.005	640.005	1916.99
2022-08-13-KB-noFAIMS-FS-A2.13166.13166.3	interact-2022-08-13-KB-noFAIMS-FS-A2.pep.xml	ATFIKVPQNQNGK		K	S	13	3	1101.56	1443.78	1443.78	482.268	482.268	1443.78	482.268	-0.0004	0.0181688	16.258	11.036	0.9901	2	1	509	521	13354920			TRUE	sp|P19338|NUCL_HUMAN	P19338	NUCL_HUMAN	NCL	Nucleolin				2022-09-06-KB-FS-sp3scale-B2.17001.17001.2	interact-2022-09-06-KB-FS-sp3scale-B2.pep.xml	INISEGNCPER	INISEGNC[160]PER	R	I	11	2	1253.32	1288.6	1288.6	645.307	645.307	1287.59
2022-08-13-KB-noFAIMS-FS-A2.13172.13172.3	interact-2022-08-13-KB-noFAIMS-FS-A2.pep.xml	EAEEGCPEKESEEGCPK	EAEEGC[160]PEKESEEGC[566]PK	K	R	17	3	1101.8	2369.99	2369.99	791.004	791.005	2369.99	791.005	-0.0002	1.41772e-09	37.095	24.089	1	2	1	457	473	32199678	15C(463.2365), 6C(57.0215)		TRUE	sp|O43719|HTSF1_HUMAN	O43719	HTSF1_HUMAN	HTATSF1	HIV Tat-specific factor 1				2022-09-06-KB-FS-sp3scale-B2.17015.17015.3	interact-2022-09-06-KB-FS-sp3scale-B2.pep.xml	RPPTPCSDPERK	RPPTPC[566]SDPERK	K	R	12	3	1253.88	1844.91	1844.92	615.979	615.979	1844.91
2022-08-13-KB-noFAIMS-FS-A2.13203.13203.2	interact-2022-08-13-KB-noFAIMS-FS-A2.pep.xml	SCNGGSHPR	n[43]SC[566]NGGSHPR	M	I	9	2	1103.28	1418.64	1418.63	710.326	710.322	1418.63	710.322	0.0001	1.18777e-05	21.258	10.896	1	2	0	2	10	32420234	2C(463.2365), N-term(42.0106)		TRUE	sp|P15924|DESP_HUMAN	P15924	DESP_HUMAN	DSP	Desmoplakin				2022-09-06-KB-FS-sp3scale-B2.17017.17017.2	interact-2022-09-06-KB-FS-sp3scale-B2.pep.xml	ASCTSSTSGSK	ASC[566]TSSTSGSK	R	R	11	2	1253.96	1477.67	1477.67	739.84	739.84	1477.67
2022-08-13-KB-noFAIMS-FS-A2.13210.13210.2	interact-2022-08-13-KB-noFAIMS-FS-A2.pep.xml	ANCEAAR	ANC[566]EAAR	R	S	7	2	1103.66	1196.56	1196.56	599.288	599.285	1196.55	599.284	0.0012	0.190239	14.49	11.411	0.9229	2	0	634	640	23009554	3C(463.2365)		TRUE	sp|Q00341|VIGLN_HUMAN	Q00341	VIGLN_HUMAN	HDLBP	Vigilin				2022-09-06-KB-FS-sp3scale-B2.17025.17025.3	interact-2022-09-06-KB-FS-sp3scale-B2.pep.xml	KCSTPEEIKK	KC[566]STPEEIKK	R	R	10	3	1254.3	1624.84	1624.84	542.62	542.621	1624.84
2022-08-13-KB-noFAIMS-FS-A2.13212.13212.2	interact-2022-08-13-KB-noFAIMS-FS-A2.pep.xml	STECAQEGR	STEC[566]AQEGR	R	I	9	2	1103.74	1442.67	1442.64	722.34	722.328	1442.64	722.327	0.0026	9.47385e-05	22.677	10.142	1	2	0	1836	1844	645560	4C(463.2365)		TRUE	sp|O60318|GANP_HUMAN	O60318	GANP_HUMAN	MCM3AP	Germinal-center associated nuclear protein				2022-09-06-KB-FS-sp3scale-B2.17027.17027.5	interact-2022-09-06-KB-FS-sp3scale-B2.pep.xml	AHQCGDDDKTRPLVK	AHQC[566]GDDDKTRPLVK	K	-	15	5	1254.6	2145.05	2145.05	430.017	430.018	2145.06
2022-08-13-KB-noFAIMS-FS-A2.13213.13213.2	interact-2022-08-13-KB-noFAIMS-FS-A2.pep.xml	SGCNSASSTPDSTR	SGC[566]NSASSTPDSTR	R	S	14	2	1103.78	1831.81	1831.81	916.911	916.911	1831.79	916.904	0.0136	0.00180509	21.474	9.584	0.9984	2	0	1097	1110	18321674	3C(463.2365)		TRUE	sp|Q92547|TOPB1_HUMAN	Q92547	TOPB1_HUMAN	TOPBP1	DNA topoisomerase 2-binding protein 1				2022-09-06-KB-FS-sp3scale-B2.17028.17028.3	interact-2022-09-06-KB-FS-sp3scale-B2.pep.xml	ICSHSAPEQQAR	IC[566]SHSAPEQQAR	K	T	12	3	1254.75	1788.85	1788.86	597.289	597.293	1788.85
2022-08-13-KB-noFAIMS-FS-A2.13223.13223.3	interact-2022-08-13-KB-noFAIMS-FS-A2.pep.xml	RTGCIGAK	RTGC[566]IGAK	R	H	8	3	1104.18	1267.67	1267.66	423.563	423.562	1267.66	423.562	0.0002	1.04058	13.463	11.285	0.3418	2	0	147	154	79710912	4C(463.2365)		TRUE	sp|P62913|RL11_HUMAN	P62913	RL11_HUMAN	RPL11	60S ribosomal protein L11				2022-09-06-KB-FS-sp3scale-B2.17030.17030.3	interact-2022-09-06-KB-FS-sp3scale-B2.pep.xml	SVDKNPCK	SVDKNPC[566]K	K	D	8	3	1254.84	1352.66	1352.67	451.895	451.897	1352.67
2022-08-13-KB-noFAIMS-FS-A2.13224.13224.3	interact-2022-08-13-KB-noFAIMS-FS-A2.pep.xml	ADPDCSNGQPQAAPTPGAPQNRK	ADPDC[566]SNGQPQAAPTPGAPQNRK	K	E	23	3	1104.22	2782.32	2782.32	928.448	928.448	2782.3	928.442	0.0195	3.40111e-07	24.547	9.912	1	2	0	271	293	399918	5C(463.2365)		TRUE	sp|Q9BW85|YJU2_HUMAN	Q9BW85	YJU2_HUMAN	YJU2	YJU2 splicing factor homolog				2022-09-06-KB-FS-sp3scale-B2.17033.17033.2	interact-2022-09-06-KB-FS-sp3scale-B2.pep.xml	SVDKNPCK	SVDKNPC[566]K	K	D	8	2	1254.95	1352.66	1352.67	677.339	677.342	1352.67
2022-08-13-KB-noFAIMS-FS-A2.13230.13230.3	interact-2022-08-13-KB-noFAIMS-FS-A2.pep.xml	ERECNPPNSQPASYQR	EREC[566]NPPNSQPASYQR	R	R	16	3	1104.47	2338.08	2338.07	780.368	780.363	2338.07	780.364	-0.0012	1.22216e-07	26.624	11.064	1	2	1	307	322	41940080	4C(463.2365)		TRUE	sp|Q13427|PPIG_HUMAN	Q13427	PPIG_HUMAN	PPIG	Peptidyl-prolyl cis-trans isomerase G				2022-09-06-KB-FS-sp3scale-B2.17041.17041.3	interact-2022-09-06-KB-FS-sp3scale-B2.pep.xml	KCSTPEEIKK	KC[566]STPEEIKK	R	R	10	3	1255.28	1624.84	1624.84	542.62	542.621	1624.84
2022-08-13-KB-noFAIMS-FS-A2.13236.13236.2	interact-2022-08-13-KB-noFAIMS-FS-A2.pep.xml	TPCGEGSK	TPC[566]GEGSK	K	T	8	2	1104.71	1240.58	1240.57	621.295	621.292	1240.57	621.292	0.0002	9.23976e-06	23.996	11.239	1	2	0	68	75	104250472	3C(463.2365)		TRUE	sp|P60866|RS20_HUMAN	P60866	RS20_HUMAN	RPS20	40S ribosomal protein S20				2022-09-06-KB-FS-sp3scale-B2.17042.17042.3	interact-2022-09-06-KB-FS-sp3scale-B2.pep.xml	KGGNCDLSHQER	KGGNC[566]DLSHQER	K	L	12	3	1255.32	1805.84	1805.84	602.953	602.954	1805.84
2022-08-13-KB-noFAIMS-FS-A2.13243.13243.2	interact-2022-08-13-KB-noFAIMS-FS-A2.pep.xml	STECAQEGR	STEC[566]AQEGR	R	I	9	2	1104.99	1442.67	1442.64	722.34	722.328	1442.64	722.327	0.0026	0.0237529	14.513	9.405	0.9815	2	0	1836	1844	645560	4C(463.2365)		TRUE	sp|O60318|GANP_HUMAN	O60318	GANP_HUMAN	MCM3AP	Germinal-center associated nuclear protein				2022-09-06-KB-FS-sp3scale-B2.17047.17047.2	interact-2022-09-06-KB-FS-sp3scale-B2.pep.xml	ICSHSAPEQQAR	IC[566]SHSAPEQQAR	K	T	12	2	1255.52	1788.85	1788.85	895.431	895.433	1788.85
2022-08-13-KB-noFAIMS-FS-A2.13250.13250.3	interact-2022-08-13-KB-noFAIMS-FS-A2.pep.xml	APAPAPPPSGSTSCGDRDSR	APAPAPPPSGSTSC[566]GDRDSR	K	R	20	3	1105.28	2388.12	2388.1	797.048	797.042	2388.11	797.043	-0.0031	1.22596e-07	27.234	11.2	1	2	1	662	681	21812806	14C(463.2365)		TRUE	sp|Q9H7N4|SFR19_HUMAN	Q9H7N4	SFR19_HUMAN	SCAF1	Splicing factor, arginine/serine-rich 19				2022-09-06-KB-FS-sp3scale-B2.17058.17058.2	interact-2022-09-06-KB-FS-sp3scale-B2.pep.xml	SVDKNPCK	SVDKNPC[566]K	K	D	8	2	1255.97	1352.66	1352.67	677.339	677.342	1352.67
2022-08-13-KB-noFAIMS-FS-A2.13268.13268.4	interact-2022-08-13-KB-noFAIMS-FS-A2.pep.xml	IHEGCEEPATHNALAK	IHEGC[566]EEPATHNALAK	R	I	16	4	1106.02	2182.04	2182.05	546.517	546.519	2182.04	546.518	0.0073	5.75e-12	43.922	14.145	1	2	0	866	881	1243164670	5C(463.2365)		TRUE	sp|Q00610|CLH1_HUMAN	Q00610	CLH1_HUMAN	CLTC	Clathrin heavy chain 1				2022-09-06-KB-FS-sp3scale-B2.17062.17062.2	interact-2022-09-06-KB-FS-sp3scale-B2.pep.xml	GQCMSGASR	GQC[566]M[147]SGASR	R	L	9	2	1256.13	1374.59	1374.6	688.303	688.305	1374.6
2022-08-13-KB-noFAIMS-FS-A2.13269.13269.2	interact-2022-08-13-KB-noFAIMS-FS-A2.pep.xml	SSCSPGGR	SSC[566]SPGGR	R	T	8	2	1106.28	1212.55	1212.55	607.282	607.28	1212.55	607.282	-0.0029	0.0825579	13.259	9.869	0.9783	2	0	59	66	405572352	3C(463.2365)		TRUE	sp|Q6UB35|C1TM_HUMAN	Q6UB35	C1TM_HUMAN	MTHFD1L	Monofunctional C1-tetrahydrofolate synthase, mitochondrial				2022-09-06-KB-FS-sp3scale-B2.17069.17069.2	interact-2022-09-06-KB-FS-sp3scale-B2.pep.xml	ICSHSAPEQQAR	IC[566]SHSAPEQQAR	K	T	12	2	1256.41	1788.85	1788.85	895.431	895.433	1788.85
2022-08-13-KB-noFAIMS-FS-A2.13270.13270.3	interact-2022-08-13-KB-noFAIMS-FS-A2.pep.xml	IHEGCEEPATHNALAK	IHEGC[566]EEPATHNALAK	R	I	16	3	1106.32	2182.04	2182.04	728.354	728.355	2182.04	728.354	0.0031	4e-14	48.606	12.722	1	2	0	866	881	852058430	5C(463.2365)		TRUE	sp|Q00610|CLH1_HUMAN	Q00610	CLH1_HUMAN	CLTC	Clathrin heavy chain 1				2022-09-06-KB-FS-sp3scale-B2.17071.17071.2	interact-2022-09-06-KB-FS-sp3scale-B2.pep.xml	GNSPPSSGEACREEK	GNSPPSSGEAC[566]REEK	K	G	15	2	1256.5	2009.9	2009.91	1005.96	1005.96	2009.9
2022-08-13-KB-noFAIMS-FS-A2.13272.13272.2	interact-2022-08-13-KB-noFAIMS-FS-A2.pep.xml	NADCSSGPGQR	NADC[566]SSGPGQR	R	V	11	2	1106.52	1553.68	1553.68	777.848	777.848	1553.68	777.849	-0.0011	9.85807e-05	20.137	10.117	1	2	0	98	108	190952368	4C(463.2365)		TRUE	sp|Q9BSD7|NTPCR_HUMAN	Q9BSD7	NTPCR_HUMAN	NTPCR	Cancer-related nucleoside-triphosphatase				2022-09-06-KB-FS-sp3scale-B2.17096.17096.3	interact-2022-09-06-KB-FS-sp3scale-B2.pep.xml	AKPPSSSSTCTDSATR	AKPPSSSSTC[566]TDSATR	R	D	16	3	1257.87	2057.96	2057.96	686.992	686.995	2057.96
2022-08-13-KB-noFAIMS-FS-A2.13276.13276.2	interact-2022-08-13-KB-noFAIMS-FS-A2.pep.xml	RTGCIGAK	RTGC[566]IGAK	R	H	8	2	1106.67	1267.66	1267.66	634.839	634.839	1267.66	634.839	-0.0003	0.0187228	16.285	11.809	0.9954	2	0	147	154	108439384	4C(463.2365)		TRUE	sp|P62913|RL11_HUMAN	P62913	RL11_HUMAN	RPL11	60S ribosomal protein L11				2022-09-06-KB-FS-sp3scale-B2.17098.17098.3	interact-2022-09-06-KB-FS-sp3scale-B2.pep.xml	KACQVTQSR	KAC[566]QVTQSR	K	N	9	3	1257.95	1482.75	1482.76	495.257	495.26	1482.75
2022-08-13-KB-noFAIMS-FS-A2.13279.13279.2	interact-2022-08-13-KB-noFAIMS-FS-A2.pep.xml	CESAFLSKR		K	N	9	2	1106.79	1040.53	1040.52	521.27	521.269	1039.51	520.763	1.0125	0.115163	14.527	11.006	0.3806	2	0	36	44	7767003			TRUE	sp|P83731|RL24_HUMAN	P83731	RL24_HUMAN	RPL24	60S ribosomal protein L24				2022-09-06-KB-FS-sp3scale-B2.17171.17171.2	interact-2022-09-06-KB-FS-sp3scale-B2.pep.xml	ALANSLACQGK	ALANSLAC[160]QGK	R	Y	11	2	1261.24	1131.57	1131.57	566.791	566.792	1131.57
2022-08-13-KB-noFAIMS-FS-A2.13281.13281.2	interact-2022-08-13-KB-noFAIMS-FS-A2.pep.xml	NADCSSGPGQR	NADC[566]SSGPGQR	R	V	11	2	1106.87	1553.68	1553.68	777.848	777.848	1553.68	777.849	-0.0011	0.00335096	16.438	10.699	0.9997	2	0	98	108	190952368	4C(463.2365)		TRUE	sp|Q9BSD7|NTPCR_HUMAN	Q9BSD7	NTPCR_HUMAN	NTPCR	Cancer-related nucleoside-triphosphatase				2022-09-06-KB-FS-sp3scale-B2.17174.17174.3	interact-2022-09-06-KB-FS-sp3scale-B2.pep.xml	SVHYCPATKK	SVHYC[566]PATKK	R	T	10	3	1261.37	1595.8	1595.8	532.941	532.942	1595.81
2022-08-13-KB-noFAIMS-FS-A2.13283.13283.4	interact-2022-08-13-KB-noFAIMS-FS-A2.pep.xml	IHEGCEEPATHNALAK	IHEGC[566]EEPATHNALAK	R	I	16	4	1106.95	2182.04	2182.05	546.517	546.519	2182.04	546.518	0.0073	5.9951e-09	32.786	12.321	1	2	0	866	881	1243164670	5C(463.2365)		TRUE	sp|Q00610|CLH1_HUMAN	Q00610	CLH1_HUMAN	CLTC	Clathrin heavy chain 1				2022-09-06-KB-FS-sp3scale-B2.17187.17187.2	interact-2022-09-06-KB-FS-sp3scale-B2.pep.xml	GSCGSSGR	GSC[566]GSSGR	R	T	8	2	1261.89	1172.54	1172.53	587.277	587.27	1172.52
2022-08-13-KB-noFAIMS-FS-A2.13284.13284.3	interact-2022-08-13-KB-noFAIMS-FS-A2.pep.xml	IHEGCEEPATHNALAK	IHEGC[566]EEPATHNALAK	R	I	16	3	1106.99	2182.04	2182.04	728.354	728.355	2182.04	728.354	0.0031	9.59649e-08	30.325	12.124	1	2	0	866	881	852058430	5C(463.2365)		TRUE	sp|Q00610|CLH1_HUMAN	Q00610	CLH1_HUMAN	CLTC	Clathrin heavy chain 1				2022-09-06-KB-FS-sp3scale-B2.17190.17190.2	interact-2022-09-06-KB-FS-sp3scale-B2.pep.xml	ESSSCGK	ESSSC[566]GK	K	D	7	2	1262.01	1159.51	1159.51	580.762	580.763	1159.51
2022-08-13-KB-noFAIMS-FS-A2.13285.13285.4	interact-2022-08-13-KB-noFAIMS-FS-A2.pep.xml	NTHCSSLPHYQK	NTHC[566]SSLPHYQK	K	L	12	4	1107.04	1876.88	1876.89	470.228	470.23	1876.88	470.228	0.0078	1.34187e-06	25.162	11.356	1	2	0	818	829	99076968	4C(463.2365)		TRUE	sp|P43243|MATR3_HUMAN	P43243	MATR3_HUMAN	MATR3	Matrin-3				2022-09-06-KB-FS-sp3scale-B2.17193.17193.3	interact-2022-09-06-KB-FS-sp3scale-B2.pep.xml	VTCACQEHR	VTC[566]AC[160]QEHR	R	T	9	3	1262.13	1566.71	1566.72	523.245	523.246	1565.7
2022-08-13-KB-noFAIMS-FS-A2.13303.13303.2	interact-2022-08-13-KB-noFAIMS-FS-A2.pep.xml	GCSAPPSR	GC[566]SAPPSR	R	L	8	2	1107.76	1236.58	1236.59	619.299	619.301	1236.59	619.3	0.002	0.00027688	18.832	11.578	1	2	0	56	63	39593248	2C(463.2365)		TRUE	sp|Q9UHR6|ZNHI2_HUMAN	Q9UHR6	ZNHI2_HUMAN	ZNHIT2	Zinc finger HIT domain-containing protein 2				2022-09-06-KB-FS-sp3scale-B2.17194.17194.4	interact-2022-09-06-KB-FS-sp3scale-B2.pep.xml	AKADPDCSNGQPQAAPTPGAPQNRK	AKADPDC[566]SNGQPQAAPTPGAPQNRK	K	E	25	4	1262.17	2981.43	2981.43	746.366	746.366	2981.43
2022-08-13-KB-noFAIMS-FS-A2.13326.13326.2	interact-2022-08-13-KB-noFAIMS-FS-A2.pep.xml	ACTTEEDQEK	AC[566]TTEEDQEK	K	L	10	2	1108.68	1616.7	1616.71	809.359	809.36	1615.7	808.856	1.0086	2.92922e-08	28.815	10.659	1	2	0	488	497	58662336	2C(463.2365)		TRUE	sp|P49915|GUAA_HUMAN	P49915	GUAA_HUMAN	GMPS	GMP synthase [glutamine-hydrolyzing]				2022-09-06-KB-FS-sp3scale-B2.17198.17198.3	interact-2022-09-06-KB-FS-sp3scale-B2.pep.xml	VLIAAHGNSLR		R	G	11	3	1262.33	1149.66	1149.66	384.227	384.228	1149.66
2022-08-13-KB-noFAIMS-FS-A2.13329.13329.2	interact-2022-08-13-KB-noFAIMS-FS-A2.pep.xml	IHEGCEEPATHNALAK	IHEGC[566]EEPATHNALAK	R	I	16	2	1108.8	2182.04	2182.04	1092.03	1092.03	2182.04	1092.03	-0.0029	0.13703	20.259	9.831	0.9691	2	0	866	881	23217368	5C(463.2365)		TRUE	sp|Q00610|CLH1_HUMAN	Q00610	CLH1_HUMAN	CLTC	Clathrin heavy chain 1				2022-09-06-KB-FS-sp3scale-B2.17223.17223.3	interact-2022-09-06-KB-FS-sp3scale-B2.pep.xml	TKECSVEK	TKEC[566]SVEK	K	G	8	3	1263.57	1385.68	1385.68	462.899	462.9	1385.68
2022-08-13-KB-noFAIMS-FS-A2.13334.13334.3	interact-2022-08-13-KB-noFAIMS-FS-A2.pep.xml	QLAQKYNCDK	QLAQKYNC[566]DK	R	M	10	3	1109.03	1672.82	1672.82	558.615	558.615	1672.82	558.613	0.0052	0.000934419	23.196	14.24	0.9975	2	1	84	93	512741216	8C(463.2365)		TRUE	sp|P62987|RL40_HUMAN	P62987	RL40_HUMAN	UBA52	Ubiquitin-60S ribosomal protein L40				2022-09-06-KB-FS-sp3scale-B2.17226.17226.2	interact-2022-09-06-KB-FS-sp3scale-B2.pep.xml	TKECSVEK	TKEC[566]SVEK	K	G	8	2	1263.8	1385.68	1385.68	693.845	693.846	1385.68
2022-08-13-KB-noFAIMS-FS-A2.13335.13335.2	interact-2022-08-13-KB-noFAIMS-FS-A2.pep.xml	SPCPQEK	SPC[566]PQEK	K	S	7	2	1109.29	1250.59	1250.59	626.304	626.303	1250.59	626.302	0.0022	0.0121923	19.333	15.239	0.9922	2	0	1014	1020	269961952	3C(463.2365)		TRUE	sp|Q9UQ35|SRRM2_HUMAN	Q9UQ35	SRRM2_HUMAN	SRRM2	Serine/arginine repetitive matrix protein 2				2022-09-06-KB-FS-sp3scale-B2.17227.17227.2	interact-2022-09-06-KB-FS-sp3scale-B2.pep.xml	SVHYCPATKK	SVHYC[566]PATKK	R	T	10	2	1263.84	1595.8	1595.8	798.909	798.91	1595.81
2022-08-13-KB-noFAIMS-FS-A2.13337.13337.3	interact-2022-08-13-KB-noFAIMS-FS-A2.pep.xml	CKHFELGGDKK	C[566]KHFELGGDKK	R	R	11	3	1109.49	1723.87	1723.87	575.63	575.63	1723.87	575.629	0.0045	1.80978e-07	33.672	15.563	1	2	1	88	98	181817808	1C(463.2365)		TRUE	sp|Q969Q0|RL36L_HUMAN	Q969Q0	RL36L_HUMAN	RPL36AL	60S ribosomal protein L36a-like				2022-09-06-KB-FS-sp3scale-B2.17235.17235.3	interact-2022-09-06-KB-FS-sp3scale-B2.pep.xml	ERPSPCNGR	ERPSPC[566]NGR	R	K	9	3	1264.16	1477.7	1477.7	493.574	493.575	1477.7
2022-08-13-KB-noFAIMS-FS-A2.13339.13339.2	interact-2022-08-13-KB-noFAIMS-FS-A2.pep.xml	SPCPQEK	SPC[566]PQEK	K	S	7	2	1109.57	1250.59	1250.59	626.304	626.303	1250.59	626.302	0.0022	0.111075	16.984	13.958	0.9268	2	0	1014	1020	269961952	3C(463.2365)		TRUE	sp|Q9UQ35|SRRM2_HUMAN	Q9UQ35	SRRM2_HUMAN	SRRM2	Serine/arginine repetitive matrix protein 2				2022-09-06-KB-FS-sp3scale-B2.17236.17236.2	interact-2022-09-06-KB-FS-sp3scale-B2.pep.xml	TECNQCK	TEC[566]NQC[160]K	R	A	7	2	1264.2	1344.57	1344.57	673.292	673.294	1344.57
2022-08-13-KB-noFAIMS-FS-A2.13340.13340.2	interact-2022-08-13-KB-noFAIMS-FS-A2.pep.xml	VGTECGNQK	VGTEC[566]GNQK	K	V	9	2	1109.61	1397.66	1397.66	699.837	699.837	1397.65	699.834	0.0043	3.81398e-05	26.77	14.433	1	2	0	570	578	172146544	5C(463.2365)		TRUE	sp|P21333|FLNA_HUMAN	P21333	FLNA_HUMAN	FLNA	Filamin-A				2022-09-06-KB-FS-sp3scale-B2.17242.17242.2	interact-2022-09-06-KB-FS-sp3scale-B2.pep.xml	TKECSVEK	TKEC[566]SVEK	K	G	8	2	1264.43	1385.68	1385.68	693.845	693.846	1385.68
2022-08-13-KB-noFAIMS-FS-A2.13342.13342.2	interact-2022-08-13-KB-noFAIMS-FS-A2.pep.xml	QLAQKYNCDK	QLAQKYNC[566]DK	R	M	10	2	1109.69	1672.82	1672.82	837.419	837.418	1672.82	837.416	0.0041	0.000482177	19.939	11.507	0.9961	2	1	84	93	75409504	8C(463.2365)		TRUE	sp|P62987|RL40_HUMAN	P62987	RL40_HUMAN	UBA52	Ubiquitin-60S ribosomal protein L40				2022-09-06-KB-FS-sp3scale-B2.17244.17244.2	interact-2022-09-06-KB-FS-sp3scale-B2.pep.xml	GGQGSNGQGSGGNQCSR	GGQGSNGQGSGGNQC[566]SR	R	D	17	2	1264.51	2013.85	2013.85	1007.93	1007.93	2012.87
2022-08-13-KB-noFAIMS-FS-A2.13343.13343.4	interact-2022-08-13-KB-noFAIMS-FS-A2.pep.xml	CKHFELGGDKK	C[566]KHFELGGDKK	R	R	11	4	1109.73	1723.87	1723.87	431.976	431.976	1723.87	431.974	0.0085	0.000101279	23.473	13.293	1	2	1	88	98	70796280	1C(463.2365)		TRUE	sp|Q969Q0|RL36L_HUMAN	Q969Q0	RL36L_HUMAN	RPL36AL	60S ribosomal protein L36a-like				2022-09-06-KB-FS-sp3scale-B2.17247.17247.3	interact-2022-09-06-KB-FS-sp3scale-B2.pep.xml	CSTGSPSKDVTK	C[566]STGSPSKDVTK	R	S	12	3	1264.64	1671.8	1671.8	558.275	558.274	1671.81
2022-08-13-KB-noFAIMS-FS-A2.13348.13348.2	interact-2022-08-13-KB-noFAIMS-FS-A2.pep.xml	ACTTEEDQEK	AC[566]TTEEDQEK	K	L	10	2	1109.93	1615.7	1615.7	808.859	808.859	1615.7	808.856	0.0054	0.000591183	19.754	11.506	0.9995	2	0	488	497	58662336	2C(463.2365)		TRUE	sp|P49915|GUAA_HUMAN	P49915	GUAA_HUMAN	GMPS	GMP synthase [glutamine-hydrolyzing]				2022-09-06-KB-FS-sp3scale-B2.17254.17254.2	interact-2022-09-06-KB-FS-sp3scale-B2.pep.xml	SVHYCPATKK	SVHYC[566]PATKK	R	T	10	2	1264.91	1595.8	1595.8	798.909	798.91	1595.81
2022-08-13-KB-noFAIMS-FS-A2.13349.13349.4	interact-2022-08-13-KB-noFAIMS-FS-A2.pep.xml	RGFEGSCSQKESEEGNPVR	RGFEGSC[566]SQKESEEGNPVR	K	G	19	4	1109.97	2558.18	2558.18	640.553	640.552	2558.18	640.551	0.0046	0.0219208	15.399	10.459	0.9428	2	1	474	492	68399680	7C(463.2365)		TRUE	sp|O43719|HTSF1_HUMAN	O43719	HTSF1_HUMAN	HTATSF1	HIV Tat-specific factor 1				2022-09-06-KB-FS-sp3scale-B2.17258.17258.2	interact-2022-09-06-KB-FS-sp3scale-B2.pep.xml	GSCGSSGR	GSC[566]GSSGR	R	T	8	2	1265.08	1173.54	1173.54	587.779	587.777	1172.52
2022-08-13-KB-noFAIMS-FS-A2.13351.13351.2	interact-2022-08-13-KB-noFAIMS-FS-A2.pep.xml	QLAQKYNCDK	QLAQKYNC[566]DK	R	M	10	2	1110.06	1672.82	1672.82	837.419	837.418	1672.82	837.416	0.0041	0.0536437	14.066	10.412	0.538	2	1	84	93	75409504	8C(463.2365)		TRUE	sp|P62987|RL40_HUMAN	P62987	RL40_HUMAN	UBA52	Ubiquitin-60S ribosomal protein L40				2022-09-06-KB-FS-sp3scale-B2.17289.17289.2	interact-2022-09-06-KB-FS-sp3scale-B2.pep.xml	GSCGSSGR	GSC[566]GSSGR	R	T	8	2	1266.54	1172.51	1172.52	587.264	587.266	1172.52
2022-08-13-KB-noFAIMS-FS-A2.13362.13362.2	interact-2022-08-13-KB-noFAIMS-FS-A2.pep.xml	VGTECGNQK	VGTEC[566]GNQK	K	V	9	2	1110.5	1397.66	1397.66	699.837	699.837	1397.65	699.834	0.0043	0.00486106	19.311	12.69	0.9971	2	0	570	578	172146544	5C(463.2365)		TRUE	sp|P21333|FLNA_HUMAN	P21333	FLNA_HUMAN	FLNA	Filamin-A				2022-09-06-KB-FS-sp3scale-B2.17300.17300.2	interact-2022-09-06-KB-FS-sp3scale-B2.pep.xml	HLQLAVR		R	N	7	2	1267.09	835.5	835.503	418.757	418.759	835.503
2022-08-13-KB-noFAIMS-FS-A2.13373.13373.2	interact-2022-08-13-KB-noFAIMS-FS-A2.pep.xml	CAPAGER	C[566]APAGER	R	G	7	2	1110.94	1165.55	1165.55	583.783	583.782	1165.55	583.781	0.0017	0.710202	13.82	11.146	0.3181	2	0	382	388	40265204	1C(463.2365)		TRUE	sp|Q3KQU3|MA7D1_HUMAN	Q3KQU3	MA7D1_HUMAN	MAP7D1	MAP7 domain-containing protein 1				2022-09-06-KB-FS-sp3scale-B2.17304.17304.2	interact-2022-09-06-KB-FS-sp3scale-B2.pep.xml	GSCGSSGR	GSC[566]GSSGR	R	T	8	2	1267.25	1172.51	1172.52	587.264	587.266	1172.52
2022-08-13-KB-noFAIMS-FS-A2.13374.13374.2	interact-2022-08-13-KB-noFAIMS-FS-A2.pep.xml	RCLEEGK	RC[566]LEEGK	R	L	7	2	1110.98	1297.64	1297.64	649.83	649.826	1296.64	649.329	0.9947	0.120613	16.999	13.913	0.1851	2	0	55	61	37078880	2C(463.2365)		TRUE	sp|P51970|NDUA8_HUMAN	P51970	NDUA8_HUMAN	NDUFA8	NADH dehydrogenase [ubiquinone] 1 alpha subcomplex subunit 8				2022-09-06-KB-FS-sp3scale-B2.17310.17310.4	interact-2022-09-06-KB-FS-sp3scale-B2.pep.xml	TSSCGVVHRPER	TSSC[566]GVVHRPER	K	E	12	4	1267.5	1789.87	1789.88	448.476	448.478	1789.88
2022-08-13-KB-noFAIMS-FS-A2.13380.13380.3	interact-2022-08-13-KB-noFAIMS-FS-A2.pep.xml	CEAMAAEKR	C[566]EAMAAEKR	R	D	9	3	1111.21	1471.68	1471.68	491.569	491.569	1470.69	491.237	0.9956	0.00499155	17.007	10.916	0.978	2	0	17	25	2.77289e+06	1C(463.2365)		TRUE	sp|Q9NZ43|USE1_HUMAN	Q9NZ43	USE1_HUMAN	USE1	Vesicle transport protein USE1				2022-09-06-KB-FS-sp3scale-B2.17319.17319.3	interact-2022-09-06-KB-FS-sp3scale-B2.pep.xml	TSSCGVVHRPER	TSSC[566]GVVHRPER	K	E	12	3	1267.86	1789.88	1789.86	597.633	597.628	1789.88
2022-08-13-KB-noFAIMS-FS-A2.13400.13400.2	interact-2022-08-13-KB-noFAIMS-FS-A2.pep.xml	LGDHSLQNK		R	D	9	2	1112.27	1010.52	1010.51	506.268	506.264	1010.51	506.264	-0.0013	0.181611	14.766	11.814	0.9592	2	0	83	91	1609572860			TRUE	sp|O60259|KLK8_HUMAN	O60259	KLK8_HUMAN	KLK8	Kallikrein-8				2022-09-06-KB-FS-sp3scale-B2.17344.17344.2	interact-2022-09-06-KB-FS-sp3scale-B2.pep.xml	TKPIWTR		K	N	7	2	1268.87	900.514	900.517	451.264	451.266	900.518
2022-08-13-KB-noFAIMS-FS-A2.13406.13406.2	interact-2022-08-13-KB-noFAIMS-FS-A2.pep.xml	EKTACAINK	EKTAC[566]AINK	R	V	9	2	1112.6	1439.74	1439.74	720.877	720.876	1439.74	720.876	0.0002	5.63046e-05	26.897	18.855	1	2	1	291	299	81202072	5C(463.2365)		FALSE	sp|Q52LJ0|FA98B_HUMAN	Q52LJ0	FA98B_HUMAN	FAM98B	Protein FAM98B	FAM98A	sp|Q8NCA5|FA98A_HUMAN		2022-09-06-KB-FS-sp3scale-B2.17356.17356.2	interact-2022-09-06-KB-FS-sp3scale-B2.pep.xml	AQNCQESR	AQNC[566]QESR	K	E	8	2	1269.69	1397.63	1397.63	699.82	699.822	1397.63
2022-08-13-KB-noFAIMS-FS-A2.13409.13409.3	interact-2022-08-13-KB-noFAIMS-FS-A2.pep.xml	TGYTLDVTTGQRK		R	Y	13	3	1112.71	1439.74	1439.74	480.921	480.919	1438.74	480.588	0.9945	0.00178001	19.788	16.592	0.9687	2	0	134	146	10713.5			FALSE	sp|O43390|HNRPR_HUMAN	O43390	HNRPR_HUMAN	HNRNPR	Heterogeneous nuclear ribonucleoprotein R	SYNCRIP	sp|O60506|HNRPQ_HUMAN		2022-09-06-KB-FS-sp3scale-B2.17358.17358.2	interact-2022-09-06-KB-FS-sp3scale-B2.pep.xml	TATAVAHCK	TATAVAHC[566]K	K	R	9	2	1269.77	1363.68	1363.69	682.848	682.85	1363.69
2022-08-13-KB-noFAIMS-FS-A2.13411.13411.3	interact-2022-08-13-KB-noFAIMS-FS-A2.pep.xml	ERICSEEER	ERIC[566]SEEER	R	A	9	3	1112.79	1612.75	1612.74	538.592	538.588	1612.74	538.589	-0.0013	0.00308173	21.2	13.91	0.9986	2	1	109	117	397985952	4C(463.2365)		TRUE	sp|Q9NX63|MIC19_HUMAN	Q9NX63	MIC19_HUMAN	CHCHD3	MIC				2022-09-06-KB-FS-sp3scale-B2.17359.17359.2	interact-2022-09-06-KB-FS-sp3scale-B2.pep.xml	GACSSSGATSSK	GAC[566]SSSGATSSK	K	S	12	2	1269.81	1504.67	1504.68	753.344	753.345	1504.68
2022-08-13-KB-noFAIMS-FS-A2.13415.13415.2	interact-2022-08-13-KB-noFAIMS-FS-A2.pep.xml	ATHGQTCAR	n[43]ATHGQTC[566]AR	M	P	9	2	1112.95	1448.69	1448.67	725.35	725.344	1448.68	725.346	-0.0022	3.99897e-07	30.036	11.609	1	2	0	2	10	389960320	7C(463.2365), N-term(42.0106)		TRUE	sp|P45880|VDAC2_HUMAN	P45880	VDAC2_HUMAN	VDAC2	Voltage-dependent anion-selective channel protein 2				2022-09-06-KB-FS-sp3scale-B2.17363.17363.3	interact-2022-09-06-KB-FS-sp3scale-B2.pep.xml	TATAVAHCK	TATAVAHC[566]K	K	R	9	3	1269.97	1363.68	1363.69	455.568	455.57	1363.69
2022-08-13-KB-noFAIMS-FS-A2.13418.13418.2	interact-2022-08-13-KB-noFAIMS-FS-A2.pep.xml	CDETAAAK	C[566]DETAAAK	R	T	8	2	1113.07	1270.6	1270.59	636.307	636.302	1270.58	636.297	0.0085	0.000441792	19.635	11.214	0.9996	2	0	28	35	18128380	1C(463.2365)		TRUE	sp|Q8NCN4|RN169_HUMAN	Q8NCN4	RN169_HUMAN	RNF169	E3 ubiquitin-protein ligase RNF169				2022-09-06-KB-FS-sp3scale-B2.17377.17377.2	interact-2022-09-06-KB-FS-sp3scale-B2.pep.xml	TATAVAHCK	TATAVAHC[566]K	K	R	9	2	1270.53	1363.68	1363.69	682.848	682.85	1363.69
2022-08-13-KB-noFAIMS-FS-A2.13419.13419.3	interact-2022-08-13-KB-noFAIMS-FS-A2.pep.xml	RGFEGSCSQK	RGFEGSC[566]SQK	K	E	10	3	1113.11	1560.74	1560.73	521.253	521.25	1560.73	521.25	-0.002	0.0167291	18.591	14.916	0.997	2	0	474	483	180398528	7C(463.2365)		TRUE	sp|O43719|HTSF1_HUMAN	O43719	HTSF1_HUMAN	HTATSF1	HIV Tat-specific factor 1				2022-09-06-KB-FS-sp3scale-B2.17379.17379.2	interact-2022-09-06-KB-FS-sp3scale-B2.pep.xml	GACSSSGATSSK	GAC[566]SSSGATSSK	K	S	12	2	1270.61	1504.67	1504.68	753.344	753.345	1504.68
2022-08-13-KB-noFAIMS-FS-A2.13422.13422.3	interact-2022-08-13-KB-noFAIMS-FS-A2.pep.xml	SYESSEDCSEAAGSPARK	SYESSEDC[566]SEAAGSPARK	K	V	18	3	1113.24	2336.03	2336.02	779.685	779.681	2336.02	779.679	0.0053	0.00507997	15.7	10.82	0.9982	2	0	371	388	19970800	8C(463.2365)		TRUE	sp|Q6P6C2|ALKB5_HUMAN	Q6P6C2	ALKB5_HUMAN	ALKBH5	RNA demethylase ALKBH5				2022-09-06-KB-FS-sp3scale-B2.17405.17405.3	interact-2022-09-06-KB-FS-sp3scale-B2.pep.xml	CAAQPHTVR	C[566]AAQPHTVR	K	R	9	3	1271.64	1444.71	1444.72	482.578	482.58	1444.72
2022-08-13-KB-noFAIMS-FS-A2.13426.13426.2	interact-2022-08-13-KB-noFAIMS-FS-A2.pep.xml	NGDICETSGKPK	NGDIC[566]ETSGKPK	K	T	12	2	1113.4	1710.83	1710.82	856.423	856.416	1710.82	856.416	-0.0013	4.12708e-05	23.501	10.765	1	2	1	56	67	4230100	5C(463.2365)		TRUE	sp|Q16637|SMN_HUMAN	Q16637	SMN_HUMAN	SMN1	Survival motor neuron protein				2022-09-06-KB-FS-sp3scale-B2.17421.17421.2	interact-2022-09-06-KB-FS-sp3scale-B2.pep.xml	CTGGCAR	C[566]TGGC[160]AR	M	C	7	2	1272.51	1186.51	1186.52	594.264	594.266	1186.52
2022-08-13-KB-noFAIMS-FS-A2.13437.13437.2	interact-2022-08-13-KB-noFAIMS-FS-A2.pep.xml	ERICSEEER	ERIC[566]SEEER	R	A	9	2	1113.84	1612.76	1612.74	807.386	807.379	1612.74	807.38	-0.0006	0.00177971	19.627	13.854	0.9972	2	1	109	117	113839088	4C(463.2365)		TRUE	sp|Q9NX63|MIC19_HUMAN	Q9NX63	MIC19_HUMAN	CHCHD3	MIC				2022-09-06-KB-FS-sp3scale-B2.17435.17435.2	interact-2022-09-06-KB-FS-sp3scale-B2.pep.xml	CTGGCAR	C[566]TGGC[160]AR	M	C	7	2	1273.15	1186.51	1186.52	594.264	594.266	1186.52
2022-08-13-KB-noFAIMS-FS-A2.13450.13450.2	interact-2022-08-13-KB-noFAIMS-FS-A2.pep.xml	ATHGQTCAR	n[43]ATHGQTC[566]AR	M	P	9	2	1114.36	1448.69	1448.67	725.35	725.344	1448.68	725.346	-0.0022	0.00016298	20.886	11.293	1	2	0	2	10	389960320	7C(463.2365), N-term(42.0106)		TRUE	sp|P45880|VDAC2_HUMAN	P45880	VDAC2_HUMAN	VDAC2	Voltage-dependent anion-selective channel protein 2				2022-09-06-KB-FS-sp3scale-B2.17437.17437.4	interact-2022-09-06-KB-FS-sp3scale-B2.pep.xml	IYERPSTTCSKPQR	IYERPSTTC[566]SKPQR	R	V	14	4	1273.23	2128.06	2128.07	533.023	533.025	2128.07
2022-08-13-KB-noFAIMS-FS-A2.13459.13459.2	interact-2022-08-13-KB-noFAIMS-FS-A2.pep.xml	HVIECAK	HVIEC[566]AK	K	Q	7	2	1114.72	1261.65	1261.64	631.832	631.827	1261.64	631.828	-0.0029	7.84641e-05	21.243	13.218	1	2	0	839	845	213968816	5C(463.2365)		TRUE	sp|P43246|MSH2_HUMAN	P43246	MSH2_HUMAN	MSH2	DNA mismatch repair protein Msh2				2022-09-06-KB-FS-sp3scale-B2.17438.17438.3	interact-2022-09-06-KB-FS-sp3scale-B2.pep.xml	IYERPSTTCSKPQR	IYERPSTTC[566]SKPQR	R	V	14	3	1273.27	2128.06	2128.07	710.362	710.363	2128.07
2022-08-13-KB-noFAIMS-FS-A2.13469.13469.3	interact-2022-08-13-KB-noFAIMS-FS-A2.pep.xml	ACVGNAYHK	AC[566]VGNAYHK	K	Q	9	3	1115.48	1424.68	1424.68	475.9	475.9	1424.68	475.901	-0.0009	0.000334034	19.61	12.386	0.9999	2	0	150	158	327085984	2C(463.2365)		TRUE	sp|Q9UKX7|NUP50_HUMAN	Q9UKX7	NUP50_HUMAN	NUP50	Nuclear pore complex protein Nup50				2022-09-06-KB-FS-sp3scale-B2.17447.17447.2	interact-2022-09-06-KB-FS-sp3scale-B2.pep.xml	HAAQCVGR	HAAQC[566]VGR	R	A	8	2	1273.64	1303.64	1303.64	652.825	652.826	1303.64
2022-08-13-KB-noFAIMS-FS-A2.13473.13473.2	interact-2022-08-13-KB-noFAIMS-FS-A2.pep.xml	GNSPPSSGEACR	GNSPPSSGEAC[566]R	K	E	12	2	1115.63	1623.72	1623.72	812.868	812.868	1623.72	812.87	-0.0024	5.99123e-08	29.504	11.258	1	2	0	184	195	204687360	11C(463.2365)		TRUE	sp|P41227|NAA10_HUMAN	P41227	NAA10_HUMAN	NAA10	N-alpha-acetyltransferase 10				2022-09-06-KB-FS-sp3scale-B2.17466.17466.2	interact-2022-09-06-KB-FS-sp3scale-B2.pep.xml	NECNQCK	NEC[160]NQC[566]K	R	A	7	2	1274.39	1357.57	1357.57	679.79	679.792	1357.57
2022-08-13-KB-noFAIMS-FS-A2.13475.13475.3	interact-2022-08-13-KB-noFAIMS-FS-A2.pep.xml	DAAGLECKPRPLHK	DAAGLEC[566]KPRPLHK	K	T	14	3	1115.71	1997.04	1997.04	666.688	666.688	1997.05	666.689	-0.0023	4.17551e-05	19.704	10.762	0.9999	2	2	406	419	154543728	7C(463.2365)		TRUE	sp|Q9BXP5|SRRT_HUMAN	Q9BXP5	SRRT_HUMAN	SRRT	Serrate RNA effector molecule homolog				2022-09-06-KB-FS-sp3scale-B2.17490.17490.3	interact-2022-09-06-KB-FS-sp3scale-B2.pep.xml	SCGHQTSASSLK	SC[566]GHQTSASSLK	R	A	12	3	1275.7	1667.78	1667.79	556.934	556.937	1667.79
2022-08-13-KB-noFAIMS-FS-A2.13483.13483.2	interact-2022-08-13-KB-noFAIMS-FS-A2.pep.xml	ACVGNAYHK	AC[566]VGNAYHK	K	Q	9	2	1116.02	1424.68	1424.68	713.347	713.347	1424.68	713.347	-0.0009	3.00259e-05	20.545	10.695	1	2	0	150	158	63736800	2C(463.2365)		TRUE	sp|Q9UKX7|NUP50_HUMAN	Q9UKX7	NUP50_HUMAN	NUP50	Nuclear pore complex protein Nup50				2022-09-06-KB-FS-sp3scale-B2.17512.17512.2	interact-2022-09-06-KB-FS-sp3scale-B2.pep.xml	SCGHQTSASSLK	SC[566]GHQTSASSLK	R	A	12	2	1276.58	1667.78	1667.79	834.898	834.902	1667.79
2022-08-13-KB-noFAIMS-FS-A2.13485.13485.2	interact-2022-08-13-KB-noFAIMS-FS-A2.pep.xml	GNSPPSSGEACR	GNSPPSSGEAC[566]R	K	E	12	2	1116.1	1623.72	1623.72	812.868	812.868	1623.72	812.87	-0.0024	4.11567e-07	26.84	11.7	1	2	0	184	195	204687360	11C(463.2365)		TRUE	sp|P41227|NAA10_HUMAN	P41227	NAA10_HUMAN	NAA10	N-alpha-acetyltransferase 10				2022-09-06-KB-FS-sp3scale-B2.17514.17514.3	interact-2022-09-06-KB-FS-sp3scale-B2.pep.xml	GRAPCAGPSR	GRAPC[566]AGPSR	K	E	10	3	1276.66	1433.71	1433.71	478.91	478.912	1433.71
2022-08-13-KB-noFAIMS-FS-A2.13500.13500.3	interact-2022-08-13-KB-noFAIMS-FS-A2.pep.xml	CPSTHSEELHDCIQK	C[566]PSTHSEELHDC[160]IQK	K	T	15	3	1116.7	2246	2245.99	749.674	749.669	2246	749.675	-0.0168	0.000288026	20.893	11.936	0.996	2	0	35	49	33254196	12C(57.0215), 1C(463.2365)		TRUE	sp|P48507|GSH0_HUMAN	P48507	GSH0_HUMAN	GCLM	Glutamate--cysteine ligase regulatory subunit				2022-09-06-KB-FS-sp3scale-B2.17516.17516.2	interact-2022-09-06-KB-FS-sp3scale-B2.pep.xml	SSGSPYGGGYGSGGGSGGYGSR		R	R	22	2	1276.74	1909.78	1909.78	955.895	955.899	1909.78
2022-08-13-KB-noFAIMS-FS-A2.13524.13524.2	interact-2022-08-13-KB-noFAIMS-FS-A2.pep.xml	KCPESDS	KC[566]PESDS	R	-	7	2	1117.67	1227.54	1227.54	614.776	614.779	1227.54	614.776	0.0047	0.000703641	18.64	9.606	0.9992	2	0	491	497	43196172	2C(463.2365)		TRUE	sp|Q9UJA5|TRM6_HUMAN	Q9UJA5	TRM6_HUMAN	TRMT6	tRNA (adenine(58)-N(1))-methyltransferase non-catalytic subunit TRM6				2022-09-06-KB-FS-sp3scale-B2.17526.17526.2	interact-2022-09-06-KB-FS-sp3scale-B2.pep.xml	DRDGCPK	DRDGC[566]PK	K	I	7	2	1277.14	1252.58	1252.58	627.296	627.298	1252.58
2022-08-13-KB-noFAIMS-FS-A2.13526.13526.3	interact-2022-08-13-KB-noFAIMS-FS-A2.pep.xml	LQAQVECSHSSQQR	LQAQVEC[566]SHSSQQR	K	Q	14	3	1117.75	2062.98	2062.98	688.666	688.666	2062.98	688.667	-0.0022	9.52356e-09	30.629	11.892	1	2	0	449	462	20383910	7C(463.2365)		TRUE	sp|Q08378|GOGA3_HUMAN	Q08378	GOGA3_HUMAN	GOLGA3	Golgin subfamily A member 3				2022-09-06-KB-FS-sp3scale-B2.17583.17583.2	interact-2022-09-06-KB-FS-sp3scale-B2.pep.xml	AVVGVVAGGGR		R	I	11	2	1279.76	940.543	940.546	471.279	471.28	940.545
2022-08-13-KB-noFAIMS-FS-A2.13536.13536.3	interact-2022-08-13-KB-noFAIMS-FS-A2.pep.xml	GSCSTEVEKETQEK	GSC[566]STEVEKETQEK	R	M	14	3	1118.47	2016.93	2016.93	673.319	673.318	2016.92	673.315	0.0086	5.14937e-09	34.24	12.89	1	2	1	67	80	71585248	3C(463.2365)		TRUE	sp|O75348|VATG1_HUMAN	O75348	VATG1_HUMAN	ATP6V1G1	V-type proton ATPase subunit G 1				2022-09-06-KB-FS-sp3scale-B2.17592.17592.3	interact-2022-09-06-KB-FS-sp3scale-B2.pep.xml	KLMDLLPKR	KLM[147]DLLPKR	K	E	9	3	1280.12	1128.66	1128.67	377.228	377.229	1128.67
2022-08-13-KB-noFAIMS-FS-A2.13547.13547.2	interact-2022-08-13-KB-noFAIMS-FS-A2.pep.xml	SEDCGGGPR	SEDC[566]GGGPR	R	S	9	2	1118.91	1339.58	1339.58	670.799	670.798	1339.58	670.795	0.0045	0.0246092	16.222	11.428	0.9685	2	0	1792	1800	20142456	4C(463.2365)		TRUE	sp|Q9UGU0|TCF20_HUMAN	Q9UGU0	TCF20_HUMAN	TCF20	Transcription factor 20				2022-09-06-KB-FS-sp3scale-B2.17598.17598.3	interact-2022-09-06-KB-FS-sp3scale-B2.pep.xml	NCSDEYKK	NC[566]SDEYKK	K	I	8	3	1280.36	1448.65	1448.66	483.891	483.893	1448.65
2022-08-13-KB-noFAIMS-FS-A2.13548.13548.2	interact-2022-08-13-KB-noFAIMS-FS-A2.pep.xml	GSCSTEVEKETQEK	GSC[566]STEVEKETQEK	R	M	14	2	1118.95	2016.93	2016.93	1009.47	1009.47	2016.92	1009.47	0.0096	0.000378517	18.074	10.359	0.9966	2	1	67	80	565141	3C(463.2365)		TRUE	sp|O75348|VATG1_HUMAN	O75348	VATG1_HUMAN	ATP6V1G1	V-type proton ATPase subunit G 1				2022-09-06-KB-FS-sp3scale-B2.17606.17606.2	interact-2022-09-06-KB-FS-sp3scale-B2.pep.xml	CPSQSSSR	C[566]PSQSSSR	R	P	8	2	1280.67	1313.59	1313.6	657.805	657.805	1313.6
2022-08-13-KB-noFAIMS-FS-A2.13556.13556.3	interact-2022-08-13-KB-noFAIMS-FS-A2.pep.xml	ICMNEDPAKRPK	IC[566]MNEDPAKRPK	K	F	12	3	1119.28	1863.93	1863.93	622.319	622.319	1863.93	622.316	0.0079	0.00170051	17.568	10.884	0.9931	2	1	427	438	27977394	2C(463.2365)		TRUE	sp|Q13418|ILK_HUMAN	Q13418	ILK_HUMAN	ILK	Integrin-linked protein kinase				2022-09-06-KB-FS-sp3scale-B2.17626.17626.2	interact-2022-09-06-KB-FS-sp3scale-B2.pep.xml	TAEQSCDQK	TAEQSC[566]DQK	R	L	9	2	1281.82	1471.65	1471.66	736.833	736.836	1471.65
2022-08-13-KB-noFAIMS-FS-A2.13566.13566.2	interact-2022-08-13-KB-noFAIMS-FS-A2.pep.xml	AAETCQEPK	AAETC[566]QEPK	K	E	9	2	1119.69	1438.69	1438.67	720.352	720.342	1438.67	720.342	0.0002	0.00186363	19.312	11.358	0.9998	2	0	83	91	1.78855e+06	5C(463.2365)		TRUE	sp|Q9P032|NDUF4_HUMAN	Q9P032	NDUF4_HUMAN	NDUFAF4	NADH dehydrogenase [ubiquinone] 1 alpha subcomplex assembly factor 4				2022-09-06-KB-FS-sp3scale-B2.17628.17628.2	interact-2022-09-06-KB-FS-sp3scale-B2.pep.xml	NIEKECNAK	NIEKEC[566]NAK	K	I	9	2	1281.9	1510.74	1510.74	756.375	756.378	1510.74
2022-08-13-KB-noFAIMS-FS-A2.13582.13582.4	interact-2022-08-13-KB-noFAIMS-FS-A2.pep.xml	GDLSRPEDADTSGPCCEHTQEK	GDLSRPEDADTSGPC[160]C[566]EHTQEK	R	Q	22	4	1120.33	2894.25	2894.25	724.571	724.569	2894.24	724.567	0.0097	8.28903e-05	21.63	21.63	1	2	1	210	231	10128114	15C(57.0215), 16C(463.2365)		TRUE	sp|Q9BZE9|ASPC1_HUMAN	Q9BZE9	ASPC1_HUMAN	ASPSCR1	Tether containing UBX domain for GLUT4				2022-09-06-KB-FS-sp3scale-B2.17656.17656.2	interact-2022-09-06-KB-FS-sp3scale-B2.pep.xml	YFDPANGK		R	F	8	2	1283.03	910.427	910.425	456.221	456.22	910.418
2022-08-13-KB-noFAIMS-FS-A2.13593.13593.3	interact-2022-08-13-KB-noFAIMS-FS-A2.pep.xml	TSSSSCSAHSSFSSTGQPR	TSSSSC[566]SAHSSFSSTGQPR	K	G	19	3	1120.77	2363.05	2363.04	788.691	788.687	2363.04	788.687	-0.0002	1e-14	37.108	10.021	1	2	0	559	577	29363014	6C(463.2365)		TRUE	sp|Q15052|ARHG6_HUMAN	Q15052	ARHG6_HUMAN	ARHGEF6	Rho guanine nucleotide exchange factor 6				2022-09-06-KB-FS-sp3scale-B2.17679.17679.2	interact-2022-09-06-KB-FS-sp3scale-B2.pep.xml	TAEQSCDQK	TAEQSC[566]DQK	R	L	9	2	1283.95	1471.65	1471.66	736.833	736.836	1471.65
2022-08-13-KB-noFAIMS-FS-A2.13598.13598.3	interact-2022-08-13-KB-noFAIMS-FS-A2.pep.xml	DKMCSMVKK	DKMC[566]SMVKK	R	W	9	3	1121.03	1531.75	1531.75	511.59	511.589	1531.75	511.59	-0.0031	0.000290332	18.291	9.203	0.9996	2	1	108	116	197467280	4C(463.2365)		TRUE	sp|P61247|RS3A_HUMAN	P61247	RS3A_HUMAN	RPS3A	40S ribosomal protein S3a				2022-09-06-KB-FS-sp3scale-B2.17689.17689.3	interact-2022-09-06-KB-FS-sp3scale-B2.pep.xml	MRPGGERPVEGGACNGR	MRPGGERPVEGGAC[566]NGR	-	S	17	3	1284.7	2205.04	2205.05	736.022	736.023	2205.05
2022-08-13-KB-noFAIMS-FS-A2.13600.13600.4	interact-2022-08-13-KB-noFAIMS-FS-A2.pep.xml	RELHGQNPVVTPCNK	RELHGQNPVVTPC[566]NK	K	Q	15	4	1121.34	2154.09	2154.09	539.53	539.53	2154.09	539.531	-0.0009	4.445e-11	34.535	11.057	1	2	0	147	161	223234352	13C(463.2365)		TRUE	sp|Q16630|CPSF6_HUMAN	Q16630	CPSF6_HUMAN	CPSF6	Cleavage and polyadenylation specificity factor subunit 6				2022-09-06-KB-FS-sp3scale-B2.17690.17690.4	interact-2022-09-06-KB-FS-sp3scale-B2.pep.xml	MRPGGERPVEGGACNGR	MRPGGERPVEGGAC[566]NGR	-	S	17	4	1284.74	2205.04	2205.05	552.268	552.269	2205.05
2022-08-13-KB-noFAIMS-FS-A2.13602.13602.2	interact-2022-08-13-KB-noFAIMS-FS-A2.pep.xml	AAETCQEPK	AAETC[566]QEPK	K	E	9	2	1121.5	1438.67	1438.67	720.341	720.341	1438.67	720.342	-0.0017	0.00250522	19.214	11.175	0.9998	2	0	83	91	114229192	5C(463.2365)		TRUE	sp|Q9P032|NDUF4_HUMAN	Q9P032	NDUF4_HUMAN	NDUFAF4	NADH dehydrogenase [ubiquinone] 1 alpha subcomplex assembly factor 4				2022-09-06-KB-FS-sp3scale-B2.17693.17693.3	interact-2022-09-06-KB-FS-sp3scale-B2.pep.xml	CSLKPEHR	C[566]SLKPEHR	K	D	8	3	1284.86	1431.72	1431.72	478.248	478.248	1431.72
2022-08-13-KB-noFAIMS-FS-A2.13605.13605.3	interact-2022-08-13-KB-noFAIMS-FS-A2.pep.xml	RELHGQNPVVTPCNK	RELHGQNPVVTPC[566]NK	K	Q	15	3	1121.62	2154.09	2154.09	719.038	719.038	2154.09	719.038	-0.0014	2.432e-11	37.294	11.253	1	2	0	147	161	99223456	13C(463.2365)		TRUE	sp|Q16630|CPSF6_HUMAN	Q16630	CPSF6_HUMAN	CPSF6	Cleavage and polyadenylation specificity factor subunit 6				2022-09-06-KB-FS-sp3scale-B2.17753.17753.2	interact-2022-09-06-KB-FS-sp3scale-B2.pep.xml	ATENCAK	ATENC[566]AK	K	E	7	2	1287.62	1198.55	1198.56	600.285	600.288	1198.56
2022-08-13-KB-noFAIMS-FS-A2.13606.13606.3	interact-2022-08-13-KB-noFAIMS-FS-A2.pep.xml	LCVQNSHQEAR	LC[566]VQNSHQEAR	K	N	11	3	1121.67	1746.84	1746.84	583.287	583.288	1746.84	583.288	0.0002	7.654e-09	31.736	18.566	1	2	0	149	159	56775968	2C(463.2365)		TRUE	sp|Q9H0L4|CSTFT_HUMAN	Q9H0L4	CSTFT_HUMAN	CSTF2T	Cleavage stimulation factor subunit 2 tau variant				2022-09-06-KB-FS-sp3scale-B2.17757.17757.2	interact-2022-09-06-KB-FS-sp3scale-B2.pep.xml	NQCEGIKK	NQC[566]EGIKK	R	Y	8	2	1287.78	1381.69	1381.7	691.853	691.855	1381.7
2022-08-13-KB-noFAIMS-FS-A2.13610.13610.2	interact-2022-08-13-KB-noFAIMS-FS-A2.pep.xml	EAADDCAK	EAADDC[566]AK	R	A	8	2	1121.82	1284.56	1284.56	643.286	643.289	1284.56	643.287	0.005	0.00157955	17.887	10.675	0.9988	2	0	1477	1484	31956730	6C(463.2365)		TRUE	sp|Q92616|GCN1_HUMAN	Q92616	GCN1_HUMAN	GCN1	eIF-2-alpha kinase activator GCN1				2022-09-06-KB-FS-sp3scale-B2.17763.17763.3	interact-2022-09-06-KB-FS-sp3scale-B2.pep.xml	CHMEENQR	C[566]HMEENQR	R	V	8	3	1288.01	1508.64	1508.64	503.887	503.888	1508.64
2022-08-13-KB-noFAIMS-FS-A2.13614.13614.3	interact-2022-08-13-KB-noFAIMS-FS-A2.pep.xml	SVAEQHTPVCSR	SVAEQHTPVC[566]SR	R	F	12	3	1121.98	1775.85	1775.85	592.958	592.959	1775.86	592.959	-0.0018	1.70699	13.064	11.854	0.2222	2	0	360	371	33791900	10C(463.2365)		TRUE	sp|O14686|KMT2D_HUMAN	O14686	KMT2D_HUMAN	KMT2D	Histone-lysine N-methyltransferase 2D				2022-09-06-KB-FS-sp3scale-B2.17767.17767.2	interact-2022-09-06-KB-FS-sp3scale-B2.pep.xml	SAAGAGCSK	SAAGAGC[566]SK	R	V	9	2	1288.17	1214.56	1214.57	608.288	608.291	1213.57
2022-08-13-KB-noFAIMS-FS-A2.13615.13615.2	interact-2022-08-13-KB-noFAIMS-FS-A2.pep.xml	MMGRREDSR	M[147]M[147]GRREDSR	K	E	9	2	1122.03	1168.51	1168.51	585.262	585.263	1168.51	585.261	0.0034	0.158028	13.71	10.839	0.3	2	1	1061	1069	45552320	1M(15.9949), 2M(15.9949)		TRUE	sp|P49750|YLPM1_HUMAN	P49750	YLPM1_HUMAN	YLPM1	YLP motif-containing protein 1				2022-09-06-KB-FS-sp3scale-B2.17773.17773.2	interact-2022-09-06-KB-FS-sp3scale-B2.pep.xml	CHMEENQR	C[566]HMEENQR	R	V	8	2	1288.41	1508.64	1508.63	755.326	755.325	1508.64
2022-08-13-KB-noFAIMS-FS-A2.13617.13617.2	interact-2022-08-13-KB-noFAIMS-FS-A2.pep.xml	CDAGGPR	C[566]DAGGPR	R	Q	7	2	1122.1	1137.51	1137.52	569.765	569.766	1137.52	569.766	-0.0003	0.000590067	18.415	9.247	0.9999	2	0	31	37	31068554	1C(463.2365)		TRUE	sp|Q9NXG2|THUM1_HUMAN	Q9NXG2	THUM1_HUMAN	THUMPD1	THUMP domain-containing protein 1				2022-09-06-KB-FS-sp3scale-B2.17777.17777.3	interact-2022-09-06-KB-FS-sp3scale-B2.pep.xml	SEKPESCDNVK	SEKPESC[566]DNVK	K	V	11	3	1288.58	1697.78	1697.79	566.934	566.936	1697.79
2022-08-13-KB-noFAIMS-FS-A2.13618.13618.3	interact-2022-08-13-KB-noFAIMS-FS-A2.pep.xml	EETQEDKDCPIKEEK	EETQEDKDC[566]PIKEEK	K	G	15	3	1122.14	2283.05	2283.05	762.023	762.024	2283.05	762.024	-0.0002	4.13932e-07	31.827	17.644	1	2	2	336	350	42314616	9C(463.2365)		TRUE	sp|P18031|PTN1_HUMAN	P18031	PTN1_HUMAN	PTPN1	Tyrosine-protein phosphatase non-receptor type 1				2022-09-06-KB-FS-sp3scale-B2.17781.17781.2	interact-2022-09-06-KB-FS-sp3scale-B2.pep.xml	CSNHLQDK	C[566]SNHLQDK	R	I	8	2	1288.74	1406.65	1406.66	704.332	704.336	1406.65
2022-08-13-KB-noFAIMS-FS-A2.13619.13619.2	interact-2022-08-13-KB-noFAIMS-FS-A2.pep.xml	AAETCQEPK	AAETC[566]QEPK	K	E	9	2	1122.19	1438.67	1438.67	720.341	720.341	1438.67	720.342	-0.0017	0.0283645	17.125	13.482	0.9925	2	0	83	91	114229192	5C(463.2365)		TRUE	sp|Q9P032|NDUF4_HUMAN	Q9P032	NDUF4_HUMAN	NDUFAF4	NADH dehydrogenase [ubiquinone] 1 alpha subcomplex assembly factor 4				2022-09-06-KB-FS-sp3scale-B2.17786.17786.3	interact-2022-09-06-KB-FS-sp3scale-B2.pep.xml	SQKPEAGGCGAPAAR	SQKPEAGGC[566]GAPAAR	R	E	15	3	1288.93	1861.9	1861.9	621.64	621.641	1861.9
2022-08-13-KB-noFAIMS-FS-A2.13626.13626.4	interact-2022-08-13-KB-noFAIMS-FS-A2.pep.xml	EETQEDKDCPIKEEK	EETQEDKDC[566]PIKEEK	K	G	15	4	1122.47	2284.05	2284.07	572.021	572.024	2283.05	571.77	1.0163	0.000432608	22.011	12.711	0.9991	2	2	336	350	38847168	9C(463.2365)		TRUE	sp|P18031|PTN1_HUMAN	P18031	PTN1_HUMAN	PTPN1	Tyrosine-protein phosphatase non-receptor type 1				2022-09-06-KB-FS-sp3scale-B2.17797.17797.2	interact-2022-09-06-KB-FS-sp3scale-B2.pep.xml	KVIHEKDGK		K	I	9	2	1289.38	1052.59	1052.6	527.305	527.306	1052.6
2022-08-13-KB-noFAIMS-FS-A2.13629.13629.2	interact-2022-08-13-KB-noFAIMS-FS-A2.pep.xml	VGVNGFGR		K	I	8	2	1122.59	804.431	804.43	403.223	403.223	804.424	403.219	0.0062	0.00226305	19.306	11.579	0.9984	2	0	6	13	24710856			TRUE	sp|P04406|G3P_HUMAN	P04406	G3P_HUMAN	GAPDH	Glyceraldehyde-3-phosphate dehydrogenase				2022-09-06-KB-FS-sp3scale-B2.17798.17798.2	interact-2022-09-06-KB-FS-sp3scale-B2.pep.xml	SEKPESCDNVK	SEKPESC[566]DNVK	K	V	11	2	1289.42	1697.78	1697.79	849.898	849.901	1697.79
2022-08-13-KB-noFAIMS-FS-A2.13638.13638.3	interact-2022-08-13-KB-noFAIMS-FS-A2.pep.xml	FGAPHASESCSK	FGAPHASESC[566]SK	R	N	12	3	1122.94	1684.77	1684.79	562.596	562.602	1682.77	561.929	2.0197	1.07358e-05	24.371	15.391	1	2	0	656	667	11116234	10C(463.2365)		TRUE	sp|O75170|PP6R2_HUMAN	O75170	PP6R2_HUMAN	PPP6R2	Serine/threonine-protein phosphatase 6 regulatory subunit 2				2022-09-06-KB-FS-sp3scale-B2.17810.17810.2	interact-2022-09-06-KB-FS-sp3scale-B2.pep.xml	GKQECMDSK	GKQEC[566]MDSK	K	L	9	2	1289.91	1487.67	1487.67	744.84	744.841	1487.67
2022-08-13-KB-noFAIMS-FS-A2.13643.13643.2	interact-2022-08-13-KB-noFAIMS-FS-A2.pep.xml	NFRNPLAK		R	-	8	2	1123.14	958.534	958.534	480.274	480.274	958.535	480.275	-0.0009	0.0630471	17.314	13.673	0.7993	2	1	427	434	16113719			TRUE	sp|P06733|ENOA_HUMAN	P06733	ENOA_HUMAN	ENO1	Alpha-enolase				2022-09-06-KB-FS-sp3scale-B2.17824.17824.2	interact-2022-09-06-KB-FS-sp3scale-B2.pep.xml	SQKPEAGGCGAPAAR	SQKPEAGGC[566]GAPAAR	R	E	15	2	1290.81	1861.9	1861.9	931.958	931.959	1861.9
2022-08-13-KB-noFAIMS-FS-A2.13666.13666.3	interact-2022-08-13-KB-noFAIMS-FS-A2.pep.xml	SQQCQGNELTRPSASSQEK	SQQC[566]QGNELTRPSASSQEK	K	S	19	3	1124.29	2540.2	2540.18	847.741	847.735	2540.19	847.736	-0.0034	1e-14	45.337	16.179	1	2	1	221	239	59728720	4C(463.2365)		TRUE	sp|Q9UNY4|TTF2_HUMAN	Q9UNY4	TTF2_HUMAN	TTF2	Transcription termination factor 2				2022-09-06-KB-FS-sp3scale-B2.17832.17832.2	interact-2022-09-06-KB-FS-sp3scale-B2.pep.xml	TGATSSCNR	TGATSSC[566]NR	R	M	9	2	1291.13	1359.6	1359.6	680.807	680.809	1358.62
2022-08-13-KB-noFAIMS-FS-A2.13667.13667.2	interact-2022-08-13-KB-noFAIMS-FS-A2.pep.xml	TGSQGQCTQVR	TGSQGQC[566]TQVR	R	V	11	2	1124.42	1626.78	1626.77	814.398	814.393	1626.77	814.393	-0.0014	3.79312e-06	26.823	14.052	1	2	0	21	31	562366780	7C(463.2365)		TRUE	sp|P62857|RS28_HUMAN	P62857	RS28_HUMAN	RPS28	40S ribosomal protein S28				2022-09-06-KB-FS-sp3scale-B2.17833.17833.3	interact-2022-09-06-KB-FS-sp3scale-B2.pep.xml	CNLENKKEEVSR	C[566]NLENKKEEVSR	K	L	12	3	1291.17	1910.94	1910.94	637.987	637.988	1910.95
2022-08-13-KB-noFAIMS-FS-A2.13669.13669.3	interact-2022-08-13-KB-noFAIMS-FS-A2.pep.xml	EETQEDKDCPIKEEK	EETQEDKDC[566]PIKEEK	K	G	15	3	1124.5	2283.07	2283.05	762.03	762.024	2283.05	762.024	-0.0002	2.7527e-10	37.458	17.232	1	2	2	336	350	32534890	9C(463.2365)		TRUE	sp|P18031|PTN1_HUMAN	P18031	PTN1_HUMAN	PTPN1	Tyrosine-protein phosphatase non-receptor type 1				2022-09-06-KB-FS-sp3scale-B2.17840.17840.3	interact-2022-09-06-KB-FS-sp3scale-B2.pep.xml	YHTVNGHNCEVR	YHTVNGHNC[566]EVR	K	K	12	3	1291.46	1890.87	1890.87	631.297	631.298	1890.87
2022-08-13-KB-noFAIMS-FS-A2.13670.13670.3	interact-2022-08-13-KB-noFAIMS-FS-A2.pep.xml	GADQKPTSADCAVR	GADQKPTSADC[566]AVR	R	A	14	3	1124.54	1880.91	1880.9	627.976	627.973	1880.9	627.973	-0.0009	5.0273e-10	43.624	16.535	1	2	1	646	659	450903808	11C(463.2365)		TRUE	sp|Q8IX01|SUGP2_HUMAN	Q8IX01	SUGP2_HUMAN	SUGP2	SURP and G-patch domain-containing protein 2				2022-09-06-KB-FS-sp3scale-B2.17879.17879.3	interact-2022-09-06-KB-FS-sp3scale-B2.pep.xml	KPLKPCCACPETK	KPLKPC[160]C[160]AC[566]PETK	K	K	13	3	1293.03	1993.92	1993.93	665.649	665.651	1993.97
2022-08-13-KB-noFAIMS-FS-A2.13673.13673.3	interact-2022-08-13-KB-noFAIMS-FS-A2.pep.xml	DGVCGPPPSKK	DGVC[566]GPPPSKK	K	M	11	3	1124.67	1546.78	1546.77	516.6	516.598	1546.77	516.599	-0.0019	3.89148e-07	29.782	13.987	1	2	0	499	509	129604664	4C(463.2365)		TRUE	sp|Q08J23|NSUN2_HUMAN	Q08J23	NSUN2_HUMAN	NSUN2	tRNA (cytosine(34)-C(5))-methyltransferase				2022-09-06-KB-FS-sp3scale-B2.17883.17883.3	interact-2022-09-06-KB-FS-sp3scale-B2.pep.xml	ECYQSHR	EC[566]YQSHR	K	D	7	3	1293.43	1384.61	1384.61	462.543	462.544	1384.61
2022-08-13-KB-noFAIMS-FS-A2.13674.13674.3	interact-2022-08-13-KB-noFAIMS-FS-A2.pep.xml	VKLLLQVQHASK		R	Q	12	3	1124.71	1362.84	1362.84	455.287	455.286	1362.83	455.286	0.0003	4.86795e-05	29.724	13.193	0.9998	2	1	32	43	113195072			FALSE	sp|P05141|ADT2_HUMAN	P05141	ADT2_HUMAN	SLC25A5	ADP/ATP translocase 2	SLC25A4, SLC25A6	sp|P12235|ADT1_HUMAN, sp|P12236|ADT3_HUMAN		2022-09-06-KB-FS-sp3scale-B2.17887.17887.4	interact-2022-09-06-KB-FS-sp3scale-B2.pep.xml	YHTVNGHNCEVR	YHTVNGHNC[566]EVR	K	K	12	4	1293.71	1890.86	1890.87	473.723	473.725	1890.87
2022-08-13-KB-noFAIMS-FS-A2.13675.13675.2	interact-2022-08-13-KB-noFAIMS-FS-A2.pep.xml	DCGDAEGNSK	DC[566]GDAEGNSK	K	K	10	2	1124.75	1457.61	1457.6	729.813	729.809	1457.6	729.809	0.0006	0.000100478	18.538	9.013	1	2	0	94	103	42218820	2C(463.2365)		TRUE	sp|O43148|MCES_HUMAN	O43148	MCES_HUMAN	RNMT	mRNA cap guanine-N7 methyltransferase				2022-09-06-KB-FS-sp3scale-B2.17888.17888.2	interact-2022-09-06-KB-FS-sp3scale-B2.pep.xml	SCSQGSSTPR	SC[566]SQGSSTPR	K	K	10	2	1293.75	1472.66	1472.66	737.336	737.338	1471.67
2022-08-13-KB-noFAIMS-FS-A2.13678.13678.2	interact-2022-08-13-KB-noFAIMS-FS-A2.pep.xml	LASTSCGQK	LASTSC[566]GQK	K	S	9	2	1124.86	1356.67	1356.66	679.342	679.337	1356.66	679.339	-0.0054	0.00046145	23.099	13.279	0.9997	2	0	509	517	21142518	6C(463.2365)		TRUE	sp|O75410|TACC1_HUMAN	O75410	TACC1_HUMAN	TACC1	Transforming acidic coiled-coil-containing protein 1				2022-09-06-KB-FS-sp3scale-B2.17890.17890.2	interact-2022-09-06-KB-FS-sp3scale-B2.pep.xml	ILSIMYYAR	ILSIM[147]YYAR	R	E	9	2	1293.83	1144.6	1144.6	573.305	573.306	1144.6
2022-08-13-KB-noFAIMS-FS-A2.13680.13680.2	interact-2022-08-13-KB-noFAIMS-FS-A2.pep.xml	DCSTQTER	DC[566]STQTER	R	G	8	2	1124.95	1401.62	1401.61	701.818	701.812	1401.61	701.814	-0.0025	0.00104868	18.662	10.154	0.9998	2	0	861	868	149288512	2C(463.2365)		TRUE	sp|Q4VCS5|AMOT_HUMAN	Q4VCS5	AMOT_HUMAN	AMOT	Angiomotin				2022-09-06-KB-FS-sp3scale-B2.17920.17920.2	interact-2022-09-06-KB-FS-sp3scale-B2.pep.xml	YHTVNGHNCEVR	YHTVNGHNC[566]EVR	K	K	12	2	1295.03	1890.87	1890.87	946.441	946.443	1890.87
2022-08-13-KB-noFAIMS-FS-A2.13681.13681.2	interact-2022-08-13-KB-noFAIMS-FS-A2.pep.xml	TGSQGQCTQVR	TGSQGQC[566]TQVR	R	V	11	2	1124.98	1626.78	1626.77	814.398	814.393	1626.77	814.393	-0.0014	0.0012186	22.135	13.398	0.9998	2	0	21	31	562366780	7C(463.2365)		TRUE	sp|P62857|RS28_HUMAN	P62857	RS28_HUMAN	RPS28	40S ribosomal protein S28				2022-09-06-KB-FS-sp3scale-B2.17934.17934.3	interact-2022-09-06-KB-FS-sp3scale-B2.pep.xml	QAQPSCAPASRPPAK	QAQPSC[566]APASRPPAK	K	Q	15	3	1295.61	1970.98	1970.99	658.002	658.004	1970.99
2022-08-13-KB-noFAIMS-FS-A2.13700.13700.3	interact-2022-08-13-KB-noFAIMS-FS-A2.pep.xml	SQQCQGNELTRPSASSQEK	SQQC[566]QGNELTRPSASSQEK	K	S	19	3	1125.75	2540.2	2540.18	847.741	847.735	2540.19	847.736	-0.0034	0.0269844	17.052	12.398	0.9835	2	1	221	239	59728720	4C(463.2365)		TRUE	sp|Q9UNY4|TTF2_HUMAN	Q9UNY4	TTF2_HUMAN	TTF2	Transcription termination factor 2				2022-09-06-KB-FS-sp3scale-B2.17939.17939.2	interact-2022-09-06-KB-FS-sp3scale-B2.pep.xml	AASCGEGK	AASC[566]GEGK	R	K	8	2	1295.81	1185.58	1185.58	593.795	593.797	1184.54
2022-08-13-KB-noFAIMS-FS-A2.13710.13710.2	interact-2022-08-13-KB-noFAIMS-FS-A2.pep.xml	GADQKPTSADCAVR	GADQKPTSADC[566]AVR	R	A	14	2	1126.16	1880.91	1880.9	941.463	941.456	1880.9	941.457	-0.0019	2.5018e-10	34.178	11.863	1	2	1	646	659	51733996	11C(463.2365)		TRUE	sp|Q8IX01|SUGP2_HUMAN	Q8IX01	SUGP2_HUMAN	SUGP2	SURP and G-patch domain-containing protein 2				2022-09-06-KB-FS-sp3scale-B2.17954.17954.2	interact-2022-09-06-KB-FS-sp3scale-B2.pep.xml	CIQEKDEK	C[566]IQEKDEK	K	L	8	2	1296.76	1454.7	1454.7	728.356	728.357	1454.7
2022-08-13-KB-noFAIMS-FS-A2.13711.13711.2	interact-2022-08-13-KB-noFAIMS-FS-A2.pep.xml	GEGTEEAECK	GEGTEEAEC[566]K	K	K	10	2	1126.2	1514.67	1514.66	758.342	758.34	1514.65	758.332	0.0156	0.0348939	15.329	8.73	0.8969	2	0	1306	1315	28413608	9C(463.2365)		TRUE	sp|Q02952|AKA12_HUMAN	Q02952	AKA12_HUMAN	AKAP12	A-kinase anchor protein 12				2022-09-06-KB-FS-sp3scale-B2.17962.17962.2	interact-2022-09-06-KB-FS-sp3scale-B2.pep.xml	VPDHHPC	VPDHHPC[566]	R	-	7	2	1297.08	1266.57	1266.58	634.293	634.295	1266.58
2022-08-13-KB-noFAIMS-FS-A2.13712.13712.2	interact-2022-08-13-KB-noFAIMS-FS-A2.pep.xml	DGVCGPPPSKK	DGVC[566]GPPPSKK	K	M	11	2	1126.24	1546.78	1546.77	774.399	774.394	1546.77	774.395	-0.0017	2.90787e-05	27.111	14.604	1	2	0	499	509	35474844	4C(463.2365)		TRUE	sp|Q08J23|NSUN2_HUMAN	Q08J23	NSUN2_HUMAN	NSUN2	tRNA (cytosine(34)-C(5))-methyltransferase				2022-09-06-KB-FS-sp3scale-B2.17966.17966.2	interact-2022-09-06-KB-FS-sp3scale-B2.pep.xml	YIDQEELNK		K	T	9	2	1297.24	1150.55	1150.55	576.28	576.282	1150.55
2022-08-13-KB-noFAIMS-FS-A2.13721.13721.2	interact-2022-08-13-KB-noFAIMS-FS-A2.pep.xml	SETACEDR	SETAC[566]EDR	K	S	8	2	1126.6	1372.59	1372.59	687.304	687.303	1372.59	687.3	0.0061	0.0343972	15.373	12.072	0.9457	2	0	31	38	33885756	5C(463.2365)		TRUE	sp|Q9NWZ5|UCKL1_HUMAN	Q9NWZ5	UCKL1_HUMAN	UCKL1	Uridine-cytidine kinase-like 1				2022-09-06-KB-FS-sp3scale-B2.17968.17968.3	interact-2022-09-06-KB-FS-sp3scale-B2.pep.xml	LKPDPEPDDKNQEPSSCK	LKPDPEPDDKNQEPSSC[566]K	R	S	18	3	1297.32	2489.16	2489.17	830.729	830.73	2489.17
2022-08-13-KB-noFAIMS-FS-A2.13723.13723.5	interact-2022-08-13-KB-noFAIMS-FS-A2.pep.xml	IAHIMGPPDRCEHAAR	IAHIMGPPDRC[566]EHAAR	K	I	16	5	1126.68	2236.1	2236.1	448.228	448.227	2236.09	448.226	0.0036	1.64101e-08	34.069	12.135	1	2	1	369	384	66863752	11C(463.2365)		TRUE	sp|Q92945|FUBP2_HUMAN	Q92945	FUBP2_HUMAN	KHSRP	Far upstream element-binding protein 2				2022-09-06-KB-FS-sp3scale-B2.17971.17971.2	interact-2022-09-06-KB-FS-sp3scale-B2.pep.xml	SGGSGGCSGAGGASNCGTGSGR	SGGSGGC[566]SGAGGASNC[160]GTGSGR	R	S	22	2	1297.44	2262.92	2262.93	1132.47	1132.47	2262.93
2022-08-13-KB-noFAIMS-FS-A2.13728.13728.3	interact-2022-08-13-KB-noFAIMS-FS-A2.pep.xml	SVSGTDVQEECREK	SVSGTDVQEEC[566]REK	K	G	14	3	1127.15	2028.93	2028.95	677.318	677.323	2028.94	677.319	0.0113	1.32482e-05	26.784	13.307	1	2	1	244	257	103733752	11C(463.2365)		TRUE	sp|P49321|NASP_HUMAN	P49321	NASP_HUMAN	NASP	Nuclear autoantigenic sperm protein				2022-09-06-KB-FS-sp3scale-B2.17984.17984.3	interact-2022-09-06-KB-FS-sp3scale-B2.pep.xml	KEDCVKGDPVEK	KEDC[566]VKGDPVEK	K	E	12	3	1297.96	1808.89	1808.89	603.97	603.971	1808.89
2022-08-13-KB-noFAIMS-FS-A2.13730.13730.5	interact-2022-08-13-KB-noFAIMS-FS-A2.pep.xml	ATQCVPKEEIKDDNPHLK	ATQC[566]VPKEEIKDDNPHLK	K	N	18	5	1127.34	2527.27	2527.27	506.461	506.461	2527.27	506.461	-0.0009	6.40203e-09	33.076	13.627	1	2	2	121	138	113515944	4C(463.2365)		TRUE	sp|Q9HAV7|GRPE1_HUMAN	Q9HAV7	GRPE1_HUMAN	GRPEL1	GrpE protein homolog 1, mitochondrial				2022-09-06-KB-FS-sp3scale-B2.18002.18002.2	interact-2022-09-06-KB-FS-sp3scale-B2.pep.xml	SGGSGGCSGAGGASNCGTGSGR	SGGSGGC[566]SGAGGASNC[160]GTGSGR	R	S	22	2	1298.69	2262.92	2262.93	1132.47	1132.47	2262.93
2022-08-13-KB-noFAIMS-FS-A2.13731.13731.2	interact-2022-08-13-KB-noFAIMS-FS-A2.pep.xml	LCSSSSSDTSSR	LC[566]SSSSSDTSSR	R	S	12	2	1127.38	1678.74	1678.74	840.376	840.376	1678.74	840.377	-0.0026	2.31756e-09	32.23	9.499	1	2	0	405	416	86146568	2C(463.2365)		TRUE	sp|Q86WB0|NIPA_HUMAN	Q86WB0	NIPA_HUMAN	ZC3HC1	Nuclear-interacting partner of ALK				2022-09-06-KB-FS-sp3scale-B2.18004.18004.2	interact-2022-09-06-KB-FS-sp3scale-B2.pep.xml	VPDHHPC	VPDHHPC[566]	R	-	7	2	1298.77	1266.57	1266.58	634.293	634.295	1266.58
2022-08-13-KB-noFAIMS-FS-A2.13732.13732.4	interact-2022-08-13-KB-noFAIMS-FS-A2.pep.xml	ATQCVPKEEIKDDNPHLK	ATQC[566]VPKEEIKDDNPHLK	K	N	18	4	1127.42	2527.27	2527.27	632.824	632.824	2527.27	632.824	-0.0014	2.3399e-10	39.253	13.26	1	2	2	121	138	107210600	4C(463.2365)		TRUE	sp|Q9HAV7|GRPE1_HUMAN	Q9HAV7	GRPE1_HUMAN	GRPEL1	GrpE protein homolog 1, mitochondrial				2022-09-06-KB-FS-sp3scale-B2.18005.18005.3	interact-2022-09-06-KB-FS-sp3scale-B2.pep.xml	SGGSGGCSGAGGASNCGTGSGR	SGGSGGC[566]SGAGGASNC[160]GTGSGR	R	S	22	3	1298.81	2262.92	2262.95	755.315	755.325	2262.93
2022-08-13-KB-noFAIMS-FS-A2.13733.13733.3	interact-2022-08-13-KB-noFAIMS-FS-A2.pep.xml	RCQYVTEK	RC[566]QYVTEK	K	V	8	3	1127.47	1488.73	1488.73	497.251	497.251	1488.73	497.252	-0.0028	0.0761728	18.356	14.453	0.9818	2	0	201	208	71121768	2C(463.2365)		FALSE	sp|P04075|ALDOA_HUMAN	P04075	ALDOA_HUMAN	ALDOA	Fructose-bisphosphate aldolase A	ALDOC	sp|P09972|ALDOC_HUMAN		2022-09-06-KB-FS-sp3scale-B2.18007.18007.2	interact-2022-09-06-KB-FS-sp3scale-B2.pep.xml	IFVNDDR		R	H	7	2	1298.89	877.426	877.428	439.72	439.721	877.429
2022-08-13-KB-noFAIMS-FS-A2.13735.13735.2	interact-2022-08-13-KB-noFAIMS-FS-A2.pep.xml	KCTSDELR	KC[566]TSDELR	R	A	8	2	1127.55	1413.68	1413.66	707.849	707.838	1413.69	707.85	-0.0247	0.00220488	19.089	15.4	0.97	2	0	263	270	15684	2C(463.2365)		TRUE	sp|Q8IWC1|MA7D3_HUMAN	Q8IWC1	MA7D3_HUMAN	MAP7D3	MAP7 domain-containing protein 3				2022-09-06-KB-FS-sp3scale-B2.18017.18017.2	interact-2022-09-06-KB-FS-sp3scale-B2.pep.xml	IGAEVYHNLK		R	N	10	2	1299.65	1142.55	1142.56	572.284	572.287	1142.61
2022-08-13-KB-noFAIMS-FS-A2.13737.13737.4	interact-2022-08-13-KB-noFAIMS-FS-A2.pep.xml	VCQASQLQGQKEESCVPVHQK	VC[566]QASQLQGQKEESC[160]VPVHQK	R	T	21	4	1127.62	2845.38	2845.38	712.352	712.351	2845.38	712.352	-0.0017	0	52.233	14.476	1	2	1	375	395	58797708	15C(57.0215), 2C(463.2365)		TRUE	sp|Q92667|AKAP1_HUMAN	Q92667	AKAP1_HUMAN	AKAP1	A-kinase anchor protein 1, mitochondrial				2022-09-06-KB-FS-sp3scale-B2.18018.18018.2	interact-2022-09-06-KB-FS-sp3scale-B2.pep.xml	TCAGESK	TC[566]AGESK	R	D	7	2	1299.69	1157.53	1157.53	579.771	579.773	1157.53
2022-08-13-KB-noFAIMS-FS-A2.13740.13740.2	interact-2022-08-13-KB-noFAIMS-FS-A2.pep.xml	LCSSSSSDTSSR	LC[566]SSSSSDTSSR	R	S	12	2	1127.75	1678.74	1678.74	840.376	840.376	1678.74	840.377	-0.0026	6.64895e-06	23.602	14.268	1	2	0	405	416	86146568	2C(463.2365)		TRUE	sp|Q86WB0|NIPA_HUMAN	Q86WB0	NIPA_HUMAN	ZC3HC1	Nuclear-interacting partner of ALK				2022-09-06-KB-FS-sp3scale-B2.18020.18020.2	interact-2022-09-06-KB-FS-sp3scale-B2.pep.xml	ELAHCQK	ELAHC[566]QK	R	V	7	2	1299.77	1290.63	1290.63	646.322	646.323	1290.63
2022-08-13-KB-noFAIMS-FS-A2.13752.13752.5	interact-2022-08-13-KB-noFAIMS-FS-A2.pep.xml	IAHIMGPPDRCEHAAR	IAHIMGPPDRC[566]EHAAR	K	I	16	5	1128.23	2238.1	2238.1	448.627	448.627	2236.09	448.226	2.0051	0.000579885	21.707	13.049	0.9999	2	1	369	384	61278488	11C(463.2365)		TRUE	sp|Q92945|FUBP2_HUMAN	Q92945	FUBP2_HUMAN	KHSRP	Far upstream element-binding protein 2				2022-09-06-KB-FS-sp3scale-B2.18021.18021.2	interact-2022-09-06-KB-FS-sp3scale-B2.pep.xml	VAGCSVHK	VAGC[566]SVHK	R	G	8	2	1299.81	1262.63	1262.64	632.324	632.325	1262.64
2022-08-13-KB-noFAIMS-FS-A2.13754.13754.4	interact-2022-08-13-KB-noFAIMS-FS-A2.pep.xml	IAHIMGPPDRCEHAAR	IAHIMGPPDRC[566]EHAAR	K	I	16	4	1128.31	2238.1	2238.09	560.532	560.53	2236.09	560.03	1.9997	0.000143629	21.964	12.036	1	2	1	369	384	27126054	11C(463.2365)		TRUE	sp|Q92945|FUBP2_HUMAN	Q92945	FUBP2_HUMAN	KHSRP	Far upstream element-binding protein 2				2022-09-06-KB-FS-sp3scale-B2.18022.18022.2	interact-2022-09-06-KB-FS-sp3scale-B2.pep.xml	CNEQPNR	C[566]NEQPNR	K	V	7	2	1299.85	1322.59	1322.6	662.304	662.306	1322.6
2022-08-13-KB-noFAIMS-FS-A2.13768.13768.2	interact-2022-08-13-KB-noFAIMS-FS-A2.pep.xml	TCTESDVSQSQNSR	TC[566]TESDVSQSQNSR	K	S	14	2	1128.88	2003.88	2003.88	1002.95	1002.95	2003.88	1002.95	-0.0019	0.982846	11.723	0	0.4224	2	0	15	28	17734862	2C(463.2365)		TRUE	sp|O95677|EYA4_HUMAN	O95677	EYA4_HUMAN	EYA4	Eyes absent homolog 4				2022-09-06-KB-FS-sp3scale-B2.18024.18024.2	interact-2022-09-06-KB-FS-sp3scale-B2.pep.xml	EQAQSCR	EQAQSC[566]R	R	Q	7	2	1299.92	1283.58	1283.59	642.798	642.801	1283.59
2022-08-13-KB-noFAIMS-FS-A2.13782.13782.2	interact-2022-08-13-KB-noFAIMS-FS-A2.pep.xml	ETTEAACR	ETTEAAC[566]R	K	Y	8	2	1129.45	1342.59	1342.6	672.3	672.309	1342.61	672.313	-0.0076	8.56988e-05	23.523	11.815	1	2	0	170	177	14187208	7C(463.2365)		TRUE	sp|Q9Y2Q3|GSTK1_HUMAN	Q9Y2Q3	GSTK1_HUMAN	GSTK1	Glutathione S-transferase kappa 1				2022-09-06-KB-FS-sp3scale-B2.18057.18057.2	interact-2022-09-06-KB-FS-sp3scale-B2.pep.xml	CNEQPNR	C[566]NEQPNR	K	V	7	2	1301.24	1322.59	1322.6	662.304	662.306	1322.6
2022-08-13-KB-noFAIMS-FS-A2.13787.13787.3	interact-2022-08-13-KB-noFAIMS-FS-A2.pep.xml	MKETPLSNCERR	MKETPLSNC[566]ERR	-	F	12	3	1129.65	1925.94	1925.93	642.986	642.985	1925.94	642.987	-0.0054	0.0455555	16.819	12.775	0.9598	2	1	1	12	17996348	9C(463.2365)		TRUE	sp|Q06265|EXOS9_HUMAN	Q06265	EXOS9_HUMAN	EXOSC9	Exosome complex component RRP45				2022-09-06-KB-FS-sp3scale-B2.18064.18064.2	interact-2022-09-06-KB-FS-sp3scale-B2.pep.xml	EQAQSCR	EQAQSC[566]R	R	Q	7	2	1301.52	1283.58	1283.59	642.798	642.801	1283.59
2022-08-13-KB-noFAIMS-FS-A2.13796.13796.2	interact-2022-08-13-KB-noFAIMS-FS-A2.pep.xml	TPTSGQSVSTCSSK	TPTSGQSVSTC[566]SSK	R	N	14	2	1130.34	1831.87	1831.87	916.941	916.941	1831.86	916.935	0.0125	7.183e-11	25.791	10.752	1	2	0	165	178	8287844	11C(463.2365)		TRUE	sp|Q32NC0|CR021_HUMAN	Q32NC0	CR021_HUMAN	C18orf21	UPF0711 protein C18orf21				2022-09-06-KB-FS-sp3scale-B2.18081.18081.2	interact-2022-09-06-KB-FS-sp3scale-B2.pep.xml	TCTADSK	TC[566]TADSK	R	A	7	2	1302.43	1187.54	1187.54	594.777	594.778	1187.54
2022-08-13-KB-noFAIMS-FS-A2.13798.13798.2	interact-2022-08-13-KB-noFAIMS-FS-A2.pep.xml	LSQECEK	LSQEC[566]EK	R	L	7	2	1130.42	1298.62	1298.61	650.316	650.313	1298.61	650.313	0	0.0456914	16.551	15.897	0.9871	2	0	266	272	38923300	5C(463.2365)		TRUE	sp|P34932|HSP74_HUMAN	P34932	HSP74_HUMAN	HSPA4	Heat shock 70 kDa protein 4				2022-09-06-KB-FS-sp3scale-B2.18082.18082.3	interact-2022-09-06-KB-FS-sp3scale-B2.pep.xml	NHDGECTAAPTNR	NHDGEC[566]TAAPTNR	R	Q	13	3	1302.58	1847.81	1847.82	616.944	616.946	1847.82
2022-08-13-KB-noFAIMS-FS-A2.13807.13807.2	interact-2022-08-13-KB-noFAIMS-FS-A2.pep.xml	RCQYVTEK	RC[566]QYVTEK	K	V	8	2	1130.79	1488.74	1488.73	745.378	745.372	1488.73	745.374	-0.0025	0.00233241	19.519	12.837	0.9998	2	0	201	208	37998860	2C(463.2365)		FALSE	sp|P04075|ALDOA_HUMAN	P04075	ALDOA_HUMAN	ALDOA	Fructose-bisphosphate aldolase A	ALDOC	sp|P09972|ALDOC_HUMAN		2022-09-06-KB-FS-sp3scale-B2.18083.18083.2	interact-2022-09-06-KB-FS-sp3scale-B2.pep.xml	ENSSCGR	ENSSC[566]GR	K	F	7	2	1302.62	1214.53	1214.53	608.27	608.273	1214.53
2022-08-13-KB-noFAIMS-FS-A2.13810.13810.3	interact-2022-08-13-KB-noFAIMS-FS-A2.pep.xml	SPGRGDCSTNSPVGVSK	SPGRGDC[566]STNSPVGVSK	R	V	17	3	1130.91	2111	2111.01	704.674	704.677	2110	704.342	1.0056	0.0483794	15.185	11.589	0.791	2	1	938	954	931713	7C(463.2365)		TRUE	sp|Q96L73|NSD1_HUMAN	Q96L73	NSD1_HUMAN	NSD1	Histone-lysine N-methyltransferase, H3 lysine-36 and H4 lysine-20 specific				2022-09-06-KB-FS-sp3scale-B2.18088.18088.2	interact-2022-09-06-KB-FS-sp3scale-B2.pep.xml	KGACAVEGSK	KGAC[566]AVEGSK	K	K	10	2	1302.82	1411.7	1411.71	706.859	706.86	1411.71
2022-08-13-KB-noFAIMS-FS-A2.13812.13812.2	interact-2022-08-13-KB-noFAIMS-FS-A2.pep.xml	DNIQGITKPAIR		R	R	12	2	1131	1324.75	1324.75	663.383	663.38	1324.75	663.38	-0.0002	1.11545e-05	25.881	11.625	1	2	1	25	36	54694028			TRUE	sp|P62805|H4_HUMAN	P62805	H4_HUMAN	HIST1H4A	Histone H4				2022-09-06-KB-FS-sp3scale-B2.18092.18092.3	interact-2022-09-06-KB-FS-sp3scale-B2.pep.xml	EADEGCKKPLER	EADEGC[566]KKPLER	R	L	12	3	1302.98	1836.89	1836.92	613.305	613.314	1836.9
2022-08-13-KB-noFAIMS-FS-A2.13813.13813.2	interact-2022-08-13-KB-noFAIMS-FS-A2.pep.xml	ETTEAACR	ETTEAAC[566]R	K	Y	8	2	1131.04	1342.62	1342.61	672.316	672.312	1342.61	672.313	-0.002	0.000826352	19.537	12.874	0.9998	2	0	170	177	56787808	7C(463.2365)		TRUE	sp|Q9Y2Q3|GSTK1_HUMAN	Q9Y2Q3	GSTK1_HUMAN	GSTK1	Glutathione S-transferase kappa 1				2022-09-06-KB-FS-sp3scale-B2.18094.18094.4	interact-2022-09-06-KB-FS-sp3scale-B2.pep.xml	KQEEGAEIQCEAETGGTHKR	KQEEGAEIQC[566]EAETGGTHKR	K	D	20	4	1303.06	2663.25	2663.25	666.82	666.819	2663.25
2022-08-13-KB-noFAIMS-FS-A2.13814.13814.3	interact-2022-08-13-KB-noFAIMS-FS-A2.pep.xml	VCQASQLQGQKEESCVPVHQK	VC[160]QASQLQGQKEESC[566]VPVHQK	R	T	21	3	1131.07	2845.4	2845.39	949.472	949.472	2845.38	949.467	0.0166	0.286105	12.565	9.524	0.3181	2	1	375	395	0	15C(463.2365), 2C(57.0215)		TRUE	sp|Q92667|AKAP1_HUMAN	Q92667	AKAP1_HUMAN	AKAP1	A-kinase anchor protein 1, mitochondrial				2022-09-06-KB-FS-sp3scale-B2.18103.18103.2	interact-2022-09-06-KB-FS-sp3scale-B2.pep.xml	NHDGECTAAPTNR	NHDGEC[566]TAAPTNR	R	Q	13	2	1303.42	1847.81	1847.82	924.914	924.916	1847.82
2022-08-13-KB-noFAIMS-FS-A2.13821.13821.2	interact-2022-08-13-KB-noFAIMS-FS-A2.pep.xml	TENATGPSSCPQR	TENATGPSSC[566]PQR	K	S	13	2	1131.36	1809.84	1809.82	905.926	905.916	1809.83	905.92	-0.0069	3.28208e-08	28.725	11.419	1	2	0	604	616	360960	10C(463.2365)		TRUE	sp|Q96QT6|PHF12_HUMAN	Q96QT6	PHF12_HUMAN	PHF12	PHD finger protein 12				2022-09-06-KB-FS-sp3scale-B2.18131.18131.4	interact-2022-09-06-KB-FS-sp3scale-B2.pep.xml	SGDGSEKAPAPAPPPSGSTSCGDRDSR	SGDGSEKAPAPAPPPSGSTSC[566]GDRDSR	R	R	27	4	1304.55	3048.37	3048.38	763.1	763.102	3048.38
2022-08-13-KB-noFAIMS-FS-A2.13825.13825.3	interact-2022-08-13-KB-noFAIMS-FS-A2.pep.xml	FTQCQNGKISK	FTQC[566]QNGKISK	R	E	11	3	1131.53	1716.85	1716.84	573.29	573.288	1715.86	572.961	0.9824	0.00792307	16.769	11.932	0.4979	2	1	1171	1181	26131.5	4C(463.2365)		TRUE	sp|O95347|SMC2_HUMAN	O95347	SMC2_HUMAN	SMC2	Structural maintenance of chromosomes protein 2				2022-09-06-KB-FS-sp3scale-B2.18138.18138.2	interact-2022-09-06-KB-FS-sp3scale-B2.pep.xml	GASCQGCPNQR	GASC[566]QGC[160]PNQR	R	L	11	2	1304.83	1639.71	1639.71	820.863	820.864	1639.71
2022-08-13-KB-noFAIMS-FS-A2.13828.13828.2	interact-2022-08-13-KB-noFAIMS-FS-A2.pep.xml	VCETDGCSSEAK	VC[160]ETDGC[566]SSEAK	R	L	12	2	1131.64	1747.74	1747.73	874.878	874.873	1747.73	874.874	-0.0018	9.47738e-08	34.669	13.628	1	2	0	8	19	52281592	2C(57.0215), 7C(463.2365)		TRUE	sp|P53582|MAP11_HUMAN	P53582	MAP11_HUMAN	METAP1	Methionine aminopeptidase 1				2022-09-06-KB-FS-sp3scale-B2.18146.18146.2	interact-2022-09-06-KB-FS-sp3scale-B2.pep.xml	NASCGTR	NASC[566]GTR	K	S	7	2	1305.39	1170.53	1170.54	586.274	586.275	1170.54
2022-08-13-KB-noFAIMS-FS-A2.13851.13851.2	interact-2022-08-13-KB-noFAIMS-FS-A2.pep.xml	TDPPDGQQDSECNR	TDPPDGQQDSEC[566]NR	R	N	14	2	1132.57	2023.86	2023.84	1012.94	1012.93	2023.85	1012.93	-0.003	7.01e-12	41.397	10.717	1	2	0	116	129	29658396	12C(463.2365)		TRUE	sp|Q9NUQ3|TXLNG_HUMAN	Q9NUQ3	TXLNG_HUMAN	TXLNG	Gamma-taxilin				2022-09-06-KB-FS-sp3scale-B2.18147.18147.3	interact-2022-09-06-KB-FS-sp3scale-B2.pep.xml	AKNECYR	AKNEC[566]YR	R	A	7	3	1305.44	1345.63	1345.64	449.552	449.553	1345.64
2022-08-13-KB-noFAIMS-FS-A2.13853.13853.2	interact-2022-08-13-KB-noFAIMS-FS-A2.pep.xml	NMMAACDPR	NM[147]M[147]AAC[566]DPR	K	H	9	2	1132.65	1502.63	1502.62	752.324	752.319	1502.62	752.32	-0.0024	2.03734e-07	25.144	13.737	1	2	0	298	306	67275384	2M(15.9949), 3M(15.9949), 6C(463.2365)		FALSE	sp|P07437|TBB5_HUMAN	P07437	TBB5_HUMAN	TUBB	Tubulin beta chain	TUBB2A, TUBB2B, TUBB3, TUBB4A, TUBB4B, TUBB6, TUBB8	sp|P04350|TBB4A_HUMAN, sp|P68371|TBB4B_HUMAN, sp|Q13509|TBB3_HUMAN, sp|Q13885|TBB2A_HUMAN, sp|Q3ZCM7|TBB8_HUMAN, sp|Q9BUF5|TBB6_HUMAN, sp|Q9BVA1|TBB2B_HUMAN		2022-09-06-KB-FS-sp3scale-B2.18148.18148.2	interact-2022-09-06-KB-FS-sp3scale-B2.pep.xml	AKNECYR	AKNEC[566]YR	R	A	7	2	1305.59	1345.63	1345.64	673.824	673.826	1345.64
2022-08-13-KB-noFAIMS-FS-A2.13856.13856.2	interact-2022-08-13-KB-noFAIMS-FS-A2.pep.xml	APPGGCEER	APPGGC[566]EER	R	E	9	2	1132.77	1377.64	1377.63	689.825	689.821	1377.63	689.821	-0.0017	3.77306e-05	25.328	13.938	1	2	0	112	120	103099272	6C(463.2365)		TRUE	sp|Q5RKV6|EXOS6_HUMAN	Q5RKV6	EXOS6_HUMAN	EXOSC6	Exosome complex component MTR3				2022-09-06-KB-FS-sp3scale-B2.18151.18151.2	interact-2022-09-06-KB-FS-sp3scale-B2.pep.xml	KLEGCTSSK	KLEGC[566]TSSK	R	V	9	2	1305.71	1414.7	1414.7	708.359	708.36	1414.71
2022-08-13-KB-noFAIMS-FS-A2.13858.13858.3	interact-2022-08-13-KB-noFAIMS-FS-A2.pep.xml	SVHYCPATK	SVHYC[566]PATK	R	K	9	3	1132.9	1467.71	1467.71	490.244	490.244	1467.71	490.244	-0.0009	5.60707e-05	21.582	10.78	0.9999	2	0	144	152	209090256	5C(463.2365)		TRUE	sp|P25205|MCM3_HUMAN	P25205	MCM3_HUMAN	MCM3	DNA replication licensing factor MCM3				2022-09-06-KB-FS-sp3scale-B2.18158.18158.2	interact-2022-09-06-KB-FS-sp3scale-B2.pep.xml	AADSTSQCGK	AADSTSQC[566]GK	K	A	10	2	1305.99	1429.64	1429.64	715.828	715.829	1429.64
2022-08-13-KB-noFAIMS-FS-A2.13860.13860.3	interact-2022-08-13-KB-noFAIMS-FS-A2.pep.xml	AKECMAGTSGSEEVK	AKEC[566]MAGTSGSEEVK	K	V	15	3	1133.2	1988.91	1988.91	663.977	663.977	1988.91	663.978	-0.0011	0.00161638	18.37	10.69	0.9988	2	1	1102	1116	87504056	4C(463.2365)		TRUE	sp|Q86UP2|KTN1_HUMAN	Q86UP2	KTN1_HUMAN	KTN1	Kinectin				2022-09-06-KB-FS-sp3scale-B2.18160.18160.2	interact-2022-09-06-KB-FS-sp3scale-B2.pep.xml	NMMAACDPR	NM[147]M[147]AAC[566]DPR	K	H	9	2	1306.07	1502.62	1502.62	752.318	752.319	1502.62
2022-08-13-KB-noFAIMS-FS-A2.13866.13866.2	interact-2022-08-13-KB-noFAIMS-FS-A2.pep.xml	SVHYCPATK	SVHYC[566]PATK	R	K	9	2	1133.55	1467.71	1467.71	734.862	734.862	1467.71	734.863	-0.0017	0.000115663	23.191	15.71	1	2	0	144	152	55123308	5C(463.2365)		TRUE	sp|P25205|MCM3_HUMAN	P25205	MCM3_HUMAN	MCM3	DNA replication licensing factor MCM3				2022-09-06-KB-FS-sp3scale-B2.18164.18164.2	interact-2022-09-06-KB-FS-sp3scale-B2.pep.xml	AKNECYR	AKNEC[566]YR	R	A	7	2	1306.23	1345.63	1345.64	673.824	673.826	1345.64
2022-08-13-KB-noFAIMS-FS-A2.13868.13868.2	interact-2022-08-13-KB-noFAIMS-FS-A2.pep.xml	SCQVENGR	SC[566]QVENGR	K	V	8	2	1133.63	1354.62	1354.62	678.318	678.318	1354.62	678.319	-0.0017	1.72842	12.868	11.408	0.2762	2	0	42	49	45056516	2C(463.2365)		FALSE	sp|Q9NR56|MBNL1_HUMAN	Q9NR56	MBNL1_HUMAN	MBNL1	Muscleblind-like protein 1	MBNL2	sp|Q5VZF2|MBNL2_HUMAN		2022-09-06-KB-FS-sp3scale-B2.18168.18168.2	interact-2022-09-06-KB-FS-sp3scale-B2.pep.xml	KLEGCTSSK	KLEGC[566]TSSK	R	V	9	2	1306.39	1414.7	1414.7	708.359	708.36	1414.71
2022-08-13-KB-noFAIMS-FS-A2.13880.13880.2	interact-2022-08-13-KB-noFAIMS-FS-A2.pep.xml	GCVGGAK	GC[566]VGGAK	K	S	7	2	1134.11	1053.52	1053.52	527.768	527.768	1053.52	527.768	0.0001	0.0990294	15.735	12.1	0.9754	2	0	367	373	29639694	2C(463.2365)		TRUE	sp|Q9NRG9|AAAS_HUMAN	Q9NRG9	AAAS_HUMAN	AAAS	Aladin				2022-09-06-KB-FS-sp3scale-B2.18171.18171.2	interact-2022-09-06-KB-FS-sp3scale-B2.pep.xml	NASCGTR	NASC[566]GTR	K	S	7	2	1306.5	1170.53	1170.54	586.274	586.275	1170.54
2022-08-13-KB-noFAIMS-FS-A2.13882.13882.2	interact-2022-08-13-KB-noFAIMS-FS-A2.pep.xml	KESYSVYVYK		R	V	10	2	1134.2	1264.63	1264.63	633.323	633.323	1264.63	633.324	-0.0022	0.00322508	18.325	11.471	0.9997	2	0	35	44	96263344			FALSE	sp|O60814|H2B1K_HUMAN	O60814	H2B1K_HUMAN	HIST1H2BK	Histone H2B type 1-K	HIST1H2BC, HIST1H2BD, HIST1H2BH, HIST1H2BL, HIST1H2BM, HIST1H2BN, HIST2H2BF	sp|P58876|H2B1D_HUMAN, sp|P62807|H2B1C_HUMAN, sp|Q5QNW6|H2B2F_HUMAN, sp|Q93079|H2B1H_HUMAN, sp|Q99877|H2B1N_HUMAN, sp|Q99879|H2B1M_HUMAN, sp|Q99880|H2B1L_HUMAN		2022-09-06-KB-FS-sp3scale-B2.18178.18178.3	interact-2022-09-06-KB-FS-sp3scale-B2.pep.xml	DHRPPCAQEAPR	DHRPPC[566]AQEAPR	R	N	12	3	1306.77	1838.88	1838.88	613.966	613.966	1838.88
2022-08-13-KB-noFAIMS-FS-A2.13914.13914.2	interact-2022-08-13-KB-noFAIMS-FS-A2.pep.xml	EAAEEACR	EAAEEAC[566]R	R	S	8	2	1135.49	1340.59	1340.58	671.3	671.299	1340.6	671.306	-0.0129	0.0521858	15.643	10.683	0.524	2	0	136	143	71373944	7C(463.2365)		TRUE	sp|Q99797|MIPEP_HUMAN	Q99797	MIPEP_HUMAN	MIPEP	Mitochondrial intermediate peptidase				2022-09-06-KB-FS-sp3scale-B2.18199.18199.2	interact-2022-09-06-KB-FS-sp3scale-B2.pep.xml	AADSTSQCGK	AADSTSQC[566]GK	K	A	10	2	1307.62	1429.64	1429.64	715.828	715.829	1429.64
2022-08-13-KB-noFAIMS-FS-A2.13917.13917.3	interact-2022-08-13-KB-noFAIMS-FS-A2.pep.xml	CGETGHVAINCSK	C[566]GETGHVAINC[160]SK	R	T	13	3	1135.61	1838.83	1838.84	613.95	613.953	1837.84	613.62	0.9989	0.000317075	22.613	12.367	0.9996	2	0	140	152	218110	11C(57.0215), 1C(463.2365)		TRUE	sp|P62633|CNBP_HUMAN	P62633	CNBP_HUMAN	CNBP	Cellular nucleic acid-binding protein				2022-09-06-KB-FS-sp3scale-B2.18211.18211.2	interact-2022-09-06-KB-FS-sp3scale-B2.pep.xml	HVVFIAQR		K	R	8	2	1308.11	968.552	968.554	485.283	485.284	968.556
2022-08-13-KB-noFAIMS-FS-A2.13924.13924.2	interact-2022-08-13-KB-noFAIMS-FS-A2.pep.xml	FTQCQNGK	FTQC[566]QNGK	R	I	8	2	1136.12	1387.66	1387.65	694.836	694.832	1387.65	694.832	0	3.2548e-05	22.662	11.105	1	2	0	1171	1178	124600768	4C(463.2365)		TRUE	sp|O95347|SMC2_HUMAN	O95347	SMC2_HUMAN	SMC2	Structural maintenance of chromosomes protein 2				2022-09-06-KB-FS-sp3scale-B2.18226.18226.2	interact-2022-09-06-KB-FS-sp3scale-B2.pep.xml	EIAQDFK		R	T	7	2	1309.04	849.419	849.421	425.717	425.718	849.423
2022-08-13-KB-noFAIMS-FS-A2.13930.13930.2	interact-2022-08-13-KB-noFAIMS-FS-A2.pep.xml	APCAGPSR	APC[566]AGPSR	R	E	8	2	1136.46	1220.6	1220.59	611.306	611.303	1220.59	611.303	0.0004	0.00292678	18.635	11.611	0.9997	2	0	56	63	24968800	3C(463.2365)		TRUE	sp|Q9BU76|MMTA2_HUMAN	Q9BU76	MMTA2_HUMAN	MMTAG2	Multiple myeloma tumor-associated protein 2				2022-09-06-KB-FS-sp3scale-B2.18231.18231.2	interact-2022-09-06-KB-FS-sp3scale-B2.pep.xml	HVVFIAQR		K	R	8	2	1309.24	968.552	968.554	485.283	485.284	968.556
2022-08-13-KB-noFAIMS-FS-A2.13932.13932.2	interact-2022-08-13-KB-noFAIMS-FS-A2.pep.xml	FTQCQNGK	FTQC[566]QNGK	R	I	8	2	1136.55	1387.66	1387.65	694.836	694.832	1387.65	694.832	0	0.0207043	15.345	10.275	0.9948	2	0	1171	1178	124600768	4C(463.2365)		TRUE	sp|O95347|SMC2_HUMAN	O95347	SMC2_HUMAN	SMC2	Structural maintenance of chromosomes protein 2				2022-09-06-KB-FS-sp3scale-B2.18237.18237.3	interact-2022-09-06-KB-FS-sp3scale-B2.pep.xml	PAMEPGNGSLDLGGDSAGR		R	S	19	3	1309.48	1799.8	1799.81	600.94	600.943	1799.81
2022-08-13-KB-noFAIMS-FS-A2.13937.13937.2	interact-2022-08-13-KB-noFAIMS-FS-A2.pep.xml	GSCSTEVEK	GSC[566]STEVEK	R	E	9	2	1136.75	1401.64	1401.63	701.827	701.824	1401.64	701.826	-0.0048	4.20071e-05	24.733	14.641	1	2	0	67	75	115661168	3C(463.2365)		TRUE	sp|O75348|VATG1_HUMAN	O75348	VATG1_HUMAN	ATP6V1G1	V-type proton ATPase subunit G 1				2022-09-06-KB-FS-sp3scale-B2.18239.18239.2	interact-2022-09-06-KB-FS-sp3scale-B2.pep.xml	LAHEDAECEK	LAHEDAEC[566]EK	R	L	10	2	1309.56	1606.67	1606.68	804.343	804.345	1606.72
2022-08-13-KB-noFAIMS-FS-A2.13943.13943.3	interact-2022-08-13-KB-noFAIMS-FS-A2.pep.xml	NCTAGAVYTYHEKK	NC[566]TAGAVYTYHEKK	K	K	14	3	1136.99	2047.98	2047.98	683.667	683.667	2046.98	683.333	1.0019	2.8065e-10	32.475	13.261	1	2	0	7	20	483551	2C(463.2365)		TRUE	sp|Q9Y314|NOSIP_HUMAN	Q9Y314	NOSIP_HUMAN	NOSIP	Nitric oxide synthase-interacting protein				2022-09-06-KB-FS-sp3scale-B2.18245.18245.3	interact-2022-09-06-KB-FS-sp3scale-B2.pep.xml	ATAGDTHLGGEDFDNR		K	L	16	3	1309.8	1674.72	1674.72	559.246	559.248	1674.72
2022-08-13-KB-noFAIMS-FS-A2.13945.13945.2	interact-2022-08-13-KB-noFAIMS-FS-A2.pep.xml	CDPDAAR	C[566]DPDAAR	K	A	7	2	1137.07	1209.54	1209.54	605.78	605.777	1209.54	605.776	0.0014	0.0247784	15.555	10.045	0.9867	2	0	254	260	29443274	1C(463.2365)		TRUE	sp|Q15181|IPYR_HUMAN	Q15181	IPYR_HUMAN	PPA1	Inorganic pyrophosphatase				2022-09-06-KB-FS-sp3scale-B2.18258.18258.3	interact-2022-09-06-KB-FS-sp3scale-B2.pep.xml	NSECDPTPSHR	NSEC[566]DPTPSHR	K	G	11	3	1310.33	1704.74	1704.74	569.254	569.255	1704.75
2022-08-13-KB-noFAIMS-FS-A2.13953.13953.2	interact-2022-08-13-KB-noFAIMS-FS-A2.pep.xml	SECDSSPEPK	SEC[566]DSSPEPK	R	A	10	2	1137.4	1540.68	1540.67	771.345	771.34	1540.66	771.34	0.0002	9.81604e-07	25.117	11.871	1	2	0	1478	1487	55850428	3C(463.2365)		TRUE	sp|Q9UQ35|SRRM2_HUMAN	Q9UQ35	SRRM2_HUMAN	SRRM2	Serine/arginine repetitive matrix protein 2				2022-09-06-KB-FS-sp3scale-B2.18279.18279.3	interact-2022-09-06-KB-FS-sp3scale-B2.pep.xml	EALNSCNKR	EALNSC[566]NKR	K	E	9	3	1311.41	1496.73	1496.74	499.917	499.919	1496.73
2022-08-13-KB-noFAIMS-FS-A2.13958.13958.3	interact-2022-08-13-KB-noFAIMS-FS-A2.pep.xml	CPLASTNKR	C[566]PLASTNKR	K	F	9	3	1137.6	1451.76	1451.75	484.926	484.924	1451.75	484.924	0.0004	0.00168839	20.205	12.167	0.9996	2	0	37	45	74488856	1C(463.2365)		TRUE	sp|P0DPB5|RPC22_HUMAN	P0DPB5	RPC22_HUMAN	POLR1D	Protein POLR1D, isoform 2				2022-09-06-KB-FS-sp3scale-B2.18282.18282.2	interact-2022-09-06-KB-FS-sp3scale-B2.pep.xml	EALNSCNKR	EALNSC[566]NKR	K	E	9	2	1311.64	1496.73	1496.73	749.372	749.374	1496.73
2022-08-13-KB-noFAIMS-FS-A2.13968.13968.2	interact-2022-08-13-KB-noFAIMS-FS-A2.pep.xml	VVCDENGSK	VVC[566]DENGSK	K	G	9	2	1138.01	1412.66	1412.65	707.338	707.334	1412.65	707.334	-0.0007	9.55309e-08	26.887	11.087	1	2	0	130	138	498765696	3C(463.2365)		FALSE	sp|P11940|PABP1_HUMAN	P11940	PABP1_HUMAN	PABPC1	Polyadenylate-binding protein 1	PABPC3, PABPC4	sp|Q13310|PABP4_HUMAN, sp|Q9H361|PABP3_HUMAN		2022-09-06-KB-FS-sp3scale-B2.18285.18285.3	interact-2022-09-06-KB-FS-sp3scale-B2.pep.xml	EHCPAGQPVK	EHC[566]PAGQPVK	R	V	10	3	1311.76	1527.74	1527.74	510.253	510.255	1527.74
2022-08-13-KB-noFAIMS-FS-A2.13971.13971.4	interact-2022-08-13-KB-noFAIMS-FS-A2.pep.xml	NCTAGAVYTYHEKK	NC[566]TAGAVYTYHEKK	K	K	14	4	1138.13	2047.98	2047.98	513.002	513.003	2046.98	512.751	1.004	2.41405e-06	21.516	8.555	1	2	0	7	20	5778424	2C(463.2365)		TRUE	sp|Q9Y314|NOSIP_HUMAN	Q9Y314	NOSIP_HUMAN	NOSIP	Nitric oxide synthase-interacting protein				2022-09-06-KB-FS-sp3scale-B2.18291.18291.2	interact-2022-09-06-KB-FS-sp3scale-B2.pep.xml	EHCPAGQPVK	EHC[566]PAGQPVK	R	V	10	2	1312	1527.74	1527.74	764.876	764.879	1527.74
2022-08-13-KB-noFAIMS-FS-A2.13974.13974.4	interact-2022-08-13-KB-noFAIMS-FS-A2.pep.xml	TKIKADPDGPEAQAEACSGER	TKIKADPDGPEAQAEAC[566]SGER	M	T	21	4	1138.25	2635.26	2635.25	659.823	659.819	2635.25	659.819	0.0002	1e-14	50.977	13.398	1	2	2	2	22	56413468	17C(463.2365)		TRUE	sp|Q9NX24|NHP2_HUMAN	Q9NX24	NHP2_HUMAN	NHP2	H/ACA ribonucleoprotein complex subunit 2				2022-09-06-KB-FS-sp3scale-B2.18305.18305.2	interact-2022-09-06-KB-FS-sp3scale-B2.pep.xml	ATAGDTHLGGEDFDNR		K	L	16	2	1312.56	1674.72	1674.72	838.366	838.368	1674.72
2022-08-13-KB-noFAIMS-FS-A2.13979.13979.3	interact-2022-08-13-KB-noFAIMS-FS-A2.pep.xml	HMAAASAECQNYAK	HMAAASAEC[566]QNYAK	K	E	14	3	1138.46	1956.89	1956.88	653.304	653.3	1956.88	653.299	0.0013	0.085762	12.5	8.773	0.9722	2	0	1208	1221	47514192	9C(463.2365)		TRUE	sp|Q9P2E9|RRBP1_HUMAN	Q9P2E9	RRBP1_HUMAN	RRBP1	Ribosome-binding protein 1				2022-09-06-KB-FS-sp3scale-B2.18306.18306.2	interact-2022-09-06-KB-FS-sp3scale-B2.pep.xml	EALNSCNKR	EALNSC[566]NKR	K	E	9	2	1312.6	1496.73	1496.73	749.372	749.374	1496.73
2022-08-13-KB-noFAIMS-FS-A2.13981.13981.2	interact-2022-08-13-KB-noFAIMS-FS-A2.pep.xml	GSCSTEVEK	GSC[566]STEVEK	R	E	9	2	1138.54	1401.64	1401.63	701.827	701.824	1401.64	701.826	-0.0048	0.00215458	18.397	12.694	0.9995	2	0	67	75	115661168	3C(463.2365)		TRUE	sp|O75348|VATG1_HUMAN	O75348	VATG1_HUMAN	ATP6V1G1	V-type proton ATPase subunit G 1				2022-09-06-KB-FS-sp3scale-B2.18312.18312.4	interact-2022-09-06-KB-FS-sp3scale-B2.pep.xml	HTSCSSAGNDSKPVQEAPSVAR	HTSC[566]SSAGNDSKPVQEAPSVAR	R	I	22	4	1312.84	2690.26	2690.26	673.572	673.573	2690.27
2022-08-13-KB-noFAIMS-FS-A2.13988.13988.2	interact-2022-08-13-KB-noFAIMS-FS-A2.pep.xml	HLQLAIR		R	N	7	2	1138.88	849.519	849.518	425.767	425.767	849.518	425.767	0	0.00444762	23.898	14.009	0.9995	2	0	83	89	283884032			FALSE	sp|Q6FI13|H2A2A_HUMAN	Q6FI13	H2A2A_HUMAN	HIST2H2AA3	Histone H2A type 2-A	H2AFJ, H2AFV, H2AFX, H2AFZ, HIST1H2AA, HIST1H2AB, HIST1H2AC, HIST1H2AD, HIST1H2AG, HIST1H2AH, HIST2H2AC, HIST3H2A	sp|P04908|H2A1B_HUMAN, sp|P0C0S5|H2AZ_HUMAN, sp|P0C0S8|H2A1_HUMAN, sp|P16104|H2AX_HUMAN, sp|P20671|H2A1D_HUMAN, sp|Q16777|H2A2C_HUMAN, sp|Q71UI9|H2AV_HUMAN, sp|Q7L7L0|H2A3_HUMAN, sp|Q93077|H2A1C_HUMAN, sp|Q96KK5|H2A1H_HUMAN, sp|Q96QV6|H2A1A_HUMAN, sp|Q9BTM1|H2AJ_HUMAN		2022-09-06-KB-FS-sp3scale-B2.18317.18317.2	interact-2022-09-06-KB-FS-sp3scale-B2.pep.xml	GGDLMAYDRR		R	G	10	2	1313.04	1152.49	1152.51	577.255	577.263	1152.53
2022-08-13-KB-noFAIMS-FS-A2.13991.13991.3	interact-2022-08-13-KB-noFAIMS-FS-A2.pep.xml	IECSHIR	IEC[566]SHIR	R	H	7	3	1139.32	1319.66	1319.66	440.894	440.894	1319.66	440.894	-0.0001	0.125719	14.998	11.803	0.9716	2	0	34	40	222463552	3C(463.2365)		TRUE	sp|Q9Y3C1|NOP16_HUMAN	Q9Y3C1	NOP16_HUMAN	NOP16	Nucleolar protein 16				2022-09-06-KB-FS-sp3scale-B2.18319.18319.2	interact-2022-09-06-KB-FS-sp3scale-B2.pep.xml	EHCPAGQPVK	EHC[566]PAGQPVK	R	V	10	2	1313.12	1527.74	1527.74	764.876	764.879	1527.74
2022-08-13-KB-noFAIMS-FS-A2.13992.13992.2	interact-2022-08-13-KB-noFAIMS-FS-A2.pep.xml	VGCGSPR	VGC[566]GSPR	K	I	7	2	1139.36	1137.55	1137.55	569.784	569.784	1137.55	569.784	-0.0006	0.000483861	20.397	11.722	0.9999	2	0	300	306	172737040	3C(463.2365)		TRUE	sp|Q6UB35|C1TM_HUMAN	Q6UB35	C1TM_HUMAN	MTHFD1L	Monofunctional C1-tetrahydrofolate synthase, mitochondrial				2022-09-06-KB-FS-sp3scale-B2.18320.18320.2	interact-2022-09-06-KB-FS-sp3scale-B2.pep.xml	CGYPAKR	C[566]GYPAKR	K	K	7	2	1313.16	1256.58	1256.58	629.295	629.298	1256.63
2022-08-13-KB-noFAIMS-FS-A2.13997.13997.2	interact-2022-08-13-KB-noFAIMS-FS-A2.pep.xml	IECSHIR	IEC[566]SHIR	R	H	7	2	1139.55	1319.66	1319.66	660.837	660.836	1319.66	660.837	-0.0008	0.0475849	18.853	14.647	0.9866	2	0	34	40	75323648	3C(463.2365)		TRUE	sp|Q9Y3C1|NOP16_HUMAN	Q9Y3C1	NOP16_HUMAN	NOP16	Nucleolar protein 16				2022-09-06-KB-FS-sp3scale-B2.18337.18337.3	interact-2022-09-06-KB-FS-sp3scale-B2.pep.xml	HTSCSSAGNDSKPVQEAPSVAR	HTSC[566]SSAGNDSKPVQEAPSVAR	R	I	22	3	1313.85	2690.26	2690.26	897.76	897.761	2690.27
2022-08-13-KB-noFAIMS-FS-A2.14001.14001.2	interact-2022-08-13-KB-noFAIMS-FS-A2.pep.xml	NNQESDCVSK	NNQESDC[566]VSK	K	K	10	2	1139.71	1585.7	1585.7	793.856	793.857	1585.7	793.856	0.0017	0.000128962	22.726	11.728	1	2	0	291	300	62041036	7C(463.2365)		TRUE	sp|A6NDG6|PGP_HUMAN	A6NDG6	PGP_HUMAN	PGP	Glycerol-3-phosphate phosphatase				2022-09-06-KB-FS-sp3scale-B2.18344.18344.2	interact-2022-09-06-KB-FS-sp3scale-B2.pep.xml	VCASGMK	VC[566]ASGM[147]K	K	A	7	2	1314.37	1173.54	1173.54	587.778	587.778	1173.55
2022-08-13-KB-noFAIMS-FS-A2.14003.14003.4	interact-2022-08-13-KB-noFAIMS-FS-A2.pep.xml	TECAEPPRDEPPADGALKR	TEC[566]AEPPRDEPPADGALKR	R	A	19	4	1139.79	2514.21	2514.21	629.56	629.559	2514.21	629.56	-0.0017	0	57.583	12.938	1	2	1	9	27	218557584	3C(463.2365)		TRUE	sp|P53041|PPP5_HUMAN	P53041	PPP5_HUMAN	PPP5C	Serine/threonine-protein phosphatase 5				2022-09-06-KB-FS-sp3scale-B2.18346.18346.2	interact-2022-09-06-KB-FS-sp3scale-B2.pep.xml	HLEQQEGQPK		K	H	10	2	1314.56	1192.58	1192.58	597.297	597.299	1192.58
2022-08-13-KB-noFAIMS-FS-A2.14006.14006.2	interact-2022-08-13-KB-noFAIMS-FS-A2.pep.xml	HLQLAIR		R	N	7	2	1139.91	849.519	849.519	425.767	425.767	849.518	425.767	0	0.0622083	13.284	8.928	0.9827	2	0	83	89	283884032			FALSE	sp|Q6FI13|H2A2A_HUMAN	Q6FI13	H2A2A_HUMAN	HIST2H2AA3	Histone H2A type 2-A	H2AFJ, H2AFV, H2AFX, H2AFZ, HIST1H2AA, HIST1H2AB, HIST1H2AC, HIST1H2AD, HIST1H2AG, HIST1H2AH, HIST2H2AC, HIST3H2A	sp|P04908|H2A1B_HUMAN, sp|P0C0S5|H2AZ_HUMAN, sp|P0C0S8|H2A1_HUMAN, sp|P16104|H2AX_HUMAN, sp|P20671|H2A1D_HUMAN, sp|Q16777|H2A2C_HUMAN, sp|Q71UI9|H2AV_HUMAN, sp|Q7L7L0|H2A3_HUMAN, sp|Q93077|H2A1C_HUMAN, sp|Q96KK5|H2A1H_HUMAN, sp|Q96QV6|H2A1A_HUMAN, sp|Q9BTM1|H2AJ_HUMAN		2022-09-06-KB-FS-sp3scale-B2.18349.18349.2	interact-2022-09-06-KB-FS-sp3scale-B2.pep.xml	DANSENCNK	DANSENC[566]NK	R	N	9	2	1314.68	1456.61	1456.62	729.314	729.317	1456.62
2022-08-13-KB-noFAIMS-FS-A2.14008.14008.3	interact-2022-08-13-KB-noFAIMS-FS-A2.pep.xml	GDQCCYSHSPPTPR	GDQC[160]C[566]YSHSPPTPR	R	V	14	3	1139.99	2066.89	2066.89	689.97	689.969	2066.89	689.97	-0.0012	0.0964301	15.396	15.396	0.9775	2	0	617	630	44221748	4C(57.0215), 5C(463.2365)		TRUE	sp|Q9NXH9|TRM1_HUMAN	Q9NXH9	TRM1_HUMAN	TRMT1	tRNA (guanine(26)-N(2))-dimethyltransferase				2022-09-06-KB-FS-sp3scale-B2.18353.18353.3	interact-2022-09-06-KB-FS-sp3scale-B2.pep.xml	RTDPECTAPIKK	RTDPEC[566]TAPIKK	R	Q	12	3	1314.84	1820.93	1820.94	607.985	607.987	1820.94
2022-08-13-KB-noFAIMS-FS-A2.14014.14014.2	interact-2022-08-13-KB-noFAIMS-FS-A2.pep.xml	VGCGSPR	VGC[566]GSPR	K	I	7	2	1140.24	1137.55	1137.55	569.784	569.784	1137.55	569.784	-0.0006	1.15113	13.356	11.433	0.3765	2	0	300	306	172737040	3C(463.2365)		TRUE	sp|Q6UB35|C1TM_HUMAN	Q6UB35	C1TM_HUMAN	MTHFD1L	Monofunctional C1-tetrahydrofolate synthase, mitochondrial				2022-09-06-KB-FS-sp3scale-B2.18357.18357.2	interact-2022-09-06-KB-FS-sp3scale-B2.pep.xml	HLEQQEGQPK		K	H	10	2	1315	1192.58	1192.58	597.297	597.299	1192.58
2022-08-13-KB-noFAIMS-FS-A2.14020.14020.3	interact-2022-08-13-KB-noFAIMS-FS-A2.pep.xml	MAAAGGTVSGPSSACKPGR	MAAAGGTVSGPSSAC[566]KPGR	R	S	19	3	1140.48	2167.04	2167.03	723.356	723.35	2167.04	723.356	-0.017	9.764e-11	45.899	15.983	1	2	1	240	258	36888204	15C(463.2365)		TRUE	sp|Q9ULT8|HECD1_HUMAN	Q9ULT8	HECD1_HUMAN	HECTD1	E3 ubiquitin-protein ligase HECTD1				2022-09-06-KB-FS-sp3scale-B2.18358.18358.2	interact-2022-09-06-KB-FS-sp3scale-B2.pep.xml	STNGTAECK	STNGTAEC[566]K	R	T	9	2	1315.04	1372.62	1372.63	687.316	687.32	1372.62
2022-08-13-KB-noFAIMS-FS-A2.14031.14031.2	interact-2022-08-13-KB-noFAIMS-FS-A2.pep.xml	NNQESDCVSK	NNQESDC[566]VSK	K	K	10	2	1140.92	1585.7	1585.7	793.856	793.857	1585.7	793.856	0.0017	0.000209501	17.756	13.277	1	2	0	291	300	62041036	7C(463.2365)		TRUE	sp|A6NDG6|PGP_HUMAN	A6NDG6	PGP_HUMAN	PGP	Glycerol-3-phosphate phosphatase				2022-09-06-KB-FS-sp3scale-B2.18367.18367.3	interact-2022-09-06-KB-FS-sp3scale-B2.pep.xml	NCVHVQK	NC[566]VHVQK	R	L	7	3	1315.4	1289.64	1289.65	430.888	430.89	1289.65
2022-08-13-KB-noFAIMS-FS-A2.14038.14038.3	interact-2022-08-13-KB-noFAIMS-FS-A2.pep.xml	KTVPPCVSR	KTVPPC[566]VSR	K	S	9	3	1141.19	1448.75	1448.75	483.923	483.924	1448.77	483.932	-0.023	0.0161853	15.888	9.907	0.7046	2	0	1049	1057	17305392	6C(463.2365)		TRUE	sp|Q6P2E9|EDC4_HUMAN	Q6P2E9	EDC4_HUMAN	EDC4	Enhancer of mRNA-decapping protein 4				2022-09-06-KB-FS-sp3scale-B2.18370.18370.2	interact-2022-09-06-KB-FS-sp3scale-B2.pep.xml	DANSENCNK	DANSENC[566]NK	R	N	9	2	1315.52	1456.61	1456.62	729.314	729.317	1456.62
2022-08-13-KB-noFAIMS-FS-A2.14039.14039.2	interact-2022-08-13-KB-noFAIMS-FS-A2.pep.xml	ECPASGQSEPR	EC[566]PASGQSEPR	R	N	11	2	1141.24	1622.73	1622.73	812.372	812.372	1622.73	812.372	-0.0002	0.00167753	16.449	8.95	0.9998	2	0	356	366	13768328	2C(463.2365)		TRUE	sp|Q96RS0|TGS1_HUMAN	Q96RS0	TGS1_HUMAN	TGS1	Trimethylguanosine synthase				2022-09-06-KB-FS-sp3scale-B2.18373.18373.2	interact-2022-09-06-KB-FS-sp3scale-B2.pep.xml	LAHEDAECEK	LAHEDAEC[566]EK	R	L	10	2	1315.63	1606.72	1606.72	804.366	804.369	1606.72
2022-08-13-KB-noFAIMS-FS-A2.14042.14042.2	interact-2022-08-13-KB-noFAIMS-FS-A2.pep.xml	VMQYHGCR	VMQYHGC[566]R	R	S	8	2	1141.36	1456.68	1456.69	729.347	729.351	1455.67	728.842	1.0196	0.0055332	17.252	13.721	0.9352	2	0	87	94	9179291	7C(463.2365)		TRUE	sp|Q01780|EXOSX_HUMAN	Q01780	EXOSX_HUMAN	EXOSC10	Exosome component 10				2022-09-06-KB-FS-sp3scale-B2.18378.18378.3	interact-2022-09-06-KB-FS-sp3scale-B2.pep.xml	KYCEDESR	KYC[566]EDESR	R	T	8	3	1315.83	1491.66	1491.67	498.226	498.229	1491.66
2022-08-13-KB-noFAIMS-FS-A2.14047.14047.2	interact-2022-08-13-KB-noFAIMS-FS-A2.pep.xml	ATNVCTR	ATNVC[566]TR	K	F	7	2	1141.56	1226.6	1226.6	614.308	614.308	1226.6	614.308	0.0009	0.0259736	17.804	12.533	0.9895	2	0	161	167	137799584	5C(463.2365)		TRUE	sp|O60264|SMCA5_HUMAN	O60264	SMCA5_HUMAN	SMARCA5	SWI/SNF-related matrix-associated actin-dependent regulator of chromatin subfamily A member 5				2022-09-06-KB-FS-sp3scale-B2.18382.18382.2	interact-2022-09-06-KB-FS-sp3scale-B2.pep.xml	NCVHVQK	NC[566]VHVQK	R	L	7	2	1315.99	1289.64	1289.65	645.828	645.832	1289.65
2022-08-13-KB-noFAIMS-FS-A2.14053.14053.2	interact-2022-08-13-KB-noFAIMS-FS-A2.pep.xml	GVTCENR	GVTC[566]ENR	K	E	7	2	1141.81	1240.6	1240.59	621.307	621.3	1240.58	621.298	0.0051	0.0227579	16.818	11.292	0.9673	2	0	313	319	793383230	4C(463.2365)		TRUE	sp|Q9Y4W2|LAS1L_HUMAN	Q9Y4W2	LAS1L_HUMAN	LAS1L	Ribosomal biogenesis protein LAS1L				2022-09-06-KB-FS-sp3scale-B2.18396.18396.2	interact-2022-09-06-KB-FS-sp3scale-B2.pep.xml	CGYPAKR	C[566]GYPAKR	K	K	7	2	1316.56	1256.62	1256.63	629.318	629.322	1256.63
2022-08-13-KB-noFAIMS-FS-A2.14054.14054.3	interact-2022-08-13-KB-noFAIMS-FS-A2.pep.xml	NTPCSENKLDIQEKK	NTPC[566]SENKLDIQEKK	K	L	15	3	1142.07	2209.11	2209.1	737.378	737.375	2209.1	737.373	0.0039	0.000988007	18.514	14.172	0.9984	2	1	132	146	13935324	4C(463.2365)		TRUE	sp|Q9H2U1|DHX36_HUMAN	Q9H2U1	DHX36_HUMAN	DHX36	ATP-dependent RNA helicase DHX36				2022-09-06-KB-FS-sp3scale-B2.18402.18402.2	interact-2022-09-06-KB-FS-sp3scale-B2.pep.xml	CNLENKK	C[566]NLENKK	K	E	7	2	1316.8	1310.65	1310.67	656.334	656.342	1310.66
2022-08-13-KB-noFAIMS-FS-A2.14055.14055.2	interact-2022-08-13-KB-noFAIMS-FS-A2.pep.xml	CSTGYEK	C[566]STGYEK	K	N	7	2	1142.11	1249.57	1249.56	625.79	625.786	1249.56	625.786	-0.0009	0.00685859	20.625	13.209	0.9989	2	0	404	410	228343200	1C(463.2365)		TRUE	sp|P49790|NU153_HUMAN	P49790	NU153_HUMAN	NUP153	Nuclear pore complex protein Nup153				2022-09-06-KB-FS-sp3scale-B2.18406.18406.2	interact-2022-09-06-KB-FS-sp3scale-B2.pep.xml	KYCEDESR	KYC[566]EDESR	R	T	8	2	1316.96	1491.66	1491.66	746.836	746.838	1491.66
2022-08-13-KB-noFAIMS-FS-A2.14058.14058.3	interact-2022-08-13-KB-noFAIMS-FS-A2.pep.xml	ARQCEKENLGWQK	ARQC[566]EKENLGWQK	K	L	13	3	1142.33	2053	2053	685.341	685.341	2052.01	685.012	0.9853	0.00251056	18.319	11.748	0.774	2	2	1145	1157	4.77878e+06	4C(463.2365)		TRUE	sp|P15924|DESP_HUMAN	P15924	DESP_HUMAN	DSP	Desmoplakin				2022-09-06-KB-FS-sp3scale-B2.18411.18411.2	interact-2022-09-06-KB-FS-sp3scale-B2.pep.xml	TEAEQCK	TEAEQC[566]K	R	N	7	2	1317.4	1270.58	1270.58	636.297	636.297	1270.58
2022-08-13-KB-noFAIMS-FS-A2.14061.14061.3	interact-2022-08-13-KB-noFAIMS-FS-A2.pep.xml	IVGCSVHK	IVGC[566]SVHK	K	G	8	3	1142.45	1304.69	1304.68	435.904	435.902	1304.68	435.902	-0.0009	0.000341699	18.072	10.434	0.9999	2	0	43	50	178760464	4C(463.2365)		FALSE	sp|P07910|HNRPC_HUMAN	P07910	HNRPC_HUMAN	HNRNPC	Heterogeneous nuclear ribonucleoproteins C1/C2	RALYL	sp|Q86SE5|RALYL_HUMAN		2022-09-06-KB-FS-sp3scale-B2.18425.18425.3	interact-2022-09-06-KB-FS-sp3scale-B2.pep.xml	KGHSSDSNPAICR	KGHSSDSNPAIC[566]R	K	H	13	3	1318.07	1833.87	1833.87	612.297	612.297	1833.87
2022-08-13-KB-noFAIMS-FS-A2.14065.14065.3	interact-2022-08-13-KB-noFAIMS-FS-A2.pep.xml	GGSLESDGCPKEPAK	GGSLESDGC[566]PKEPAK	R	T	15	3	1142.61	1937.93	1937.92	646.985	646.982	1936.91	646.645	1.0103	0.000824287	19.632	11.985	0.9911	2	1	421	435	12473894	9C(463.2365)		TRUE	sp|P51608|MECP2_HUMAN	P51608	MECP2_HUMAN	MECP2	Methyl-CpG-binding protein 2				2022-09-06-KB-FS-sp3scale-B2.18452.18452.3	interact-2022-09-06-KB-FS-sp3scale-B2.pep.xml	CGYPAKR	C[566]GYPAKR	K	K	7	3	1319.14	1256.63	1256.62	419.883	419.882	1256.63
2022-08-13-KB-noFAIMS-FS-A2.14068.14068.3	interact-2022-08-13-KB-noFAIMS-FS-A2.pep.xml	TECAEPPRDEPPADGALKR	TEC[566]AEPPRDEPPADGALKR	R	A	19	3	1142.74	2514.22	2514.21	839.082	839.078	2514.21	839.077	0.0004	2.01e-12	38.869	9.731	1	2	1	9	27	26282594	3C(463.2365)		TRUE	sp|P53041|PPP5_HUMAN	P53041	PPP5_HUMAN	PPP5C	Serine/threonine-protein phosphatase 5				2022-09-06-KB-FS-sp3scale-B2.18459.18459.3	interact-2022-09-06-KB-FS-sp3scale-B2.pep.xml	KGVAINMVTEEDKR		R	T	14	3	1319.42	1588.8	1588.81	530.607	530.612	1588.82
2022-08-13-KB-noFAIMS-FS-A2.14072.14072.3	interact-2022-08-13-KB-noFAIMS-FS-A2.pep.xml	CAAQTLEKR	C[566]AAQTLEKR	K	G	9	3	1142.9	1481.77	1481.76	494.93	494.927	1481.76	494.927	-0.0012	3.06626e-06	23.659	11.622	1	2	0	636	644	116185848	1C(463.2365)		TRUE	sp|O75152|ZC11A_HUMAN	O75152	ZC11A_HUMAN	ZC3H11A	Zinc finger CCCH domain-containing protein 11A				2022-09-06-KB-FS-sp3scale-B2.18467.18467.3	interact-2022-09-06-KB-FS-sp3scale-B2.pep.xml	VLKGNTAEGCVHETQEK	VLKGNTAEGC[566]VHETQEK	R	Q	17	3	1319.74	2305.13	2305.13	769.384	769.384	2305.13
2022-08-13-KB-noFAIMS-FS-A2.14076.14076.2	interact-2022-08-13-KB-noFAIMS-FS-A2.pep.xml	IVGCSVHK	IVGC[566]SVHK	K	G	8	2	1143.06	1304.69	1304.68	653.353	653.349	1304.68	653.35	-0.0012	0.000219152	22.805	12.79	1	2	0	43	50	125317312	4C(463.2365)		FALSE	sp|P07910|HNRPC_HUMAN	P07910	HNRPC_HUMAN	HNRNPC	Heterogeneous nuclear ribonucleoproteins C1/C2	RALYL	sp|Q86SE5|RALYL_HUMAN		2022-09-06-KB-FS-sp3scale-B2.18468.18468.3	interact-2022-09-06-KB-FS-sp3scale-B2.pep.xml	EYESCHEGR	EYESC[566]HEGR	K	C	9	3	1319.79	1571.65	1571.66	524.891	524.893	1571.66
2022-08-13-KB-noFAIMS-FS-A2.14081.14081.4	interact-2022-08-13-KB-noFAIMS-FS-A2.pep.xml	ASGQPAGPDNKENCPVPGKPGEAVAAR	ASGQPAGPDNKENC[566]PVPGKPGEAVAAR	K	K	27	4	1143.27	3079.53	3079.51	770.889	770.884	3079.51	770.884	-0.0004	0	57.425	15.544	1	2	2	193	219	94447768	14C(463.2365)		TRUE	sp|P04183|KITH_HUMAN	P04183	KITH_HUMAN	TK1	Thymidine kinase, cytosolic				2022-09-06-KB-FS-sp3scale-B2.18476.18476.4	interact-2022-09-06-KB-FS-sp3scale-B2.pep.xml	VLKGNTAEGCVHETQEK	VLKGNTAEGC[566]VHETQEK	R	Q	17	4	1320.34	2305.12	2305.13	577.288	577.289	2305.13
2022-08-13-KB-noFAIMS-FS-A2.14093.14093.3	interact-2022-08-13-KB-noFAIMS-FS-A2.pep.xml	TTCMSSQGSDDEQIKR	TTC[566]MSSQGSDDEQIKR	K	E	16	3	1143.76	2248.02	2248	750.346	750.341	2248	750.342	-0.0031	1.33766e-05	24.313	10.638	1	2	0	20	35	58220524	3C(463.2365)		TRUE	sp|Q9P0V9|SEP10_HUMAN	Q9P0V9	SEP10_HUMAN	2024-09-10	Septin-10				2022-09-06-KB-FS-sp3scale-B2.18478.18478.2	interact-2022-09-06-KB-FS-sp3scale-B2.pep.xml	GGGQECGDSR	GGGQEC[566]GDSR	K	A	10	2	1320.54	1427.6	1427.6	714.807	714.808	1427.6
2022-08-13-KB-noFAIMS-FS-A2.14094.14094.2	interact-2022-08-13-KB-noFAIMS-FS-A2.pep.xml	IQSCNSGVK	IQSC[566]NSGVK	K	S	9	2	1143.81	1398.69	1398.69	700.355	700.352	1397.69	699.853	0.9991	0.00275249	22.326	14.114	0.9977	2	0	558	566	83585096	4C(463.2365)		TRUE	sp|Q92576|PHF3_HUMAN	Q92576	PHF3_HUMAN	PHF3	PHD finger protein 3				2022-09-06-KB-FS-sp3scale-B2.18480.18480.3	interact-2022-09-06-KB-FS-sp3scale-B2.pep.xml	AEENKKEPLCR	AEENKKEPLC[566]R	K	Q	11	3	1320.62	1778.89	1778.89	593.97	593.971	1778.89
2022-08-13-KB-noFAIMS-FS-A2.14101.14101.3	interact-2022-08-13-KB-noFAIMS-FS-A2.pep.xml	KTVPPCVSR	KTVPPC[566]VSR	K	S	9	3	1144.09	1448.78	1448.77	483.934	483.931	1448.77	483.932	-0.0026	0.0339776	15.98	11.533	0.9925	2	0	1049	1057	11103449	6C(463.2365)		TRUE	sp|Q6P2E9|EDC4_HUMAN	Q6P2E9	EDC4_HUMAN	EDC4	Enhancer of mRNA-decapping protein 4				2022-09-06-KB-FS-sp3scale-B2.18482.18482.2	interact-2022-09-06-KB-FS-sp3scale-B2.pep.xml	TTGSCASTSR	TTGSC[566]ASTSR	K	R	10	2	1320.7	1432.65	1432.65	717.333	717.335	1432.66
2022-08-13-KB-noFAIMS-FS-A2.14107.14107.4	interact-2022-08-13-KB-noFAIMS-FS-A2.pep.xml	VGTTVHCDYLNRPHK	VGTTVHC[566]DYLNRPHK	R	S	15	4	1144.33	2203.11	2203.09	551.785	551.78	2202.09	551.531	0.9973	8.13285e-06	25.094	15.834	1	2	1	1358	1372	191798	7C(463.2365)		TRUE	sp|P21675|TAF1_HUMAN	P21675	TAF1_HUMAN	TAF1	Transcription initiation factor TFIID subunit 1				2022-09-06-KB-FS-sp3scale-B2.18483.18483.3	interact-2022-09-06-KB-FS-sp3scale-B2.pep.xml	ATAVSRPCAGR	ATAVSRPC[566]AGR	M	S	11	3	1320.74	1550.79	1550.79	517.937	517.938	1550.79
2022-08-13-KB-noFAIMS-FS-A2.14122.14122.2	interact-2022-08-13-KB-noFAIMS-FS-A2.pep.xml	IQSCNSGVK	IQSC[566]NSGVK	K	S	9	2	1145.32	1397.69	1397.69	699.852	699.852	1397.69	699.853	-0.0018	0.00136805	20.119	12.274	0.9998	2	0	558	566	84441440	4C(463.2365)		TRUE	sp|Q92576|PHF3_HUMAN	Q92576	PHF3_HUMAN	PHF3	PHD finger protein 3				2022-09-06-KB-FS-sp3scale-B2.18487.18487.2	interact-2022-09-06-KB-FS-sp3scale-B2.pep.xml	ATAVSRPCAGR	ATAVSRPC[566]AGR	M	S	11	2	1320.9	1550.79	1550.79	776.402	776.403	1550.79
2022-08-13-KB-noFAIMS-FS-A2.14123.14123.3	interact-2022-08-13-KB-noFAIMS-FS-A2.pep.xml	MCSMVKK	MC[566]SMVKK	K	W	7	3	1145.36	1288.63	1288.63	430.55	430.549	1288.63	430.55	-0.0012	0.119031	13.82	10.074	0.9729	2	0	110	116	51390556	2C(463.2365)		TRUE	sp|P61247|RS3A_HUMAN	P61247	RS3A_HUMAN	RPS3A	40S ribosomal protein S3a				2022-09-06-KB-FS-sp3scale-B2.18499.18499.2	interact-2022-09-06-KB-FS-sp3scale-B2.pep.xml	CLNEKEK	C[566]LNEKEK	R	L	7	2	1321.39	1325.65	1325.66	663.835	663.837	1325.66
2022-08-13-KB-noFAIMS-FS-A2.14135.14135.3	interact-2022-08-13-KB-noFAIMS-FS-A2.pep.xml	GHSSDSNPAICR	GHSSDSNPAIC[566]R	K	H	12	3	1145.84	1705.78	1705.78	569.599	569.6	1705.78	569.6	0	0.0365491	15.216	10.858	0.9919	2	0	21	32	33833704	11C(463.2365)		TRUE	sp|Q5JTH9|RRP12_HUMAN	Q5JTH9	RRP12_HUMAN	RRP12	RRP12-like protein				2022-09-06-KB-FS-sp3scale-B2.18501.18501.3	interact-2022-09-06-KB-FS-sp3scale-B2.pep.xml	RSEKPPAGSICR	RSEKPPAGSIC[566]R	K	A	12	3	1321.47	1762.9	1762.91	588.642	588.644	1762.91
2022-08-13-KB-noFAIMS-FS-A2.14141.14141.2	interact-2022-08-13-KB-noFAIMS-FS-A2.pep.xml	NSSCGGGISSSSSSR	NSSC[566]GGGISSSSSSR	K	G	15	2	1146.08	1834.81	1834.81	918.41	918.41	1834.8	918.41	0.0006	4.23137e-05	20.697	10.52	1	2	0	31	45	32766912	4C(463.2365)		TRUE	sp|Q9BXB4|OSB11_HUMAN	Q9BXB4	OSB11_HUMAN	OSBPL11	Oxysterol-binding protein-related protein 11				2022-09-06-KB-FS-sp3scale-B2.18514.18514.2	interact-2022-09-06-KB-FS-sp3scale-B2.pep.xml	KGAVECCPNCR	KGAVEC[566]C[160]PNC[160]R	K	G	11	2	1321.99	1755.78	1755.78	878.895	878.897	1755.78
2022-08-13-KB-noFAIMS-FS-A2.14146.14146.3	interact-2022-08-13-KB-noFAIMS-FS-A2.pep.xml	CRDPPSNPVAASPR	C[566]RDPPSNPVAASPR	R	F	14	3	1146.28	1928.94	1928.95	643.988	643.99	1928.95	643.989	0.0034	3.40999e-09	34.065	12.212	1	2	1	94	107	18455194	1C(463.2365)		TRUE	sp|Q8ND82|Z280C_HUMAN	Q8ND82	Z280C_HUMAN	ZNF280C	Zinc finger protein 280C				2022-09-06-KB-FS-sp3scale-B2.18516.18516.2	interact-2022-09-06-KB-FS-sp3scale-B2.pep.xml	SKDCAYK	SKDC[566]AYK	R	W	7	2	1322.07	1276.6	1276.6	639.308	639.31	1276.61
2022-08-13-KB-noFAIMS-FS-A2.14148.14148.4	interact-2022-08-13-KB-noFAIMS-FS-A2.pep.xml	SCNEQIEESEKHTANYDTEER	SC[566]NEQIEESEKHTANYDTEER	K	V	21	4	1146.36	2975.28	2975.28	744.828	744.828	2974.28	744.578	1.0014	0.0244776	16.072	11.41	0.8984	2	1	449	469	26816586	2C(463.2365)		TRUE	sp|Q99590|SCAFB_HUMAN	Q99590	SCAFB_HUMAN	SCAF11	Protein SCAF11				2022-09-06-KB-FS-sp3scale-B2.18521.18521.2	interact-2022-09-06-KB-FS-sp3scale-B2.pep.xml	TTGSCASTSR	TTGSC[566]ASTSR	K	R	10	2	1322.27	1432.65	1432.65	717.333	717.335	1432.66
2022-08-13-KB-noFAIMS-FS-A2.14154.14154.2	interact-2022-08-13-KB-noFAIMS-FS-A2.pep.xml	NSSCGGGISSSSSSR	NSSC[566]GGGISSSSSSR	K	G	15	2	1146.6	1834.81	1834.81	918.41	918.41	1834.8	918.41	0.0006	0.0369728	13.376	9.058	0.9891	2	0	31	45	32766912	4C(463.2365)		TRUE	sp|Q9BXB4|OSB11_HUMAN	Q9BXB4	OSB11_HUMAN	OSBPL11	Oxysterol-binding protein-related protein 11				2022-09-06-KB-FS-sp3scale-B2.18539.18539.2	interact-2022-09-06-KB-FS-sp3scale-B2.pep.xml	KGAVECCPNCR	KGAVEC[566]C[160]PNC[160]R	K	G	11	2	1322.98	1755.78	1755.78	878.895	878.897	1755.78
2022-08-13-KB-noFAIMS-FS-A2.14158.14158.2	interact-2022-08-13-KB-noFAIMS-FS-A2.pep.xml	GHSSDSNPAICR	GHSSDSNPAIC[566]R	K	H	12	2	1146.76	1705.78	1705.78	853.895	853.896	1705.78	853.896	-0.0007	1.46936	8.871	0	0.3138	2	0	21	32	18424564	11C(463.2365)		TRUE	sp|Q5JTH9|RRP12_HUMAN	Q5JTH9	RRP12_HUMAN	RRP12	RRP12-like protein				2022-09-06-KB-FS-sp3scale-B2.18543.18543.3	interact-2022-09-06-KB-FS-sp3scale-B2.pep.xml	KGAVECCPNCR	KGAVEC[566]C[160]PNC[160]R	K	G	11	3	1323.39	1755.78	1755.78	586.266	586.267	1755.78
2022-08-13-KB-noFAIMS-FS-A2.14175.14175.2	interact-2022-08-13-KB-noFAIMS-FS-A2.pep.xml	SHIASPSPCPDR	SHIASPSPC[566]PDR	R	M	12	2	1147.45	1729.82	1729.82	865.919	865.919	1728.82	865.417	1.0043	0.00122649	16.31	10.483	0.9983	2	0	758	769	267139	9C(463.2365)		TRUE	sp|O75665|OFD1_HUMAN	O75665	OFD1_HUMAN	OFD1	Oral-facial-digital syndrome 1 protein				2022-09-06-KB-FS-sp3scale-B2.18548.18548.2	interact-2022-09-06-KB-FS-sp3scale-B2.pep.xml	ADSCSQAAGTK	ADSC[566]SQAAGTK	K	G	11	2	1323.7	1500.68	1500.68	751.347	751.348	1500.68
2022-08-13-KB-noFAIMS-FS-A2.14188.14188.3	interact-2022-08-13-KB-noFAIMS-FS-A2.pep.xml	RGPEVTSQGVQTSSPACK	RGPEVTSQGVQTSSPAC[566]K	K	Q	18	3	1148.27	2294.14	2294.12	765.721	765.715	2294.13	765.716	-0.0029	8.18e-12	39.859	13.082	1	2	0	876	893	1.45483e+06	17C(463.2365)		TRUE	sp|Q99700|ATX2_HUMAN	Q99700	ATX2_HUMAN	ATXN2	Ataxin-2				2022-09-06-KB-FS-sp3scale-B2.18549.18549.2	interact-2022-09-06-KB-FS-sp3scale-B2.pep.xml	TASEDSCK	TASEDSC[566]K	R	R	8	2	1323.74	1302.57	1302.57	652.291	652.294	1302.57
2022-08-13-KB-noFAIMS-FS-A2.14189.14189.2	interact-2022-08-13-KB-noFAIMS-FS-A2.pep.xml	GQPCSQNYR	GQPC[566]SQNYR	R	L	9	2	1148.31	1514.7	1514.69	758.356	758.351	1514.69	758.351	0.0004	0.209969	13.242	10.507	0.9469	2	0	41	49	52823508	4C(463.2365)		TRUE	sp|Q9H2U2|IPYR2_HUMAN	Q9H2U2	IPYR2_HUMAN	PPA2	Inorganic pyrophosphatase 2, mitochondrial				2022-09-06-KB-FS-sp3scale-B2.18550.18550.2	interact-2022-09-06-KB-FS-sp3scale-B2.pep.xml	KVVDCSR	KVVDC[566]SR	R	E	7	2	1323.78	1268.64	1268.65	635.33	635.331	1268.65
2022-08-13-KB-noFAIMS-FS-A2.14191.14191.2	interact-2022-08-13-KB-noFAIMS-FS-A2.pep.xml	GQCMSGASR	GQC[566]MSGASR	R	L	9	2	1148.39	1358.61	1358.6	680.312	680.306	1358.6	680.308	-0.0035	2.68154e-05	22.876	11.566	1	2	0	209	217	5932552	3C(463.2365)		TRUE	sp|Q9ULX6|AKP8L_HUMAN	Q9ULX6	AKP8L_HUMAN	AKAP8L	A-kinase anchor protein 8-like				2022-09-06-KB-FS-sp3scale-B2.18551.18551.2	interact-2022-09-06-KB-FS-sp3scale-B2.pep.xml	NSSQETCTR	NSSQETC[566]TR	K	A	9	2	1323.82	1487.66	1487.66	744.837	744.839	1487.66
2022-08-13-KB-noFAIMS-FS-A2.14193.14193.3	interact-2022-08-13-KB-noFAIMS-FS-A2.pep.xml	CRPLEENTADNEK	C[566]RPLEENTADNEK	K	E	13	3	1148.47	1980.93	1980.92	661.316	661.312	1980.91	661.312	0.0006	0.0917886	13.495	11.376	0.9384	2	1	2696	2708	35536424	1C(463.2365)		TRUE	sp|P49792|RBP2_HUMAN	P49792	RBP2_HUMAN	RANBP2	E3 SUMO-protein ligase RanBP2				2022-09-06-KB-FS-sp3scale-B2.18554.18554.2	interact-2022-09-06-KB-FS-sp3scale-B2.pep.xml	CGGIDKR	C[566]GGIDKR	K	T	7	2	1323.94	1210.6	1210.6	606.306	606.309	1210.61
2022-08-13-KB-noFAIMS-FS-A2.14197.14197.3	interact-2022-08-13-KB-noFAIMS-FS-A2.pep.xml	EREGAPEPASCVK	EREGAPEPASC[566]VK	R	E	13	3	1148.63	1834.89	1834.9	612.638	612.642	1834.88	612.635	0.0233	0.0189014	18.004	13.585	0.8304	2	1	299	311	34805108	11C(463.2365)		TRUE	sp|Q6IBW4|CNDH2_HUMAN	Q6IBW4	CNDH2_HUMAN	NCAPH2	Condensin-2 complex subunit H2				2022-09-06-KB-FS-sp3scale-B2.18557.18557.3	interact-2022-09-06-KB-FS-sp3scale-B2.pep.xml	KGAVECCPNCR	KGAVEC[566]C[160]PNC[160]R	K	G	11	3	1324.06	1755.78	1755.78	586.266	586.267	1755.78
2022-08-13-KB-noFAIMS-FS-A2.14200.14200.2	interact-2022-08-13-KB-noFAIMS-FS-A2.pep.xml	GQPCSQNYR	GQPC[566]SQNYR	R	L	9	2	1148.75	1514.7	1514.69	758.356	758.351	1514.69	758.351	0.0004	0.715816	12.757	10.387	0.5197	2	0	41	49	52823508	4C(463.2365)		TRUE	sp|Q9H2U2|IPYR2_HUMAN	Q9H2U2	IPYR2_HUMAN	PPA2	Inorganic pyrophosphatase 2, mitochondrial				2022-09-06-KB-FS-sp3scale-B2.18569.18569.3	interact-2022-09-06-KB-FS-sp3scale-B2.pep.xml	KLMEECKR	KLMEEC[566]KR	R	L	8	3	1324.54	1498.75	1498.74	500.592	500.587	1498.76
2022-08-13-KB-noFAIMS-FS-A2.14201.14201.3	interact-2022-08-13-KB-noFAIMS-FS-A2.pep.xml	VETTDCPVPPKR	VETTDC[566]PVPPKR	K	M	12	3	1148.79	1804.94	1804.92	602.654	602.647	1803.91	602.311	1.0056	0.021583	16.449	11.622	0.9645	2	0	1977	1988	1528909	6C(463.2365)		TRUE	sp|A6NHR9|SMHD1_HUMAN	A6NHR9	SMHD1_HUMAN	SMCHD1	Structural maintenance of chromosomes flexible hinge domain-containing protein 1				2022-09-06-KB-FS-sp3scale-B2.18582.18582.2	interact-2022-09-06-KB-FS-sp3scale-B2.pep.xml	NSQQPCSR	NSQQPC[566]SR	K	C	8	2	1325.06	1381.63	1381.64	691.823	691.825	1381.63
2022-08-13-KB-noFAIMS-FS-A2.14204.14204.2	interact-2022-08-13-KB-noFAIMS-FS-A2.pep.xml	SEKPPAGSICR	SEKPPAGSIC[566]R	R	A	11	2	1148.92	1606.82	1606.8	804.416	804.409	1606.81	804.411	-0.0026	4.41784e-06	25.882	12.048	1	2	1	265	275	350452	10C(463.2365)		TRUE	sp|P56182|RRP1_HUMAN	P56182	RRP1_HUMAN	RRP1	Ribosomal RNA processing protein 1 homolog A				2022-09-06-KB-FS-sp3scale-B2.18584.18584.2	interact-2022-09-06-KB-FS-sp3scale-B2.pep.xml	ADSCSQAAGTK	ADSC[566]SQAAGTK	K	G	11	2	1325.14	1500.68	1500.68	751.347	751.348	1500.68
2022-08-13-KB-noFAIMS-FS-A2.14206.14206.3	interact-2022-08-13-KB-noFAIMS-FS-A2.pep.xml	MKGCPVNTEPSGPTCEK	MKGC[160]PVNTEPSGPTC[566]EK	K	K	17	3	1148.99	2297.06	2297.06	766.693	766.694	2297.04	766.688	0.0175	0.04658	14.966	10.079	0.8026	2	1	32	48	418537	15C(463.2365), 4C(57.0215)		TRUE	sp|P53701|CCHL_HUMAN	P53701	CCHL_HUMAN	HCCS	Cytochrome c-type heme lyase				2022-09-06-KB-FS-sp3scale-B2.18600.18600.3	interact-2022-09-06-KB-FS-sp3scale-B2.pep.xml	NMMAACDPRHGR	NM[147]MAAC[566]DPRHGR	K	Y	12	3	1325.78	1836.81	1836.81	613.276	613.278	1836.81
2022-08-13-KB-noFAIMS-FS-A2.14208.14208.3	interact-2022-08-13-KB-noFAIMS-FS-A2.pep.xml	EVVCTTQNTPTVKK	EVVC[566]TTQNTPTVKK	K	S	14	3	1149.08	2010.05	2010.05	671.024	671.025	2010.04	671.02	0.0129	0.109446	14.408	11.72	0.851	2	0	117	130	18763054	4C(463.2365)		TRUE	sp|P54132|BLM_HUMAN	P54132	BLM_HUMAN	BLM	Bloom syndrome protein				2022-09-06-KB-FS-sp3scale-B2.18611.18611.2	interact-2022-09-06-KB-FS-sp3scale-B2.pep.xml	SKGCGVVK	SKGC[566]GVVK	K	F	8	2	1326.57	1239.66	1239.66	620.835	620.837	1239.66
2022-08-13-KB-noFAIMS-FS-A2.14209.14209.3	interact-2022-08-13-KB-noFAIMS-FS-A2.pep.xml	KELCELKPK	KELC[566]ELKPK	K	F	9	3	1149.12	1549.85	1549.85	517.625	517.622	1549.85	517.623	-0.0017	8.38364e-06	29.836	13.273	1	2	1	83	91	264405712	4C(463.2365)		TRUE	sp|Q9UHD1|CHRD1_HUMAN	Q9UHD1	CHRD1_HUMAN	CHORDC1	Cysteine and histidine-rich domain-containing protein 1				2022-09-06-KB-FS-sp3scale-B2.18618.18618.2	interact-2022-09-06-KB-FS-sp3scale-B2.pep.xml	KIETCGSR	KIETC[566]GSR	R	K	8	2	1326.85	1355.68	1355.68	678.846	678.848	1355.68
2022-08-13-KB-noFAIMS-FS-A2.14213.14213.2	interact-2022-08-13-KB-noFAIMS-FS-A2.pep.xml	GQCMSGASR	GQC[566]MSGASR	R	L	9	2	1149.29	1358.61	1358.6	680.312	680.306	1358.6	680.308	-0.0036	0.00405498	17.857	11.308	0.9995	2	0	209	217	5932552	3C(463.2365)		TRUE	sp|Q9ULX6|AKP8L_HUMAN	Q9ULX6	AKP8L_HUMAN	AKAP8L	A-kinase anchor protein 8-like				2022-09-06-KB-FS-sp3scale-B2.18629.18629.3	interact-2022-09-06-KB-FS-sp3scale-B2.pep.xml	KIETCGSR	KIETC[566]GSR	R	K	8	3	1327.29	1355.68	1355.68	452.9	452.901	1355.68
2022-08-13-KB-noFAIMS-FS-A2.14241.14241.2	interact-2022-08-13-KB-noFAIMS-FS-A2.pep.xml	LQDHGKER		R	K	8	2	1150.42	981.505	981.499	491.76	491.757	981.499	491.757	0	0.187534	13.153	10.844	0.6152	2	1	333	340	57270096			TRUE	sp|A4D1P6|WDR91_HUMAN	A4D1P6	WDR91_HUMAN	WDR91	WD repeat-containing protein 91				2022-09-06-KB-FS-sp3scale-B2.18651.18651.3	interact-2022-09-06-KB-FS-sp3scale-B2.pep.xml	LHIGNHCANK	LHIGNHC[566]ANK	R	L	10	3	1328.17	1568.78	1568.78	523.933	523.936	1568.78
2022-08-13-KB-noFAIMS-FS-A2.14244.14244.4	interact-2022-08-13-KB-noFAIMS-FS-A2.pep.xml	YRTTSSANNPNLMYQDECDRR	YRTTSSANNPNLM[147]YQDEC[566]DRR	R	L	21	4	1150.54	3012.36	3012.36	754.097	754.097	3012.34	754.092	0.0205	0.00640174	17.487	11.053	0.9631	2	1	567	587	118042	13M(15.9949), 18C(463.2365)		TRUE	sp|Q92841|DDX17_HUMAN	Q92841	DDX17_HUMAN	DDX17	Probable ATP-dependent RNA helicase DDX17				2022-09-06-KB-FS-sp3scale-B2.18674.18674.4	interact-2022-09-06-KB-FS-sp3scale-B2.pep.xml	AGQPHSSSDAAQAPAEQPHSSSDAAQAPCPR	AGQPHSSSDAAQAPAEQPHSSSDAAQAPC[566]PR	R	E	31	4	1329.33	3518.57	3518.58	880.651	880.653	3518.58
2022-08-13-KB-noFAIMS-FS-A2.14251.14251.2	interact-2022-08-13-KB-noFAIMS-FS-A2.pep.xml	ICSEEER	IC[566]SEEER	R	A	7	2	1151.11	1327.6	1327.6	664.807	664.808	1327.6	664.808	-0.0006	0.00202722	18.627	11.846	0.9998	2	0	111	117	186010704	2C(463.2365)		TRUE	sp|Q9NX63|MIC19_HUMAN	Q9NX63	MIC19_HUMAN	CHCHD3	MIC				2022-09-06-KB-FS-sp3scale-B2.18681.18681.3	interact-2022-09-06-KB-FS-sp3scale-B2.pep.xml	CHAEHTPEEEIDHTGAK	C[566]HAEHTPEEEIDHTGAK	K	T	17	3	1329.77	2366.05	2366.05	789.69	789.692	2366.05
2022-08-13-KB-noFAIMS-FS-A2.14256.14256.2	interact-2022-08-13-KB-noFAIMS-FS-A2.pep.xml	ICSEEER	IC[566]SEEER	R	A	7	2	1151.4	1327.6	1327.6	664.807	664.808	1327.6	664.808	-0.0006	0.00633366	16.695	10.635	0.999	2	0	111	117	186010704	2C(463.2365)		TRUE	sp|Q9NX63|MIC19_HUMAN	Q9NX63	MIC19_HUMAN	CHCHD3	MIC				2022-09-06-KB-FS-sp3scale-B2.18686.18686.3	interact-2022-09-06-KB-FS-sp3scale-B2.pep.xml	AVCEADQSHGGPR	AVC[566]EADQSHGGPR	R	S	13	3	1329.97	1788.81	1788.81	597.277	597.278	1788.81
2022-08-13-KB-noFAIMS-FS-A2.14258.14258.2	interact-2022-08-13-KB-noFAIMS-FS-A2.pep.xml	GCTPSGEGADSEPR	GC[566]TPSGEGADSEPR	K	A	14	2	1151.47	1824.78	1824.78	913.399	913.399	1824.79	913.401	-0.004	2.146e-11	31.917	9.737	1	2	0	136	149	50247824	2C(463.2365)		TRUE	sp|Q92917|GPKOW_HUMAN	Q92917	GPKOW_HUMAN	GPKOW	G-patch domain and KOW motifs-containing protein				2022-09-06-KB-FS-sp3scale-B2.18691.18691.4	interact-2022-09-06-KB-FS-sp3scale-B2.pep.xml	AGQPHSSSDAAQAPAEQPHSSSDAAQAPCPR	AGQPHSSSDAAQAPAEQPHSSSDAAQAPC[566]PR	R	E	31	4	1330.17	3518.57	3518.58	880.651	880.653	3518.58
2022-08-13-KB-noFAIMS-FS-A2.14278.14278.2	interact-2022-08-13-KB-noFAIMS-FS-A2.pep.xml	GCTPSGEGADSEPR	GC[566]TPSGEGADSEPR	K	A	14	2	1152.27	1824.78	1824.78	913.399	913.399	1824.79	913.401	-0.004	1.16e-12	30.314	8.999	1	2	0	136	149	50247824	2C(463.2365)		TRUE	sp|Q92917|GPKOW_HUMAN	Q92917	GPKOW_HUMAN	GPKOW	G-patch domain and KOW motifs-containing protein				2022-09-06-KB-FS-sp3scale-B2.18694.18694.3	interact-2022-09-06-KB-FS-sp3scale-B2.pep.xml	AGQPHSSSDAAQAPAEQPHSSSDAAQAPCPR	AGQPHSSSDAAQAPAEQPHSSSDAAQAPC[566]PR	R	E	31	3	1330.29	3518.57	3518.58	1173.86	1173.87	3518.58
2022-08-13-KB-noFAIMS-FS-A2.14279.14279.3	interact-2022-08-13-KB-noFAIMS-FS-A2.pep.xml	CVEQKTDALGK	C[566]VEQKTDALGK	K	Q	11	3	1152.31	1653.82	1653.81	552.28	552.278	1653.83	552.285	-0.0195	3.93772e-06	27.639	13.389	1	2	1	121	131	313767	1C(463.2365)		TRUE	sp|Q5TC12|ATPF1_HUMAN	Q5TC12	ATPF1_HUMAN	ATPAF1	ATP synthase mitochondrial F1 complex assembly factor 1				2022-09-06-KB-FS-sp3scale-B2.18707.18707.3	interact-2022-09-06-KB-FS-sp3scale-B2.pep.xml	TNCCESSEQIKR	TNC[160]C[566]ESSEQIKR	K	L	12	3	1330.81	1916.86	1916.86	639.961	639.961	1916.87
2022-08-13-KB-noFAIMS-FS-A2.14287.14287.2	interact-2022-08-13-KB-noFAIMS-FS-A2.pep.xml	EEGPAPCK	EEGPAPC[566]K	K	Q	8	2	1152.63	1292.63	1292.62	647.322	647.318	1292.6	647.308	0.021	0.0133252	16.622	11.334	0.9013	2	0	13	20	153810352	7C(463.2365)		TRUE	sp|Q8IUF8|RIOX2_HUMAN	Q8IUF8	RIOX2_HUMAN	RIOX2	Ribosomal oxygenase 2				2022-09-06-KB-FS-sp3scale-B2.18738.18738.3	interact-2022-09-06-KB-FS-sp3scale-B2.pep.xml	ATCAPQHGAPGPGPADASK	ATC[566]APQHGAPGPGPADASK	K	V	19	3	1332.3	2195.03	2195.04	732.686	732.686	2195.04
2022-08-13-KB-noFAIMS-FS-A2.14290.14290.3	interact-2022-08-13-KB-noFAIMS-FS-A2.pep.xml	GHVLGNGSQVTQAANSGCSK	GHVLGNGSQVTQAANSGC[566]SK	R	A	20	3	1152.75	2377.14	2377.14	793.386	793.386	2377.14	793.387	-0.0017	1.98597	9.829	8.837	0.1932	2	0	543	562	19552504	18C(463.2365)		TRUE	sp|Q86V48|LUZP1_HUMAN	Q86V48	LUZP1_HUMAN	LUZP1	Leucine zipper protein 1				2022-09-06-KB-FS-sp3scale-B2.18739.18739.3	interact-2022-09-06-KB-FS-sp3scale-B2.pep.xml	CGESGHLAR	C[566]GESGHLAR	R	E	9	3	1332.38	1391.65	1391.66	464.891	464.892	1391.65
2022-08-13-KB-noFAIMS-FS-A2.14307.14307.3	interact-2022-08-13-KB-noFAIMS-FS-A2.pep.xml	IHMGSCAENTAK	IHMGSC[566]AENTAK	K	K	12	3	1153.45	1723.81	1723.79	575.611	575.605	1723.8	575.606	-0.0012	1.54102e-09	34.067	11.615	1	2	0	191	202	12237072	6C(463.2365)		TRUE	sp|P24752|THIL_HUMAN	P24752	THIL_HUMAN	ACAT1	Acetyl-CoA acetyltransferase, mitochondrial				2022-09-06-KB-FS-sp3scale-B2.18744.18744.2	interact-2022-09-06-KB-FS-sp3scale-B2.pep.xml	THTYECR	THTYEC[566]R	R	G	7	2	1332.68	1371.61	1371.62	686.815	686.816	1371.62
2022-08-13-KB-noFAIMS-FS-A2.14308.14308.2	interact-2022-08-13-KB-noFAIMS-FS-A2.pep.xml	IHMGSCAENTAK	IHMGSC[566]AENTAK	K	K	12	2	1153.71	1723.81	1723.79	862.912	862.903	1723.8	862.905	-0.0035	1.29511e-09	43.865	16.545	1	2	0	191	202	2.35925e+06	6C(463.2365)		TRUE	sp|P24752|THIL_HUMAN	P24752	THIL_HUMAN	ACAT1	Acetyl-CoA acetyltransferase, mitochondrial				2022-09-06-KB-FS-sp3scale-B2.18751.18751.4	interact-2022-09-06-KB-FS-sp3scale-B2.pep.xml	TQEQCVHNETKNELEK	TQEQC[566]VHNETKNELEK	R	M	16	4	1332.95	2392.12	2392.13	599.038	599.039	2392.13
2022-08-13-KB-noFAIMS-FS-A2.14310.14310.3	interact-2022-08-13-KB-noFAIMS-FS-A2.pep.xml	IHMGSCAENTAK	IHMGSC[566]AENTAK	K	K	12	3	1153.82	1723.81	1723.79	575.611	575.605	1723.8	575.606	-0.0012	0.00020226	23.379	12.395	0.9998	2	0	191	202	12237072	6C(463.2365)		TRUE	sp|P24752|THIL_HUMAN	P24752	THIL_HUMAN	ACAT1	Acetyl-CoA acetyltransferase, mitochondrial				2022-09-06-KB-FS-sp3scale-B2.18752.18752.3	interact-2022-09-06-KB-FS-sp3scale-B2.pep.xml	VEMSVNDKAEASGCR	VEM[147]SVNDKAEASGC[566]R	R	R	15	3	1333	2074.94	2074.94	692.653	692.655	2073.94
2022-08-13-KB-noFAIMS-FS-A2.14311.14311.2	interact-2022-08-13-KB-noFAIMS-FS-A2.pep.xml	IHMGSCAENTAK	IHMGSC[566]AENTAK	K	K	12	2	1153.86	1723.81	1723.79	862.912	862.903	1723.8	862.905	-0.0035	1.05474e-06	27.705	16.072	1	2	0	191	202	2.35925e+06	6C(463.2365)		TRUE	sp|P24752|THIL_HUMAN	P24752	THIL_HUMAN	ACAT1	Acetyl-CoA acetyltransferase, mitochondrial				2022-09-06-KB-FS-sp3scale-B2.18761.18761.3	interact-2022-09-06-KB-FS-sp3scale-B2.pep.xml	GNTAEGCVHETQEK	GNTAEGC[566]VHETQEK	K	Q	14	3	1333.36	1964.88	1964.88	655.968	655.968	1964.88
2022-08-13-KB-noFAIMS-FS-A2.14315.14315.2	interact-2022-08-13-KB-noFAIMS-FS-A2.pep.xml	ATQCVPK	ATQC[566]VPK	K	E	7	2	1154.03	1208.62	1208.61	605.319	605.314	1208.62	605.315	-0.0022	0.00244348	19.282	13.002	0.9998	2	0	121	127	528054752	4C(463.2365)		TRUE	sp|Q9HAV7|GRPE1_HUMAN	Q9HAV7	GRPE1_HUMAN	GRPEL1	GrpE protein homolog 1, mitochondrial				2022-09-06-KB-FS-sp3scale-B2.18766.18766.3	interact-2022-09-06-KB-FS-sp3scale-B2.pep.xml	ATCAPQHGAPGPGPADASK	ATC[566]APQHGAPGPGPADASK	K	V	19	3	1333.56	2195.03	2195.04	732.686	732.686	2195.04
2022-08-13-KB-noFAIMS-FS-A2.14319.14319.2	interact-2022-08-13-KB-noFAIMS-FS-A2.pep.xml	YATALYSAASK		R	Q	11	2	1154.18	1144.58	1144.57	573.298	573.294	1144.58	573.295	-0.0025	0.0859385	14.594	10.659	0.9777	2	0	41	51	486985			TRUE	sp|P48047|ATPO_HUMAN	P48047	ATPO_HUMAN	ATP5O	ATP synthase subunit O, mitochondrial				2022-09-06-KB-FS-sp3scale-B2.18773.18773.3	interact-2022-09-06-KB-FS-sp3scale-B2.pep.xml	CDAERENFHR	C[566]DAERENFHR	K	L	10	3	1333.85	1738.78	1738.78	580.599	580.601	1738.78
2022-08-13-KB-noFAIMS-FS-A2.14321.14321.3	interact-2022-08-13-KB-noFAIMS-FS-A2.pep.xml	SEKPPAGSICR	SEKPPAGSIC[566]R	R	A	11	3	1154.26	1606.82	1606.81	536.612	536.609	1606.81	536.61	-0.0012	0.844007	14.681	12.946	0.1903	2	1	265	275	188526656	10C(463.2365)		TRUE	sp|P56182|RRP1_HUMAN	P56182	RRP1_HUMAN	RRP1	Ribosomal RNA processing protein 1 homolog A				2022-09-06-KB-FS-sp3scale-B2.18775.18775.3	interact-2022-09-06-KB-FS-sp3scale-B2.pep.xml	IHMGSCAENTAKK	IHMGSC[566]AENTAKK	K	L	13	3	1333.93	1851.89	1851.89	618.303	618.304	1851.89
2022-08-13-KB-noFAIMS-FS-A2.14322.14322.3	interact-2022-08-13-KB-noFAIMS-FS-A2.pep.xml	SSSSASQSNHSCTSMPSSPATPASGTK	SSSSASQSNHSC[566]TSMPSSPATPASGTK	R	V	27	3	1154.3	3044.36	3044.36	1015.79	1015.79	3044.34	1015.79	0.0217	1.451e-11	36.064	12.596	1	2	0	7234	7260	614830	12C(463.2365)		TRUE	sp|Q9UPN3|MACF1_HUMAN	Q9UPN3	MACF1_HUMAN	MACF1	Microtubule-actin cross-linking factor 1, isoforms 1/2/3/5				2022-09-06-KB-FS-sp3scale-B2.18778.18778.2	interact-2022-09-06-KB-FS-sp3scale-B2.pep.xml	ADSASCENR	ADSASC[566]ENR	K	S	9	2	1334.05	1414.67	1414.67	708.341	708.341	1414.61
2022-08-13-KB-noFAIMS-FS-A2.14323.14323.2	interact-2022-08-13-KB-noFAIMS-FS-A2.pep.xml	TPSSPCPASK	TPSSPC[566]PASK	K	V	10	2	1154.35	1436.7	1436.7	719.356	719.359	1436.69	719.352	0.0127	6.58309e-06	22.703	11.487	1	2	0	478	487	437079	6C(463.2365)		TRUE	sp|Q9NQS7|INCE_HUMAN	Q9NQS7	INCE_HUMAN	INCENP	Inner centromere protein				2022-09-06-KB-FS-sp3scale-B2.18784.18784.2	interact-2022-09-06-KB-FS-sp3scale-B2.pep.xml	ATCAPQHGAPGPGPADASK	ATC[566]APQHGAPGPGPADASK	K	V	19	2	1334.29	2195.03	2195.03	1098.52	1098.52	2195.04
2022-08-13-KB-noFAIMS-FS-A2.14327.14327.3	interact-2022-08-13-KB-noFAIMS-FS-A2.pep.xml	KTKFENLCK	KTKFENLC[566]K	K	I	9	3	1154.51	1572.83	1572.83	525.285	525.282	1572.83	525.283	-0.0018	0.00353414	18.581	11.61	0.9986	2	1	565	573	29483408	8C(463.2365)		TRUE	sp|P07900|HS90A_HUMAN	P07900	HS90A_HUMAN	HSP90AA1	Heat shock protein HSP 90-alpha				2022-09-06-KB-FS-sp3scale-B2.18785.18785.2	interact-2022-09-06-KB-FS-sp3scale-B2.pep.xml	ATCAPQHGAPGPGPADASK	ATC[160]APQHGAPGPGPADASK	K	V	19	2	1334.33	1788.81	1788.81	895.414	895.414	1788.82
2022-08-13-KB-noFAIMS-FS-A2.14328.14328.2	interact-2022-08-13-KB-noFAIMS-FS-A2.pep.xml	DQVANSAFVER		K	L	11	2	1154.55	1235.61	1235.6	618.812	618.808	1234.59	618.304	1.0079	2.8495e-05	24.178	11.923	1	2	0	500	510	35184956			TRUE	sp|P07900|HS90A_HUMAN	P07900	HS90A_HUMAN	HSP90AA1	Heat shock protein HSP 90-alpha				2022-09-06-KB-FS-sp3scale-B2.18790.18790.2	interact-2022-09-06-KB-FS-sp3scale-B2.pep.xml	THTYECR	THTYEC[566]R	R	G	7	2	1334.53	1371.61	1371.62	686.815	686.816	1371.62
2022-08-13-KB-noFAIMS-FS-A2.14332.14332.3	interact-2022-08-13-KB-noFAIMS-FS-A2.pep.xml	MLPDKDCR	MLPDKDC[566]R	K	Y	8	3	1154.71	1439.69	1439.68	480.904	480.901	1439.68	480.902	-0.0015	0.00173856	17.417	10.942	0.9988	2	1	74	81	93939752	7C(463.2365)		TRUE	sp|P23528|COF1_HUMAN	P23528	COF1_HUMAN	CFL1	Cofilin-1				2022-09-06-KB-FS-sp3scale-B2.18806.18806.2	interact-2022-09-06-KB-FS-sp3scale-B2.pep.xml	GNTAEGCVHETQEK	GNTAEGC[566]VHETQEK	K	Q	14	2	1335.54	1964.88	1964.88	983.446	983.448	1964.88
2022-08-13-KB-noFAIMS-FS-A2.14333.14333.3	interact-2022-08-13-KB-noFAIMS-FS-A2.pep.xml	VETTDCPVPPKR	VETTDC[566]PVPPKR	K	M	12	3	1154.75	1803.92	1803.91	602.314	602.311	1803.91	602.311	-0.0014	1.2337e-08	32.554	12.14	1	2	0	1977	1988	49595908	6C(463.2365)		TRUE	sp|A6NHR9|SMHD1_HUMAN	A6NHR9	SMHD1_HUMAN	SMCHD1	Structural maintenance of chromosomes flexible hinge domain-containing protein 1				2022-09-06-KB-FS-sp3scale-B2.18808.18808.3	interact-2022-09-06-KB-FS-sp3scale-B2.pep.xml	ATFIKVPQNQNGK		K	S	13	3	1335.62	1443.78	1443.78	482.267	482.269	1443.78
2022-08-13-KB-noFAIMS-FS-A2.14338.14338.4	interact-2022-08-13-KB-noFAIMS-FS-A2.pep.xml	TAPSSSCTAVASAASRPDSTHMVEAR	TAPSSSC[566]TAVASAASRPDSTHM[147]VEAR	R	Q	26	4	1154.95	3068.44	3068.43	768.118	768.115	3068.42	768.113	0.0065	0.039043	15.725	11.025	0.8973	2	1	970	995	15720625	22M(15.9949), 7C(463.2365)		TRUE	sp|Q9BTC0|DIDO1_HUMAN	Q9BTC0	DIDO1_HUMAN	DIDO1	Death-inducer obliterator 1				2022-09-06-KB-FS-sp3scale-B2.18819.18819.4	interact-2022-09-06-KB-FS-sp3scale-B2.pep.xml	HALKNGDICETSGKPK	HALKNGDIC[566]ETSGKPK	K	T	16	4	1336.07	2161.07	2161.08	541.275	541.276	2160.09
2022-08-13-KB-noFAIMS-FS-A2.14341.14341.3	interact-2022-08-13-KB-noFAIMS-FS-A2.pep.xml	RVPCAYDK	RVPC[566]AYDK	K	T	8	3	1155.07	1413.71	1413.7	472.243	472.24	1413.7	472.241	-0.0017	0.000393802	20.796	12.104	0.9999	2	0	246	253	280534944	4C(463.2365)		TRUE	sp|P46109|CRKL_HUMAN	P46109	CRKL_HUMAN	CRKL	Crk-like protein				2022-09-06-KB-FS-sp3scale-B2.18830.18830.2	interact-2022-09-06-KB-FS-sp3scale-B2.pep.xml	ATFIKVPQNQNGK		K	S	13	2	1336.51	1443.78	1443.78	722.896	722.899	1443.78
2022-08-13-KB-noFAIMS-FS-A2.14347.14347.3	interact-2022-08-13-KB-noFAIMS-FS-A2.pep.xml	NRLCPPDDSTK	NRLC[566]PPDDSTK	R	S	11	3	1155.32	1707.83	1707.82	570.284	570.28	1707.82	570.28	-0.0009	0.000147649	22.016	11.78	0.9993	2	1	450	460	28035394	4C(463.2365)		TRUE	sp|Q9BZI7|REN3B_HUMAN	Q9BZI7	REN3B_HUMAN	UPF3B	Regulator of nonsense transcripts 3B				2022-09-06-KB-FS-sp3scale-B2.18845.18845.2	interact-2022-09-06-KB-FS-sp3scale-B2.pep.xml	INNPACHK	INNPAC[566]HK	R	T	8	2	1337.11	1358.67	1358.67	680.34	680.342	1358.67
2022-08-13-KB-noFAIMS-FS-A2.14350.14350.3	interact-2022-08-13-KB-noFAIMS-FS-A2.pep.xml	CGSSEDLHDSVR	C[566]GSSEDLHDSVR	R	E	12	3	1155.44	1766.79	1766.78	589.938	589.934	1766.78	589.935	-0.0019	2.0754e-10	32.149	12.787	1	2	0	631	642	90579240	1C(463.2365)		TRUE	sp|Q7Z4V5|HDGR2_HUMAN	Q7Z4V5	HDGR2_HUMAN	HDGFL2	Hepatoma-derived growth factor-related protein 2				2022-09-06-KB-FS-sp3scale-B2.18855.18855.3	interact-2022-09-06-KB-FS-sp3scale-B2.pep.xml	HCDDDGRTENGALAPK	HC[566]DDDGRTENGALAPK	R	Q	16	3	1337.52	2162.07	2162.08	721.698	721.701	2160.98
2022-08-13-KB-noFAIMS-FS-A2.14354.14354.2	interact-2022-08-13-KB-noFAIMS-FS-A2.pep.xml	NIDPKPCTPR	NIDPKPC[566]TPR	R	G	10	2	1155.6	1602.82	1602.81	802.418	802.412	1602.81	802.413	-0.0023	7.26788e-05	23.784	14.032	1	2	1	79	88	127559040	7C(463.2365)		TRUE	sp|Q96EP5|DAZP1_HUMAN	Q96EP5	DAZP1_HUMAN	DAZAP1	DAZ-associated protein 1				2022-09-06-KB-FS-sp3scale-B2.18859.18859.3	interact-2022-09-06-KB-FS-sp3scale-B2.pep.xml	CSNHLQDKIQK	C[566]SNHLQDKIQK	R	L	11	3	1337.68	1775.89	1775.89	592.97	592.972	1775.89
2022-08-13-KB-noFAIMS-FS-A2.14362.14362.2	interact-2022-08-13-KB-noFAIMS-FS-A2.pep.xml	DKMCSMVK	DKM[147]C[566]SMVK	R	K	8	2	1155.92	1420.62	1420.64	711.319	711.327	1419.65	710.832	0.9907	0.00429606	17.112	10.547	0.3193	2	1	108	115	16716933	3M(15.9949), 4C(463.2365)		TRUE	sp|P61247|RS3A_HUMAN	P61247	RS3A_HUMAN	RPS3A	40S ribosomal protein S3a				2022-09-06-KB-FS-sp3scale-B2.18864.18864.2	interact-2022-09-06-KB-FS-sp3scale-B2.pep.xml	NGDEDCQR	NGDEDC[566]QR	K	G	8	2	1337.88	1399.55	1399.57	700.783	700.794	1398.58
2022-08-13-KB-noFAIMS-FS-A2.14372.14372.3	interact-2022-08-13-KB-noFAIMS-FS-A2.pep.xml	GICCDSQNNGSEGVSKPPSEAR	GIC[566]C[160]DSQNNGSEGVSKPPSEAR	K	L	22	3	1156.32	2754.24	2754.23	919.089	919.084	2754.23	919.083	0.0026	1.49361e-08	31.649	30.065	1	2	1	439	460	57898.6	3C(463.2365), 4C(57.0215)		TRUE	sp|Q8IYH5|ZZZ3_HUMAN	Q8IYH5	ZZZ3_HUMAN	ZZZ3	ZZ-type zinc finger-containing protein 3				2022-09-06-KB-FS-sp3scale-B2.18867.18867.3	interact-2022-09-06-KB-FS-sp3scale-B2.pep.xml	ATGHSGGGCISQGR	ATGHSGGGC[566]ISQGR	R	S	14	3	1338.02	1749.81	1749.82	584.278	584.279	1749.82
2022-08-13-KB-noFAIMS-FS-A2.14374.14374.2	interact-2022-08-13-KB-noFAIMS-FS-A2.pep.xml	ANSIQGCK	ANSIQGC[566]K	K	M	8	2	1156.44	1282.63	1282.63	642.32	642.32	1282.63	642.321	-0.0019	0.00786315	18.099	12.556	0.9986	2	0	77	84	100029024	7C(463.2365)		TRUE	sp|Q86WR0|CCD25_HUMAN	Q86WR0	CCD25_HUMAN	CCDC25	Coiled-coil domain-containing protein 25				2022-09-06-KB-FS-sp3scale-B2.18873.18873.2	interact-2022-09-06-KB-FS-sp3scale-B2.pep.xml	GPAGNNDCR	GPAGNNDC[566]R	R	I	9	2	1338.6	1365.6	1365.6	683.808	683.808	1365.6
2022-08-13-KB-noFAIMS-FS-A2.14375.14375.2	interact-2022-08-13-KB-noFAIMS-FS-A2.pep.xml	RVPCAYDK	RVPC[566]AYDK	K	T	8	2	1156.7	1413.7	1413.7	707.857	707.856	1413.7	707.858	-0.0025	0.000190936	23.399	14.483	1	2	0	246	253	158422032	4C(463.2365)		TRUE	sp|P46109|CRKL_HUMAN	P46109	CRKL_HUMAN	CRKL	Crk-like protein				2022-09-06-KB-FS-sp3scale-B2.18874.18874.3	interact-2022-09-06-KB-FS-sp3scale-B2.pep.xml	KGEKPCALEK	KGEKPC[566]ALEK	R	K	10	3	1338.64	1564.82	1564.82	522.614	522.615	1564.82
2022-08-13-KB-noFAIMS-FS-A2.14376.14376.2	interact-2022-08-13-KB-noFAIMS-FS-A2.pep.xml	ANSIQGCK	ANSIQGC[566]K	K	M	8	2	1156.74	1282.63	1282.63	642.32	642.32	1282.63	642.321	-0.0019	0.00690929	16.763	11.314	0.9988	2	0	77	84	100029024	7C(463.2365)		TRUE	sp|Q86WR0|CCD25_HUMAN	Q86WR0	CCD25_HUMAN	CCDC25	Coiled-coil domain-containing protein 25				2022-09-06-KB-FS-sp3scale-B2.18876.18876.2	interact-2022-09-06-KB-FS-sp3scale-B2.pep.xml	ATGHSGGGCISQGR	ATGHSGGGC[566]ISQGR	R	S	14	2	1338.72	1749.81	1749.82	875.914	875.918	1749.82
2022-08-13-KB-noFAIMS-FS-A2.14379.14379.2	interact-2022-08-13-KB-noFAIMS-FS-A2.pep.xml	EEGPAPCK	EEGPAPC[566]K	K	Q	8	2	1156.95	1292.6	1292.6	647.307	647.308	1292.6	647.308	0	0.0031869	18.76	11.408	0.9997	2	0	13	20	119733760	7C(463.2365)		TRUE	sp|Q8IUF8|RIOX2_HUMAN	Q8IUF8	RIOX2_HUMAN	RIOX2	Ribosomal oxygenase 2				2022-09-06-KB-FS-sp3scale-B2.18877.18877.3	interact-2022-09-06-KB-FS-sp3scale-B2.pep.xml	NGGGGGGGGSGLHCAGNGGGGGGGPR	NGGGGGGGGSGLHC[566]AGNGGGGGGGPR	R	V	26	3	1338.76	2443.07	2443.08	815.365	815.366	2443.07
2022-08-13-KB-noFAIMS-FS-A2.14382.14382.3	interact-2022-08-13-KB-noFAIMS-FS-A2.pep.xml	IHQEVFSSCHR	IHQEVFSSC[566]HR	R	K	11	3	1157.07	1805.86	1805.86	602.962	602.96	1804.86	602.628	0.997	0.00065053	19.79	11.803	0.9991	2	0	216	226	513991	9C(463.2365)		TRUE	sp|Q96IY1|NSL1_HUMAN	Q96IY1	NSL1_HUMAN	NSL1	Kinetochore-associated protein NSL1 homolog				2022-09-06-KB-FS-sp3scale-B2.18878.18878.3	interact-2022-09-06-KB-FS-sp3scale-B2.pep.xml	INNPACHK	INNPAC[566]HK	R	T	8	3	1338.8	1358.67	1358.67	453.896	453.897	1358.67
2022-08-13-KB-noFAIMS-FS-A2.14383.14383.2	interact-2022-08-13-KB-noFAIMS-FS-A2.pep.xml	RVPCAYDK	RVPC[566]AYDK	K	T	8	2	1157.11	1413.7	1413.7	707.857	707.856	1413.7	707.858	-0.0025	0.00377409	19.261	12.47	0.9996	2	0	246	253	158422032	4C(463.2365)		TRUE	sp|P46109|CRKL_HUMAN	P46109	CRKL_HUMAN	CRKL	Crk-like protein				2022-09-06-KB-FS-sp3scale-B2.18879.18879.2	interact-2022-09-06-KB-FS-sp3scale-B2.pep.xml	LEQQCQK	LEQQC[566]QK	K	Q	7	2	1338.84	1339.65	1339.65	670.831	670.833	1338.65
2022-08-13-KB-noFAIMS-FS-A2.14384.14384.2	interact-2022-08-13-KB-noFAIMS-FS-A2.pep.xml	DQVANSAFVER		K	L	11	2	1157.15	1235.6	1235.6	618.805	618.808	1234.59	618.304	1.0065	0.0410932	17.552	14.916	0.7648	2	0	500	510	33850928			TRUE	sp|P07900|HS90A_HUMAN	P07900	HS90A_HUMAN	HSP90AA1	Heat shock protein HSP 90-alpha				2022-09-06-KB-FS-sp3scale-B2.18882.18882.3	interact-2022-09-06-KB-FS-sp3scale-B2.pep.xml	LCQPSSQEPAKR	LC[566]QPSSQEPAKR	R	L	12	3	1338.96	1805.9	1805.9	602.974	602.975	1805.9
2022-08-13-KB-noFAIMS-FS-A2.14391.14391.2	interact-2022-08-13-KB-noFAIMS-FS-A2.pep.xml	AGCVATQNPK	AGC[566]VATQNPK	K	R	10	2	1157.43	1451.72	1451.72	726.865	726.87	1450.72	726.366	1.0073	4.44884e-05	20.842	11.949	1	2	0	1135	1144	25500164	3C(463.2365)		TRUE	sp|Q7Z401|MYCPP_HUMAN	Q7Z401	MYCPP_HUMAN	DENND4A	C-myc promoter-binding protein				2022-09-06-KB-FS-sp3scale-B2.18883.18883.3	interact-2022-09-06-KB-FS-sp3scale-B2.pep.xml	HCDDDGRTENGALAPK	HC[566]DDDGRTENGALAPK	R	Q	16	3	1339	2161.07	2161.08	721.365	721.366	2160.98
2022-08-13-KB-noFAIMS-FS-A2.14395.14395.2	interact-2022-08-13-KB-noFAIMS-FS-A2.pep.xml	EEGPAPCK	EEGPAPC[566]K	K	Q	8	2	1157.59	1292.6	1292.6	647.307	647.308	1292.6	647.308	0	0.0115325	16.586	11.856	0.9975	2	0	13	20	119733760	7C(463.2365)		TRUE	sp|Q8IUF8|RIOX2_HUMAN	Q8IUF8	RIOX2_HUMAN	RIOX2	Ribosomal oxygenase 2				2022-09-06-KB-FS-sp3scale-B2.18884.18884.3	interact-2022-09-06-KB-FS-sp3scale-B2.pep.xml	ATGHSGGGCISQGR	ATGHSGGGC[566]ISQGR	R	S	14	3	1339.05	1749.81	1749.82	584.278	584.279	1749.82
2022-08-13-KB-noFAIMS-FS-A2.14401.14401.2	interact-2022-08-13-KB-noFAIMS-FS-A2.pep.xml	KAVVVCPK	KAVVVC[566]PK	R	D	8	2	1158.09	1305.75	1305.74	653.882	653.878	1305.74	653.878	-0.0008	0.000130926	26.812	12.926	1	2	0	602	609	350005280	6C(463.2365)		TRUE	sp|Q00839|HNRPU_HUMAN	Q00839	HNRPU_HUMAN	HNRNPU	Heterogeneous nuclear ribonucleoprotein U				2022-09-06-KB-FS-sp3scale-B2.18888.18888.2	interact-2022-09-06-KB-FS-sp3scale-B2.pep.xml	ATGHSGGGCISQGR	ATGHSGGGC[566]ISQGR	R	S	14	2	1339.21	1749.81	1749.82	875.914	875.918	1749.82
2022-08-13-KB-noFAIMS-FS-A2.14403.14403.3	interact-2022-08-13-KB-noFAIMS-FS-A2.pep.xml	KAVVVCPK	KAVVVC[566]PK	R	D	8	3	1158.17	1305.75	1305.74	436.257	436.254	1305.74	436.254	-0.0012	0.000641831	21.493	11.908	0.9999	2	0	602	609	429532160	6C(463.2365)		TRUE	sp|Q00839|HNRPU_HUMAN	Q00839	HNRPU_HUMAN	HNRNPU	Heterogeneous nuclear ribonucleoprotein U				2022-09-06-KB-FS-sp3scale-B2.18889.18889.2	interact-2022-09-06-KB-FS-sp3scale-B2.pep.xml	GPAGNNDCR	GPAGNNDC[566]R	R	I	9	2	1339.25	1365.6	1365.6	683.808	683.808	1365.6
2022-08-13-KB-noFAIMS-FS-A2.14405.14405.2	interact-2022-08-13-KB-noFAIMS-FS-A2.pep.xml	DAPSFSSPPR		R	Q	10	2	1158.25	1059.51	1059.5	530.76	530.756	1059.5	530.756	-0.0003	1.41742	7.894	6.544	0.3226	2	0	1170	1179	74311288			TRUE	sp|Q9H2D6|TARA_HUMAN	Q9H2D6	TARA_HUMAN	TRIOBP	TRIO and F-actin-binding protein				2022-09-06-KB-FS-sp3scale-B2.18890.18890.4	interact-2022-09-06-KB-FS-sp3scale-B2.pep.xml	SVPGVCGASQTHQKPQNGEK	SVPGVC[566]GASQTHQKPQNGEK	K	K	20	4	1339.29	2514.22	2514.22	629.563	629.563	2514.22
2022-08-13-KB-noFAIMS-FS-A2.14408.14408.3	interact-2022-08-13-KB-noFAIMS-FS-A2.pep.xml	KINPICNDHYR	KINPIC[566]NDHYR	K	S	11	3	1158.37	1834.92	1834.91	612.647	612.643	1834.91	612.643	-0.0012	3.3303e-10	32.545	13.56	1	2	0	65	75	181612304	6C(463.2365)		TRUE	sp|Q96KB5|TOPK_HUMAN	Q96KB5	TOPK_HUMAN	PBK	Lymphokine-activated killer T-cell-originated protein kinase				2022-09-06-KB-FS-sp3scale-B2.18891.18891.3	interact-2022-09-06-KB-FS-sp3scale-B2.pep.xml	CPPPPVRR	C[566]PPPPVRR	R	S	8	3	1339.33	1383.73	1383.74	462.252	462.253	1383.74
2022-08-13-KB-noFAIMS-FS-A2.14409.14409.4	interact-2022-08-13-KB-noFAIMS-FS-A2.pep.xml	AVVVCPKDEDYKQR	AVVVC[566]PKDEDYKQR	K	T	14	4	1158.41	2112.08	2112.06	529.026	529.022	2112.06	529.023	-0.0007	9.49055e-09	32.622	12.411	1	2	2	603	616	171640848	5C(463.2365)		TRUE	sp|Q00839|HNRPU_HUMAN	Q00839	HNRPU_HUMAN	HNRNPU	Heterogeneous nuclear ribonucleoprotein U				2022-09-06-KB-FS-sp3scale-B2.18893.18893.3	interact-2022-09-06-KB-FS-sp3scale-B2.pep.xml	SVPGVCGASQTHQKPQNGEK	SVPGVC[566]GASQTHQKPQNGEK	K	K	20	3	1339.41	2514.22	2514.22	839.081	839.082	2514.22
2022-08-13-KB-noFAIMS-FS-A2.14410.14410.2	interact-2022-08-13-KB-noFAIMS-FS-A2.pep.xml	KAVVVCPK	KAVVVC[566]PK	R	D	8	2	1158.45	1305.75	1305.74	653.882	653.878	1305.74	653.878	-0.0008	2.08069e-05	24.486	11.117	1	2	0	602	609	350005280	6C(463.2365)		TRUE	sp|Q00839|HNRPU_HUMAN	Q00839	HNRPU_HUMAN	HNRNPU	Heterogeneous nuclear ribonucleoprotein U				2022-09-06-KB-FS-sp3scale-B2.18897.18897.3	interact-2022-09-06-KB-FS-sp3scale-B2.pep.xml	DTNKDEEECNEPK	DTNKDEEEC[566]NEPK	K	G	13	3	1339.58	2012.86	2012.86	671.959	671.96	2012.86
2022-08-13-KB-noFAIMS-FS-A2.14411.14411.2	interact-2022-08-13-KB-noFAIMS-FS-A2.pep.xml	GPAPAPQQCSEPETK	GPAPAPQQC[566]SEPETK	K	W	15	2	1158.49	2001.96	2001.94	1001.99	1001.98	2001.94	1001.98	-0.0022	4.4509e-10	34.969	13.712	1	2	0	483	497	1.71226e+06	9C(463.2365)		TRUE	sp|Q3YEC7|RABL6_HUMAN	Q3YEC7	RABL6_HUMAN	RABL6	Rab-like protein 6				2022-09-06-KB-FS-sp3scale-B2.18902.18902.3	interact-2022-09-06-KB-FS-sp3scale-B2.pep.xml	YHTINGHNCEVK	YHTINGHNC[566]EVK	K	K	12	3	1339.79	1876.88	1876.88	626.635	626.634	1876.88
2022-08-13-KB-noFAIMS-FS-A2.14413.14413.3	interact-2022-08-13-KB-noFAIMS-FS-A2.pep.xml	KTTEEQVQASTPCPR	KTTEEQVQASTPC[566]PR	K	T	15	3	1158.58	2137.06	2137.04	713.359	713.353	2137.04	713.354	-0.0031	2.7e-13	41.869	15.376	1	2	0	96	110	77890824	13C(463.2365)		TRUE	sp|Q14137|BOP1_HUMAN	Q14137	BOP1_HUMAN	BOP1	Ribosome biogenesis protein BOP1				2022-09-06-KB-FS-sp3scale-B2.18910.18910.4	interact-2022-09-06-KB-FS-sp3scale-B2.pep.xml	HAPHCLSEEEGEQDRPR	HAPHC[566]LSEEEGEQDRPR	R	A	17	4	1340.11	2452.11	2452.11	614.035	614.036	2452.11
2022-08-13-KB-noFAIMS-FS-A2.14417.14417.3	interact-2022-08-13-KB-noFAIMS-FS-A2.pep.xml	QIDKIQCAK	QIDKIQC[566]AK	R	T	9	3	1158.74	1508.8	1508.79	503.942	503.939	1508.8	503.939	-0.0015	0.00776757	18.78	12.414	0.9974	2	1	909	917	105722240	7C(463.2365)		FALSE	sp|Q8N3U4|STAG2_HUMAN	Q8N3U4	STAG2_HUMAN	STAG2	Cohesin subunit SA-2	STAG1	sp|Q8WVM7|STAG1_HUMAN		2022-09-06-KB-FS-sp3scale-B2.18923.18923.3	interact-2022-09-06-KB-FS-sp3scale-B2.pep.xml	KNLACEESK	KNLAC[566]EESK	K	R	9	3	1340.64	1483.73	1483.74	495.583	495.587	1483.73
2022-08-13-KB-noFAIMS-FS-A2.14419.14419.2	interact-2022-08-13-KB-noFAIMS-FS-A2.pep.xml	VANCQTVR	VANC[566]QTVR	R	M	8	2	1158.82	1352.69	1352.68	677.352	677.347	1352.68	677.347	-0.0012	0.00342316	18.065	11.09	0.9997	2	0	617	624	64284824	4C(463.2365)		TRUE	sp|Q9Y4A5|TRRAP_HUMAN	Q9Y4A5	TRRAP_HUMAN	TRRAP	Transformation/transcription domain-associated protein				2022-09-06-KB-FS-sp3scale-B2.18925.18925.2	interact-2022-09-06-KB-FS-sp3scale-B2.pep.xml	KGSVSVCSK	KGSVSVC[566]SK	R	E	9	2	1340.72	1356.64	1356.64	679.327	679.327	1356.7
2022-08-13-KB-noFAIMS-FS-A2.14421.14421.4	interact-2022-08-13-KB-noFAIMS-FS-A2.pep.xml	SDLGPCEKIHDENLRK	SDLGPC[566]EKIHDENLRK	R	Q	16	4	1158.9	2316.16	2316.14	580.048	580.043	2316.15	580.044	-0.0024	3.49736e-07	32.971	14.709	1	2	1	53	68	79408976	6C(463.2365)		TRUE	sp|O95232|LC7L3_HUMAN	O95232	LC7L3_HUMAN	LUC7L3	Luc7-like protein 3				2022-09-06-KB-FS-sp3scale-B2.18933.18933.2	interact-2022-09-06-KB-FS-sp3scale-B2.pep.xml	DCQEQAK	DC[566]QEQAK	R	I	7	2	1341.28	1283.57	1283.58	642.793	642.796	1283.58
2022-08-13-KB-noFAIMS-FS-A2.14426.14426.3	interact-2022-08-13-KB-noFAIMS-FS-A2.pep.xml	KINPICNDHYR	KINPIC[566]NDHYR	K	S	11	3	1159.1	1834.92	1834.91	612.647	612.643	1834.91	612.643	-0.0012	0.0278278	17.614	12.113	0.9942	2	0	65	75	181612304	6C(463.2365)		TRUE	sp|Q96KB5|TOPK_HUMAN	Q96KB5	TOPK_HUMAN	PBK	Lymphokine-activated killer T-cell-originated protein kinase				2022-09-06-KB-FS-sp3scale-B2.18940.18940.2	interact-2022-09-06-KB-FS-sp3scale-B2.pep.xml	LEQQCQK	LEQQC[566]QK	K	Q	7	2	1341.67	1338.65	1338.65	670.333	670.333	1338.65
2022-08-13-KB-noFAIMS-FS-A2.14427.14427.3	interact-2022-08-13-KB-noFAIMS-FS-A2.pep.xml	CSGLHVNSAR	C[566]SGLHVNSAR	R	R	10	3	1159.14	1505.74	1505.73	502.922	502.918	1505.73	502.919	-0.0011	0.000540706	18.661	9.746	0.9999	2	0	553	562	47522520	1C(463.2365)		TRUE	sp|O95248|MTMR5_HUMAN	O95248	MTMR5_HUMAN	SBF1	Myotubularin-related protein 5				2022-09-06-KB-FS-sp3scale-B2.18942.18942.2	interact-2022-09-06-KB-FS-sp3scale-B2.pep.xml	SCNGGSHPR	n[43]SC[566]NGGSHPR	M	I	9	2	1341.75	1418.63	1418.63	710.321	710.322	1418.63
2022-08-13-KB-noFAIMS-FS-A2.14430.14430.3	interact-2022-08-13-KB-noFAIMS-FS-A2.pep.xml	AVVVCPKDEDYKQR	AVVVC[566]PKDEDYKQR	K	T	14	3	1159.27	2112.08	2112.06	705.032	705.028	2112.06	705.028	0.0002	1.0329e-07	32.787	12.451	1	2	2	603	616	48917256	5C(463.2365)		TRUE	sp|Q00839|HNRPU_HUMAN	Q00839	HNRPU_HUMAN	HNRNPU	Heterogeneous nuclear ribonucleoprotein U				2022-09-06-KB-FS-sp3scale-B2.18947.18947.2	interact-2022-09-06-KB-FS-sp3scale-B2.pep.xml	DCQEQAK	DC[566]QEQAK	R	I	7	2	1341.95	1283.57	1283.58	642.793	642.796	1283.58
2022-08-13-KB-noFAIMS-FS-A2.14431.14431.2	interact-2022-08-13-KB-noFAIMS-FS-A2.pep.xml	SVSCDNVSK	SVSC[566]DNVSK	R	V	9	2	1159.31	1400.66	1400.65	701.339	701.334	1400.65	701.334	-0.0013	1.49274e-05	23.209	10.163	1	2	0	376	384	86890160	4C(463.2365)		TRUE	sp|Q96CB8|INT12_HUMAN	Q96CB8	INT12_HUMAN	INTS12	Integrator complex subunit 12				2022-09-06-KB-FS-sp3scale-B2.18952.18952.2	interact-2022-09-06-KB-FS-sp3scale-B2.pep.xml	NGDEDCQR	NGDEDC[566]QR	K	G	8	2	1342.15	1398.57	1398.57	700.294	700.294	1398.58
2022-08-13-KB-noFAIMS-FS-A2.14432.14432.3	interact-2022-08-13-KB-noFAIMS-FS-A2.pep.xml	AVDCPENIKK	AVDC[566]PENIKK	R	E	10	3	1159.35	1578.81	1578.8	527.277	527.274	1578.8	527.274	-0.0001	4.75911e-06	24.3	11.906	1	2	0	45	54	5.65326e+06	4C(463.2365)		TRUE	sp|O14757|CHK1_HUMAN	O14757	CHK1_HUMAN	CHEK1	Serine/threonine-protein kinase Chk1				2022-09-06-KB-FS-sp3scale-B2.18958.18958.3	interact-2022-09-06-KB-FS-sp3scale-B2.pep.xml	KCTENDIR	KC[566]TENDIR	K	V	8	3	1342.39	1440.69	1440.69	481.237	481.239	1440.7
2022-08-13-KB-noFAIMS-FS-A2.14435.14435.3	interact-2022-08-13-KB-noFAIMS-FS-A2.pep.xml	GTRPAPGGCIQPR	GTRPAPGGC[566]IQPR	R	G	13	3	1159.47	1771.92	1771.91	591.647	591.643	1771.91	591.644	-0.002	0.000101632	22.89	12.159	0.9994	2	1	215	227	26003712	9C(463.2365)		TRUE	sp|Q96RR4|KKCC2_HUMAN	Q96RR4	KKCC2_HUMAN	CAMKK2	Calcium/calmodulin-dependent protein kinase kinase 2				2022-09-06-KB-FS-sp3scale-B2.18959.18959.3	interact-2022-09-06-KB-FS-sp3scale-B2.pep.xml	HCDDDGRTENGALAPK	HC[566]DDDGRTENGALAPK	R	Q	16	3	1342.43	2160.98	2160.98	721.333	721.333	2160.98
2022-08-13-KB-noFAIMS-FS-A2.14437.14437.3	interact-2022-08-13-KB-noFAIMS-FS-A2.pep.xml	KAVVVCPK	KAVVVC[566]PK	R	D	8	3	1159.55	1305.75	1305.74	436.257	436.254	1305.74	436.254	-0.0012	0.00139075	21.448	10.571	0.9997	2	0	602	609	429532160	6C(463.2365)		TRUE	sp|Q00839|HNRPU_HUMAN	Q00839	HNRPU_HUMAN	HNRNPU	Heterogeneous nuclear ribonucleoprotein U				2022-09-06-KB-FS-sp3scale-B2.18970.18970.3	interact-2022-09-06-KB-FS-sp3scale-B2.pep.xml	RVPQCPSGR	RVPQC[566]PSGR	K	V	9	3	1342.87	1462.79	1462.79	488.603	488.604	1461.74
2022-08-13-KB-noFAIMS-FS-A2.14439.14439.2	interact-2022-08-13-KB-noFAIMS-FS-A2.pep.xml	LAGECGGK	LAGEC[566]GGK	R	N	8	2	1159.63	1196.59	1196.58	599.301	599.299	1196.58	599.297	0.0042	0.0473699	16.309	13.666	0.9327	2	0	311	318	29806914	5C(463.2365)		TRUE	sp|P30038|AL4A1_HUMAN	P30038	AL4A1_HUMAN	ALDH4A1	Delta-1-pyrroline-5-carboxylate dehydrogenase, mitochondrial				2022-09-06-KB-FS-sp3scale-B2.18972.18972.2	interact-2022-09-06-KB-FS-sp3scale-B2.pep.xml	SCNGGSHPR	n[43]SC[566]NGGSHPR	M	I	9	2	1342.95	1418.63	1418.63	710.321	710.322	1418.63
2022-08-13-KB-noFAIMS-FS-A2.14441.14441.2	interact-2022-08-13-KB-noFAIMS-FS-A2.pep.xml	NMGGPYGGGNYGPGGSGGSGGYGGR		R	S	25	2	1159.71	2188.92	2188.89	1095.47	1095.45	2188.9	1095.46	-0.0043	0	69.972	10.847	1	2	0	326	350	1.22581e+06			TRUE	sp|P22626|ROA2_HUMAN	P22626	ROA2_HUMAN	HNRNPA2B1	Heterogeneous nuclear ribonucleoproteins A2/B1				2022-09-06-KB-FS-sp3scale-B2.18973.18973.2	interact-2022-09-06-KB-FS-sp3scale-B2.pep.xml	IQQESGCK	IQQESGC[566]K	R	I	8	2	1342.99	1354.61	1354.61	678.311	678.313	1354.65
2022-08-13-KB-noFAIMS-FS-A2.14448.14448.2	interact-2022-08-13-KB-noFAIMS-FS-A2.pep.xml	KTTEEQVQASTPCPR	KTTEEQVQASTPC[566]PR	K	T	15	2	1159.99	2137.06	2137.06	1069.54	1069.54	2137.04	1069.53	0.0151	2.08e-12	33.954	11.951	1	2	0	96	110	462713	13C(463.2365)		TRUE	sp|Q14137|BOP1_HUMAN	Q14137	BOP1_HUMAN	BOP1	Ribosome biogenesis protein BOP1				2022-09-06-KB-FS-sp3scale-B2.18981.18981.2	interact-2022-09-06-KB-FS-sp3scale-B2.pep.xml	KVVEQGMFVK		R	H	10	2	1343.31	1163.64	1163.64	582.827	582.827	1163.64
2022-08-13-KB-noFAIMS-FS-A2.14455.14455.4	interact-2022-08-13-KB-noFAIMS-FS-A2.pep.xml	GMPETTQPDKQCGQVAAAAAAQPPASHGPER	GM[147]PETTQPDKQC[566]GQVAAAAAAQPPASHGPER	R	S	31	4	1160.28	3579.71	3579.71	895.934	895.934	3579.68	895.927	0.0297	4.03136e-09	24.477	11.306	1	2	1	140	170	329389	12C(463.2365), 2M(15.9949)		TRUE	sp|O95817|BAG3_HUMAN	O95817	BAG3_HUMAN	BAG3	BAG family molecular chaperone regulator 3				2022-09-06-KB-FS-sp3scale-B2.19000.19000.2	interact-2022-09-06-KB-FS-sp3scale-B2.pep.xml	ANCEAAR	ANC[566]EAAR	R	S	7	2	1344.3	1196.55	1196.55	599.282	599.284	1196.55
2022-08-13-KB-noFAIMS-FS-A2.14458.14458.3	interact-2022-08-13-KB-noFAIMS-FS-A2.pep.xml	KTTEEQVQASTPCPR	KTTEEQVQASTPC[566]PR	K	T	15	3	1160.4	2137.06	2137.04	713.359	713.353	2137.04	713.354	-0.0031	4.00652e-06	25.632	14.268	1	2	0	96	110	77890824	13C(463.2365)		TRUE	sp|Q14137|BOP1_HUMAN	Q14137	BOP1_HUMAN	BOP1	Ribosome biogenesis protein BOP1				2022-09-06-KB-FS-sp3scale-B2.19004.19004.3	interact-2022-09-06-KB-FS-sp3scale-B2.pep.xml	GHYAYDCHR	GHYAYDC[566]HR	K	Y	9	3	1344.57	1583.69	1583.69	528.903	528.903	1583.69
2022-08-13-KB-noFAIMS-FS-A2.14459.14459.2	interact-2022-08-13-KB-noFAIMS-FS-A2.pep.xml	GYSFVTTAER		R	E	10	2	1160.44	1130.55	1130.55	566.284	566.285	1129.54	565.777	1.0144	0.150719	15.429	12.55	0.299	2	0	199	208	538012			FALSE	sp|P68032|ACTC_HUMAN	P68032	ACTC_HUMAN	ACTC1	Actin, alpha cardiac muscle 1	ACTA1, ACTA2, ACTG2	sp|P62736|ACTA_HUMAN, sp|P63267|ACTH_HUMAN, sp|P68133|ACTS_HUMAN		2022-09-06-KB-FS-sp3scale-B2.19025.19025.2	interact-2022-09-06-KB-FS-sp3scale-B2.pep.xml	ISNCSQR	ISNC[566]SQR	R	A	7	2	1345.43	1269.6	1269.61	635.809	635.811	1269.61
2022-08-13-KB-noFAIMS-FS-A2.14460.14460.3	interact-2022-08-13-KB-noFAIMS-FS-A2.pep.xml	RAPQCYPSSVNSAR	RAPQC[566]YPSSVNSAR	K	T	14	3	1160.49	1997.98	1997.97	667.001	666.996	1997.97	666.996	-0.0004	1.33962e-06	25.468	10.635	1	2	0	629	642	41920024	5C(463.2365)		TRUE	sp|Q9H9A5|CNO10_HUMAN	Q9H9A5	CNO10_HUMAN	CNOT10	CCR4-NOT transcription complex subunit 10				2022-09-06-KB-FS-sp3scale-B2.19033.19033.2	interact-2022-09-06-KB-FS-sp3scale-B2.pep.xml	TGAGGGAPCK	TGAGGGAPC[566]K	R	S	10	2	1345.75	1280.6	1280.6	641.307	641.309	1280.61
2022-08-13-KB-noFAIMS-FS-A2.14461.14461.2	interact-2022-08-13-KB-noFAIMS-FS-A2.pep.xml	ALSGQAGCR	ALSGQAGC[566]R	R	L	9	2	1160.53	1324.66	1324.66	663.336	663.339	1324.65	663.332	0.0135	0.222508	14.02	11.31	0.5935	2	0	513	521	2.5653e+06	8C(463.2365)		TRUE	sp|Q15345|LRC41_HUMAN	Q15345	LRC41_HUMAN	LRRC41	Leucine-rich repeat-containing protein 41				2022-09-06-KB-FS-sp3scale-B2.19044.19044.2	interact-2022-09-06-KB-FS-sp3scale-B2.pep.xml	GHYAYDCHR	GHYAYDC[566]HR	K	Y	9	2	1346.2	1583.68	1583.69	792.849	792.851	1583.69
2022-08-13-KB-noFAIMS-FS-A2.14462.14462.2	interact-2022-08-13-KB-noFAIMS-FS-A2.pep.xml	KTTEEQVQASTPCPR	KTTEEQVQASTPC[566]PR	K	T	15	2	1160.57	2137.06	2137.06	1069.54	1069.54	2137.04	1069.53	0.0151	1.52894e-05	22.836	10.646	1	2	0	96	110	462713	13C(463.2365)		TRUE	sp|Q14137|BOP1_HUMAN	Q14137	BOP1_HUMAN	BOP1	Ribosome biogenesis protein BOP1				2022-09-06-KB-FS-sp3scale-B2.19052.19052.2	interact-2022-09-06-KB-FS-sp3scale-B2.pep.xml	QTHSQELCK	QTHSQELC[566]K	K	L	9	2	1346.52	1535.73	1535.73	768.873	768.874	1535.73
2022-08-13-KB-noFAIMS-FS-A2.14465.14465.2	interact-2022-08-13-KB-noFAIMS-FS-A2.pep.xml	GYSFTTTAER		R	E	10	2	1160.75	1131.52	1131.52	566.766	566.766	1131.52	566.767	-0.0023	6.62757e-05	23.305	13.574	1	2	0	197	206	80421936			FALSE	sp|P60709|ACTB_HUMAN	P60709	ACTB_HUMAN	ACTB	Actin, cytoplasmic 1	ACTG1	sp|P63261|ACTG_HUMAN		2022-09-06-KB-FS-sp3scale-B2.19060.19060.2	interact-2022-09-06-KB-FS-sp3scale-B2.pep.xml	RVPQCPSGR	RVPQC[566]PSGR	K	V	9	2	1346.85	1461.74	1461.75	731.878	731.88	1461.74
2022-08-13-KB-noFAIMS-FS-A2.14471.14471.2	interact-2022-08-13-KB-noFAIMS-FS-A2.pep.xml	TGCDVQER	TGC[566]DVQER	K	V	8	2	1161.3	1370.62	1370.63	686.318	686.32	1369.62	685.819	1.0022	0.161481	14.376	11.236	0.8983	2	0	578	585	10603938	3C(463.2365)		TRUE	sp|Q9BVQ7|SPA5L_HUMAN	Q9BVQ7	SPA5L_HUMAN	SPATA5L1	Spermatogenesis-associated protein 5-like protein 1				2022-09-06-KB-FS-sp3scale-B2.19064.19064.2	interact-2022-09-06-KB-FS-sp3scale-B2.pep.xml	SSCSPGGR	SSC[566]SPGGR	R	T	8	2	1347.24	1212.54	1212.55	607.279	607.281	1212.55
2022-08-13-KB-noFAIMS-FS-A2.14472.14472.3	interact-2022-08-13-KB-noFAIMS-FS-A2.pep.xml	DCPHISQR	DC[566]PHISQR	R	S	8	3	1161.34	1417.67	1417.67	473.564	473.564	1417.67	473.564	-0.0007	0.0019019	17.131	10.303	0.9996	2	0	142	149	226030192	2C(463.2365)		TRUE	sp|Q9Y2S7|PDIP2_HUMAN	Q9Y2S7	PDIP2_HUMAN	POLDIP2	Polymerase delta-interacting protein 2				2022-09-06-KB-FS-sp3scale-B2.19068.19068.3	interact-2022-09-06-KB-FS-sp3scale-B2.pep.xml	YCDPDSYHRR	YC[566]DPDSYHRR	K	D	10	3	1347.49	1773.78	1773.79	592.267	592.27	1773.78
2022-08-13-KB-noFAIMS-FS-A2.14475.14475.2	interact-2022-08-13-KB-noFAIMS-FS-A2.pep.xml	SQDVAVSPQQQQCSK	SQDVAVSPQQQQC[566]SK	K	S	15	2	1161.47	2095.01	2094.99	1048.51	1048.5	2094.99	1048.5	-0.0017	4.20091e-08	32.319	13.343	1	2	0	125	139	10770869	13C(463.2365)		TRUE	sp|Q96F86|EDC3_HUMAN	Q96F86	EDC3_HUMAN	EDC3	Enhancer of mRNA-decapping protein 3				2022-09-06-KB-FS-sp3scale-B2.19076.19076.2	interact-2022-09-06-KB-FS-sp3scale-B2.pep.xml	SSCSPGGR	SSC[566]SPGGR	R	T	8	2	1347.82	1212.54	1212.55	607.279	607.281	1212.55
2022-08-13-KB-noFAIMS-FS-A2.14477.14477.3	interact-2022-08-13-KB-noFAIMS-FS-A2.pep.xml	AKPPADPAAAASPCR	AKPPADPAAAASPC[566]R	K	A	15	3	1161.78	1884.95	1884.95	629.326	629.322	1884.94	629.322	0.0001	1.9538e-10	41.777	12.811	1	2	1	114	128	75923936	14C(463.2365)		TRUE	sp|Q9GZT9|EGLN1_HUMAN	Q9GZT9	EGLN1_HUMAN	EGLN1	Egl nine homolog 1				2022-09-06-KB-FS-sp3scale-B2.19077.19077.3	interact-2022-09-06-KB-FS-sp3scale-B2.pep.xml	ELCHTQSSHASLR	ELC[566]HTQSSHASLR	R	A	13	3	1347.86	1930.92	1930.92	644.647	644.649	1930.93
2022-08-13-KB-noFAIMS-FS-A2.14479.14479.2	interact-2022-08-13-KB-noFAIMS-FS-A2.pep.xml	GACAGSEDAVK	GAC[566]AGSEDAVK	R	A	11	2	1161.94	1469.69	1469.68	735.851	735.845	1469.68	735.845	0.0006	8.88652e-09	33.485	14.21	1	2	0	1620	1630	14196219	3C(463.2365)		TRUE	sp|Q13813|SPTN1_HUMAN	Q13813	SPTN1_HUMAN	SPTAN1	Spectrin alpha chain, non-erythrocytic 1				2022-09-06-KB-FS-sp3scale-B2.19078.19078.2	interact-2022-09-06-KB-FS-sp3scale-B2.pep.xml	IQQDSGCK	IQQDSGC[566]K	K	V	8	2	1347.9	1341.64	1341.64	671.828	671.826	1340.63
2022-08-13-KB-noFAIMS-FS-A2.14480.14480.3	interact-2022-08-13-KB-noFAIMS-FS-A2.pep.xml	DAMEQCHNYNAR	DAMEQC[566]HNYNAR	K	L	12	3	1161.98	1913.82	1913.81	638.947	638.943	1913.81	638.943	-0.0007	2.74217e-07	28.057	10.924	1	2	0	19	30	21969394	6C(463.2365)		TRUE	sp|Q92785|REQU_HUMAN	Q92785	REQU_HUMAN	DPF2	Zinc finger protein ubi-d4				2022-09-06-KB-FS-sp3scale-B2.19085.19085.3	interact-2022-09-06-KB-FS-sp3scale-B2.pep.xml	RVPQCPSGR	RVPQC[566]PSGR	K	V	9	3	1348.18	1461.74	1461.74	488.254	488.255	1461.74
2022-08-13-KB-noFAIMS-FS-A2.14481.14481.2	interact-2022-08-13-KB-noFAIMS-FS-A2.pep.xml	DCPHISQR	DC[566]PHISQR	R	S	8	2	1162.02	1417.68	1417.67	709.847	709.843	1417.67	709.843	0.0002	0.000461864	21.602	15.809	0.9999	2	0	142	149	37631020	2C(463.2365)		TRUE	sp|Q9Y2S7|PDIP2_HUMAN	Q9Y2S7	PDIP2_HUMAN	POLDIP2	Polymerase delta-interacting protein 2				2022-09-06-KB-FS-sp3scale-B2.19097.19097.3	interact-2022-09-06-KB-FS-sp3scale-B2.pep.xml	NQCPAKPDGGGAPNGVR	NQC[566]PAKPDGGGAPNGVR	R	N	17	3	1348.66	2100	2100.01	701.008	701.011	2100.01
2022-08-13-KB-noFAIMS-FS-A2.14482.14482.2	interact-2022-08-13-KB-noFAIMS-FS-A2.pep.xml	TSCADMQK	TSC[566]ADMQK	K	M	8	2	1162.06	1345.6	1345.59	673.808	673.803	1345.59	673.804	-0.0014	7.4293e-05	22.114	11.623	1	2	0	893	900	14734072	3C(463.2365)		TRUE	sp|O95239|KIF4A_HUMAN	O95239	KIF4A_HUMAN	KIF4A	Chromosome-associated kinesin KIF4A				2022-09-06-KB-FS-sp3scale-B2.19106.19106.2	interact-2022-09-06-KB-FS-sp3scale-B2.pep.xml	CAHIEAK	C[566]AHIEAK	R	F	7	2	1349.03	1233.61	1233.61	617.811	617.811	1233.61
2022-08-13-KB-noFAIMS-FS-A2.14485.14485.3	interact-2022-08-13-KB-noFAIMS-FS-A2.pep.xml	FHPECPK	FHPEC[566]PK	R	L	7	3	1162.18	1319.63	1319.63	440.885	440.883	1319.63	440.883	0.0002	0.00613149	14.209	9.961	0.9994	2	0	171	177	45757456	5C(463.2365)		TRUE	sp|Q9NYH9|UTP6_HUMAN	Q9NYH9	UTP6_HUMAN	UTP6	U3 small nucleolar RNA-associated protein 6 homolog				2022-09-06-KB-FS-sp3scale-B2.19108.19108.2	interact-2022-09-06-KB-FS-sp3scale-B2.pep.xml	VSSQPCTK	VSSQPC[566]TK	K	I	8	2	1349.11	1311.64	1311.64	656.825	656.829	1311.64
2022-08-13-KB-noFAIMS-FS-A2.14486.14486.2	interact-2022-08-13-KB-noFAIMS-FS-A2.pep.xml	SQDVAVSPQQQQCSK	SQDVAVSPQQQQC[566]SK	K	S	15	2	1162.22	2095.01	2094.99	1048.51	1048.5	2094.99	1048.5	-0.0017	1.22616e-06	28.271	12.2	1	2	0	125	139	10770869	13C(463.2365)		TRUE	sp|Q96F86|EDC3_HUMAN	Q96F86	EDC3_HUMAN	EDC3	Enhancer of mRNA-decapping protein 3				2022-09-06-KB-FS-sp3scale-B2.19120.19120.3	interact-2022-09-06-KB-FS-sp3scale-B2.pep.xml	CDSSPDSAEDVRK	C[566]DSSPDSAEDVRK	K	V	13	3	1349.59	1872.81	1872.83	625.278	625.283	1870.83
2022-08-13-KB-noFAIMS-FS-A2.14487.14487.2	interact-2022-08-13-KB-noFAIMS-FS-A2.pep.xml	CGDEVAR	C[566]GDEVAR	R	Y	7	2	1162.26	1211.56	1211.55	606.788	606.783	1211.55	606.784	-0.003	0.0896967	15.199	11.869	0.9768	2	0	656	662	37176816	1C(463.2365)		TRUE	sp|P46020|KPB1_HUMAN	P46020	KPB1_HUMAN	PHKA1	Phosphorylase b kinase regulatory subunit alpha, skeletal muscle isoform				2022-09-06-KB-FS-sp3scale-B2.19131.19131.2	interact-2022-09-06-KB-FS-sp3scale-B2.pep.xml	IQQDSGCK	IQQDSGC[566]K	K	V	8	2	1350.27	1340.63	1340.64	671.322	671.326	1340.63
2022-08-13-KB-noFAIMS-FS-A2.14488.14488.2	interact-2022-08-13-KB-noFAIMS-FS-A2.pep.xml	MVSGCQTR	MVSGC[566]QTR	K	S	8	2	1162.3	1343.63	1343.63	672.824	672.82	1343.63	672.82	0.0001	9.28779e-05	21.527	11.433	1	2	0	245	252	30191506	5C(463.2365)		TRUE	sp|Q8N1G4|LRC47_HUMAN	Q8N1G4	LRC47_HUMAN	LRRC47	Leucine-rich repeat-containing protein 47				2022-09-06-KB-FS-sp3scale-B2.19139.19139.3	interact-2022-09-06-KB-FS-sp3scale-B2.pep.xml	QSACNLEKK	QSAC[566]NLEKK	R	Q	9	3	1350.69	1482.74	1482.74	495.254	495.255	1482.74
2022-08-13-KB-noFAIMS-FS-A2.14489.14489.2	interact-2022-08-13-KB-noFAIMS-FS-A2.pep.xml	VPQCPSGR	VPQC[566]PSGR	R	V	8	2	1162.34	1305.66	1305.64	653.836	653.83	1305.64	653.829	0.0014	0.00578969	18.516	13.969	0.9983	2	0	85	92	15588952	4C(463.2365)		TRUE	sp|Q16186|ADRM1_HUMAN	Q16186	ADRM1_HUMAN	ADRM1	Proteasomal ubiquitin receptor ADRM1				2022-09-06-KB-FS-sp3scale-B2.19140.19140.3	interact-2022-09-06-KB-FS-sp3scale-B2.pep.xml	CAHIEAK	C[566]AHIEAK	R	F	7	3	1350.73	1233.61	1233.61	412.209	412.211	1233.61
2022-08-13-KB-noFAIMS-FS-A2.14491.14491.3	interact-2022-08-13-KB-noFAIMS-FS-A2.pep.xml	FVPPHDCK	FVPPHDC[566]K	R	L	8	3	1162.42	1404.69	1404.68	469.236	469.234	1404.68	469.234	0.0007	0.0171592	15.342	10.771	0.9963	2	0	969	976	23193430	7C(463.2365)		TRUE	sp|O43896|KIF1C_HUMAN	O43896	KIF1C_HUMAN	KIF1C	Kinesin-like protein KIF1C				2022-09-06-KB-FS-sp3scale-B2.19141.19141.2	interact-2022-09-06-KB-FS-sp3scale-B2.pep.xml	IQQDSGCK	IQQDSGC[566]K	K	V	8	2	1350.77	1340.63	1340.64	671.322	671.326	1340.63
2022-08-13-KB-noFAIMS-FS-A2.14493.14493.3	interact-2022-08-13-KB-noFAIMS-FS-A2.pep.xml	ACGSEIMQKK	AC[566]GSEIMQKK	K	Q	10	3	1162.5	1556.77	1556.76	519.93	519.929	1556.76	519.928	0.002	0.043672	15.463	11.63	0.9784	2	0	1279	1288	12866732	2C(463.2365)		TRUE	sp|P15924|DESP_HUMAN	P15924	DESP_HUMAN	DSP	Desmoplakin				2022-09-06-KB-FS-sp3scale-B2.19146.19146.3	interact-2022-09-06-KB-FS-sp3scale-B2.pep.xml	HMAAASAECQNYAK	HM[147]AAASAEC[566]QNYAK	K	E	14	3	1350.97	1973.91	1973.9	658.976	658.975	1972.87
2022-08-13-KB-noFAIMS-FS-A2.14495.14495.3	interact-2022-08-13-KB-noFAIMS-FS-A2.pep.xml	GEEPGKSCGYSVR	GEEPGKSC[566]GYSVR	R	F	13	3	1162.58	1830.86	1830.85	611.294	611.291	1830.85	611.291	0.0001	0.000289551	21.951	13.34	0.9996	2	1	462	474	11332424	8C(463.2365)		TRUE	sp|Q08211|DHX9_HUMAN	Q08211	DHX9_HUMAN	DHX9	ATP-dependent RNA helicase A				2022-09-06-KB-FS-sp3scale-B2.19155.19155.2	interact-2022-09-06-KB-FS-sp3scale-B2.pep.xml	HLSTCDGQNPPK	HLSTC[566]DGQNPPK	R	K	12	2	1351.34	1758.82	1758.83	880.419	880.422	1758.83
2022-08-13-KB-noFAIMS-FS-A2.14497.14497.3	interact-2022-08-13-KB-noFAIMS-FS-A2.pep.xml	NMMAACDPRHGR	NMMAAC[566]DPRHGR	K	Y	12	3	1162.66	1820.83	1820.82	607.95	607.947	1820.82	607.946	0.0014	7.36972e-06	26.247	12.484	1	2	1	298	309	82871312	6C(463.2365)		FALSE	sp|P07437|TBB5_HUMAN	P07437	TBB5_HUMAN	TUBB	Tubulin beta chain	TUBB2A, TUBB2B, TUBB3, TUBB4A, TUBB4B, TUBB6, TUBB8	sp|P04350|TBB4A_HUMAN, sp|P68371|TBB4B_HUMAN, sp|Q13509|TBB3_HUMAN, sp|Q13885|TBB2A_HUMAN, sp|Q3ZCM7|TBB8_HUMAN, sp|Q9BUF5|TBB6_HUMAN, sp|Q9BVA1|TBB2B_HUMAN		2022-09-06-KB-FS-sp3scale-B2.19156.19156.3	interact-2022-09-06-KB-FS-sp3scale-B2.pep.xml	HLSTCDGQNPPK	HLSTC[566]DGQNPPK	R	K	12	3	1351.38	1758.82	1758.83	587.281	587.284	1758.83
2022-08-13-KB-noFAIMS-FS-A2.14498.14498.3	interact-2022-08-13-KB-noFAIMS-FS-A2.pep.xml	TTECKQNESTIVEPK	TTEC[566]KQNESTIVEPK	R	Q	15	3	1162.7	2169.07	2169.05	724.03	724.025	2169.06	724.026	-0.0034	0.00133536	17.518	10.969	0.9991	2	1	658	672	8.09045e+06	4C(463.2365)		TRUE	sp|Q6KC79|NIPBL_HUMAN	Q6KC79	NIPBL_HUMAN	NIPBL	Nipped-B-like protein				2022-09-06-KB-FS-sp3scale-B2.19161.19161.3	interact-2022-09-06-KB-FS-sp3scale-B2.pep.xml	RQLCGGNQAATER	RQLC[566]GGNQAATER	R	I	13	3	1351.58	1865.9	1865.91	622.975	622.977	1865.91
2022-08-13-KB-noFAIMS-FS-A2.14499.14499.3	interact-2022-08-13-KB-noFAIMS-FS-A2.pep.xml	TFCPAHK	TFC[566]PAHK	K	S	7	3	1162.74	1265.62	1265.62	422.881	422.88	1265.62	422.879	0.0007	0.00350134	16.048	9.848	0.9994	2	0	1879	1885	21127720	3C(463.2365)		TRUE	sp|P49327|FAS_HUMAN	P49327	FAS_HUMAN	FASN	Fatty acid synthase				2022-09-06-KB-FS-sp3scale-B2.19164.19164.2	interact-2022-09-06-KB-FS-sp3scale-B2.pep.xml	DLVHSNK		R	K	7	2	1351.7	811.417	811.419	406.716	406.717	811.419
2022-08-13-KB-noFAIMS-FS-A2.14505.14505.3	interact-2022-08-13-KB-noFAIMS-FS-A2.pep.xml	CSKEVATAIR	C[566]SKEVATAIR	K	G	10	3	1162.98	1539.81	1539.8	514.276	514.274	1539.8	514.274	-0.0014	0.0717956	15.262	11.059	0.9506	2	1	143	152	20022592	1C(463.2365)		TRUE	sp|P15880|RS2_HUMAN	P15880	RS2_HUMAN	RPS2	40S ribosomal protein S2				2022-09-06-KB-FS-sp3scale-B2.19165.19165.2	interact-2022-09-06-KB-FS-sp3scale-B2.pep.xml	CAADAGMKR		R	A	9	2	1351.74	923.396	923.399	462.705	462.707	921.416
2022-08-13-KB-noFAIMS-FS-A2.14509.14509.3	interact-2022-08-13-KB-noFAIMS-FS-A2.pep.xml	LKNSCISEEER	LKNSC[566]ISEEER	R	D	11	3	1163.14	1769.87	1769.86	590.962	590.959	1769.86	590.959	0.0007	4.57644e-06	26.038	11.717	1	2	1	272	282	15957361	5C(463.2365)		TRUE	sp|Q13576|IQGA2_HUMAN	Q13576	IQGA2_HUMAN	IQGAP2	Ras GTPase-activating-like protein IQGAP2				2022-09-06-KB-FS-sp3scale-B2.19179.19179.2	interact-2022-09-06-KB-FS-sp3scale-B2.pep.xml	HLSTCDGQNPPK	HLSTC[566]DGQNPPK	R	K	12	2	1352.3	1758.82	1758.83	880.419	880.422	1758.83
2022-08-13-KB-noFAIMS-FS-A2.14510.14510.2	interact-2022-08-13-KB-noFAIMS-FS-A2.pep.xml	CVMTSRPR	C[566]VMTSRPR	R	G	8	2	1163.18	1411.71	1411.7	706.864	706.859	1411.7	706.857	0.0045	7.85811e-05	20.537	11.649	1	2	1	91	98	14145032	1C(463.2365)		TRUE	sp|O60783|RT14_HUMAN	O60783	RT14_HUMAN	MRPS14	28S ribosomal protein S14, mitochondrial				2022-09-06-KB-FS-sp3scale-B2.19186.19186.3	interact-2022-09-06-KB-FS-sp3scale-B2.pep.xml	EQCCYNCGKPGHLAR	EQC[566]C[160]YNC[160]GKPGHLAR	R	D	15	3	1352.58	2255.99	2256	753.005	753.006	2255
2022-08-13-KB-noFAIMS-FS-A2.14511.14511.3	interact-2022-08-13-KB-noFAIMS-FS-A2.pep.xml	CTHWAEGGK	C[566]THWAEGGK	K	G	9	3	1163.22	1450.67	1450.66	484.563	484.56	1450.66	484.56	-0.0001	0.000501603	18.487	10.373	0.9999	2	0	785	793	13019139	1C(463.2365)		TRUE	sp|P11586|C1TC_HUMAN	P11586	C1TC_HUMAN	MTHFD1	C-1-tetrahydrofolate synthase, cytoplasmic				2022-09-06-KB-FS-sp3scale-B2.19196.19196.2	interact-2022-09-06-KB-FS-sp3scale-B2.pep.xml	QSACNLEKK	QSAC[566]NLEKK	R	Q	9	2	1353.23	1482.74	1482.74	742.377	742.38	1482.74
2022-08-13-KB-noFAIMS-FS-A2.14513.14513.2	interact-2022-08-13-KB-noFAIMS-FS-A2.pep.xml	DCPHISQR	DC[566]PHISQR	R	S	8	2	1163.3	1417.68	1417.67	709.847	709.843	1417.67	709.843	0.0002	0.00623955	17.589	11.155	0.999	2	0	142	149	37631020	2C(463.2365)		TRUE	sp|Q9Y2S7|PDIP2_HUMAN	Q9Y2S7	PDIP2_HUMAN	POLDIP2	Polymerase delta-interacting protein 2				2022-09-06-KB-FS-sp3scale-B2.19198.19198.2	interact-2022-09-06-KB-FS-sp3scale-B2.pep.xml	HCSQVDSVR	HC[566]SQVDSVR	K	G	9	2	1353.41	1492.7	1492.7	747.356	747.358	1492.7
2022-08-13-KB-noFAIMS-FS-A2.14515.14515.2	interact-2022-08-13-KB-noFAIMS-FS-A2.pep.xml	AAEATVCANNSK	AAEATVC[566]ANNSK	K	V	12	2	1163.38	1640.79	1640.8	821.4	821.407	1640.78	821.395	0.0229	7.83207e-05	18.045	10.228	1	2	0	2134	2145	8614059	7C(463.2365)		TRUE	sp|Q3T8J9|GON4L_HUMAN	Q3T8J9	GON4L_HUMAN	GON4L	GON-4-like protein				2022-09-06-KB-FS-sp3scale-B2.19206.19206.3	interact-2022-09-06-KB-FS-sp3scale-B2.pep.xml	HCSQVDSVR	HC[566]SQVDSVR	K	G	9	3	1353.73	1492.7	1492.7	498.573	498.575	1492.7
2022-08-13-KB-noFAIMS-FS-A2.14519.14519.2	interact-2022-08-13-KB-noFAIMS-FS-A2.pep.xml	GACAGSEDAVK	GAC[566]AGSEDAVK	R	A	11	2	1163.54	1469.69	1469.68	735.851	735.845	1469.68	735.845	0.0006	0.000574761	19.474	10.234	0.9999	2	0	1620	1630	14196219	3C(463.2365)		TRUE	sp|Q13813|SPTN1_HUMAN	Q13813	SPTN1_HUMAN	SPTAN1	Spectrin alpha chain, non-erythrocytic 1				2022-09-06-KB-FS-sp3scale-B2.19208.19208.4	interact-2022-09-06-KB-FS-sp3scale-B2.pep.xml	EQCCYNCGKPGHLAR	EQC[566]C[160]YNC[160]GKPGHLAR	R	D	15	4	1353.81	2254.99	2255	564.755	564.756	2255
2022-08-13-KB-noFAIMS-FS-A2.14521.14521.2	interact-2022-08-13-KB-noFAIMS-FS-A2.pep.xml	CSASCCEDSQASMK	C[160]SASC[160]C[566]EDSQASMK	R	Q	14	2	1163.62	2025.8	2025.8	1013.91	1013.91	2025.78	1013.9	0.0145	0.00368765	18.233	18.233	0.9974	2	0	35	48	189798	1C(57.0215), 5C(57.0215), 6C(463.2365)		TRUE	sp|Q96C01|F136A_HUMAN	Q96C01	F136A_HUMAN	FAM136A	Protein FAM136A				2022-09-06-KB-FS-sp3scale-B2.19209.19209.2	interact-2022-09-06-KB-FS-sp3scale-B2.pep.xml	VENACTK	VENAC[566]TK	K	L	7	2	1353.86	1226.59	1226.59	614.3	614.301	1226.59
2022-08-13-KB-noFAIMS-FS-A2.14523.14523.3	interact-2022-08-13-KB-noFAIMS-FS-A2.pep.xml	SQDVAVSPQQQQCSK	SQDVAVSPQQQQC[566]SK	K	S	15	3	1163.7	2095.01	2094.99	699.344	699.339	2094.99	699.339	0.0002	5.74868e-05	24.321	11.724	0.9999	2	0	125	139	9554101	13C(463.2365)		TRUE	sp|Q96F86|EDC3_HUMAN	Q96F86	EDC3_HUMAN	EDC3	Enhancer of mRNA-decapping protein 3				2022-09-06-KB-FS-sp3scale-B2.19213.19213.2	interact-2022-09-06-KB-FS-sp3scale-B2.pep.xml	HCSQVDSVR	HC[566]SQVDSVR	K	G	9	2	1354.02	1492.7	1492.7	747.356	747.358	1492.7
2022-08-13-KB-noFAIMS-FS-A2.14527.14527.3	interact-2022-08-13-KB-noFAIMS-FS-A2.pep.xml	AKPPADPAAAASPCR	AKPPADPAAAASPC[566]R	K	A	15	3	1163.86	1884.95	1884.95	629.326	629.322	1884.94	629.322	0.0001	1.4624e-08	33.403	12.193	1	2	1	114	128	75923936	14C(463.2365)		TRUE	sp|Q9GZT9|EGLN1_HUMAN	Q9GZT9	EGLN1_HUMAN	EGLN1	Egl nine homolog 1				2022-09-06-KB-FS-sp3scale-B2.19214.19214.2	interact-2022-09-06-KB-FS-sp3scale-B2.pep.xml	ETNCESDR	ETNC[566]ESDR	K	E	8	2	1354.06	1415.59	1415.59	708.802	708.804	1415.59
2022-08-13-KB-noFAIMS-FS-A2.14528.14528.2	interact-2022-08-13-KB-noFAIMS-FS-A2.pep.xml	TFCPAHK	TFC[566]PAHK	K	S	7	2	1163.9	1265.62	1265.62	633.818	633.815	1265.62	633.815	-0.0004	0.0519966	15.518	11.371	0.9853	2	0	1879	1885	15223973	3C(463.2365)		TRUE	sp|P49327|FAS_HUMAN	P49327	FAS_HUMAN	FASN	Fatty acid synthase				2022-09-06-KB-FS-sp3scale-B2.19216.19216.3	interact-2022-09-06-KB-FS-sp3scale-B2.pep.xml	ESAPSSGPPPKPPVSSGSGSSSSSSSCSSR	ESAPSSGPPPKPPVSSGSGSSSSSSSC[566]SSR	K	K	30	3	1354.14	3226.45	3226.46	1076.49	1076.49	3226.46
2022-08-13-KB-noFAIMS-FS-A2.14531.14531.3	interact-2022-08-13-KB-noFAIMS-FS-A2.pep.xml	KLTAMSSCSR	KLTAMSSC[566]SR	R	R	10	3	1164.02	1546.76	1546.75	516.593	516.592	1545.76	516.26	0.9951	0.0017582	20.377	12.182	0.9807	2	0	82	91	5654406	8C(463.2365)		TRUE	sp|Q14781|CBX2_HUMAN	Q14781	CBX2_HUMAN	CBX2	Chromobox protein homolog 2				2022-09-06-KB-FS-sp3scale-B2.19221.19221.3	interact-2022-09-06-KB-FS-sp3scale-B2.pep.xml	EQCCYNCGKPGHLAR	EQC[566]C[160]YNC[160]GKPGHLAR	R	D	15	3	1354.34	2254.99	2255	752.67	752.672	2255
2022-08-13-KB-noFAIMS-FS-A2.14544.14544.3	interact-2022-08-13-KB-noFAIMS-FS-A2.pep.xml	QSVELCKK	QSVELC[566]KK	K	D	8	3	1164.94	1396.73	1396.73	466.584	466.585	1396.73	466.584	0.0003	0.0217262	15.896	10.81	0.9957	2	0	1523	1530	14077839	6C(463.2365)		FALSE	sp|Q00610|CLH1_HUMAN	Q00610	CLH1_HUMAN	CLTC	Clathrin heavy chain 1	CLTCL1	sp|P53675|CLH2_HUMAN		2022-09-06-KB-FS-sp3scale-B2.19222.19222.2	interact-2022-09-06-KB-FS-sp3scale-B2.pep.xml	SGCNSASSTPDSTR	SGC[566]NSASSTPDSTR	R	S	14	2	1354.38	1831.79	1831.79	916.901	916.904	1831.79
2022-08-13-KB-noFAIMS-FS-A2.14545.14545.3	interact-2022-08-13-KB-noFAIMS-FS-A2.pep.xml	CASQAGMTAYGTRR	C[566]ASQAGMTAYGTRR	K	H	14	3	1164.99	1934.9	1934.9	645.974	645.975	1934.9	645.975	0.0003	0.00549891	19.421	12.763	0.9995	2	0	173	186	204594752	1C(463.2365)		TRUE	sp|Q15417|CNN3_HUMAN	Q15417	CNN3_HUMAN	CNN3	Calponin-3				2022-09-06-KB-FS-sp3scale-B2.19223.19223.2	interact-2022-09-06-KB-FS-sp3scale-B2.pep.xml	KLTAQEACGK	KLTAQEAC[566]GK	R	G	10	2	1354.42	1511.76	1511.76	756.885	756.887	1510.77
2022-08-13-KB-noFAIMS-FS-A2.14548.14548.3	interact-2022-08-13-KB-noFAIMS-FS-A2.pep.xml	CKHFELGGDK	C[566]KHFELGGDK	R	K	10	3	1165.11	1595.77	1595.78	532.931	532.932	1595.77	532.931	0.0053	0.0382499	17.75	17.611	0.8883	2	1	88	97	11440371	1C(463.2365)		TRUE	sp|Q969Q0|RL36L_HUMAN	Q969Q0	RL36L_HUMAN	RPL36AL	60S ribosomal protein L36a-like				2022-09-06-KB-FS-sp3scale-B2.19240.19240.3	interact-2022-09-06-KB-FS-sp3scale-B2.pep.xml	EQCCYNCGKPGHLAR	EQC[160]C[566]YNC[160]GKPGHLAR	R	D	15	3	1355.11	2254.99	2255	752.67	752.672	2255
2022-08-13-KB-noFAIMS-FS-A2.14549.14549.2	interact-2022-08-13-KB-noFAIMS-FS-A2.pep.xml	VCACPGR	VC[160]AC[566]PGR	R	D	7	2	1165.15	1224.57	1224.57	613.29	613.291	1224.57	613.291	-0.0011	0.0240736	14.93	10.713	0.9938	2	0	274	280	11551997	2C(57.0215), 4C(463.2365)		TRUE	sp|P04637|P53_HUMAN	P04637	P53_HUMAN	TP53	Cellular tumor antigen p53				2022-09-06-KB-FS-sp3scale-B2.19245.19245.2	interact-2022-09-06-KB-FS-sp3scale-B2.pep.xml	HVVCAAETGSGK	HVVC[566]AAETGSGK	R	T	12	2	1355.31	1620.78	1620.79	811.398	811.4	1620.79
2022-08-13-KB-noFAIMS-FS-A2.14551.14551.2	interact-2022-08-13-KB-noFAIMS-FS-A2.pep.xml	SVCPGGSSPGSSSGGGR	SVC[566]PGGSSPGSSSGGGR	R	G	17	2	1165.24	1897.85	1897.85	949.933	949.933	1897.85	949.933	0.0002	1.6733e-10	32.054	10.115	1	2	0	219	235	10124049	3C(463.2365)		TRUE	sp|Q53LP3|SWAHC_HUMAN	Q53LP3	SWAHC_HUMAN	SOWAHC	Ankyrin repeat domain-containing protein SOWAHC				2022-09-06-KB-FS-sp3scale-B2.19246.19246.2	interact-2022-09-06-KB-FS-sp3scale-B2.pep.xml	CPEQEQR	C[566]PEQEQR	R	L	7	2	1355.36	1351.61	1351.61	676.812	676.814	1351.61
2022-08-13-KB-noFAIMS-FS-A2.14563.14563.3	interact-2022-08-13-KB-noFAIMS-FS-A2.pep.xml	YHCPVPK	YHC[566]PVPK	R	I	7	3	1165.73	1305.65	1305.65	436.223	436.223	1305.65	436.223	0.0003	1.39449	13.164	11.105	0.2656	2	0	138	144	12442337	3C(463.2365)		TRUE	sp|Q9NUL3|STAU2_HUMAN	Q9NUL3	STAU2_HUMAN	STAU2	Double-stranded RNA-binding protein Staufen homolog 2				2022-09-06-KB-FS-sp3scale-B2.19248.19248.3	interact-2022-09-06-KB-FS-sp3scale-B2.pep.xml	CDSSPDSAEDVRK	C[566]DSSPDSAEDVRK	K	V	13	3	1355.43	1870.82	1870.83	624.615	624.617	1870.83
2022-08-13-KB-noFAIMS-FS-A2.14564.14564.2	interact-2022-08-13-KB-noFAIMS-FS-A2.pep.xml	ITGCASPGK	ITGC[566]ASPGK	K	T	9	2	1165.77	1295.65	1295.65	648.831	648.83	1295.65	648.831	-0.0017	5.30354e-05	22.882	11.998	1	2	0	376	384	19409976	4C(463.2365)		TRUE	sp|P50991|TCPD_HUMAN	P50991	TCPD_HUMAN	CCT4	T-complex protein 1 subunit delta				2022-09-06-KB-FS-sp3scale-B2.19250.19250.3	interact-2022-09-06-KB-FS-sp3scale-B2.pep.xml	KLTAQEACGK	KLTAQEAC[566]GK	R	G	10	3	1355.52	1511.75	1511.76	504.925	504.927	1510.77
2022-08-13-KB-noFAIMS-FS-A2.14567.14567.3	interact-2022-08-13-KB-noFAIMS-FS-A2.pep.xml	EIRPVCR	EIRPVC[566]R	K	K	7	3	1165.89	1334.7	1334.71	445.909	445.909	1334.71	445.909	0.0003	0.0244204	14.582	9.966	0.9854	2	1	234	240	33934460	6C(463.2365)		TRUE	sp|Q13838|DX39B_HUMAN	Q13838	DX39B_HUMAN	DDX39B	Spliceosome RNA helicase DDX39B				2022-09-06-KB-FS-sp3scale-B2.19253.19253.2	interact-2022-09-06-KB-FS-sp3scale-B2.pep.xml	GAECTER	GAEC[566]TER	R	I	7	2	1355.64	1227.54	1227.55	614.776	614.783	1227.55
2022-08-13-KB-noFAIMS-FS-A2.14569.14569.2	interact-2022-08-13-KB-noFAIMS-FS-A2.pep.xml	TVCDAAEK	TVC[566]DAAEK	K	G	8	2	1165.97	1299.61	1299.63	650.814	650.822	1298.61	650.313	1.018	0.000424703	24.593	14.794	0.9952	2	0	58	65	1.56678e+06	3C(463.2365)		TRUE	sp|O60664|PLIN3_HUMAN	O60664	PLIN3_HUMAN	PLIN3	Perilipin-3				2022-09-06-KB-FS-sp3scale-B2.19262.19262.2	interact-2022-09-06-KB-FS-sp3scale-B2.pep.xml	NADCSSGPGQR	NADC[566]SSGPGQR	R	V	11	2	1356.28	1553.68	1553.69	777.846	777.851	1553.68
2022-08-13-KB-noFAIMS-FS-A2.14577.14577.2	interact-2022-08-13-KB-noFAIMS-FS-A2.pep.xml	ETEENKELTDTCK	ETEENKELTDTC[566]K	K	E	13	2	1166.29	2001.94	2001.93	1001.98	1001.97	2001.91	1001.96	0.0201	8.9839e-09	27.081	11.531	1	2	1	834	846	1.07372e+06	12C(463.2365)		TRUE	sp|Q92922|SMRC1_HUMAN	Q92922	SMRC1_HUMAN	SMARCC1	SWI/SNF complex subunit SMARCC1				2022-09-06-KB-FS-sp3scale-B2.19265.19265.2	interact-2022-09-06-KB-FS-sp3scale-B2.pep.xml	CANVNNSSTTSQR	C[566]ANVNNSSTTSQR	R	I	13	2	1356.47	1843.84	1843.84	922.925	922.928	1843.84
2022-08-13-KB-noFAIMS-FS-A2.14578.14578.3	interact-2022-08-13-KB-noFAIMS-FS-A2.pep.xml	VTHLVANCTQGEK	VTHLVANC[566]TQGEK	K	F	13	3	1166.33	1862.93	1862.93	621.985	621.984	1861.93	621.65	1.0024	5.19602e-05	23.551	13.293	0.9998	2	0	214	226	7.83937e+06	8C(463.2365)		TRUE	sp|Q9H8V3|ECT2_HUMAN	Q9H8V3	ECT2_HUMAN	ECT2	Protein ECT2				2022-09-06-KB-FS-sp3scale-B2.19271.19271.3	interact-2022-09-06-KB-FS-sp3scale-B2.pep.xml	DKISDSNDQESANCDAK	DKISDSNDQESANC[566]DAK	R	A	17	3	1356.72	2301.99	2302	768.336	768.34	2302
2022-08-13-KB-noFAIMS-FS-A2.14584.14584.2	interact-2022-08-13-KB-noFAIMS-FS-A2.pep.xml	NMGGPYGGGNYGPGGSGGSGGYGGR		R	S	25	2	1166.57	2189.9	2189.89	1095.96	1095.95	2188.9	1095.46	0.9965	0.217771	10.148	0	0.6167	2	0	326	350	7740502			TRUE	sp|P22626|ROA2_HUMAN	P22626	ROA2_HUMAN	HNRNPA2B1	Heterogeneous nuclear ribonucleoproteins A2/B1				2022-09-06-KB-FS-sp3scale-B2.19274.19274.2	interact-2022-09-06-KB-FS-sp3scale-B2.pep.xml	STECAQEGR	STEC[566]AQEGR	R	I	9	2	1356.84	1442.64	1442.66	722.325	722.335	1442.64
[truncated: 21,279 more rows]
[truncated: 56 more columns]

## Sheet: scale4.00_PSMs
Replicate 1																																				Replicate 2
[truncated: 20,192 more rows]
[truncated: 56 more columns]

## Sheet: scale8.00_PSMs
Replicate 1																																				Replicate 2
[truncated: 11,974 more rows]
[truncated: 56 more columns]

## Sheet: scale10.00_PSMs
Replicate 1																																				Replicate 2
[truncated: 9,618 more rows]
[truncated: 56 more columns]

## Sheet: scale13.33_PSMs
Replicate 1																																				Replicate 2
[truncated: 10,918 more rows]
[truncated: 56 more columns]

## Sheet: FP_output_peptides
	Peptide	Prev.AA	Next.AA	Start	End	Peptide.Length	Charges	Protein	Protein.ID	Entry.Name	Gene	Protein.Description	Mapped.Genes	Mapped.Proteins	Probability_Scale2.67_1	Spectral.Count_Scale2.67_1	Intensity_Scale2.67_1	Assigned.Modifications_Scale2.67_1	Observed.Modifications_Scale2.67_1	Probability_Scale2.67_2	Spectral.Count_Scale2.67_2	Intensity_Scale2.67_2	Assigned.Modifications_Scale2.67_2	Observed.Modifications_Scale2.67_2	Probability_Scale2.67_3	Spectral.Count_Scale2.67_3	Intensity_Scale2.67_3	Assigned.Modifications_Scale2.67_3	Observed.Modifications_Scale2.67_3	Probability_Scale4.00_1	Spectral.Count_Scale4.00_1	Intensity_Scale4.00_1	Assigned.Modifications_Scale4.00_1	Observed.Modifications_Scale4.00_1	Probability_Scale4.00_2	Spectral.Count_Scale4.00_2	Intensity_Scale4.00_2	Assigned.Modifications_Scale4.00_2	Observed.Modifications_Scale4.00_2	Probability_Scale4.00_3	Spectral.Count_Scale4.00_3	Intensity_Scale4.00_3	Assigned.Modifications_Scale4.00_3	Observed.Modifications_Scale4.00_3	Probability_Scale8.00_1	Spectral.Count_Scale8.00_1	Intensity_Scale8.00_1	Assigned.Modifications_Scale8.00_1	Observed.Modifications_Scale8.00_1
[truncated: 29,811 more rows]
[truncated: 40 more columns]

[truncated: 2 more sheets: compiled_Cys_identifiers, FP_output_proteins]
