# Supplementary material for: CySP3-96 Enables Scalable, Streamlined, and Low-Cost Sample Preparation for Cysteine Chemoproteomic Applications
Source: Mol Cell Proteomics. 2024 Dec 18;24(9):100898. doi: 10.1016/j.mcpro.2024.100898 (PMC12529508; doi:10.1016/j.mcpro.2024.100898)
Supplement: Supplemental Table S5 [file mmc5.xlsx]

## Sheet: Summary
	Sheet Name	Description
1	FP_combined_psm	Compiled PSMs as reported from FragPipe for all three replicates for workflow v1.0 and workflow v2.0 in microfuge tube
2	FP_combined_protein	Compiled proteins as reported from FragPipe for all three replicates for workflow v1.0 and workflow v2.0 in microfuge tube
3	compiled_peptides	Compiled peptides for all three replicates for workflow v1.0 and workflow v2.0 in microfuge tube
4	compiled_identifiers_CysDBv1.5	Compiled cysteine identifers for all three replicates for workflow v1.0 and workflow v2.0 in microfuge tube merged with CysDB version 1.5
5	KB2_compiled_peptides	Compiled peptides for all replicates for KB2 ABPP workflow v1.0 and workflow v2.0 in microfuge tube
6	KB2_compiled_proteins	Compiled proteins for all replicates for KB2 ABPP workflow v1.0 and workflow v2.0 in microfuge tube
7	KB2 Cys identifiers CysDB v1.5	Compiled cysteine identifers for KB2 ABPP workflow v1.0 and workflow v2.0 in microfuge tube in microfuge tube merged with CysDB version 1.5
8	KB2_TEVbiotin_modified_peptide	Compiled modified peptides as reported from FragPipe for all replicates for KB2 ABPP workflow v1.0 and workflow v2.0 in microfuge tube with TEV biotin reagents
9	TEV biotin FP_combined_peptide	Compiled peptides as reported from FragPipe for all replicates for KB2 ABPP workflow v1.0 and workflow v2.0 in microfuge tube with TEV biotin reagents
10	TEV biotin FP_combined_protein	Compiled proteins as reported from FragPipe for all replicates for KB2 ABPP workflow v1.0 and workflow v2.0 in microfuge tube with TEV biotin reagents
11	KB2_sCIP_modified_peptide	Compiled modified peptides as reported from FragPipe for all replicates for KB2 ABPP workflow v1.0 and workflow v2.0 in microfuge tube with sCIP reagents
12	KB2_sCIP_FP_combined_peptide	Compiled peptides as reported from FragPipe for all replicates for KB2 ABPP workflow v1.0 and workflow v2.0 in microfuge tube with sCIP reagents
13	KB2_sCIP_FP_combined_protein	Compiled proteins as reported from FragPipe for all replicates for KB2 ABPP workflow v1.0 and workflow v2.0 in microfuge tube with sCIP reagents

## Sheet: FP_combined_psm
Spectrum	Spectrum File	Peptide	Modified Peptide	Charge	Gene	Protein	Protein ID	Entry Name	Protein Description	Is Unique	Quan Usage
2023-08-05-workflow1-1.00771.00771.2	2023-08-05-workflow1-1.raw	KPAAAAGAK		2	HIST1H1E	sp|P10412|H14_HUMAN	P10412	H14_HUMAN	Histone H1.4	TRUE	FALSE
2023-08-05-workflow1-1.00775.00775.2	2023-08-05-workflow1-1.raw	RGNVAGDSK		2	EEF1A1	sp|P68104|EF1A1_HUMAN	P68104	EF1A1_HUMAN	Elongation factor 1-alpha 1	TRUE	FALSE
2023-08-05-workflow1-1.01087.01087.2	2023-08-05-workflow1-1.raw	HGEAQVK		2	PGAM1	sp|P18669|PGAM1_HUMAN	P18669	PGAM1_HUMAN	Phosphoglycerate mutase 1	FALSE	FALSE
2023-08-05-workflow1-1.01088.01088.2	2023-08-05-workflow1-1.raw	HGEAQVK		2	PGAM1	sp|P18669|PGAM1_HUMAN	P18669	PGAM1_HUMAN	Phosphoglycerate mutase 1	FALSE	FALSE
2023-08-05-workflow1-1.01440.01440.2	2023-08-05-workflow1-1.raw	RGNVAGDSK		2	EEF1A1	sp|P68104|EF1A1_HUMAN	P68104	EF1A1_HUMAN	Elongation factor 1-alpha 1	TRUE	FALSE
2023-08-05-workflow1-1.01577.01577.2	2023-08-05-workflow1-1.raw	KDPNAPK		2	HMGB3	sp|P09429|HMGB1_HUMAN	O15347	HMGB3_HUMAN	High mobility group protein B3	FALSE	FALSE
2023-08-05-workflow1-1.01582.01582.2	2023-08-05-workflow1-1.raw	KPTAGAPK		2	HIST1H1B	Reverse_sp|P16401|H15_HUMAN	P16401	H15_HUMAN	Histone H1.5	TRUE	FALSE
2023-08-05-workflow1-1.01588.01588.2	2023-08-05-workflow1-1.raw	KTPCGEGSK	KTPC[160]GEGSK	2	RPS20	sp|P60866|RS20_HUMAN	P60866	RS20_HUMAN	40S ribosomal protein S20	TRUE	FALSE
2023-08-05-workflow1-1.01876.01876.2	2023-08-05-workflow1-1.raw	KDPNAPK		2	HMGB3	sp|P09429|HMGB1_HUMAN	O15347	HMGB3_HUMAN	High mobility group protein B3	FALSE	FALSE
2023-08-05-workflow1-1.01879.01879.2	2023-08-05-workflow1-1.raw	KPAGATPK		2	HIST1H1B	sp|P16401|H15_HUMAN	P16401	H15_HUMAN	Histone H1.5	TRUE	FALSE
2023-08-05-workflow1-1.02112.02112.2	2023-08-05-workflow1-1.raw	RTQAPTK		2	RPL29	sp|P47914|RL29_HUMAN	P47914	RL29_HUMAN	60S ribosomal protein L29	TRUE	FALSE
2023-08-05-workflow1-1.02142.02142.2	2023-08-05-workflow1-1.raw	HAVSEGTK		2	HIST1H2BD	sp|O60814|H2B1K_HUMAN	P58876	H2B1D_HUMAN	Histone H2B type 1-D	FALSE	FALSE
2023-08-05-workflow1-1.02454.02454.2	2023-08-05-workflow1-1.raw	HAVSEGTK		2	HIST1H2BD	sp|O60814|H2B1K_HUMAN	P58876	H2B1D_HUMAN	Histone H2B type 1-D	FALSE	FALSE
2023-08-05-workflow1-1.02741.02741.2	2023-08-05-workflow1-1.raw	HAVSEGTK		2	HIST1H2BD	sp|O60814|H2B1K_HUMAN	P58876	H2B1D_HUMAN	Histone H2B type 1-D	FALSE	FALSE
2023-08-05-workflow1-1.02743.02743.2	2023-08-05-workflow1-1.raw	HAVSEGTK		2	HIST1H2BD	sp|O60814|H2B1K_HUMAN	P58876	H2B1D_HUMAN	Histone H2B type 1-D	FALSE	FALSE
2023-08-05-workflow1-1.03116.03116.2	2023-08-05-workflow1-1.raw	HAVSEGTK		2	HIST1H2BD	sp|O60814|H2B1K_HUMAN	P58876	H2B1D_HUMAN	Histone H2B type 1-D	FALSE	FALSE
2023-08-05-workflow1-1.03254.03254.2	2023-08-05-workflow1-1.raw	KATGAATPK		2	HIST1H1E	sp|P10412|H14_HUMAN	P10412	H14_HUMAN	Histone H1.4	TRUE	FALSE
2023-08-05-workflow1-1.03505.03505.2	2023-08-05-workflow1-1.raw	SATSPEGK		2	EEF2	sp|P13639|EF2_HUMAN	P13639	EF2_HUMAN	Elongation factor 2	TRUE	FALSE
2023-08-05-workflow1-1.03708.03708.2	2023-08-05-workflow1-1.raw	KVQEAAR		2	SMARCC1	sp|Q92922|SMRC1_HUMAN	Q92922	SMRC1_HUMAN	SWI/SNF complex subunit SMARCC1	TRUE	FALSE
2023-08-05-workflow1-1.03903.03903.2	2023-08-05-workflow1-1.raw	KAAPGAAGSR		2	H1FX	sp|Q92522|H1X_HUMAN	Q92522	H1X_HUMAN	Histone H1x	TRUE	FALSE
2023-08-05-workflow1-1.03957.03957.2	2023-08-05-workflow1-1.raw	KDKDPVNK		2	RPS25	sp|P62851|RS25_HUMAN	P62851	RS25_HUMAN	40S ribosomal protein S25	TRUE	FALSE
2023-08-05-workflow1-1.04135.04135.2	2023-08-05-workflow1-1.raw	SATSPEGK		2	EEF2	sp|P13639|EF2_HUMAN	P13639	EF2_HUMAN	Elongation factor 2	TRUE	FALSE
2023-08-05-workflow1-1.04215.04215.2	2023-08-05-workflow1-1.raw	VREAGAR		2	MBD3L3	Reverse_sp|A6NDZ8|MB3L4_HUMAN	A6NE82	MB3L3_HUMAN	Putative methyl-CpG-binding domain protein 3-like 3	FALSE	FALSE
2023-08-05-workflow1-1.04222.04222.2	2023-08-05-workflow1-1.raw	GHTNQVSR		2	WDR1	sp|O75083|WDR1_HUMAN	O75083	WDR1_HUMAN	WD repeat-containing protein 1	TRUE	FALSE
2023-08-05-workflow1-1.04252.04252.3	2023-08-05-workflow1-1.raw	KRNEDEDSPNK		3	RPL31	sp|P62899|RL31_HUMAN	P62899	RL31_HUMAN	60S ribosomal protein L31	TRUE	FALSE
2023-08-05-workflow1-1.04463.04463.2	2023-08-05-workflow1-1.raw	AAVTPGKK		2	NCL	sp|P19338|NUCL_HUMAN	P19338	NUCL_HUMAN	Nucleolin	TRUE	FALSE
2023-08-05-workflow1-1.04482.04482.2	2023-08-05-workflow1-1.raw	KGPLENGDGDK		2	PCGF2	sp|P35227|PCGF2_HUMAN	P35227	PCGF2_HUMAN	Polycomb group RING finger protein 2	TRUE	FALSE
2023-08-05-workflow1-1.04519.04519.2	2023-08-05-workflow1-1.raw	HYQGEEK		2	GTF2F2	sp|P13984|T2FB_HUMAN	P13984	T2FB_HUMAN	General transcription factor IIF subunit 2	TRUE	FALSE
2023-08-05-workflow1-1.04591.04591.2	2023-08-05-workflow1-1.raw	HSEAATAQR		2	HNRNPD	sp|Q14103|HNRPD_HUMAN	Q14103	HNRPD_HUMAN	Heterogeneous nuclear ribonucleoprotein D0	TRUE	FALSE
2023-08-05-workflow1-1.04630.04630.2	2023-08-05-workflow1-1.raw	HSEAATAQR		2	HNRNPD	sp|Q14103|HNRPD_HUMAN	Q14103	HNRPD_HUMAN	Heterogeneous nuclear ribonucleoprotein D0	TRUE	FALSE
2023-08-05-workflow1-1.04635.04635.2	2023-08-05-workflow1-1.raw	HLSSQNR		2	IMPDH2	sp|P12268|IMDH2_HUMAN	P12268	IMDH2_HUMAN	Inosine-5'-monophosphate dehydrogenase 2	TRUE	FALSE
2023-08-05-workflow1-1.04657.04657.3	2023-08-05-workflow1-1.raw	KHGGPKDEER		3	SOD1	sp|P00441|SODC_HUMAN	P00441	SODC_HUMAN	Superoxide dismutase [Cu-Zn]	TRUE	FALSE
2023-08-05-workflow1-1.04791.04791.2	2023-08-05-workflow1-1.raw	EAAQYGKK		2	TXNRD1	sp|Q16881|TRXR1_HUMAN	Q16881	TRXR1_HUMAN	Thioredoxin reductase 1, cytoplasmic	TRUE	FALSE
2023-08-05-workflow1-1.04799.04799.2	2023-08-05-workflow1-1.raw	GTAPSDNR		2	NSFL1C	sp|Q9UNZ2|NSF1C_HUMAN	Q9UNZ2	NSF1C_HUMAN	NSFL1 cofactor p47	TRUE	FALSE
2023-08-05-workflow1-1.04809.04809.2	2023-08-05-workflow1-1.raw	EEQTPQNK		2	LDHA	sp|P00338|LDHA_HUMAN	P00338	LDHA_HUMAN	L-lactate dehydrogenase A chain	TRUE	FALSE
2023-08-05-workflow1-1.04851.04851.2	2023-08-05-workflow1-1.raw	GPAGNNDCR	GPAGNNDC[160]R	2	SRSF1	sp|Q07955|SRSF1_HUMAN	Q07955	SRSF1_HUMAN	Serine/arginine-rich splicing factor 1	TRUE	FALSE
2023-08-05-workflow1-1.04861.04861.2	2023-08-05-workflow1-1.raw	LGHASDR		2	TKT	sp|P29401|TKT_HUMAN	P29401	TKT_HUMAN	Transketolase	TRUE	FALSE
2023-08-05-workflow1-1.04896.04896.2	2023-08-05-workflow1-1.raw	GVNASAQK		2	SPTBN1	sp|Q01082|SPTB2_HUMAN	Q01082	SPTB2_HUMAN	Spectrin beta chain, non-erythrocytic 1	TRUE	FALSE
2023-08-05-workflow1-1.04961.04961.2	2023-08-05-workflow1-1.raw	SGAPAAESK		2	PHPT1	sp|Q9NRX4|PHP14_HUMAN	Q9NRX4	PHP14_HUMAN	14 kDa phosphohistidine phosphatase	TRUE	FALSE
2023-08-05-workflow1-1.04962.04962.2	2023-08-05-workflow1-1.raw	KGNYSER		2	HIST1H2AD	sp|P04908|H2A1B_HUMAN	P20671	H2A1D_HUMAN	Histone H2A type 1-D	FALSE	FALSE
2023-08-05-workflow1-1.05012.05012.2	2023-08-05-workflow1-1.raw	RDDPAAR		2	KHDRBS1	sp|Q07666|KHDR1_HUMAN	Q07666	KHDR1_HUMAN	KH domain-containing, RNA-binding, signal transduction-associated protein 1	TRUE	FALSE
2023-08-05-workflow1-1.05046.05046.2	2023-08-05-workflow1-1.raw	VGDQAQR		2	ACTR3	sp|P61158|ARP3_HUMAN	P61158	ARP3_HUMAN	Actin-related protein 3	TRUE	FALSE
2023-08-05-workflow1-1.05047.05047.2	2023-08-05-workflow1-1.raw	ANSQPSAGR		2	RPA2	sp|P15927|RFA2_HUMAN	P15927	RFA2_HUMAN	Replication protein A 32 kDa subunit	TRUE	FALSE
2023-08-05-workflow1-1.05049.05049.3	2023-08-05-workflow1-1.raw	KCNTDQAGRPK	KC[160]NTDQAGRPK	3	MCM5	sp|P33992|MCM5_HUMAN	P33992	MCM5_HUMAN	DNA replication licensing factor MCM5	TRUE	FALSE
2023-08-05-workflow1-1.05269.05269.2	2023-08-05-workflow1-1.raw	HLSASQK		2	COX4I1	sp|P13073|COX41_HUMAN	P13073	COX41_HUMAN	Cytochrome c oxidase subunit 4 isoform 1, mitochondrial	TRUE	FALSE
2023-08-05-workflow1-1.06009.06009.2	2023-08-05-workflow1-1.raw	SGATAGAAGGR		2	CCT4	sp|P50991|TCPD_HUMAN	P50991	TCPD_HUMAN	T-complex protein 1 subunit delta	TRUE	FALSE
2023-08-05-workflow1-1.06290.06290.2	2023-08-05-workflow1-1.raw	AVTTPGKK		2	NCL	sp|P19338|NUCL_HUMAN	P19338	NUCL_HUMAN	Nucleolin	TRUE	FALSE
2023-08-05-workflow1-1.06333.06333.2	2023-08-05-workflow1-1.raw	KQNGAIGR		2	DHX15	sp|O43143|DHX15_HUMAN	O43143	DHX15_HUMAN	Pre-mRNA-splicing factor ATP-dependent RNA helicase DHX15	TRUE	FALSE
2023-08-05-workflow1-1.06404.06404.2	2023-08-05-workflow1-1.raw	GQLGHGDTK		2	RCC2	sp|Q9P258|RCC2_HUMAN	Q9P258	RCC2_HUMAN	Protein RCC2	TRUE	FALSE
2023-08-05-workflow1-1.06561.06561.2	2023-08-05-workflow1-1.raw	SPDDPSR		2	ENO1	sp|P06733|ENOA_HUMAN	P06733	ENOA_HUMAN	Alpha-enolase	TRUE	FALSE
2023-08-05-workflow1-1.06647.06647.2	2023-08-05-workflow1-1.raw	TVDGPSGK		2	GAPDH	sp|P04406|G3P_HUMAN	P04406	G3P_HUMAN	Glyceraldehyde-3-phosphate dehydrogenase	TRUE	FALSE
2023-08-05-workflow1-1.06648.06648.2	2023-08-05-workflow1-1.raw	TVDGPSGK		2	GAPDH	sp|P04406|G3P_HUMAN	P04406	G3P_HUMAN	Glyceraldehyde-3-phosphate dehydrogenase	TRUE	FALSE
2023-08-05-workflow1-1.06829.06829.2	2023-08-05-workflow1-1.raw	KGNYAER		2	HIST1H2AA	sp|Q8IUE6|H2A2B_HUMAN	Q96QV6	H2A1A_HUMAN	Histone H2A type 1-A	FALSE	FALSE
2023-08-05-workflow1-1.06843.06843.2	2023-08-05-workflow1-1.raw	KQTIGNSCK	KQTIGNSC[160]K	2	EIF5	sp|P55010|IF5_HUMAN	P55010	IF5_HUMAN	Eukaryotic translation initiation factor 5	TRUE	FALSE
2023-08-05-workflow1-1.06862.06862.2	2023-08-05-workflow1-1.raw	LAGTSGSDK		2	THYN1	sp|Q9P016|THYN1_HUMAN	Q9P016	THYN1_HUMAN	Thymocyte nuclear protein 1	TRUE	FALSE
2023-08-05-workflow1-1.07016.07016.2	2023-08-05-workflow1-1.raw	KSAPATGGVK		2	HIST3H3	sp|P68431|H31_HUMAN	Q16695	H31T_HUMAN	Histone H3.1t	FALSE	FALSE
2023-08-05-workflow1-1.07066.07066.2	2023-08-05-workflow1-1.raw	SINNAEKR		2	RPS15A	sp|P62244|RS15A_HUMAN	P62244	RS15A_HUMAN	40S ribosomal protein S15a	TRUE	FALSE
2023-08-05-workflow1-1.07127.07127.2	2023-08-05-workflow1-1.raw	YSEKQER		2	CNN2	sp|Q99439|CNN2_HUMAN	Q99439	CNN2_HUMAN	Calponin-2	TRUE	FALSE
2023-08-05-workflow1-1.07176.07176.3	2023-08-05-workflow1-1.raw	KSSTPEEVKK		3	CFL1	sp|P23528|COF1_HUMAN	P23528	COF1_HUMAN	Cofilin-1	TRUE	FALSE
2023-08-05-workflow1-1.07209.07209.2	2023-08-05-workflow1-1.raw	SPDDPSR		2	ENO1	sp|P06733|ENOA_HUMAN	P06733	ENOA_HUMAN	Alpha-enolase	TRUE	FALSE
2023-08-05-workflow1-1.07325.07325.2	2023-08-05-workflow1-1.raw	VTNPNAR		2	RPL32	sp|P62910|RL32_HUMAN	P62910	RL32_HUMAN	60S ribosomal protein L32	TRUE	FALSE
2023-08-05-workflow1-1.07376.07376.2	2023-08-05-workflow1-1.raw	MAAAGGGGGGGR		2	HNRNPL	sp|P14866|HNRPL_HUMAN	P14866	HNRPL_HUMAN	Heterogeneous nuclear ribonucleoprotein L	TRUE	FALSE
2023-08-05-workflow1-1.07377.07377.2	2023-08-05-workflow1-1.raw	ADEVAPAKK		2	ACLY	sp|P53396|ACLY_HUMAN	P53396	ACLY_HUMAN	ATP-citrate synthase	TRUE	FALSE
2023-08-05-workflow1-1.07380.07380.2	2023-08-05-workflow1-1.raw	AQVSGQSAR		2	GARS	sp|P41250|GARS_HUMAN	P41250	GARS_HUMAN	Glycine--tRNA ligase	TRUE	FALSE
2023-08-05-workflow1-1.07382.07382.2	2023-08-05-workflow1-1.raw	KTSATVGPK		2	H2AFX	sp|P16104|H2AX_HUMAN	P16104	H2AX_HUMAN	Histone H2AX	TRUE	FALSE
2023-08-05-workflow1-1.07414.07414.2	2023-08-05-workflow1-1.raw	DISENKR		2	HSPA8	sp|P11142|HSP7C_HUMAN	P11142	HSP7C_HUMAN	Heat shock cognate 71 kDa protein	FALSE	FALSE
2023-08-05-workflow1-1.07418.07418.2	2023-08-05-workflow1-1.raw	TIEAHSR		2	DPYSL2	sp|Q16555|DPYL2_HUMAN	Q16555	DPYL2_HUMAN	Dihydropyrimidinase-related protein 2	TRUE	FALSE
2023-08-05-workflow1-1.07419.07419.2	2023-08-05-workflow1-1.raw	DISENKR		2	HSPA8	sp|P11142|HSP7C_HUMAN	P11142	HSP7C_HUMAN	Heat shock cognate 71 kDa protein	FALSE	FALSE
2023-08-05-workflow1-1.07423.07423.2	2023-08-05-workflow1-1.raw	KPEEESPR		2	NASP	sp|P49321|NASP_HUMAN	P49321	NASP_HUMAN	Nuclear autoantigenic sperm protein	TRUE	FALSE
2023-08-05-workflow1-1.07455.07455.2	2023-08-05-workflow1-1.raw	GVSSESSGDREK		2	SF3B2	sp|Q13435|SF3B2_HUMAN	Q13435	SF3B2_HUMAN	Splicing factor 3B subunit 2	TRUE	FALSE
2023-08-05-workflow1-1.07496.07496.2	2023-08-05-workflow1-1.raw	ALSSQHQAR		2	HSPA5	contaminant_GR78_MESAU	P11021	BIP_HUMAN	Endoplasmic reticulum chaperone BiP	FALSE	FALSE
2023-08-05-workflow1-1.07503.07503.3	2023-08-05-workflow1-1.raw	KTTQSGQMSGEGK		3	CPSF6	sp|Q16630|CPSF6_HUMAN	Q16630	CPSF6_HUMAN	Cleavage and polyadenylation specificity factor subunit 6	TRUE	FALSE
2023-08-05-workflow1-1.07519.07519.2	2023-08-05-workflow1-1.raw	ASEEHLK		2	NME2	sp|P22392|NDKB_HUMAN	P22392	NDKB_HUMAN	Nucleoside diphosphate kinase B	TRUE	FALSE
2023-08-05-workflow1-1.07520.07520.3	2023-08-05-workflow1-1.raw	YKAEDEKQR		3	HSPA8	sp|P11142|HSP7C_HUMAN	P11142	HSP7C_HUMAN	Heat shock cognate 71 kDa protein	TRUE	FALSE
2023-08-05-workflow1-1.07521.07521.2	2023-08-05-workflow1-1.raw	KELQAAGK		2	GPI	sp|P06744|G6PI_HUMAN	P06744	G6PI_HUMAN	Glucose-6-phosphate isomerase	TRUE	FALSE
2023-08-05-workflow1-1.07538.07538.2	2023-08-05-workflow1-1.raw	HVDNPNGDGR		2	EGLN3	sp|Q9GZT9|EGLN1_HUMAN	Q9H6Z9	EGLN3_HUMAN	Egl nine homolog 3	FALSE	FALSE
2023-08-05-workflow1-1.07563.07563.3	2023-08-05-workflow1-1.raw	RPENPKPQDGK		3	YBX1	sp|P67809|YBOX1_HUMAN	P67809	YBOX1_HUMAN	Nuclease-sensitive element-binding protein 1	TRUE	FALSE
2023-08-05-workflow1-1.07607.07607.3	2023-08-05-workflow1-1.raw	SQHSGNAQVTQTK		3	DDX1	sp|Q92499|DDX1_HUMAN	Q92499	DDX1_HUMAN	ATP-dependent RNA helicase DDX1	TRUE	FALSE
2023-08-05-workflow1-1.07621.07621.2	2023-08-05-workflow1-1.raw	ASEEHLK		2	NME2	sp|P22392|NDKB_HUMAN	P22392	NDKB_HUMAN	Nucleoside diphosphate kinase B	TRUE	FALSE
2023-08-05-workflow1-1.07674.07674.2	2023-08-05-workflow1-1.raw	GQSEEIQKK		2	RPL24	sp|P83731|RL24_HUMAN	P83731	RL24_HUMAN	60S ribosomal protein L24	TRUE	FALSE
2023-08-05-workflow1-1.07712.07712.3	2023-08-05-workflow1-1.raw	AREETDKEEPASK		3	SSB	sp|P05455|LA_HUMAN	P05455	LA_HUMAN	Lupus La protein	TRUE	FALSE
2023-08-05-workflow1-1.07809.07809.2	2023-08-05-workflow1-1.raw	TATAVAHCK	TATAVAHC[160]K	2	RPS16	sp|P62249|RS16_HUMAN	P62249	RS16_HUMAN	40S ribosomal protein S16	TRUE	FALSE
2023-08-05-workflow1-1.07850.07850.2	2023-08-05-workflow1-1.raw	NRTPSDVK		2	ANP32A	sp|P39687|AN32A_HUMAN	P39687	AN32A_HUMAN	Acidic leucine-rich nuclear phosphoprotein 32 family member A	FALSE	FALSE
2023-08-05-workflow1-1.07857.07857.2	2023-08-05-workflow1-1.raw	RQEQIAK		2	RPS6	sp|P62753|RS6_HUMAN	P62753	RS6_HUMAN	40S ribosomal protein S6	FALSE	FALSE
2023-08-05-workflow1-1.07983.07983.3	2023-08-05-workflow1-1.raw	TLSKEEETKK		3	RPL19	sp|P84098|RL19_HUMAN	P84098	RL19_HUMAN	60S ribosomal protein L19	TRUE	FALSE
2023-08-05-workflow1-1.07998.07998.2	2023-08-05-workflow1-1.raw	RAAVAASSSS		2	RPL37	sp|P61927|RL37_HUMAN	P61927	RL37_HUMAN	60S ribosomal protein L37	TRUE	FALSE
2023-08-05-workflow1-1.07999.07999.2	2023-08-05-workflow1-1.raw	RGGQALR		2	PGAM1	sp|P18669|PGAM1_HUMAN	P18669	PGAM1_HUMAN	Phosphoglycerate mutase 1	FALSE	FALSE
2023-08-05-workflow1-1.08005.08005.2	2023-08-05-workflow1-1.raw	AGAHLQGGAK		2	GAPDH	sp|P04406|G3P_HUMAN	P04406	G3P_HUMAN	Glyceraldehyde-3-phosphate dehydrogenase	TRUE	FALSE
2023-08-05-workflow1-1.08010.08010.2	2023-08-05-workflow1-1.raw	FKKPGSK		2	PTBP2	sp|P26599|PTBP1_HUMAN	Q9UKA9	PTBP2_HUMAN	Polypyrimidine tract-binding protein 2	FALSE	FALSE
2023-08-05-workflow1-1.08015.08015.2	2023-08-05-workflow1-1.raw	STMGKPQR		2	RPL10A	sp|P62906|RL10A_HUMAN	P62906	RL10A_HUMAN	60S ribosomal protein L10a	TRUE	FALSE
2023-08-05-workflow1-1.08018.08018.2	2023-08-05-workflow1-1.raw	KVVDNTTAK		2	RAB1B	sp|Q9H0U4|RAB1B_HUMAN	Q9H0U4	RAB1B_HUMAN	Ras-related protein Rab-1B	TRUE	FALSE
2023-08-05-workflow1-1.08019.08019.2	2023-08-05-workflow1-1.raw	KGTVVAEK		2	CORO1A	sp|P31146|COR1A_HUMAN	P31146	COR1A_HUMAN	Coronin-1A	TRUE	FALSE
2023-08-05-workflow1-1.08022.08022.2	2023-08-05-workflow1-1.raw	LSTPQKK		2	PPP1R14B	sp|Q96C90|PP14B_HUMAN	Q96C90	PP14B_HUMAN	Protein phosphatase 1 regulatory subunit 14B	TRUE	FALSE
2023-08-05-workflow1-1.08062.08062.3	2023-08-05-workflow1-1.raw	MVEKDQDGGR		3	RPS19	sp|P39019|RS19_HUMAN	P39019	RS19_HUMAN	40S ribosomal protein S19	TRUE	FALSE
2023-08-05-workflow1-1.08066.08066.2	2023-08-05-workflow1-1.raw	KPAAATVTK		2	HIST1H1C	sp|P16403|H12_HUMAN	P16403	H12_HUMAN	Histone H1.2	TRUE	FALSE
2023-08-05-workflow1-1.08067.08067.2	2023-08-05-workflow1-1.raw	MVEKDQDGGR		2	RPS19	sp|P39019|RS19_HUMAN	P39019	RS19_HUMAN	40S ribosomal protein S19	TRUE	FALSE
2023-08-05-workflow1-1.08110.08110.2	2023-08-05-workflow1-1.raw	TAAAAAEHSQR		2	PSMD3	sp|O43242|PSMD3_HUMAN	O43242	PSMD3_HUMAN	26S proteasome non-ATPase regulatory subunit 3	TRUE	FALSE
2023-08-05-workflow1-1.08201.08201.2	2023-08-05-workflow1-1.raw	YVHDDGR		2	GMFG	sp|O60234|GMFG_HUMAN	O60234	GMFG_HUMAN	Glia maturation factor gamma	TRUE	FALSE
2023-08-05-workflow1-1.08222.08222.2	2023-08-05-workflow1-1.raw	RYDSNSGGER		2	PSMC1	sp|P62191|PRS4_HUMAN	P62191	PRS4_HUMAN	26S proteasome regulatory subunit 4	TRUE	FALSE
2023-08-05-workflow1-1.08231.08231.2	2023-08-05-workflow1-1.raw	ANVSSPHR		2	PSMF1	sp|Q92530|PSMF1_HUMAN	Q92530	PSMF1_HUMAN	Proteasome inhibitor PI31 subunit	TRUE	FALSE
2023-08-05-workflow1-1.08328.08328.3	2023-08-05-workflow1-1.raw	AQSELAAHQKK		3	PSMA1	sp|P25786|PSA1_HUMAN	P25786	PSA1_HUMAN	Proteasome subunit alpha type-1	TRUE	FALSE
2023-08-05-workflow1-1.08338.08338.2	2023-08-05-workflow1-1.raw	ISEQSDAK		2	ATP5F1A	sp|P25705|ATPA_HUMAN	P25705	ATPA_HUMAN	ATP synthase subunit alpha, mitochondrial	TRUE	FALSE
2023-08-05-workflow1-1.08385.08385.2	2023-08-05-workflow1-1.raw	SLETEHK		2	RPN1	sp|P04843|RPN1_HUMAN	P04843	RPN1_HUMAN	Dolichyl-diphosphooligosaccharide--protein glycosyltransferase subunit 1	TRUE	FALSE
2023-08-05-workflow1-1.08447.08447.2	2023-08-05-workflow1-1.raw	KVAGAATPK		2	HIST1H1D	sp|P16402|H13_HUMAN	P16402	H13_HUMAN	Histone H1.3	TRUE	FALSE
2023-08-05-workflow1-1.08449.08449.2	2023-08-05-workflow1-1.raw	KVYASQR		2	RPL4	sp|P36578|RL4_HUMAN	P36578	RL4_HUMAN	60S ribosomal protein L4	TRUE	FALSE
2023-08-05-workflow1-1.08451.08451.2	2023-08-05-workflow1-1.raw	YVDEASKK		2	RPS16	sp|P62249|RS16_HUMAN	P62249	RS16_HUMAN	40S ribosomal protein S16	TRUE	FALSE
2023-08-05-workflow1-1.08482.08482.2	2023-08-05-workflow1-1.raw	AVDHVQR		2	TSPAN7	sp|P41732|TSN7_HUMAN	P41732	TSN7_HUMAN	Tetraspanin-7	TRUE	FALSE
2023-08-05-workflow1-1.08541.08541.2	2023-08-05-workflow1-1.raw	AVDHVQR		2	TSPAN7	sp|P41732|TSN7_HUMAN	P41732	TSN7_HUMAN	Tetraspanin-7	TRUE	FALSE
2023-08-05-workflow1-1.08542.08542.2	2023-08-05-workflow1-1.raw	KINPENSK		2	NUDC	sp|Q9Y266|NUDC_HUMAN	Q9Y266	NUDC_HUMAN	Nuclear migration protein nudC	TRUE	FALSE
2023-08-05-workflow1-1.08552.08552.2	2023-08-05-workflow1-1.raw	KGQSEEIQK		2	RPL24	sp|P83731|RL24_HUMAN	P83731	RL24_HUMAN	60S ribosomal protein L24	TRUE	FALSE
2023-08-05-workflow1-1.08654.08654.2	2023-08-05-workflow1-1.raw	VEAMNKR		2	XRCC6	sp|P12956|XRCC6_HUMAN	P12956	XRCC6_HUMAN	X-ray repair cross-complementing protein 6	TRUE	FALSE
2023-08-05-workflow1-1.08667.08667.2	2023-08-05-workflow1-1.raw	HLNDETTSK		2	FAM49B	sp|Q9NUQ9|FA49B_HUMAN	Q9NUQ9	FA49B_HUMAN	Protein FAM49B	TRUE	FALSE
2023-08-05-workflow1-1.08783.08783.2	2023-08-05-workflow1-1.raw	KFGQGSR		2	RPS29	sp|P62273|RS29_HUMAN	P62273	RS29_HUMAN	40S ribosomal protein S29	TRUE	FALSE
2023-08-05-workflow1-1.08831.08831.2	2023-08-05-workflow1-1.raw	VQPEAQAK		2	PSME1	sp|Q06323|PSME1_HUMAN	Q06323	PSME1_HUMAN	Proteasome activator complex subunit 1	TRUE	FALSE
2023-08-05-workflow1-1.08846.08846.2	2023-08-05-workflow1-1.raw	SNVTAVHK		2	IDH3A	sp|P50213|IDH3A_HUMAN	P50213	IDH3A_HUMAN	Isocitrate dehydrogenase [NAD] subunit alpha, mitochondrial	TRUE	FALSE
2023-08-05-workflow1-1.08851.08851.2	2023-08-05-workflow1-1.raw	DQKWHDK		2	RPS23	sp|P62266|RS23_HUMAN	P62266	RS23_HUMAN	40S ribosomal protein S23	TRUE	FALSE
2023-08-05-workflow1-1.08865.08865.2	2023-08-05-workflow1-1.raw	KASDVHEVR		2	PKM	sp|P14618|KPYM_HUMAN	P14618	KPYM_HUMAN	Pyruvate kinase PKM	TRUE	FALSE
2023-08-05-workflow1-1.08870.08870.2	2023-08-05-workflow1-1.raw	SSTPEEVKK		2	CFL1	sp|P23528|COF1_HUMAN	P23528	COF1_HUMAN	Cofilin-1	TRUE	FALSE
2023-08-05-workflow1-1.08911.08911.2	2023-08-05-workflow1-1.raw	SAVPPGADKK		2	RPS10	sp|P46783|RS10_HUMAN	P46783	RS10_HUMAN	40S ribosomal protein S10	TRUE	FALSE
2023-08-05-workflow1-1.08953.08953.3	2023-08-05-workflow1-1.raw	GAAAHPDSEEQQQR		3	TLN1	sp|Q9Y490|TLN1_HUMAN	Q9Y490	TLN1_HUMAN	Talin-1	TRUE	FALSE
2023-08-05-workflow1-1.08962.08962.2	2023-08-05-workflow1-1.raw	RQPAPPR		2	RPL21	sp|P46778|RL21_HUMAN	P46778	RL21_HUMAN	60S ribosomal protein L21	TRUE	FALSE
2023-08-05-workflow1-1.08963.08963.2	2023-08-05-workflow1-1.raw	GLTSAGRK		2	RPL15	sp|P61313|RL15_HUMAN	P61313	RL15_HUMAN	60S ribosomal protein L15	TRUE	FALSE
2023-08-05-workflow1-1.08966.08966.2	2023-08-05-workflow1-1.raw	EIQGHQPR		2	SPTBN1	sp|Q01082|SPTB2_HUMAN	Q01082	SPTB2_HUMAN	Spectrin beta chain, non-erythrocytic 1	TRUE	FALSE
2023-08-05-workflow1-1.08968.08968.2	2023-08-05-workflow1-1.raw	GKGEQIAR		2	RAB10	sp|P61026|RAB10_HUMAN	P61026	RAB10_HUMAN	Ras-related protein Rab-10	TRUE	FALSE
2023-08-05-workflow1-1.08975.08975.3	2023-08-05-workflow1-1.raw	YGRPPDSHHSR		3	SRSF2	sp|Q01130|SRSF2_HUMAN	Q01130	SRSF2_HUMAN	Serine/arginine-rich splicing factor 2	TRUE	FALSE
2023-08-05-workflow1-1.08987.08987.2	2023-08-05-workflow1-1.raw	RPNVSPK		2	LYAR	sp|Q9NX58|LYAR_HUMAN	Q9NX58	LYAR_HUMAN	Cell growth-regulating nucleolar protein	TRUE	FALSE
2023-08-05-workflow1-1.09023.09023.2	2023-08-05-workflow1-1.raw	SKGQESFK		2	NPM1	sp|P06748|NPM_HUMAN	P06748	NPM_HUMAN	Nucleophosmin	TRUE	FALSE
2023-08-05-workflow1-1.09028.09028.2	2023-08-05-workflow1-1.raw	SQQSEVTR		2	SH3BGRL3	sp|Q9H299|SH3L3_HUMAN	Q9H299	SH3L3_HUMAN	SH3 domain-binding glutamic acid-rich-like protein 3	TRUE	FALSE
2023-08-05-workflow1-1.09029.09029.2	2023-08-05-workflow1-1.raw	STMKPVQK		2	HSPA5	contaminant_GR78_MESAU	P11021	BIP_HUMAN	Endoplasmic reticulum chaperone BiP	FALSE	FALSE
2023-08-05-workflow1-1.09032.09032.2	2023-08-05-workflow1-1.raw	AVQADQER		2	LRRC59	sp|Q96AG4|LRC59_HUMAN	Q96AG4	LRC59_HUMAN	Leucine-rich repeat-containing protein 59	TRUE	FALSE
2023-08-05-workflow1-1.09093.09093.2	2023-08-05-workflow1-1.raw	STVPGHAGR		2	PNP	sp|P00491|PNPH_HUMAN	P00491	PNPH_HUMAN	Purine nucleoside phosphorylase	TRUE	FALSE
2023-08-05-workflow1-1.09097.09097.2	2023-08-05-workflow1-1.raw	NYVPPKGDKK		2	HMGB2	sp|P26583|HMGB2_HUMAN	P26583	HMGB2_HUMAN	High mobility group protein B2	TRUE	FALSE
2023-08-05-workflow1-1.09108.09108.2	2023-08-05-workflow1-1.raw	SNFHDGR		2	FNBP1	sp|Q96RU3|FNBP1_HUMAN	Q96RU3	FNBP1_HUMAN	Formin-binding protein 1	TRUE	FALSE
2023-08-05-workflow1-1.09154.09154.2	2023-08-05-workflow1-1.raw	VRVDSTAK		2	CCT2	sp|P78371|TCPB_HUMAN	P78371	TCPB_HUMAN	T-complex protein 1 subunit beta	TRUE	FALSE
2023-08-05-workflow1-1.09212.09212.2	2023-08-05-workflow1-1.raw	GQNQDYR		2	NCL	sp|P19338|NUCL_HUMAN	P19338	NUCL_HUMAN	Nucleolin	TRUE	FALSE
2023-08-05-workflow1-1.09214.09214.2	2023-08-05-workflow1-1.raw	LKEKYEK		2	HMGB1	sp|P09429|HMGB1_HUMAN	P09429	HMGB1_HUMAN	High mobility group protein B1	FALSE	FALSE
2023-08-05-workflow1-1.09215.09215.2	2023-08-05-workflow1-1.raw	AHGNSGMVR		2	RPL35A	sp|P18077|RL35A_HUMAN	P18077	RL35A_HUMAN	60S ribosomal protein L35a	TRUE	FALSE
2023-08-05-workflow1-1.09221.09221.2	2023-08-05-workflow1-1.raw	SGGGYGGDR		2	TAF15	sp|Q92804|RBP56_HUMAN	Q92804	RBP56_HUMAN	TATA-binding protein-associated factor 2N	TRUE	FALSE
2023-08-05-workflow1-1.09223.09223.2	2023-08-05-workflow1-1.raw	AQAYQTGK		2	HSP90B1	sp|P14625|ENPL_HUMAN	P14625	ENPL_HUMAN	Endoplasmin	TRUE	FALSE
2023-08-05-workflow1-1.09230.09230.2	2023-08-05-workflow1-1.raw	NKPSDLGTK		2	STIP1	sp|P31948|STIP1_HUMAN	P31948	STIP1_HUMAN	Stress-induced-phosphoprotein 1	TRUE	FALSE
2023-08-05-workflow1-1.09257.09257.2	2023-08-05-workflow1-1.raw	HGFSDNQK		2	PCNP	sp|Q8WW12|PCNP_HUMAN	Q8WW12	PCNP_HUMAN	PEST proteolytic signal-containing nuclear protein	TRUE	FALSE
2023-08-05-workflow1-1.09262.09262.2	2023-08-05-workflow1-1.raw	KQSDVMR		2	RPL15	sp|P61313|RL15_HUMAN	P61313	RL15_HUMAN	60S ribosomal protein L15	TRUE	FALSE
2023-08-05-workflow1-1.09272.09272.2	2023-08-05-workflow1-1.raw	AVEHINK		2	ENO1	sp|P06733|ENOA_HUMAN	P06733	ENOA_HUMAN	Alpha-enolase	TRUE	FALSE
2023-08-05-workflow1-1.09314.09314.2	2023-08-05-workflow1-1.raw	AVEHINK		2	ENO1	sp|P06733|ENOA_HUMAN	P06733	ENOA_HUMAN	Alpha-enolase	TRUE	FALSE
2023-08-05-workflow1-1.09333.09333.2	2023-08-05-workflow1-1.raw	KLEDGPK		2	EEF1A1	sp|P68104|EF1A1_HUMAN	P68104	EF1A1_HUMAN	Elongation factor 1-alpha 1	TRUE	FALSE
2023-08-05-workflow1-1.09356.09356.2	2023-08-05-workflow1-1.raw	AEPDESNAR		2	UBE2N	sp|P61088|UBE2N_HUMAN	P61088	UBE2N_HUMAN	Ubiquitin-conjugating enzyme E2 N	TRUE	FALSE
2023-08-05-workflow1-1.09358.09358.2	2023-08-05-workflow1-1.raw	LRSEENE		2	RPL32	sp|P62910|RL32_HUMAN	P62910	RL32_HUMAN	60S ribosomal protein L32	FALSE	FALSE
2023-08-05-workflow1-1.09371.09371.2	2023-08-05-workflow1-1.raw	VMQEQGTHPK		2	MYH9	sp|P35579|MYH9_HUMAN	P35579	MYH9_HUMAN	Myosin-9	TRUE	FALSE
2023-08-05-workflow1-1.09392.09392.3	2023-08-05-workflow1-1.raw	SVQPQSHKPQPTR		3	LARP1	sp|Q6PKG0|LARP1_HUMAN	Q6PKG0	LARP1_HUMAN	La-related protein 1	TRUE	FALSE
2023-08-05-workflow1-1.09396.09396.2	2023-08-05-workflow1-1.raw	HLTASEAK		2	FEN1	sp|P39748|FEN1_HUMAN	P39748	FEN1_HUMAN	Flap endonuclease 1	TRUE	FALSE
2023-08-05-workflow1-1.09401.09401.3	2023-08-05-workflow1-1.raw	YVAQAHDKPR		3	TRAP1	sp|Q12931|TRAP1_HUMAN	Q12931	TRAP1_HUMAN	Heat shock protein 75 kDa, mitochondrial	TRUE	FALSE
2023-08-05-workflow1-1.09407.09407.2	2023-08-05-workflow1-1.raw	DKQPYEQK		2	HMGB2	sp|P26583|HMGB2_HUMAN	P26583	HMGB2_HUMAN	High mobility group protein B2	TRUE	FALSE
2023-08-05-workflow1-1.09450.09450.2	2023-08-05-workflow1-1.raw	KADGYNQPDSK		2	SYNCRIP	sp|O60506|HNRPQ_HUMAN	O60506	HNRPQ_HUMAN	Heterogeneous nuclear ribonucleoprotein Q	FALSE	FALSE
2023-08-05-workflow1-1.09461.09461.2	2023-08-05-workflow1-1.raw	KGAQLPR		2	PCK2	sp|Q16822|PCKGM_HUMAN	Q16822	PCKGM_HUMAN	Phosphoenolpyruvate carboxykinase [GTP], mitochondrial	TRUE	FALSE
2023-08-05-workflow1-1.09528.09528.2	2023-08-05-workflow1-1.raw	TKGTSSFGK		2	RPL37	sp|P61927|RL37_HUMAN	P61927	RL37_HUMAN	60S ribosomal protein L37	TRUE	FALSE
2023-08-05-workflow1-1.09530.09530.2	2023-08-05-workflow1-1.raw	KVISSANR		2	RPL8	sp|P62917|RL8_HUMAN	P62917	RL8_HUMAN	60S ribosomal protein L8	TRUE	FALSE
2023-08-05-workflow1-1.09583.09583.2	2023-08-05-workflow1-1.raw	TKGTSSFGK		2	RPL37	sp|P61927|RL37_HUMAN	P61927	RL37_HUMAN	60S ribosomal protein L37	TRUE	FALSE
2023-08-05-workflow1-1.09590.09590.2	2023-08-05-workflow1-1.raw	ASDVHEVR		2	PKM	sp|P14618|KPYM_HUMAN	P14618	KPYM_HUMAN	Pyruvate kinase PKM	TRUE	FALSE
2023-08-05-workflow1-1.09591.09591.2	2023-08-05-workflow1-1.raw	HSLPNSR		2	CLPP	sp|Q16740|CLPP_HUMAN	Q16740	CLPP_HUMAN	ATP-dependent Clp protease proteolytic subunit, mitochondrial	TRUE	FALSE
2023-08-05-workflow1-1.09593.09593.2	2023-08-05-workflow1-1.raw	STHDHWK		2	PPA1	sp|Q15181|IPYR_HUMAN	Q15181	IPYR_HUMAN	Inorganic pyrophosphatase	TRUE	FALSE
2023-08-05-workflow1-1.09638.09638.2	2023-08-05-workflow1-1.raw	KGAAPTPPGK		2	TCOF1	sp|Q13428|TCOF_HUMAN	Q13428	TCOF_HUMAN	Treacle protein	TRUE	FALSE
2023-08-05-workflow1-1.09640.09640.2	2023-08-05-workflow1-1.raw	ASDVHEVR		2	PKM	sp|P14618|KPYM_HUMAN	P14618	KPYM_HUMAN	Pyruvate kinase PKM	TRUE	FALSE
2023-08-05-workflow1-1.09648.09648.2	2023-08-05-workflow1-1.raw	HSLPNSR		2	CLPP	sp|Q16740|CLPP_HUMAN	Q16740	CLPP_HUMAN	ATP-dependent Clp protease proteolytic subunit, mitochondrial	TRUE	FALSE
2023-08-05-workflow1-1.09654.09654.2	2023-08-05-workflow1-1.raw	KAEAQIAAK		2	GOT2	sp|P00505|AATM_HUMAN	P00505	AATM_HUMAN	Aspartate aminotransferase, mitochondrial	TRUE	FALSE
2023-08-05-workflow1-1.09655.09655.2	2023-08-05-workflow1-1.raw	SAAETVTK		2	HSPE1	sp|P61604|CH10_HUMAN	P61604	CH10_HUMAN	10 kDa heat shock protein, mitochondrial	TRUE	FALSE
2023-08-05-workflow1-1.09657.09657.2	2023-08-05-workflow1-1.raw	TVTPASSAK		2	DPYSL2	sp|Q16555|DPYL2_HUMAN	Q16555	DPYL2_HUMAN	Dihydropyrimidinase-related protein 2	TRUE	FALSE
2023-08-05-workflow1-1.09660.09660.2	2023-08-05-workflow1-1.raw	NKPGVYTK		2		contaminant_TRYPSIN	contaminant_TRYPSIN	contaminant_TRYPSIN	contaminant_TRYPSIN	FALSE	FALSE
2023-08-05-workflow1-1.09664.09664.2	2023-08-05-workflow1-1.raw	EVLHGNQR		2	RPL10A	sp|P62906|RL10A_HUMAN	P62906	RL10A_HUMAN	60S ribosomal protein L10a	TRUE	FALSE
2023-08-05-workflow1-1.09671.09671.3	2023-08-05-workflow1-1.raw	KEAPAPPKAEAK		3	RPL23A	sp|P62750|RL23A_HUMAN	P62750	RL23A_HUMAN	60S ribosomal protein L23a	TRUE	FALSE
2023-08-05-workflow1-1.09679.09679.3	2023-08-05-workflow1-1.raw	NRNEQESAVHPR		3	DBNL	sp|Q9UJU6|DBNL_HUMAN	Q9UJU6	DBNL_HUMAN	Drebrin-like protein	TRUE	FALSE
2023-08-05-workflow1-1.09721.09721.2	2023-08-05-workflow1-1.raw	HIEEVRK		2	STMN1	sp|P16949|STMN1_HUMAN	P16949	STMN1_HUMAN	Stathmin	TRUE	FALSE
2023-08-05-workflow1-1.09724.09724.2	2023-08-05-workflow1-1.raw	HDSPEDVK		2	STIP1	sp|P31948|STIP1_HUMAN	P31948	STIP1_HUMAN	Stress-induced-phosphoprotein 1	TRUE	FALSE
2023-08-05-workflow1-1.09782.09782.2	2023-08-05-workflow1-1.raw	HGLYEKK		2	RPS24	sp|P62847|RS24_HUMAN	P62847	RS24_HUMAN	40S ribosomal protein S24	TRUE	FALSE
2023-08-05-workflow1-1.09791.09791.2	2023-08-05-workflow1-1.raw	HVSDDMK		2	CAP1	sp|Q01518|CAP1_HUMAN	Q01518	CAP1_HUMAN	Adenylyl cyclase-associated protein 1	TRUE	FALSE
2023-08-05-workflow1-1.09797.09797.3	2023-08-05-workflow1-1.raw	DKHIEEVRK		3	STMN1	sp|P16949|STMN1_HUMAN	P16949	STMN1_HUMAN	Stathmin	TRUE	FALSE
2023-08-05-workflow1-1.09801.09801.2	2023-08-05-workflow1-1.raw	VEEEEER		2	MYH10	sp|P35579|MYH9_HUMAN	P35580	MYH10_HUMAN	Myosin-10	FALSE	FALSE
2023-08-05-workflow1-1.09802.09802.2	2023-08-05-workflow1-1.raw	GSGGGSSGGSIGGR		2	KRT1	sp|P04264|K2C1_HUMAN	P04264	K2C1_HUMAN	Keratin, type II cytoskeletal 1	TRUE	FALSE
2023-08-05-workflow1-1.09803.09803.2	2023-08-05-workflow1-1.raw	TGSGGVASSSESNR		2	SF3A2	sp|Q15428|SF3A2_HUMAN	Q15428	SF3A2_HUMAN	Splicing factor 3A subunit 2	TRUE	FALSE
2023-08-05-workflow1-1.09813.09813.2	2023-08-05-workflow1-1.raw	IENHEGVR		2	PKM	sp|P14618|KPYM_HUMAN	P14618	KPYM_HUMAN	Pyruvate kinase PKM	TRUE	FALSE
2023-08-05-workflow1-1.09844.09844.2	2023-08-05-workflow1-1.raw	NRTPAAVR		2	ANP32B	sp|Q92688|AN32B_HUMAN	Q92688	AN32B_HUMAN	Acidic leucine-rich nuclear phosphoprotein 32 family member B	TRUE	FALSE
2023-08-05-workflow1-1.09847.09847.3	2023-08-05-workflow1-1.raw	GEADRDTYRR		3	RPS10	sp|P46783|RS10_HUMAN	P46783	RS10_HUMAN	40S ribosomal protein S10	TRUE	FALSE
2023-08-05-workflow1-1.09865.09865.2	2023-08-05-workflow1-1.raw	KLTPQGQR		2	RPS19	sp|P39019|RS19_HUMAN	P39019	RS19_HUMAN	40S ribosomal protein S19	TRUE	FALSE
2023-08-05-workflow1-1.09871.09871.3	2023-08-05-workflow1-1.raw	KTSYAQHQQVR		3	RPS3A	sp|P61247|RS3A_HUMAN	P61247	RS3A_HUMAN	40S ribosomal protein S3a	TRUE	FALSE
2023-08-05-workflow1-1.09875.09875.2	2023-08-05-workflow1-1.raw	KGQGGAGAGDDEEED		2	RPS9	sp|P46781|RS9_HUMAN	P46781	RS9_HUMAN	40S ribosomal protein S9	TRUE	FALSE
2023-08-05-workflow1-1.09878.09878.2	2023-08-05-workflow1-1.raw	GGSDGYGSGR		2	HNRNPA2B1	sp|P22626|ROA2_HUMAN	P22626	ROA2_HUMAN	Heterogeneous nuclear ribonucleoproteins A2/B1	TRUE	FALSE
2023-08-05-workflow1-1.09896.09896.3	2023-08-05-workflow1-1.raw	KTSYAQHQQVR		3	RPS3A	sp|P61247|RS3A_HUMAN	P61247	RS3A_HUMAN	40S ribosomal protein S3a	TRUE	FALSE
2023-08-05-workflow1-1.09901.09901.2	2023-08-05-workflow1-1.raw	MDPNTGR		2	HNRNPAB	sp|Q99729|ROAA_HUMAN	Q99729	ROAA_HUMAN	Heterogeneous nuclear ribonucleoprotein A/B	TRUE	FALSE
2023-08-05-workflow1-1.09903.09903.2	2023-08-05-workflow1-1.raw	KVVVSPTKK		2	NCL	sp|P19338|NUCL_HUMAN	P19338	NUCL_HUMAN	Nucleolin	TRUE	FALSE
2023-08-05-workflow1-1.09906.09906.2	2023-08-05-workflow1-1.raw	GTGARPYTGK		2	AARS	sp|P49588|SYAC_HUMAN	P49588	SYAC_HUMAN	Alanine--tRNA ligase, cytoplasmic	TRUE	FALSE
2023-08-05-workflow1-1.09915.09915.2	2023-08-05-workflow1-1.raw	VDCTANTNTCNK	VDC[160]TANTNTC[160]NK	2	PDIA3	sp|P30101|PDIA3_HUMAN	P30101	PDIA3_HUMAN	Protein disulfide-isomerase A3	TRUE	FALSE
2023-08-05-workflow1-1.09977.09977.2	2023-08-05-workflow1-1.raw	TGSQGQCTQVR	TGSQGQC[160]TQVR	2	RPS28	sp|P62857|RS28_HUMAN	P62857	RS28_HUMAN	40S ribosomal protein S28	TRUE	FALSE
2023-08-05-workflow1-1.09979.09979.2	2023-08-05-workflow1-1.raw	MNTNPSR		2	RPL13A	sp|P40429|RL13A_HUMAN	P40429	RL13A_HUMAN	60S ribosomal protein L13a	TRUE	FALSE
2023-08-05-workflow1-1.09982.09982.2	2023-08-05-workflow1-1.raw	AALAGHPR		2	PAFAH1B3	sp|Q15102|PA1B3_HUMAN	Q15102	PA1B3_HUMAN	Platelet-activating factor acetylhydrolase IB subunit gamma	TRUE	FALSE
2023-08-05-workflow1-1.09985.09985.2	2023-08-05-workflow1-1.raw	RLQEETGAK		2	KHDRBS1	sp|Q07666|KHDR1_HUMAN	Q07666	KHDR1_HUMAN	KH domain-containing, RNA-binding, signal transduction-associated protein 1	FALSE	FALSE
2023-08-05-workflow1-1.09988.09988.2	2023-08-05-workflow1-1.raw	AAVAGEDGR		2	HNRNPCL1	sp|P07910|HNRPC_HUMAN	O60812	HNRC1_HUMAN	Heterogeneous nuclear ribonucleoprotein C-like 1	FALSE	FALSE
2023-08-05-workflow1-1.09990.09990.2	2023-08-05-workflow1-1.raw	HSPMVAK		2	RRM1	sp|P23921|RIR1_HUMAN	P23921	RIR1_HUMAN	Ribonucleoside-diphosphate reductase large subunit	TRUE	FALSE
2023-08-05-workflow1-1.09993.09993.2	2023-08-05-workflow1-1.raw	KVSMDNR		2	BZW1	sp|Q7L1Q6|BZW1_HUMAN	Q7L1Q6	BZW1_HUMAN	Basic leucine zipper and W2 domain-containing protein 1	TRUE	FALSE
2023-08-05-workflow1-1.10038.10038.2	2023-08-05-workflow1-1.raw	KGAAIPAK		2	NCL	sp|P19338|NUCL_HUMAN	P19338	NUCL_HUMAN	Nucleolin	TRUE	FALSE
2023-08-05-workflow1-1.10047.10047.2	2023-08-05-workflow1-1.raw	TGNAWHSK		2	PARP1	sp|P09874|PARP1_HUMAN	P09874	PARP1_HUMAN	Poly [ADP-ribose] polymerase 1	TRUE	FALSE
2023-08-05-workflow1-1.10051.10051.2	2023-08-05-workflow1-1.raw	AAPAVQTK		2	HADHB	sp|P55084|ECHB_HUMAN	P55084	ECHB_HUMAN	Trifunctional enzyme subunit beta, mitochondrial	TRUE	FALSE
2023-08-05-workflow1-1.10059.10059.2	2023-08-05-workflow1-1.raw	KGAAPAPPR		2	TCOF1	sp|Q13428|TCOF_HUMAN	Q13428	TCOF_HUMAN	Treacle protein	TRUE	FALSE
2023-08-05-workflow1-1.10079.10079.2	2023-08-05-workflow1-1.raw	EAGGGGVGGPGAK		2	SERBP1	sp|Q8NC51|PAIRB_HUMAN	Q8NC51	PAIRB_HUMAN	Plasminogen activator inhibitor 1 RNA-binding protein	TRUE	FALSE
2023-08-05-workflow1-1.10103.10103.2	2023-08-05-workflow1-1.raw	LSPANQR		2	TRIM28	sp|Q13263|TIF1B_HUMAN	Q13263	TIF1B_HUMAN	Transcription intermediary factor 1-beta	TRUE	FALSE
2023-08-05-workflow1-1.10117.10117.2	2023-08-05-workflow1-1.raw	KANLDKR		2	BZW2	sp|Q9Y6E2|BZW2_HUMAN	Q9Y6E2	BZW2_HUMAN	Basic leucine zipper and W2 domain-containing protein 2	TRUE	FALSE
2023-08-05-workflow1-1.10152.10152.2	2023-08-05-workflow1-1.raw	KVQSGNINAAK		2	CCT3	sp|P49368|TCPG_HUMAN	P49368	TCPG_HUMAN	T-complex protein 1 subunit gamma	TRUE	FALSE
2023-08-05-workflow1-1.10166.10166.2	2023-08-05-workflow1-1.raw	SIRDTPAK		2	NPM1	sp|P06748|NPM_HUMAN	P06748	NPM_HUMAN	Nucleophosmin	TRUE	FALSE
2023-08-05-workflow1-1.10177.10177.3	2023-08-05-workflow1-1.raw	TVKEEAEKPER		3	PRKCSH	sp|P14314|GLU2B_HUMAN	P14314	GLU2B_HUMAN	Glucosidase 2 subunit beta	TRUE	FALSE
2023-08-05-workflow1-1.10178.10178.2	2023-08-05-workflow1-1.raw	KVDQPPEAK		2	HSPH1	sp|Q92598|HS105_HUMAN	Q92598	HS105_HUMAN	Heat shock protein 105 kDa	TRUE	FALSE
2023-08-05-workflow1-1.10189.10189.2	2023-08-05-workflow1-1.raw	AEVSQPR		2	UBA1	sp|P22314|UBA1_HUMAN	P22314	UBA1_HUMAN	Ubiquitin-like modifier-activating enzyme 1	FALSE	FALSE
2023-08-05-workflow1-1.10198.10198.2	2023-08-05-workflow1-1.raw	MVQEAEK		2	HSPA1A	sp|P11142|HSP7C_HUMAN	P0DMV8	HS71A_HUMAN	Heat shock 70 kDa protein 1A	FALSE	FALSE
2023-08-05-workflow1-1.10236.10236.2	2023-08-05-workflow1-1.raw	HSVVAGGGGGEGR		2	LARP1	sp|Q6PKG0|LARP1_HUMAN	Q6PKG0	LARP1_HUMAN	La-related protein 1	TRUE	FALSE
2023-08-05-workflow1-1.10240.10240.2	2023-08-05-workflow1-1.raw	ITGCASPGK	ITGC[160]ASPGK	2	CCT4	sp|P50991|TCPD_HUMAN	P50991	TCPD_HUMAN	T-complex protein 1 subunit delta	TRUE	FALSE
2023-08-05-workflow1-1.10344.10344.2	2023-08-05-workflow1-1.raw	IVTDRETGSSK		2	NCL	sp|P19338|NUCL_HUMAN	P19338	NUCL_HUMAN	Nucleolin	TRUE	FALSE
2023-08-05-workflow1-1.10403.10403.2	2023-08-05-workflow1-1.raw	SQYTTGR		2	MCM7	sp|P33993|MCM7_HUMAN	P33993	MCM7_HUMAN	DNA replication licensing factor MCM7	TRUE	FALSE
2023-08-05-workflow1-1.10407.10407.2	2023-08-05-workflow1-1.raw	NTVVPTKK		2	HSPA5	contaminant_GR78_MESAU	P11021	BIP_HUMAN	Endoplasmic reticulum chaperone BiP	FALSE	FALSE
2023-08-05-workflow1-1.10432.10432.2	2023-08-05-workflow1-1.raw	KVTAAMGK		2	RPL27	sp|P61353|RL27_HUMAN	P61353	RL27_HUMAN	60S ribosomal protein L27	TRUE	FALSE
2023-08-05-workflow1-1.10449.10449.2	2023-08-05-workflow1-1.raw	GSRPIDTSR		2	EIF4G1	sp|Q04637|IF4G1_HUMAN	Q04637	IF4G1_HUMAN	Eukaryotic translation initiation factor 4 gamma 1	TRUE	FALSE
2023-08-05-workflow1-1.10460.10460.2	2023-08-05-workflow1-1.raw	LAQYESKK		2	EEF1B2	sp|P24534|EF1B_HUMAN	P24534	EF1B_HUMAN	Elongation factor 1-beta	TRUE	FALSE
2023-08-05-workflow1-1.10471.10471.3	2023-08-05-workflow1-1.raw	RAAEDDEDDDVDTKK		3	PTMA	sp|P06454|PTMA_HUMAN	P06454	PTMA_HUMAN	Prothymosin alpha	TRUE	FALSE
2023-08-05-workflow1-1.10485.10485.3	2023-08-05-workflow1-1.raw	HFSEHPSTSK		3	HTATSF1	sp|O43719|HTSF1_HUMAN	O43719	HTSF1_HUMAN	HIV Tat-specific factor 1	TRUE	FALSE
2023-08-05-workflow1-1.10487.10487.3	2023-08-05-workflow1-1.raw	RGMDDDRGPR		3	EIF3A	sp|Q14152|EIF3A_HUMAN	Q14152	EIF3A_HUMAN	Eukaryotic translation initiation factor 3 subunit A	TRUE	FALSE
2023-08-05-workflow1-1.10492.10492.2	2023-08-05-workflow1-1.raw	VVVSPTKK		2	NCL	sp|P19338|NUCL_HUMAN	P19338	NUCL_HUMAN	Nucleolin	TRUE	FALSE
2023-08-05-workflow1-1.10494.10494.2	2023-08-05-workflow1-1.raw	GQSEEIQK		2	RPL24	sp|P83731|RL24_HUMAN	P83731	RL24_HUMAN	60S ribosomal protein L24	TRUE	FALSE
2023-08-05-workflow1-1.10503.10503.2	2023-08-05-workflow1-1.raw	HGDPGDAAQQEAK		2	PDCD5	sp|O14737|PDCD5_HUMAN	O14737	PDCD5_HUMAN	Programmed cell death protein 5	TRUE	FALSE
2023-08-05-workflow1-1.10525.10525.2	2023-08-05-workflow1-1.raw	ETPSQENGPTAK		2	PPM1G	sp|O15355|PPM1G_HUMAN	O15355	PPM1G_HUMAN	Protein phosphatase 1G	TRUE	FALSE
2023-08-05-workflow1-1.10547.10547.3	2023-08-05-workflow1-1.raw	ATGDETGAKVER		3	RPS3A	sp|P61247|RS3A_HUMAN	P61247	RS3A_HUMAN	40S ribosomal protein S3a	TRUE	FALSE
2023-08-05-workflow1-1.10554.10554.2	2023-08-05-workflow1-1.raw	KEECPAVR	KEEC[160]PAVR	2	P4HB	sp|P07237|PDIA1_HUMAN	P07237	PDIA1_HUMAN	Protein disulfide-isomerase	TRUE	FALSE
2023-08-05-workflow1-1.10560.10560.2	2023-08-05-workflow1-1.raw	HQGVMVGMGQK	HQGVM[147]VGM[147]GQK	2	ACTA1	sp|P63261|ACTG_HUMAN	P68133	ACTS_HUMAN	Actin, alpha skeletal muscle	FALSE	FALSE
2023-08-05-workflow1-1.10621.10621.2	2023-08-05-workflow1-1.raw	EHEKEVLQK		2	STMN1	sp|P16949|STMN1_HUMAN	P16949	STMN1_HUMAN	Stathmin	TRUE	FALSE
2023-08-05-workflow1-1.10624.10624.2	2023-08-05-workflow1-1.raw	GTFADKEK		2	SNRPB2	sp|P08579|RU2B_HUMAN	P08579	RU2B_HUMAN	U2 small nuclear ribonucleoprotein B''	TRUE	FALSE
2023-08-05-workflow1-1.10626.10626.2	2023-08-05-workflow1-1.raw	IHVAISK		2	TTN	sp|Q8WZ42|TITIN_HUMAN	Q8WZ42	TITIN_HUMAN	Titin	TRUE	FALSE
2023-08-05-workflow1-1.10627.10627.3	2023-08-05-workflow1-1.raw	HGRPGIGATHSSR		3	RPS15	sp|P62841|RS15_HUMAN	P62841	RS15_HUMAN	40S ribosomal protein S15	TRUE	FALSE
2023-08-05-workflow1-1.10631.10631.2	2023-08-05-workflow1-1.raw	TQARPVGVK		2	AHSA1	sp|O95433|AHSA1_HUMAN	O95433	AHSA1_HUMAN	Activator of 90 kDa heat shock protein ATPase homolog 1	TRUE	FALSE
2023-08-05-workflow1-1.10663.10663.2	2023-08-05-workflow1-1.raw	ADDLGKGGNEESTK		2	SOD1	sp|P00441|SODC_HUMAN	P00441	SODC_HUMAN	Superoxide dismutase [Cu-Zn]	TRUE	FALSE
2023-08-05-workflow1-1.10680.10680.2	2023-08-05-workflow1-1.raw	HGVYNPNK		2	MDH2	sp|P40926|MDHM_HUMAN	P40926	MDHM_HUMAN	Malate dehydrogenase, mitochondrial	TRUE	FALSE
2023-08-05-workflow1-1.10682.10682.2	2023-08-05-workflow1-1.raw	LAEQAER		2	YWHAG	sp|P27348|1433T_HUMAN	P61981	1433G_HUMAN	14-3-3 protein gamma	FALSE	FALSE
2023-08-05-workflow1-1.10702.10702.2	2023-08-05-workflow1-1.raw	HGVYNPNK		2	MDH2	sp|P40926|MDHM_HUMAN	P40926	MDHM_HUMAN	Malate dehydrogenase, mitochondrial	TRUE	FALSE
2023-08-05-workflow1-1.10704.10704.2	2023-08-05-workflow1-1.raw	RTIAPCQK	RTIAPC[160]QK	2	HSPA9	sp|P38646|GRP75_HUMAN	P38646	GRP75_HUMAN	Stress-70 protein, mitochondrial	TRUE	FALSE
2023-08-05-workflow1-1.10721.10721.2	2023-08-05-workflow1-1.raw	KMDQPPQAK		2	HSPA4	sp|P34932|HSP74_HUMAN	P34932	HSP74_HUMAN	Heat shock 70 kDa protein 4	TRUE	FALSE
2023-08-05-workflow1-1.10745.10745.2	2023-08-05-workflow1-1.raw	SGNFGGSR		2	HNRNPA2B1	sp|P22626|ROA2_HUMAN	P22626	ROA2_HUMAN	Heterogeneous nuclear ribonucleoproteins A2/B1	TRUE	FALSE
2023-08-05-workflow1-1.10747.10747.2	2023-08-05-workflow1-1.raw	VAVATPAKK		2	NCL	sp|P19338|NUCL_HUMAN	P19338	NUCL_HUMAN	Nucleolin	TRUE	FALSE
2023-08-05-workflow1-1.10752.10752.2	2023-08-05-workflow1-1.raw	HLPGESK		2	RB1	sp|P06400|RB_HUMAN	P06400	RB_HUMAN	Retinoblastoma-associated protein	TRUE	FALSE
2023-08-05-workflow1-1.10754.10754.2	2023-08-05-workflow1-1.raw	HIAEEADR		2	TPM3	sp|P67936|TPM4_HUMAN	P06753	TPM3_HUMAN	Tropomyosin alpha-3 chain	FALSE	FALSE
2023-08-05-workflow1-1.10760.10760.2	2023-08-05-workflow1-1.raw	GVACTQPR	GVAC[160]TQPR	2	DHX15	sp|O43143|DHX15_HUMAN	O43143	DHX15_HUMAN	Pre-mRNA-splicing factor ATP-dependent RNA helicase DHX15	TRUE	FALSE
2023-08-05-workflow1-1.10777.10777.2	2023-08-05-workflow1-1.raw	NAEQYKDQADK		2	MYH9	sp|P35579|MYH9_HUMAN	P35579	MYH9_HUMAN	Myosin-9	TRUE	FALSE
2023-08-05-workflow1-1.10780.10780.2	2023-08-05-workflow1-1.raw	SGNFGGSR		2	HNRNPA2B1	sp|P22626|ROA2_HUMAN	P22626	ROA2_HUMAN	Heterogeneous nuclear ribonucleoproteins A2/B1	TRUE	FALSE
2023-08-05-workflow1-1.10791.10791.2	2023-08-05-workflow1-1.raw	FHTVSGSK		2	HNRNPAB	sp|Q99729|ROAA_HUMAN	Q99729	ROAA_HUMAN	Heterogeneous nuclear ribonucleoprotein A/B	TRUE	FALSE
2023-08-05-workflow1-1.10818.10818.3	2023-08-05-workflow1-1.raw	HLTHENVQR		3	SF3A3	sp|Q12874|SF3A3_HUMAN	Q12874	SF3A3_HUMAN	Splicing factor 3A subunit 3	TRUE	FALSE
2023-08-05-workflow1-1.10821.10821.2	2023-08-05-workflow1-1.raw	RADDNATIR		2	EIF3G	sp|O75821|EIF3G_HUMAN	O75821	EIF3G_HUMAN	Eukaryotic translation initiation factor 3 subunit G	TRUE	FALSE
2023-08-05-workflow1-1.10823.10823.2	2023-08-05-workflow1-1.raw	KLLSHGK		2	RPL6	sp|Q02878|RL6_HUMAN	Q02878	RL6_HUMAN	60S ribosomal protein L6	FALSE	FALSE
2023-08-05-workflow1-1.10826.10826.3	2023-08-05-workflow1-1.raw	HQDVPSQDDSKPTQR		3	AASDHPPT	sp|Q9NRN7|ADPPT_HUMAN	Q9NRN7	ADPPT_HUMAN	L-aminoadipate-semialdehyde dehydrogenase-phosphopantetheinyl transferase	TRUE	FALSE
2023-08-05-workflow1-1.10835.10835.2	2023-08-05-workflow1-1.raw	AMEGAGTDEK		2	ANXA6	sp|P08133|ANXA6_HUMAN	P08133	ANXA6_HUMAN	Annexin A6	TRUE	FALSE
2023-08-05-workflow1-1.10848.10848.2	2023-08-05-workflow1-1.raw	GGAESHTFK		2	CRIP1	sp|P50238|CRIP1_HUMAN	P50238	CRIP1_HUMAN	Cysteine-rich protein 1	TRUE	FALSE
2023-08-05-workflow1-1.10873.10873.2	2023-08-05-workflow1-1.raw	SAAQAAAQTNSNAAGK		2	SERBP1	sp|Q8NC51|PAIRB_HUMAN	Q8NC51	PAIRB_HUMAN	Plasminogen activator inhibitor 1 RNA-binding protein	TRUE	FALSE
2023-08-05-workflow1-1.10886.10886.2	2023-08-05-workflow1-1.raw	NRPEDYQGGR		2	PDIA6	sp|Q15084|PDIA6_HUMAN	Q15084	PDIA6_HUMAN	Protein disulfide-isomerase A6	TRUE	FALSE
2023-08-05-workflow1-1.10887.10887.3	2023-08-05-workflow1-1.raw	TYIPPKGETKK		3	HMGB1	sp|P09429|HMGB1_HUMAN	P09429	HMGB1_HUMAN	High mobility group protein B1	TRUE	FALSE
2023-08-05-workflow1-1.10891.10891.3	2023-08-05-workflow1-1.raw	VVNGAAASQPPSKR		3	SF3B1	sp|O75533|SF3B1_HUMAN	O75533	SF3B1_HUMAN	Splicing factor 3B subunit 1	TRUE	FALSE
2023-08-05-workflow1-1.10943.10943.3	2023-08-05-workflow1-1.raw	YAADRNHYR		3	YBX1	sp|P67809|YBOX1_HUMAN	P67809	YBOX1_HUMAN	Nuclease-sensitive element-binding protein 1	TRUE	FALSE
2023-08-05-workflow1-1.10947.10947.2	2023-08-05-workflow1-1.raw	SHIMAAK		2	CCT5	sp|P48643|TCPE_HUMAN	P48643	TCPE_HUMAN	T-complex protein 1 subunit epsilon	TRUE	FALSE
2023-08-05-workflow1-1.11001.11001.2	2023-08-05-workflow1-1.raw	KDSETGENIR		2	HSPA9	sp|P38646|GRP75_HUMAN	P38646	GRP75_HUMAN	Stress-70 protein, mitochondrial	TRUE	FALSE
2023-08-05-workflow1-1.11020.11020.2	2023-08-05-workflow1-1.raw	ENTQTTIK		2	HNRNPK	sp|P61978|HNRPK_HUMAN	P61978	HNRPK_HUMAN	Heterogeneous nuclear ribonucleoprotein K	TRUE	FALSE
2023-08-05-workflow1-1.11031.11031.2	2023-08-05-workflow1-1.raw	NKESKDPADETEAD		2	STMN1	sp|P16949|STMN1_HUMAN	P16949	STMN1_HUMAN	Stathmin	TRUE	FALSE
2023-08-05-workflow1-1.11059.11059.2	2023-08-05-workflow1-1.raw	KDVHMPK		2	RPS10	sp|P46783|RS10_HUMAN	P46783	RS10_HUMAN	40S ribosomal protein S10	TRUE	FALSE
2023-08-05-workflow1-1.11120.11120.2	2023-08-05-workflow1-1.raw	VGPDTER		2	UBA1	sp|P22314|UBA1_HUMAN	P22314	UBA1_HUMAN	Ubiquitin-like modifier-activating enzyme 1	FALSE	FALSE
2023-08-05-workflow1-1.11135.11135.2	2023-08-05-workflow1-1.raw	GYADSPSK		2	CAP1	sp|Q01518|CAP1_HUMAN	Q01518	CAP1_HUMAN	Adenylyl cyclase-associated protein 1	TRUE	FALSE
2023-08-05-workflow1-1.11136.11136.2	2023-08-05-workflow1-1.raw	GDDALEKR		2	PSAT1	sp|Q9Y617|SERC_HUMAN	Q9Y617	SERC_HUMAN	Phosphoserine aminotransferase	TRUE	FALSE
2023-08-05-workflow1-1.11137.11137.2	2023-08-05-workflow1-1.raw	PENVAPR		2	CCT4	sp|P50991|TCPD_HUMAN	P50991	TCPD_HUMAN	T-complex protein 1 subunit delta	TRUE	FALSE
2023-08-05-workflow1-1.11143.11143.2	2023-08-05-workflow1-1.raw	QHVIDGEK		2	PA2G4	sp|Q9UQ80|PA2G4_HUMAN	Q9UQ80	PA2G4_HUMAN	Proliferation-associated protein 2G4	TRUE	FALSE
2023-08-05-workflow1-1.11156.11156.2	2023-08-05-workflow1-1.raw	SGTHNMYR		2	RPL18A	sp|Q02543|RL18A_HUMAN	Q02543	RL18A_HUMAN	60S ribosomal protein L18a	TRUE	FALSE
2023-08-05-workflow1-1.11198.11198.2	2023-08-05-workflow1-1.raw	SAASLNSR		2		contaminant_TRYPSIN	contaminant_TRYPSIN	contaminant_TRYPSIN	contaminant_TRYPSIN	TRUE	FALSE
2023-08-05-workflow1-1.11200.11200.3	2023-08-05-workflow1-1.raw	TSYAQHQQVR		3	RPS3A	sp|P61247|RS3A_HUMAN	P61247	RS3A_HUMAN	40S ribosomal protein S3a	TRUE	FALSE
2023-08-05-workflow1-1.11211.11211.3	2023-08-05-workflow1-1.raw	EESGKPGAHVTVK		3	HNRNPA2B1	sp|P22626|ROA2_HUMAN	P22626	ROA2_HUMAN	Heterogeneous nuclear ribonucleoproteins A2/B1	TRUE	FALSE
2023-08-05-workflow1-1.11223.11223.2	2023-08-05-workflow1-1.raw	SAASLNSR		2		contaminant_TRYPSIN	contaminant_TRYPSIN	contaminant_TRYPSIN	contaminant_TRYPSIN	TRUE	FALSE
2023-08-05-workflow1-1.11225.11225.2	2023-08-05-workflow1-1.raw	TSYAQHQQVR		2	RPS3A	sp|P61247|RS3A_HUMAN	P61247	RS3A_HUMAN	40S ribosomal protein S3a	TRUE	FALSE
2023-08-05-workflow1-1.11257.11257.2	2023-08-05-workflow1-1.raw	HPELADK		2	RPS10	sp|P46783|RS10_HUMAN	P46783	RS10_HUMAN	40S ribosomal protein S10	TRUE	FALSE
2023-08-05-workflow1-1.11258.11258.2	2023-08-05-workflow1-1.raw	SDTSGHFQR		2	ANXA11	sp|P50995|ANX11_HUMAN	P50995	ANX11_HUMAN	Annexin A11	TRUE	FALSE
2023-08-05-workflow1-1.11279.11279.2	2023-08-05-workflow1-1.raw	SPYGGGRPGR		2	RPS9	sp|P46781|RS9_HUMAN	P46781	RS9_HUMAN	40S ribosomal protein S9	TRUE	FALSE
2023-08-05-workflow1-1.11284.11284.3	2023-08-05-workflow1-1.raw	AAEDDEDDDVDTKK		3	PTMA	sp|P06454|PTMA_HUMAN	P06454	PTMA_HUMAN	Prothymosin alpha	TRUE	FALSE
2023-08-05-workflow1-1.11285.11285.2	2023-08-05-workflow1-1.raw	SQVISNAK		2	HSPA4	sp|P34932|HSP74_HUMAN	P34932	HSP74_HUMAN	Heat shock 70 kDa protein 4	TRUE	FALSE
2023-08-05-workflow1-1.11310.11310.3	2023-08-05-workflow1-1.raw	GKLEEQRPER		3	TPT1	sp|P13693|TCTP_HUMAN	P13693	TCTP_HUMAN	Translationally-controlled tumor protein	TRUE	FALSE
2023-08-05-workflow1-1.11314.11314.2	2023-08-05-workflow1-1.raw	SSTPEEVK		2	CFL1	sp|P23528|COF1_HUMAN	P23528	COF1_HUMAN	Cofilin-1	TRUE	FALSE
2023-08-05-workflow1-1.11320.11320.2	2023-08-05-workflow1-1.raw	KLEAAEER		2	STMN4	sp|P16949|STMN1_HUMAN	Q9H169	STMN4_HUMAN	Stathmin-4	FALSE	FALSE
2023-08-05-workflow1-1.11326.11326.2	2023-08-05-workflow1-1.raw	ADHGEPIGR		2	HSP90AB1	sp|P08238|HS90B_HUMAN	P08238	HS90B_HUMAN	Heat shock protein HSP 90-beta	TRUE	FALSE
2023-08-05-workflow1-1.11376.11376.2	2023-08-05-workflow1-1.raw	EGDIVKR		2	ATP5F1A	sp|P25705|ATPA_HUMAN	P25705	ATPA_HUMAN	ATP synthase subunit alpha, mitochondrial	TRUE	FALSE
2023-08-05-workflow1-1.11384.11384.2	2023-08-05-workflow1-1.raw	LRQYAEK		2	EEF1D	sp|P29692|EF1D_HUMAN	P29692	EF1D_HUMAN	Elongation factor 1-delta	FALSE	FALSE
2023-08-05-workflow1-1.11440.11440.2	2023-08-05-workflow1-1.raw	MSLAQKK		2	RPL5	sp|P46777|RL5_HUMAN	P46777	RL5_HUMAN	60S ribosomal protein L5	TRUE	FALSE
2023-08-05-workflow1-1.11441.11441.3	2023-08-05-workflow1-1.raw	KPNEGADGQWKK		3	SERBP1	sp|Q8NC51|PAIRB_HUMAN	Q8NC51	PAIRB_HUMAN	Plasminogen activator inhibitor 1 RNA-binding protein	TRUE	FALSE
2023-08-05-workflow1-1.11445.11445.2	2023-08-05-workflow1-1.raw	GTGANGSFK		2	H1FX	sp|Q92522|H1X_HUMAN	Q92522	H1X_HUMAN	Histone H1x	TRUE	FALSE
2023-08-05-workflow1-1.11453.11453.2	2023-08-05-workflow1-1.raw	ITPSHAMK		2	SNRPB2	sp|P08579|RU2B_HUMAN	P08579	RU2B_HUMAN	U2 small nuclear ribonucleoprotein B''	TRUE	FALSE
2023-08-05-workflow1-1.11469.11469.2	2023-08-05-workflow1-1.raw	EAADGYQR		2	STIP1	sp|P31948|STIP1_HUMAN	P31948	STIP1_HUMAN	Stress-induced-phosphoprotein 1	TRUE	FALSE
2023-08-05-workflow1-1.11511.11511.2	2023-08-05-workflow1-1.raw	EAAEQDVEK		2	RPL13	sp|P26373|RL13_HUMAN	P26373	RL13_HUMAN	60S ribosomal protein L13	TRUE	FALSE
2023-08-05-workflow1-1.11532.11532.2	2023-08-05-workflow1-1.raw	DFSHTGR		2	MCM4	sp|P33991|MCM4_HUMAN	P33991	MCM4_HUMAN	DNA replication licensing factor MCM4	TRUE	FALSE
2023-08-05-workflow1-1.11551.11551.2	2023-08-05-workflow1-1.raw	NKEEAAEYAK		2	RPS6	sp|P62753|RS6_HUMAN	P62753	RS6_HUMAN	40S ribosomal protein S6	TRUE	FALSE
2023-08-05-workflow1-1.11571.11571.2	2023-08-05-workflow1-1.raw	SVHELEK		2	MYH9	sp|P35579|MYH9_HUMAN	P35579	MYH9_HUMAN	Myosin-9	TRUE	FALSE
2023-08-05-workflow1-1.11576.11576.2	2023-08-05-workflow1-1.raw	KIQNDAGVR		2	FUBP1	sp|Q92945|FUBP2_HUMAN	Q96AE4	FUBP1_HUMAN	Far upstream element-binding protein 1	FALSE	FALSE
2023-08-05-workflow1-1.11579.11579.3	2023-08-05-workflow1-1.raw	KGNNESYHYAR		3	GBE1	sp|Q04446|GLGB_HUMAN	Q04446	GLGB_HUMAN	1,4-alpha-glucan-branching enzyme	TRUE	FALSE
2023-08-05-workflow1-1.11592.11592.2	2023-08-05-workflow1-1.raw	KFGGPGAR		2	RPS16	sp|P62249|RS16_HUMAN	P62249	RS16_HUMAN	40S ribosomal protein S16	TRUE	FALSE
2023-08-05-workflow1-1.11642.11642.2	2023-08-05-workflow1-1.raw	AKLAEQAER		2	YWHAB	sp|P27348|1433T_HUMAN	P31946	1433B_HUMAN	14-3-3 protein beta/alpha	FALSE	FALSE
2023-08-05-workflow1-1.11655.11655.2	2023-08-05-workflow1-1.raw	SYSDMKR		2	SRSF6	sp|Q13247|SRSF6_HUMAN	Q13247	SRSF6_HUMAN	Serine/arginine-rich splicing factor 6	FALSE	FALSE
2023-08-05-workflow1-1.11657.11657.2	2023-08-05-workflow1-1.raw	SMPEQTGEK		2	RPL30	sp|P62888|RL30_HUMAN	P62888	RL30_HUMAN	60S ribosomal protein L30	TRUE	FALSE
2023-08-05-workflow1-1.11662.11662.2	2023-08-05-workflow1-1.raw	ATVVESSEK		2	YWHAG	sp|P61981|1433G_HUMAN	P61981	1433G_HUMAN	14-3-3 protein gamma	TRUE	FALSE
2023-08-05-workflow1-1.11666.11666.2	2023-08-05-workflow1-1.raw	GLQTSQDAR		2	CALR	sp|P27797|CALR_HUMAN	P27797	CALR_HUMAN	Calreticulin	TRUE	FALSE
2023-08-05-workflow1-1.11669.11669.2	2023-08-05-workflow1-1.raw	SQDSMSSDTAR		2	MCM3	sp|P25205|MCM3_HUMAN	P25205	MCM3_HUMAN	DNA replication licensing factor MCM3	TRUE	FALSE
2023-08-05-workflow1-1.11700.11700.2	2023-08-05-workflow1-1.raw	KYEEVAR		2	TPM1	sp|P67936|TPM4_HUMAN	P09493	TPM1_HUMAN	Tropomyosin alpha-1 chain	FALSE	FALSE
2023-08-05-workflow1-1.11703.11703.3	2023-08-05-workflow1-1.raw	RDQALTEEHAR		3	ACTN1	sp|P12814|ACTN1_HUMAN	P12814	ACTN1_HUMAN	Alpha-actinin-1	TRUE	FALSE
2023-08-05-workflow1-1.11717.11717.2	2023-08-05-workflow1-1.raw	GSGGFGSTGKN		2	DUT	sp|P33316|DUT_HUMAN	P33316	DUT_HUMAN	Deoxyuridine 5'-triphosphate nucleotidohydrolase, mitochondrial	TRUE	FALSE
2023-08-05-workflow1-1.11765.11765.2	2023-08-05-workflow1-1.raw	GHVQPIR		2	RPS26	sp|P62854|RS26_HUMAN	P62854	RS26_HUMAN	40S ribosomal protein S26	TRUE	FALSE
2023-08-05-workflow1-1.11768.11768.2	2023-08-05-workflow1-1.raw	KDGADFAK		2	ALDOA	sp|P04075|ALDOA_HUMAN	P04075	ALDOA_HUMAN	Fructose-bisphosphate aldolase A	FALSE	FALSE
2023-08-05-workflow1-1.11771.11771.2	2023-08-05-workflow1-1.raw	AMLENEKK		2	MSN	sp|P26038|MOES_HUMAN	P26038	MOES_HUMAN	Moesin	FALSE	FALSE
2023-08-05-workflow1-1.11778.11778.2	2023-08-05-workflow1-1.raw	GTGASGSFK		2	HIST1H1C	sp|P10412|H14_HUMAN	P16403	H12_HUMAN	Histone H1.2	FALSE	FALSE
2023-08-05-workflow1-1.11805.11805.2	2023-08-05-workflow1-1.raw	KFAETQPK		2	EEF1G	sp|P26641|EF1G_HUMAN	P26641	EF1G_HUMAN	Elongation factor 1-gamma	TRUE	FALSE
2023-08-05-workflow1-1.11818.11818.2	2023-08-05-workflow1-1.raw	GHVQPIR		2	RPS26	sp|P62854|RS26_HUMAN	P62854	RS26_HUMAN	40S ribosomal protein S26	TRUE	FALSE
2023-08-05-workflow1-1.11836.11836.3	2023-08-05-workflow1-1.raw	MKQEPVKPEEGR		3	RHOA	sp|P61586|RHOA_HUMAN	P61586	RHOA_HUMAN	Transforming protein RhoA	TRUE	FALSE
2023-08-05-workflow1-1.11899.11899.2	2023-08-05-workflow1-1.raw	DSHGVAQVR		2	RPS13	sp|P62277|RS13_HUMAN	P62277	RS13_HUMAN	40S ribosomal protein S13	TRUE	FALSE
2023-08-05-workflow1-1.11901.11901.2	2023-08-05-workflow1-1.raw	KVVVSPTK		2	NCL	sp|P19338|NUCL_HUMAN	P19338	NUCL_HUMAN	Nucleolin	TRUE	FALSE
2023-08-05-workflow1-1.11904.11904.3	2023-08-05-workflow1-1.raw	RGAPAAATAPAPTAHK		3	H1FX	sp|Q92522|H1X_HUMAN	Q92522	H1X_HUMAN	Histone H1x	TRUE	FALSE
2023-08-05-workflow1-1.11961.11961.2	2023-08-05-workflow1-1.raw	YVQHTYR		2	ARHGDIB	sp|P52566|GDIR2_HUMAN	P52566	GDIR2_HUMAN	Rho GDP-dissociation inhibitor 2	TRUE	FALSE
2023-08-05-workflow1-1.11963.11963.2	2023-08-05-workflow1-1.raw	KADLVNR		2	PDCD6IP	sp|Q8WUM4|PDC6I_HUMAN	Q8WUM4	PDC6I_HUMAN	Programmed cell death 6-interacting protein	TRUE	FALSE
2023-08-05-workflow1-1.11975.11975.2	2023-08-05-workflow1-1.raw	NVLHSAR		2	FH	sp|P07954|FUMH_HUMAN	P07954	FUMH_HUMAN	Fumarate hydratase, mitochondrial	TRUE	FALSE
2023-08-05-workflow1-1.11981.11981.2	2023-08-05-workflow1-1.raw	EGVMVAKK		2	RPS10	sp|P46783|RS10_HUMAN	P46783	RS10_HUMAN	40S ribosomal protein S10	FALSE	FALSE
2023-08-05-workflow1-1.11983.11983.3	2023-08-05-workflow1-1.raw	HQKPVLTGQR		3	BZW2	sp|Q9Y6E2|BZW2_HUMAN	Q9Y6E2	BZW2_HUMAN	Basic leucine zipper and W2 domain-containing protein 2	TRUE	FALSE
2023-08-05-workflow1-1.12026.12026.2	2023-08-05-workflow1-1.raw	RPDQQLQGEGK		2	SERBP1	sp|Q8NC51|PAIRB_HUMAN	Q8NC51	PAIRB_HUMAN	Plasminogen activator inhibitor 1 RNA-binding protein	TRUE	FALSE
2023-08-05-workflow1-1.12034.12034.2	2023-08-05-workflow1-1.raw	RWDDSQK		2	CDC37	sp|Q16543|CDC37_HUMAN	Q16543	CDC37_HUMAN	Hsp90 co-chaperone Cdc37	TRUE	FALSE
2023-08-05-workflow1-1.12045.12045.3	2023-08-05-workflow1-1.raw	TATPQQAQEVHEK		3	TPI1	sp|P60174|TPIS_HUMAN	P60174	TPIS_HUMAN	Triosephosphate isomerase	TRUE	FALSE
2023-08-05-workflow1-1.12059.12059.2	2023-08-05-workflow1-1.raw	VTGDDSMR		2	FLNA	sp|P21333|FLNA_HUMAN	P21333	FLNA_HUMAN	Filamin-A	TRUE	FALSE
2023-08-05-workflow1-1.12066.12066.2	2023-08-05-workflow1-1.raw	RPDQQLQGEGK		2	SERBP1	sp|Q8NC51|PAIRB_HUMAN	Q8NC51	PAIRB_HUMAN	Plasminogen activator inhibitor 1 RNA-binding protein	TRUE	FALSE
2023-08-05-workflow1-1.12068.12068.2	2023-08-05-workflow1-1.raw	HVDSLSQR		2	2024-09-09	sp|Q9UHD8|SEPT9_HUMAN	Q9UHD8	SEPT9_HUMAN	Septin-9	TRUE	FALSE
2023-08-05-workflow1-1.12079.12079.3	2023-08-05-workflow1-1.raw	SHPSPQAKPSNPSNPR	n[43]SHPSPQAKPSNPSNPR	3	PPID	sp|Q08752|PPID_HUMAN	Q08752	PPID_HUMAN	Peptidyl-prolyl cis-trans isomerase D	TRUE	FALSE
2023-08-05-workflow1-1.12093.12093.2	2023-08-05-workflow1-1.raw	SACGVCPGR	SAC[160]GVC[160]PGR	2	RPL34	sp|P49207|RL34_HUMAN	P49207	RL34_HUMAN	60S ribosomal protein L34	TRUE	FALSE
2023-08-05-workflow1-1.12095.12095.2	2023-08-05-workflow1-1.raw	SDTSGHFER		2	ANXA7	sp|P20073|ANXA7_HUMAN	P20073	ANXA7_HUMAN	Annexin A7	TRUE	FALSE
2023-08-05-workflow1-1.12113.12113.2	2023-08-05-workflow1-1.raw	VTTHPLAK		2	PARK7	sp|Q99497|PARK7_HUMAN	Q99497	PARK7_HUMAN	Protein/nucleic acid deglycase DJ-1	TRUE	FALSE
2023-08-05-workflow1-1.12117.12117.2	2023-08-05-workflow1-1.raw	EAGGAFGKR		2	ATP5IF1	sp|Q9UII2|ATIF1_HUMAN	Q9UII2	ATIF1_HUMAN	ATPase inhibitor, mitochondrial	TRUE	FALSE
2023-08-05-workflow1-1.12154.12154.2	2023-08-05-workflow1-1.raw	SQKPVMVK		2	RPL28	sp|P46779|RL28_HUMAN	P46779	RL28_HUMAN	60S ribosomal protein L28	TRUE	FALSE
2023-08-05-workflow1-1.12157.12157.2	2023-08-05-workflow1-1.raw	GKVQFQGK		2	SSB	sp|P05455|LA_HUMAN	P05455	LA_HUMAN	Lupus La protein	TRUE	FALSE
2023-08-05-workflow1-1.12226.12226.2	2023-08-05-workflow1-1.raw	HSETFTR		2	COPS3	sp|Q9UNS2|CSN3_HUMAN	Q9UNS2	CSN3_HUMAN	COP9 signalosome complex subunit 3	TRUE	FALSE
2023-08-05-workflow1-1.12238.12238.2	2023-08-05-workflow1-1.raw	GSSNSYAIKK		2	RPS5	sp|P46782|RS5_HUMAN	P46782	RS5_HUMAN	40S ribosomal protein S5	TRUE	FALSE
2023-08-05-workflow1-1.12299.12299.2	2023-08-05-workflow1-1.raw	SDTAAAAVR		2	UBA1	sp|P22314|UBA1_HUMAN	P22314	UBA1_HUMAN	Ubiquitin-like modifier-activating enzyme 1	FALSE	FALSE
2023-08-05-workflow1-1.12413.12413.2	2023-08-05-workflow1-1.raw	HWDQNER		2	SLC3A2	sp|P08195|4F2_HUMAN	P08195	4F2_HUMAN	4F2 cell-surface antigen heavy chain	TRUE	FALSE
2023-08-05-workflow1-1.12432.12432.2	2023-08-05-workflow1-1.raw	QGVLTHGR		2	RPS6	sp|P62753|RS6_HUMAN	P62753	RS6_HUMAN	40S ribosomal protein S6	TRUE	FALSE
2023-08-05-workflow1-1.12485.12485.2	2023-08-05-workflow1-1.raw	GGNIGDGGGAADR		2	VCP	sp|P55072|TERA_HUMAN	P55072	TERA_HUMAN	Transitional endoplasmic reticulum ATPase	TRUE	FALSE
2023-08-05-workflow1-1.12486.12486.2	2023-08-05-workflow1-1.raw	TRSDIVSR		2	PDIA6	sp|Q15084|PDIA6_HUMAN	Q15084	PDIA6_HUMAN	Protein disulfide-isomerase A6	TRUE	FALSE
2023-08-05-workflow1-1.12559.12559.2	2023-08-05-workflow1-1.raw	SRDPGMVR		2	MCM7	sp|P33993|MCM7_HUMAN	P33993	MCM7_HUMAN	DNA replication licensing factor MCM7	TRUE	FALSE
2023-08-05-workflow1-1.12569.12569.2	2023-08-05-workflow1-1.raw	AQAVSEDAGGNEGR		2	EIF3B	sp|P55884|EIF3B_HUMAN	P55884	EIF3B_HUMAN	Eukaryotic translation initiation factor 3 subunit B	TRUE	FALSE
2023-08-05-workflow1-1.12602.12602.2	2023-08-05-workflow1-1.raw	AAATPESQEPQAK		2	MARCKSL1	sp|P49006|MRP_HUMAN	P49006	MRP_HUMAN	MARCKS-related protein	TRUE	FALSE
2023-08-05-workflow1-1.12610.12610.2	2023-08-05-workflow1-1.raw	KTYVTPR		2	RPS9	sp|P46781|RS9_HUMAN	P46781	RS9_HUMAN	40S ribosomal protein S9	TRUE	FALSE
2023-08-05-workflow1-1.12645.12645.2	2023-08-05-workflow1-1.raw	QECLDSR	QEC[160]LDSR	2	PSMA1	sp|P25786|PSA1_HUMAN	P25786	PSA1_HUMAN	Proteasome subunit alpha type-1	TRUE	FALSE
2023-08-05-workflow1-1.12648.12648.2	2023-08-05-workflow1-1.raw	HVLQCQAR	HVLQC[160]QAR	2	ICAM3	sp|P32942|ICAM3_HUMAN	P32942	ICAM3_HUMAN	Intercellular adhesion molecule 3	TRUE	FALSE
2023-08-05-workflow1-1.12672.12672.3	2023-08-05-workflow1-1.raw	LGIHEDSQNRK		3	HSP90AA1	sp|P07900|HS90A_HUMAN	P07900	HS90A_HUMAN	Heat shock protein HSP 90-alpha	TRUE	FALSE
2023-08-05-workflow1-1.12674.12674.2	2023-08-05-workflow1-1.raw	KVGDDIAK		2	RPL12	sp|P30050|RL12_HUMAN	P30050	RL12_HUMAN	60S ribosomal protein L12	TRUE	FALSE
2023-08-05-workflow1-1.12716.12716.2	2023-08-05-workflow1-1.raw	ESNVQEVR		2	PPP2CA	sp|P67775|PP2AA_HUMAN	P67775	PP2AA_HUMAN	Serine/threonine-protein phosphatase 2A catalytic subunit alpha isoform	FALSE	FALSE
2023-08-05-workflow1-1.12742.12742.2	2023-08-05-workflow1-1.raw	YKELGEK		2	PDIA3	sp|P30101|PDIA3_HUMAN	P30101	PDIA3_HUMAN	Protein disulfide-isomerase A3	TRUE	FALSE
2023-08-05-workflow1-1.12813.12813.3	2023-08-05-workflow1-1.raw	YHTVNGHNCEVR	YHTVNGHNC[160]EVR	3	HNRNPA1	sp|P09651|ROA1_HUMAN	P09651	ROA1_HUMAN	Heterogeneous nuclear ribonucleoprotein A1	TRUE	FALSE
2023-08-05-workflow1-1.12822.12822.2	2023-08-05-workflow1-1.raw	SPVAVQSTK		2	ECH1	sp|Q13011|ECH1_HUMAN	Q13011	ECH1_HUMAN	Delta(3,5)-Delta(2,4)-dienoyl-CoA isomerase, mitochondrial	TRUE	FALSE
2023-08-05-workflow1-1.12877.12877.2	2023-08-05-workflow1-1.raw	IAGQVAAANK		2	RPS19	sp|P39019|RS19_HUMAN	P39019	RS19_HUMAN	40S ribosomal protein S19	TRUE	FALSE
2023-08-05-workflow1-1.12894.12894.2	2023-08-05-workflow1-1.raw	KFGNPGER		2	DDX17	sp|Q92841|DDX17_HUMAN	Q92841	DDX17_HUMAN	Probable ATP-dependent RNA helicase DDX17	TRUE	FALSE
2023-08-05-workflow1-1.12964.12964.2	2023-08-05-workflow1-1.raw	APGFGDNRK		2	HSPD1	sp|P10809|CH60_HUMAN	P10809	CH60_HUMAN	60 kDa heat shock protein, mitochondrial	TRUE	FALSE
2023-08-05-workflow1-1.13096.13096.2	2023-08-05-workflow1-1.raw	HSDGNLCVK	HSDGNLC[160]VK	2	SRP9	sp|P49458|SRP09_HUMAN	P49458	SRP09_HUMAN	Signal recognition particle 9 kDa protein	TRUE	FALSE
2023-08-05-workflow1-1.13126.13126.2	2023-08-05-workflow1-1.raw	QGTEIDGR		2	NCL	sp|P19338|NUCL_HUMAN	P19338	NUCL_HUMAN	Nucleolin	TRUE	FALSE
2023-08-05-workflow1-1.13134.13134.2	2023-08-05-workflow1-1.raw	AVHISNPK		2	FARSB	sp|Q9NSD9|SYFB_HUMAN	Q9NSD9	SYFB_HUMAN	Phenylalanine--tRNA ligase beta subunit	TRUE	FALSE
2023-08-05-workflow1-1.13135.13135.2	2023-08-05-workflow1-1.raw	EDAANNYAR		2	TUBA1A	sp|Q9BQE3|TBA1C_HUMAN	Q71U36	TBA1A_HUMAN	Tubulin alpha-1A chain	FALSE	FALSE
2023-08-05-workflow1-1.13191.13191.2	2023-08-05-workflow1-1.raw	RSQIYGSR		2	XRCC6	sp|P12956|XRCC6_HUMAN	P12956	XRCC6_HUMAN	X-ray repair cross-complementing protein 6	TRUE	FALSE
2023-08-05-workflow1-1.13195.13195.2	2023-08-05-workflow1-1.raw	KGETDIGR		2	NFATC1	sp|O95644|NFAC1_HUMAN	O95644	NFAC1_HUMAN	Nuclear factor of activated T-cells, cytoplasmic 1	FALSE	FALSE
2023-08-05-workflow1-1.13212.13212.2	2023-08-05-workflow1-1.raw	SQAIHQLK		2	KARS	sp|Q15046|SYK_HUMAN	Q15046	SYK_HUMAN	Lysine--tRNA ligase	TRUE	FALSE
2023-08-05-workflow1-1.13248.13248.2	2023-08-05-workflow1-1.raw	FKDPNAPK		2	HMGB1	sp|P09429|HMGB1_HUMAN	P09429	HMGB1_HUMAN	High mobility group protein B1	FALSE	FALSE
2023-08-05-workflow1-1.13250.13250.2	2023-08-05-workflow1-1.raw	KAMEAVAAQGK		2	PGAM1	sp|P18669|PGAM1_HUMAN	P18669	PGAM1_HUMAN	Phosphoglycerate mutase 1	FALSE	FALSE
2023-08-05-workflow1-1.13285.13285.2	2023-08-05-workflow1-1.raw	GAPAAATAPAPTAHK		2	H1FX	sp|Q92522|H1X_HUMAN	Q92522	H1X_HUMAN	Histone H1x	TRUE	FALSE
2023-08-05-workflow1-1.13307.13307.2	2023-08-05-workflow1-1.raw	TGPPMGSR		2	EIF4H	sp|Q15056|IF4H_HUMAN	Q15056	IF4H_HUMAN	Eukaryotic translation initiation factor 4H	TRUE	FALSE
2023-08-05-workflow1-1.13324.13324.2	2023-08-05-workflow1-1.raw	KAGGANYDAQTE		2	COTL1	sp|Q14019|COTL1_HUMAN	Q14019	COTL1_HUMAN	Coactosin-like protein	TRUE	FALSE
2023-08-05-workflow1-1.13337.13337.2	2023-08-05-workflow1-1.raw	MGQTMER		2	HNRNPM	sp|P52272|HNRPM_HUMAN	P52272	HNRPM_HUMAN	Heterogeneous nuclear ribonucleoprotein M	TRUE	FALSE
2023-08-05-workflow1-1.13342.13342.2	2023-08-05-workflow1-1.raw	KYAEAVTR		2	PGK1	sp|P00558|PGK1_HUMAN	P00558	PGK1_HUMAN	Phosphoglycerate kinase 1	TRUE	FALSE
2023-08-05-workflow1-1.13402.13402.2	2023-08-05-workflow1-1.raw	YLPHSAGR		2	RPS5	sp|P46782|RS5_HUMAN	P46782	RS5_HUMAN	40S ribosomal protein S5	TRUE	FALSE
2023-08-05-workflow1-1.13441.13441.2	2023-08-05-workflow1-1.raw	NAESNAELK		2	RPL17	sp|P18621|RL17_HUMAN	P18621	RL17_HUMAN	60S ribosomal protein L17	TRUE	FALSE
2023-08-05-workflow1-1.13456.13456.2	2023-08-05-workflow1-1.raw	ASQGPVYK		2	CARHSP1	sp|Q9Y2V2|CHSP1_HUMAN	Q9Y2V2	CHSP1_HUMAN	Calcium-regulated heat-stable protein 1	TRUE	FALSE
2023-08-05-workflow1-1.13504.13504.3	2023-08-05-workflow1-1.raw	VGGTSDVEVNEKKDR		3	HSPD1	sp|P10809|CH60_HUMAN	P10809	CH60_HUMAN	60 kDa heat shock protein, mitochondrial	TRUE	FALSE
2023-08-05-workflow1-1.13518.13518.2	2023-08-05-workflow1-1.raw	HQGVMVGMGQK	HQGVMVGM[147]GQK	2	ACTA1	sp|P63261|ACTG_HUMAN	P68133	ACTS_HUMAN	Actin, alpha skeletal muscle	FALSE	FALSE
2023-08-05-workflow1-1.13552.13552.2	2023-08-05-workflow1-1.raw	EANQQQQFNR		2	SPTAN1	sp|Q13813|SPTN1_HUMAN	Q13813	SPTN1_HUMAN	Spectrin alpha chain, non-erythrocytic 1	TRUE	FALSE
2023-08-05-workflow1-1.13569.13569.2	2023-08-05-workflow1-1.raw	AAQASDLEK		2	TALDO1	sp|P37837|TALDO_HUMAN	P37837	TALDO_HUMAN	Transaldolase	TRUE	FALSE
2023-08-05-workflow1-1.13601.13601.2	2023-08-05-workflow1-1.raw	YYGGGSEGGR		2	HNRNPL	sp|P14866|HNRPL_HUMAN	P14866	HNRPL_HUMAN	Heterogeneous nuclear ribonucleoprotein L	TRUE	FALSE
2023-08-05-workflow1-1.13604.13604.2	2023-08-05-workflow1-1.raw	EFNAEVHRK		2	RPL5	sp|P46777|RL5_HUMAN	P46777	RL5_HUMAN	60S ribosomal protein L5	TRUE	FALSE
2023-08-05-workflow1-1.13634.13634.2	2023-08-05-workflow1-1.raw	ALAENSGVK		2	CCT8	sp|P50990|TCPQ_HUMAN	P50990	TCPQ_HUMAN	T-complex protein 1 subunit theta	TRUE	FALSE
2023-08-05-workflow1-1.13635.13635.2	2023-08-05-workflow1-1.raw	NHAAPFSK		2	HSPA4	sp|P34932|HSP74_HUMAN	P34932	HSP74_HUMAN	Heat shock 70 kDa protein 4	FALSE	FALSE
2023-08-05-workflow1-1.13642.13642.2	2023-08-05-workflow1-1.raw	VIAHTQMR		2	RPL3	sp|P39023|RL3_HUMAN	P39023	RL3_HUMAN	60S ribosomal protein L3	TRUE	FALSE
2023-08-05-workflow1-1.13699.13699.2	2023-08-05-workflow1-1.raw	HLAGDIK		2	TRMT10C	Reverse_sp|Q7L0Y3|TM10C_HUMAN	Q7L0Y3	TM10C_HUMAN	tRNA methyltransferase 10 homolog C	TRUE	FALSE
2023-08-05-workflow1-1.13701.13701.2	2023-08-05-workflow1-1.raw	AVTEMNGR		2	PABPC4	sp|P11940|PABP1_HUMAN	Q13310	PABP4_HUMAN	Polyadenylate-binding protein 4	FALSE	FALSE
2023-08-05-workflow1-1.13704.13704.2	2023-08-05-workflow1-1.raw	YDNGSGYR		2	DHX9	sp|Q08211|DHX9_HUMAN	Q08211	DHX9_HUMAN	ATP-dependent RNA helicase A	TRUE	FALSE
2023-08-05-workflow1-1.13705.13705.2	2023-08-05-workflow1-1.raw	VIAHTQMR		2	RPL3	sp|P39023|RL3_HUMAN	P39023	RL3_HUMAN	60S ribosomal protein L3	TRUE	FALSE
2023-08-05-workflow1-1.13706.13706.3	2023-08-05-workflow1-1.raw	HADIVTTTTHK		3	SHMT2	sp|P34897|GLYM_HUMAN	P34897	GLYM_HUMAN	Serine hydroxymethyltransferase, mitochondrial	TRUE	FALSE
2023-08-05-workflow1-1.13753.13753.2	2023-08-05-workflow1-1.raw	AGVLAGHDNR		2	GNB1	sp|P62879|GBB2_HUMAN	P62873	GBB1_HUMAN	Guanine nucleotide-binding protein G(I)/G(S)/G(T) subunit beta-1	FALSE	FALSE
2023-08-05-workflow1-1.13761.13761.2	2023-08-05-workflow1-1.raw	GQHPNPLR		2	PAFAH1B3	sp|Q15102|PA1B3_HUMAN	Q15102	PA1B3_HUMAN	Platelet-activating factor acetylhydrolase IB subunit gamma	TRUE	FALSE
2023-08-05-workflow1-1.13831.13831.2	2023-08-05-workflow1-1.raw	SDEMNVK		2	MYL6	sp|P60660|MYL6_HUMAN	P60660	MYL6_HUMAN	Myosin light polypeptide 6	TRUE	FALSE
2023-08-05-workflow1-1.13839.13839.2	2023-08-05-workflow1-1.raw	YYNSDVHR		2	SRM	sp|P19623|SPEE_HUMAN	P19623	SPEE_HUMAN	Spermidine synthase	TRUE	FALSE
2023-08-05-workflow1-1.13842.13842.2	2023-08-05-workflow1-1.raw	KQEALVAR		2	SPTAN1	sp|Q13813|SPTN1_HUMAN	Q13813	SPTN1_HUMAN	Spectrin alpha chain, non-erythrocytic 1	TRUE	FALSE
2023-08-05-workflow1-1.13891.13891.2	2023-08-05-workflow1-1.raw	KPATSYVR		2	RPL28	sp|P46779|RL28_HUMAN	P46779	RL28_HUMAN	60S ribosomal protein L28	TRUE	FALSE
2023-08-05-workflow1-1.13893.13893.2	2023-08-05-workflow1-1.raw	TDTGEPMGR		2	HSP90AA1	sp|P07900|HS90A_HUMAN	P07900	HS90A_HUMAN	Heat shock protein HSP 90-alpha	TRUE	FALSE
2023-08-05-workflow1-1.13902.13902.2	2023-08-05-workflow1-1.raw	KPSAPKK		2	RPL13	sp|P26373|RL13_HUMAN	P26373	RL13_HUMAN	60S ribosomal protein L13	TRUE	FALSE
2023-08-05-workflow1-1.13911.13911.2	2023-08-05-workflow1-1.raw	QVHPDTGISSK		2	HIST1H2BD	sp|O60814|H2B1K_HUMAN	P58876	H2B1D_HUMAN	Histone H2B type 1-D	FALSE	FALSE
2023-08-05-workflow1-1.13934.13934.2	2023-08-05-workflow1-1.raw	MLPDKDCR	MLPDKDC[160]R	2	CFL1	sp|P23528|COF1_HUMAN	P23528	COF1_HUMAN	Cofilin-1	TRUE	FALSE
2023-08-05-workflow1-1.13949.13949.2	2023-08-05-workflow1-1.raw	QASEGPLK		2	GAPDH	sp|P04406|G3P_HUMAN	P04406	G3P_HUMAN	Glyceraldehyde-3-phosphate dehydrogenase	TRUE	FALSE
2023-08-05-workflow1-1.13957.13957.3	2023-08-05-workflow1-1.raw	LGNDFHTNKR		3	RPS17	sp|P08708|RS17_HUMAN	P08708	RS17_HUMAN	40S ribosomal protein S17	TRUE	FALSE
2023-08-05-workflow1-1.13965.13965.2	2023-08-05-workflow1-1.raw	HIGYDDSSK		2	MAT2A	sp|P31153|METK2_HUMAN	P31153	METK2_HUMAN	S-adenosylmethionine synthase isoform type-2	TRUE	FALSE
2023-08-05-workflow1-1.14014.14014.2	2023-08-05-workflow1-1.raw	KGQAVDYEGSR		2	PDIA4	sp|P13667|PDIA4_HUMAN	P13667	PDIA4_HUMAN	Protein disulfide-isomerase A4	TRUE	FALSE
2023-08-05-workflow1-1.14020.14020.2	2023-08-05-workflow1-1.raw	QASEGPLK		2	GAPDH	sp|P04406|G3P_HUMAN	P04406	G3P_HUMAN	Glyceraldehyde-3-phosphate dehydrogenase	TRUE	FALSE
2023-08-05-workflow1-1.14030.14030.2	2023-08-05-workflow1-1.raw	AHPPELK		2	SNRPG	sp|P62308|RUXG_HUMAN	P62308	RUXG_HUMAN	Small nuclear ribonucleoprotein G	TRUE	FALSE
2023-08-05-workflow1-1.14041.14041.2	2023-08-05-workflow1-1.raw	TSETLSQAGQK		2	TPD52	sp|P55327|TPD52_HUMAN	P55327	TPD52_HUMAN	Tumor protein D52	TRUE	FALSE
2023-08-05-workflow1-1.14152.14152.2	2023-08-05-workflow1-1.raw	TLVVHEK		2	SOD1	sp|P00441|SODC_HUMAN	P00441	SODC_HUMAN	Superoxide dismutase [Cu-Zn]	TRUE	FALSE
2023-08-05-workflow1-1.14183.14183.2	2023-08-05-workflow1-1.raw	FHVEEEGKGK		2	PGK1	sp|P00558|PGK1_HUMAN	P00558	PGK1_HUMAN	Phosphoglycerate kinase 1	TRUE	FALSE
2023-08-05-workflow1-1.14221.14221.2	2023-08-05-workflow1-1.raw	CDVDIRK	C[160]DVDIRK	2	ACTB	sp|P63261|ACTG_HUMAN	P60709	ACTB_HUMAN	Actin, cytoplasmic 1	FALSE	FALSE
2023-08-05-workflow1-1.14225.14225.2	2023-08-05-workflow1-1.raw	NPENPLK		2	DPP9	Reverse_sp|Q86TI2|DPP9_HUMAN	Q86TI2	DPP9_HUMAN	Dipeptidyl peptidase 9	TRUE	FALSE
2023-08-05-workflow1-1.14229.14229.2	2023-08-05-workflow1-1.raw	SHEAEVLK		2	STMN1	sp|P16949|STMN1_HUMAN	P16949	STMN1_HUMAN	Stathmin	TRUE	FALSE
2023-08-05-workflow1-1.14284.14284.2	2023-08-05-workflow1-1.raw	HYTEAIK		2	STIP1	sp|P31948|STIP1_HUMAN	P31948	STIP1_HUMAN	Stress-induced-phosphoprotein 1	TRUE	FALSE
2023-08-05-workflow1-1.14348.14348.2	2023-08-05-workflow1-1.raw	YGGGGYGR		2	SRSF2	sp|Q01130|SRSF2_HUMAN	Q01130	SRSF2_HUMAN	Serine/arginine-rich splicing factor 2	TRUE	FALSE
2023-08-05-workflow1-1.14380.14380.2	2023-08-05-workflow1-1.raw	HFSAADASR		2	UBL4A	contaminant_UBIQUITIN06	P11441	UBL4A_HUMAN	Ubiquitin-like protein 4A	FALSE	FALSE
2023-08-05-workflow1-1.14415.14415.2	2023-08-05-workflow1-1.raw	VSTEVDAR		2	TALDO1	sp|P37837|TALDO_HUMAN	P37837	TALDO_HUMAN	Transaldolase	TRUE	FALSE
2023-08-05-workflow1-1.14481.14481.3	2023-08-05-workflow1-1.raw	VGGTSDVEVNEKK		3	HSPD1	sp|P10809|CH60_HUMAN	P10809	CH60_HUMAN	60 kDa heat shock protein, mitochondrial	TRUE	FALSE
2023-08-05-workflow1-1.14484.14484.3	2023-08-05-workflow1-1.raw	KAQQELEEQTRR		3	MSN	sp|P26038|MOES_HUMAN	P26038	MOES_HUMAN	Moesin	TRUE	FALSE
2023-08-05-workflow1-1.14582.14582.2	2023-08-05-workflow1-1.raw	KMTDYAK		2	PSMD8	sp|P48556|PSMD8_HUMAN	P48556	PSMD8_HUMAN	26S proteasome non-ATPase regulatory subunit 8	TRUE	FALSE
2023-08-05-workflow1-1.14602.14602.2	2023-08-05-workflow1-1.raw	RLSYNTASNK		2	RPL34	sp|P49207|RL34_HUMAN	P49207	RL34_HUMAN	60S ribosomal protein L34	TRUE	FALSE
2023-08-05-workflow1-1.14611.14611.2	2023-08-05-workflow1-1.raw	GHYTIGK		2	TUBA1A	sp|Q9BQE3|TBA1C_HUMAN	Q71U36	TBA1A_HUMAN	Tubulin alpha-1A chain	FALSE	FALSE
2023-08-05-workflow1-1.14615.14615.2	2023-08-05-workflow1-1.raw	GHYTIGK		2	TUBA1A	sp|Q9BQE3|TBA1C_HUMAN	Q71U36	TBA1A_HUMAN	Tubulin alpha-1A chain	FALSE	FALSE
2023-08-05-workflow1-1.14622.14622.2	2023-08-05-workflow1-1.raw	GGQYYNTK		2	GPKOW	sp|Q92917|GPKOW_HUMAN	Q92917	GPKOW_HUMAN	G-patch domain and KOW motifs-containing protein	TRUE	FALSE
2023-08-05-workflow1-1.14624.14624.2	2023-08-05-workflow1-1.raw	VGGTSDVEVNEKK		2	HSPD1	sp|P10809|CH60_HUMAN	P10809	CH60_HUMAN	60 kDa heat shock protein, mitochondrial	TRUE	FALSE
2023-08-05-workflow1-1.14625.14625.4	2023-08-05-workflow1-1.raw	HYNGEAYEDDEHHPR		4	DNAJA1	sp|P31689|DNJA1_HUMAN	P31689	DNJA1_HUMAN	DnaJ homolog subfamily A member 1	TRUE	FALSE
2023-08-05-workflow1-1.14691.14691.2	2023-08-05-workflow1-1.raw	YIQHTYR		2	ARHGDIA	sp|P52565|GDIR1_HUMAN	P52565	GDIR1_HUMAN	Rho GDP-dissociation inhibitor 1	TRUE	FALSE
2023-08-05-workflow1-1.14694.14694.2	2023-08-05-workflow1-1.raw	SVQAGNPGGPGPGGR		2	FUBP1	sp|Q96AE4|FUBP1_HUMAN	Q96AE4	FUBP1_HUMAN	Far upstream element-binding protein 1	TRUE	FALSE
2023-08-05-workflow1-1.14748.14748.3	2023-08-05-workflow1-1.raw	KAASPSPQSVR		3	SRRM1	sp|Q8IYB3|SRRM1_HUMAN	Q8IYB3	SRRM1_HUMAN	Serine/arginine repetitive matrix protein 1	TRUE	FALSE
2023-08-05-workflow1-1.14750.14750.2	2023-08-05-workflow1-1.raw	SVIHSHIK		2	IFI16	sp|Q16666|IF16_HUMAN	Q16666	IF16_HUMAN	Gamma-interferon-inducible protein 16	TRUE	FALSE
2023-08-05-workflow1-1.14803.14803.2	2023-08-05-workflow1-1.raw	KAYGQALAK		2	TKT	sp|P29401|TKT_HUMAN	P29401	TKT_HUMAN	Transketolase	TRUE	FALSE
2023-08-05-workflow1-1.14806.14806.2	2023-08-05-workflow1-1.raw	HAYGDQYR		2	IDH1	sp|O75874|IDHC_HUMAN	O75874	IDHC_HUMAN	Isocitrate dehydrogenase [NADP] cytoplasmic	TRUE	FALSE
2023-08-05-workflow1-1.14847.14847.2	2023-08-05-workflow1-1.raw	FQTMEEKK		2	RPL3	sp|P39023|RL3_HUMAN	P39023	RL3_HUMAN	60S ribosomal protein L3	TRUE	FALSE
2023-08-05-workflow1-1.14868.14868.3	2023-08-05-workflow1-1.raw	KTHCSGRK	KTHC[566]SGRK	3	SNRPC	sp|P09234|RU1C_HUMAN	P09234	RU1C_HUMAN	U1 small nuclear ribonucleoprotein C	TRUE	FALSE
2023-08-05-workflow1-1.14871.14871.3	2023-08-05-workflow1-1.raw	LGIHEDSTNRR		3	HSP90AB1	sp|P08238|HS90B_HUMAN	P08238	HS90B_HUMAN	Heat shock protein HSP 90-beta	TRUE	FALSE
2023-08-05-workflow1-1.14877.14877.2	2023-08-05-workflow1-1.raw	RYESQLR		2	PFDN6	sp|O15212|PFD6_HUMAN	O15212	PFD6_HUMAN	Prefoldin subunit 6	TRUE	FALSE
2023-08-05-workflow1-1.14881.14881.3	2023-08-05-workflow1-1.raw	KTHCSGRK	KTHC[566]SGRK	3	SNRPC	sp|P09234|RU1C_HUMAN	P09234	RU1C_HUMAN	U1 small nuclear ribonucleoprotein C	TRUE	FALSE
2023-08-05-workflow1-1.14887.14887.2	2023-08-05-workflow1-1.raw	SETSGPQIK		2	NUDC	sp|Q9Y266|NUDC_HUMAN	Q9Y266	NUDC_HUMAN	Nuclear migration protein nudC	TRUE	FALSE
2023-08-05-workflow1-1.14889.14889.2	2023-08-05-workflow1-1.raw	VNKPPYPK		2	LCP1	sp|P13796|PLSL_HUMAN	P13796	PLSL_HUMAN	Plastin-2	FALSE	FALSE
2023-08-05-workflow1-1.14900.14900.2	2023-08-05-workflow1-1.raw	VKLPSGSK		2	RPL8	sp|P62917|RL8_HUMAN	P62917	RL8_HUMAN	60S ribosomal protein L8	TRUE	FALSE
2023-08-05-workflow1-1.14908.14908.3	2023-08-05-workflow1-1.raw	HLVYESDQNKDGK		3	CALU	sp|O43852|CALU_HUMAN	O43852	CALU_HUMAN	Calumenin	TRUE	FALSE
2023-08-05-workflow1-1.14923.14923.2	2023-08-05-workflow1-1.raw	SQSAAVTPSSTTSSTR		2	ADRM1	sp|Q16186|ADRM1_HUMAN	Q16186	ADRM1_HUMAN	Proteasomal ubiquitin receptor ADRM1	TRUE	FALSE
2023-08-05-workflow1-1.14934.14934.2	2023-08-05-workflow1-1.raw	IGVNQPK		2	CCT2	sp|P78371|TCPB_HUMAN	P78371	TCPB_HUMAN	T-complex protein 1 subunit beta	TRUE	FALSE
2023-08-05-workflow1-1.14940.14940.3	2023-08-05-workflow1-1.raw	GAKEEHGGLIR		3	U2AF2	sp|P26368|U2AF2_HUMAN	P26368	U2AF2_HUMAN	Splicing factor U2AF 65 kDa subunit	TRUE	FALSE
2023-08-05-workflow1-1.14945.14945.2	2023-08-05-workflow1-1.raw	LGQEATVGK		2	ACLY	sp|P53396|ACLY_HUMAN	P53396	ACLY_HUMAN	ATP-citrate synthase	TRUE	FALSE
2023-08-05-workflow1-1.14949.14949.3	2023-08-05-workflow1-1.raw	RYEAQKLER		3	ACOT7	sp|O00154|BACH_HUMAN	O00154	BACH_HUMAN	Cytosolic acyl coenzyme A thioester hydrolase	TRUE	FALSE
2023-08-05-workflow1-1.14958.14958.2	2023-08-05-workflow1-1.raw	NMACVQR	NMAC[160]VQR	2	TAGLN2	sp|P37802|TAGL2_HUMAN	P37802	TAGL2_HUMAN	Transgelin-2	TRUE	FALSE
2023-08-05-workflow1-1.15006.15006.4	2023-08-05-workflow1-1.raw	RGEEGHDPKEPEQLR		4	HNRNPA3	sp|P51991|ROA3_HUMAN	P51991	ROA3_HUMAN	Heterogeneous nuclear ribonucleoprotein A3	TRUE	FALSE
2023-08-05-workflow1-1.15007.15007.2	2023-08-05-workflow1-1.raw	ITITNDKGR		2	HSPA1B	sp|P11142|HSP7C_HUMAN	P0DMV9	HS71B_HUMAN	Heat shock 70 kDa protein 1B	FALSE	FALSE
2023-08-05-workflow1-1.15010.15010.2	2023-08-05-workflow1-1.raw	SDEGHPFR		2	RTN4	sp|Q9NQC3|RTN4_HUMAN	Q9NQC3	RTN4_HUMAN	Reticulon-4	TRUE	FALSE
2023-08-05-workflow1-1.15022.15022.3	2023-08-05-workflow1-1.raw	DAVTYTEHAKR		3	HIST1H4A	sp|P62805|H4_HUMAN	P62805	H4_HUMAN	Histone H4	TRUE	FALSE
2023-08-05-workflow1-1.15038.15038.2	2023-08-05-workflow1-1.raw	EIQVQHPAAK		2	CCT3	sp|P49368|TCPG_HUMAN	P49368	TCPG_HUMAN	T-complex protein 1 subunit gamma	TRUE	FALSE
2023-08-05-workflow1-1.15058.15058.2	2023-08-05-workflow1-1.raw	KPNEGADGQWK		2	SERBP1	sp|Q8NC51|PAIRB_HUMAN	Q8NC51	PAIRB_HUMAN	Plasminogen activator inhibitor 1 RNA-binding protein	TRUE	FALSE
2023-08-05-workflow1-1.15078.15078.3	2023-08-05-workflow1-1.raw	GGGDRYEDRYDR		3	EIF4B	sp|P23588|IF4B_HUMAN	P23588	IF4B_HUMAN	Eukaryotic translation initiation factor 4B	TRUE	FALSE
2023-08-05-workflow1-1.15107.15107.2	2023-08-05-workflow1-1.raw	ALVATPGKK		2	NCL	sp|P19338|NUCL_HUMAN	P19338	NUCL_HUMAN	Nucleolin	TRUE	FALSE
2023-08-05-workflow1-1.15130.15130.2	2023-08-05-workflow1-1.raw	QMSGAQIK		2	PCBP2	sp|Q15365|PCBP1_HUMAN	Q15366	PCBP2_HUMAN	Poly(rC)-binding protein 2	FALSE	FALSE
2023-08-05-workflow1-1.15131.15131.2	2023-08-05-workflow1-1.raw	GGAGVGSMTK		2	RPS19	sp|P39019|RS19_HUMAN	P39019	RS19_HUMAN	40S ribosomal protein S19	TRUE	FALSE
2023-08-05-workflow1-1.15136.15136.2	2023-08-05-workflow1-1.raw	IQNGAQGIR		2	HNRNPH1	sp|P31943|HNRH1_HUMAN	P31943	HNRH1_HUMAN	Heterogeneous nuclear ribonucleoprotein H	TRUE	FALSE
2023-08-05-workflow1-1.15139.15139.2	2023-08-05-workflow1-1.raw	DQITAGNAAR		2	PAICS	sp|P22234|PUR6_HUMAN	P22234	PUR6_HUMAN	Multifunctional protein ADE2	TRUE	FALSE
2023-08-05-workflow1-1.15190.15190.3	2023-08-05-workflow1-1.raw	CNNSKPKK	C[566]NNSKPKK	3	PTPN11	sp|Q06124|PTN11_HUMAN	Q06124	PTN11_HUMAN	Tyrosine-protein phosphatase non-receptor type 11	TRUE	FALSE
2023-08-05-workflow1-1.15200.15200.2	2023-08-05-workflow1-1.raw	EGVHGGLINKK		2	PFN1	sp|P07737|PROF1_HUMAN	P07737	PROF1_HUMAN	Profilin-1	TRUE	FALSE
2023-08-05-workflow1-1.15201.15201.2	2023-08-05-workflow1-1.raw	NSTWSGESK		2	NCL	sp|P19338|NUCL_HUMAN	P19338	NUCL_HUMAN	Nucleolin	TRUE	FALSE
2023-08-05-workflow1-1.15203.15203.3	2023-08-05-workflow1-1.raw	KDCEESSHKK	KDC[566]EESSHKK	3	FRA10AC1	sp|Q70Z53|F10C1_HUMAN	Q70Z53	F10C1_HUMAN	Protein FRA10AC1	TRUE	FALSE
2023-08-05-workflow1-1.15213.15213.2	2023-08-05-workflow1-1.raw	TSPDTLR		2	SRSF2	sp|Q01130|SRSF2_HUMAN	Q01130	SRSF2_HUMAN	Serine/arginine-rich splicing factor 2	TRUE	FALSE
2023-08-05-workflow1-1.15216.15216.2	2023-08-05-workflow1-1.raw	TAAESFK		2	P4HB	sp|P07237|PDIA1_HUMAN	P07237	PDIA1_HUMAN	Protein disulfide-isomerase	TRUE	FALSE
2023-08-05-workflow1-1.15238.15238.3	2023-08-05-workflow1-1.raw	KEVVEEAENGR		3	PTMA	sp|P06454|PTMA_HUMAN	P06454	PTMA_HUMAN	Prothymosin alpha	TRUE	FALSE
2023-08-05-workflow1-1.15239.15239.2	2023-08-05-workflow1-1.raw	KSIQSGPLK		2	IMMT	sp|Q16891|MIC60_HUMAN	Q16891	MIC60_HUMAN	MIC	TRUE	FALSE
2023-08-05-workflow1-1.15265.15265.3	2023-08-05-workflow1-1.raw	CGKHQPHK	C[566]GKHQPHK	3	RPL36AL	sp|Q969Q0|RL36L_HUMAN	Q969Q0	RL36L_HUMAN	60S ribosomal protein L36a-like	TRUE	FALSE
2023-08-05-workflow1-1.15268.15268.3	2023-08-05-workflow1-1.raw	AHGDTQHCRK	AHGDTQHC[566]RK	3	SART3	sp|Q15020|SART3_HUMAN	Q15020	SART3_HUMAN	Squamous cell carcinoma antigen recognized by T-cells 3	TRUE	FALSE
2023-08-05-workflow1-1.15319.15319.3	2023-08-05-workflow1-1.raw	KGKPHCSR	KGKPHC[566]SR	3	RPL6	sp|Q02878|RL6_HUMAN	Q02878	RL6_HUMAN	60S ribosomal protein L6	TRUE	FALSE
2023-08-05-workflow1-1.15324.15324.2	2023-08-05-workflow1-1.raw	HIITTTR		2	BPNT1	sp|O95861|BPNT1_HUMAN	O95861	BPNT1_HUMAN	3'(2'),5'-bisphosphate nucleotidase 1	TRUE	FALSE
2023-08-05-workflow1-1.15327.15327.3	2023-08-05-workflow1-1.raw	KGKPHCSR	KGKPHC[566]SR	3	RPL6	sp|Q02878|RL6_HUMAN	Q02878	RL6_HUMAN	60S ribosomal protein L6	TRUE	FALSE
2023-08-05-workflow1-1.15335.15335.2	2023-08-05-workflow1-1.raw	RSELIAK		2	SETSIP	sp|Q01105|SET_HUMAN	P0DME0	SETLP_HUMAN	Protein SETSIP	FALSE	FALSE
2023-08-05-workflow1-1.15339.15339.2	2023-08-05-workflow1-1.raw	GFSNLKK		2	MTHFD1	sp|P11586|C1TC_HUMAN	P11586	C1TC_HUMAN	C-1-tetrahydrofolate synthase, cytoplasmic	TRUE	FALSE
2023-08-05-workflow1-1.15349.15349.2	2023-08-05-workflow1-1.raw	YAEAVTR		2	PGK1	sp|P00558|PGK1_HUMAN	P00558	PGK1_HUMAN	Phosphoglycerate kinase 1	TRUE	FALSE
2023-08-05-workflow1-1.15361.15361.2	2023-08-05-workflow1-1.raw	QEMQEVQSSR		2	HNRNPA2B1	sp|P22626|ROA2_HUMAN	P22626	ROA2_HUMAN	Heterogeneous nuclear ribonucleoproteins A2/B1	TRUE	FALSE
2023-08-05-workflow1-1.15388.15388.2	2023-08-05-workflow1-1.raw	SQRYESLK		2	RPL29	sp|P47914|RL29_HUMAN	P47914	RL29_HUMAN	60S ribosomal protein L29	TRUE	FALSE
2023-08-05-workflow1-1.15453.15453.3	2023-08-05-workflow1-1.raw	GAYQDRDKPAQIR		3	CCT4	sp|P50991|TCPD_HUMAN	P50991	TCPD_HUMAN	T-complex protein 1 subunit delta	TRUE	FALSE
2023-08-05-workflow1-1.15461.15461.3	2023-08-05-workflow1-1.raw	CSSQGHRK	C[566]SSQGHRK	3	ZNF740	sp|Q8NDX6|ZN740_HUMAN	Q8NDX6	ZN740_HUMAN	Zinc finger protein 740	TRUE	FALSE
2023-08-05-workflow1-1.15470.15470.3	2023-08-05-workflow1-1.raw	RGPPEKEWR		3	EIF3A	sp|Q14152|EIF3A_HUMAN	Q14152	EIF3A_HUMAN	Eukaryotic translation initiation factor 3 subunit A	TRUE	FALSE
2023-08-05-workflow1-1.15471.15471.2	2023-08-05-workflow1-1.raw	GRIPVNTR		2	DLD	sp|P09622|DLDH_HUMAN	P09622	DLDH_HUMAN	Dihydrolipoyl dehydrogenase, mitochondrial	TRUE	FALSE
2023-08-05-workflow1-1.15475.15475.3	2023-08-05-workflow1-1.raw	LYAVHQEGNK		3	CCT8	sp|P50990|TCPQ_HUMAN	P50990	TCPQ_HUMAN	T-complex protein 1 subunit theta	TRUE	FALSE
2023-08-05-workflow1-1.15480.15480.2	2023-08-05-workflow1-1.raw	MAQFDAKK		2	EEF1G	sp|P26641|EF1G_HUMAN	P26641	EF1G_HUMAN	Elongation factor 1-gamma	TRUE	FALSE
2023-08-05-workflow1-1.15534.15534.2	2023-08-05-workflow1-1.raw	KISTVVSSK		2	SRP14	sp|P37108|SRP14_HUMAN	P37108	SRP14_HUMAN	Signal recognition particle 14 kDa protein	TRUE	FALSE
2023-08-05-workflow1-1.15583.15583.4	2023-08-05-workflow1-1.raw	HSTCKDSGHAGAR	HSTC[566]KDSGHAGAR	4	POLA2	sp|Q14181|DPOA2_HUMAN	Q14181	DPOA2_HUMAN	DNA polymerase alpha subunit B	TRUE	FALSE
2023-08-05-workflow1-1.15588.15588.2	2023-08-05-workflow1-1.raw	GINGVSPK		2	RPL7	sp|P18124|RL7_HUMAN	P18124	RL7_HUMAN	60S ribosomal protein L7	TRUE	FALSE
2023-08-05-workflow1-1.15593.15593.2	2023-08-05-workflow1-1.raw	VLENAEGAR		2	HSPA9	sp|P38646|GRP75_HUMAN	P38646	GRP75_HUMAN	Stress-70 protein, mitochondrial	TRUE	FALSE
2023-08-05-workflow1-1.15595.15595.3	2023-08-05-workflow1-1.raw	YHTINGHNAEVR		3	HNRNPA2B1	sp|P22626|ROA2_HUMAN	P22626	ROA2_HUMAN	Heterogeneous nuclear ribonucleoproteins A2/B1	TRUE	FALSE
2023-08-05-workflow1-1.15605.15605.2	2023-08-05-workflow1-1.raw	AYGGSMCAK	AYGGSMC[160]AK	2	RPL34	sp|P49207|RL34_HUMAN	P49207	RL34_HUMAN	60S ribosomal protein L34	TRUE	FALSE
2023-08-05-workflow1-1.15628.15628.2	2023-08-05-workflow1-1.raw	SKEYFSK		2	PRDX1	sp|Q06830|PRDX1_HUMAN	Q06830	PRDX1_HUMAN	Peroxiredoxin-1	FALSE	FALSE
2023-08-05-workflow1-1.15630.15630.2	2023-08-05-workflow1-1.raw	DSYVGDEAQSKR		2	ACTA1	sp|P63261|ACTG_HUMAN	P68133	ACTS_HUMAN	Actin, alpha skeletal muscle	FALSE	FALSE
2023-08-05-workflow1-1.15632.15632.2	2023-08-05-workflow1-1.raw	MKGDYYR		2	YWHAG	sp|P63104|1433Z_HUMAN	P61981	1433G_HUMAN	14-3-3 protein gamma	FALSE	FALSE
2023-08-05-workflow1-1.15634.15634.2	2023-08-05-workflow1-1.raw	GFGSEEGSR		2	RBM8A	sp|Q9Y5S9|RBM8A_HUMAN	Q9Y5S9	RBM8A_HUMAN	RNA-binding protein 8A	TRUE	FALSE
2023-08-05-workflow1-1.15639.15639.3	2023-08-05-workflow1-1.raw	THCSGRK	THC[566]SGRK	3	SNRPC	sp|P09234|RU1C_HUMAN	P09234	RU1C_HUMAN	U1 small nuclear ribonucleoprotein C	TRUE	FALSE
2023-08-05-workflow1-1.15648.15648.2	2023-08-05-workflow1-1.raw	SKEYFSK		2	PRDX1	sp|Q06830|PRDX1_HUMAN	Q06830	PRDX1_HUMAN	Peroxiredoxin-1	FALSE	FALSE
2023-08-05-workflow1-1.15654.15654.2	2023-08-05-workflow1-1.raw	KGEDFVK		2	MDH2	sp|P40926|MDHM_HUMAN	P40926	MDHM_HUMAN	Malate dehydrogenase, mitochondrial	TRUE	FALSE
2023-08-05-workflow1-1.15659.15659.2	2023-08-05-workflow1-1.raw	DGSVAIASKPR		2	OXCT1	sp|P55809|SCOT1_HUMAN	P55809	SCOT1_HUMAN	Succinyl-CoA:3-ketoacid coenzyme A transferase 1, mitochondrial	TRUE	FALSE
2023-08-05-workflow1-1.15660.15660.2	2023-08-05-workflow1-1.raw	MKGDYYR		2	YWHAG	sp|P63104|1433Z_HUMAN	P61981	1433G_HUMAN	14-3-3 protein gamma	FALSE	FALSE
2023-08-05-workflow1-1.15661.15661.2	2023-08-05-workflow1-1.raw	DSYVGDEAQSKR		2	ACTA1	sp|P63261|ACTG_HUMAN	P68133	ACTS_HUMAN	Actin, alpha skeletal muscle	FALSE	FALSE
2023-08-05-workflow1-1.15666.15666.2	2023-08-05-workflow1-1.raw	NQGGYGGSSSSSSYGSGR		2	HNRNPA1	sp|P09651|ROA1_HUMAN	P09651	ROA1_HUMAN	Heterogeneous nuclear ribonucleoprotein A1	TRUE	FALSE
2023-08-05-workflow1-1.15671.15671.2	2023-08-05-workflow1-1.raw	SGGGGGGGGSSWGGR		2	HNRNPA0	sp|Q13151|ROA0_HUMAN	Q13151	ROA0_HUMAN	Heterogeneous nuclear ribonucleoprotein A0	TRUE	FALSE
2023-08-05-workflow1-1.15694.15694.3	2023-08-05-workflow1-1.raw	LGIHEDSQNR		3	HSP90AA1	sp|P07900|HS90A_HUMAN	P07900	HS90A_HUMAN	Heat shock protein HSP 90-alpha	TRUE	FALSE
2023-08-05-workflow1-1.15697.15697.2	2023-08-05-workflow1-1.raw	TQIPTQR		2	PSMA1	sp|P25786|PSA1_HUMAN	P25786	PSA1_HUMAN	Proteasome subunit alpha type-1	TRUE	FALSE
2023-08-05-workflow1-1.15704.15704.3	2023-08-05-workflow1-1.raw	HSEAATAQREEWK		3	HNRNPD	sp|Q14103|HNRPD_HUMAN	Q14103	HNRPD_HUMAN	Heterogeneous nuclear ribonucleoprotein D0	TRUE	FALSE
2023-08-05-workflow1-1.15710.15710.2	2023-08-05-workflow1-1.raw	TPDVLKK		2	STIP1	sp|P31948|STIP1_HUMAN	P31948	STIP1_HUMAN	Stress-induced-phosphoprotein 1	TRUE	FALSE
2023-08-05-workflow1-1.15713.15713.2	2023-08-05-workflow1-1.raw	KYIPGTK		2	CYCS	sp|P99999|CYC_HUMAN	P99999	CYC_HUMAN	Cytochrome c	TRUE	FALSE
2023-08-05-workflow1-1.15731.15731.2	2023-08-05-workflow1-1.raw	EAEANLR		2	HECTD1	sp|Q9ULT8|HECD1_HUMAN	Q9ULT8	HECD1_HUMAN	E3 ubiquitin-protein ligase HECTD1	TRUE	FALSE
2023-08-05-workflow1-1.15747.15747.2	2023-08-05-workflow1-1.raw	LGIHEDSQNR		2	HSP90AA1	sp|P07900|HS90A_HUMAN	P07900	HS90A_HUMAN	Heat shock protein HSP 90-alpha	TRUE	FALSE
2023-08-05-workflow1-1.15760.15760.2	2023-08-05-workflow1-1.raw	SQIYGSR		2	XRCC6	sp|P12956|XRCC6_HUMAN	P12956	XRCC6_HUMAN	X-ray repair cross-complementing protein 6	TRUE	FALSE
2023-08-05-workflow1-1.15761.15761.3	2023-08-05-workflow1-1.raw	CKDKQAAAK	C[566]KDKQAAAK	3	ACSS1	sp|Q9NUB1|ACS2L_HUMAN	Q9NUB1	ACS2L_HUMAN	Acetyl-coenzyme A synthetase 2-like, mitochondrial	TRUE	FALSE
2023-08-05-workflow1-1.15768.15768.3	2023-08-05-workflow1-1.raw	SCQNKESNKDDTK	SC[566]QNKESNKDDTK	3	UPF2	sp|Q9HAU5|RENT2_HUMAN	Q9HAU5	RENT2_HUMAN	Regulator of nonsense transcripts 2	TRUE	FALSE
2023-08-05-workflow1-1.15792.15792.3	2023-08-05-workflow1-1.raw	SCQNKESNKDDTK	SC[566]QNKESNKDDTK	3	UPF2	sp|Q9HAU5|RENT2_HUMAN	Q9HAU5	RENT2_HUMAN	Regulator of nonsense transcripts 2	TRUE	FALSE
2023-08-05-workflow1-1.15824.15824.2	2023-08-05-workflow1-1.raw	MQASIEK		2	NPM1	sp|P06748|NPM_HUMAN	P06748	NPM_HUMAN	Nucleophosmin	FALSE	FALSE
2023-08-05-workflow1-1.15825.15825.4	2023-08-05-workflow1-1.raw	SCQNKESNKDDTK	SC[566]QNKESNKDDTK	4	UPF2	sp|Q9HAU5|RENT2_HUMAN	Q9HAU5	RENT2_HUMAN	Regulator of nonsense transcripts 2	TRUE	FALSE
2023-08-05-workflow1-1.15827.15827.3	2023-08-05-workflow1-1.raw	VQVEYKGETK		3	HSPA2	sp|P11142|HSP7C_HUMAN	P54652	HSP72_HUMAN	Heat shock-related 70 kDa protein 2	FALSE	FALSE
2023-08-05-workflow1-1.15838.15838.2	2023-08-05-workflow1-1.raw	PGPTPSGTNVGSSGR		2	SEC61B	sp|P60468|SC61B_HUMAN	P60468	SC61B_HUMAN	Protein transport protein Sec61 subunit beta	TRUE	FALSE
2023-08-05-workflow1-1.15843.15843.2	2023-08-05-workflow1-1.raw	GSGTAEVELKK		2	PKM	sp|P14618|KPYM_HUMAN	P14618	KPYM_HUMAN	Pyruvate kinase PKM	TRUE	FALSE
2023-08-05-workflow1-1.15846.15846.3	2023-08-05-workflow1-1.raw	AHHAACKEEK	AHHAAC[566]KEEK	3	PACSIN2	sp|Q9UNF0|PACN2_HUMAN	Q9UNF0	PACN2_HUMAN	Protein kinase C and casein kinase substrate in neurons protein 2	TRUE	FALSE
2023-08-05-workflow1-1.15848.15848.2	2023-08-05-workflow1-1.raw	YHNVGLSK		2	HNRNPD	sp|Q14103|HNRPD_HUMAN	Q14103	HNRPD_HUMAN	Heterogeneous nuclear ribonucleoprotein D0	TRUE	FALSE
2023-08-05-workflow1-1.15891.15891.2	2023-08-05-workflow1-1.raw	HQPNWSPK		2	ADA	sp|P00813|ADA_HUMAN	P00813	ADA_HUMAN	Adenosine deaminase	TRUE	FALSE
2023-08-05-workflow1-1.15895.15895.2	2023-08-05-workflow1-1.raw	VQVEYKGETK		2	HSPA2	sp|P11142|HSP7C_HUMAN	P54652	HSP72_HUMAN	Heat shock-related 70 kDa protein 2	FALSE	FALSE
2023-08-05-workflow1-1.15896.15896.2	2023-08-05-workflow1-1.raw	YNGLIHRK		2	RPL28	sp|P46779|RL28_HUMAN	P46779	RL28_HUMAN	60S ribosomal protein L28	TRUE	FALSE
2023-08-05-workflow1-1.15897.15897.3	2023-08-05-workflow1-1.raw	SHCHCTNK	SHC[566]HC[160]TNK	3	JMJD1C	sp|Q15652|JHD2C_HUMAN	Q15652	JHD2C_HUMAN	Probable JmjC domain-containing histone demethylation protein 2C	TRUE	FALSE
2023-08-05-workflow1-1.15899.15899.2	2023-08-05-workflow1-1.raw	ENPVYEK		2	RPL5	sp|P46777|RL5_HUMAN	P46777	RL5_HUMAN	60S ribosomal protein L5	TRUE	FALSE
2023-08-05-workflow1-1.15900.15900.2	2023-08-05-workflow1-1.raw	IREEYPDR		2	TUBB2A	sp|P07437|TBB5_HUMAN	Q13885	TBB2A_HUMAN	Tubulin beta-2A chain	FALSE	FALSE
2023-08-05-workflow1-1.15912.15912.3	2023-08-05-workflow1-1.raw	KKLLADQAEAR		3	RPL19	sp|P84098|RL19_HUMAN	P84098	RL19_HUMAN	60S ribosomal protein L19	TRUE	FALSE
2023-08-05-workflow1-1.15956.15956.2	2023-08-05-workflow1-1.raw	AMEAVAAQGK		2	PGAM1	sp|P18669|PGAM1_HUMAN	P18669	PGAM1_HUMAN	Phosphoglycerate mutase 1	FALSE	FALSE
2023-08-05-workflow1-1.15958.15958.2	2023-08-05-workflow1-1.raw	HTLTQIK		2	CCT6A	sp|P40227|TCPZ_HUMAN	P40227	TCPZ_HUMAN	T-complex protein 1 subunit zeta	TRUE	FALSE
2023-08-05-workflow1-1.15964.15964.4	2023-08-05-workflow1-1.raw	MVQEAEKYKAEDEK		4	HSPA8	sp|P11142|HSP7C_HUMAN	P11142	HSP7C_HUMAN	Heat shock cognate 71 kDa protein	TRUE	FALSE
2023-08-05-workflow1-1.15965.15965.2	2023-08-05-workflow1-1.raw	VSSFEEK		2	MDH2	sp|P40926|MDHM_HUMAN	P40926	MDHM_HUMAN	Malate dehydrogenase, mitochondrial	TRUE	FALSE
2023-08-05-workflow1-1.15977.15977.2	2023-08-05-workflow1-1.raw	MGGDIANR		2	PA2G4	sp|Q9UQ80|PA2G4_HUMAN	Q9UQ80	PA2G4_HUMAN	Proliferation-associated protein 2G4	TRUE	FALSE
2023-08-05-workflow1-1.15982.15982.2	2023-08-05-workflow1-1.raw	IIAPPERK		2	ACTA1	sp|P63261|ACTG_HUMAN	P68133	ACTS_HUMAN	Actin, alpha skeletal muscle	FALSE	FALSE
2023-08-05-workflow1-1.15986.15986.3	2023-08-05-workflow1-1.raw	GATYGKPVHHGVNQLK		3	RPL15	sp|P61313|RL15_HUMAN	P61313	RL15_HUMAN	60S ribosomal protein L15	TRUE	FALSE
2023-08-05-workflow1-1.16031.16031.3	2023-08-05-workflow1-1.raw	EGVKFDESEKTK		3	HSP90B1	sp|P14625|ENPL_HUMAN	P14625	ENPL_HUMAN	Endoplasmin	TRUE	FALSE
2023-08-05-workflow1-1.16033.16033.2	2023-08-05-workflow1-1.raw	HQGVMVGMGQK	HQGVM[147]VGMGQK	2	ACTA1	sp|P63261|ACTG_HUMAN	P68133	ACTS_HUMAN	Actin, alpha skeletal muscle	FALSE	FALSE
2023-08-05-workflow1-1.16035.16035.2	2023-08-05-workflow1-1.raw	LSYNTASNK		2	RPL34	sp|P49207|RL34_HUMAN	P49207	RL34_HUMAN	60S ribosomal protein L34	TRUE	FALSE
2023-08-05-workflow1-1.16036.16036.2	2023-08-05-workflow1-1.raw	HFDETVNR		2	RPN1	sp|P04843|RPN1_HUMAN	P04843	RPN1_HUMAN	Dolichyl-diphosphooligosaccharide--protein glycosyltransferase subunit 1	TRUE	FALSE
2023-08-05-workflow1-1.16043.16043.4	2023-08-05-workflow1-1.raw	GATYGKPVHHGVNQLK		4	RPL15	sp|P61313|RL15_HUMAN	P61313	RL15_HUMAN	60S ribosomal protein L15	TRUE	FALSE
2023-08-05-workflow1-1.16049.16049.3	2023-08-05-workflow1-1.raw	LGIHEDSTNR		3	HSP90AB1	sp|P08238|HS90B_HUMAN	P08238	HS90B_HUMAN	Heat shock protein HSP 90-beta	TRUE	FALSE
2023-08-05-workflow1-1.16054.16054.2	2023-08-05-workflow1-1.raw	FQGPDNGQGPK		2	TXNL1	sp|O43396|TXNL1_HUMAN	O43396	TXNL1_HUMAN	Thioredoxin-like protein 1	TRUE	FALSE
2023-08-05-workflow1-1.16084.16084.3	2023-08-05-workflow1-1.raw	RVHPVSTMIK	RVHPVSTM[147]IK	3	LDHA	sp|P00338|LDHA_HUMAN	P00338	LDHA_HUMAN	L-lactate dehydrogenase A chain	TRUE	FALSE
2023-08-05-workflow1-1.16085.16085.2	2023-08-05-workflow1-1.raw	DAVTYTEHAK		2	HIST1H4A	sp|P62805|H4_HUMAN	P62805	H4_HUMAN	Histone H4	TRUE	FALSE
2023-08-05-workflow1-1.16090.16090.4	2023-08-05-workflow1-1.raw	HQCTCGSSSSHPEHAGR	HQC[566]TC[160]GSSSSHPEHAGR	4	HDAC4	sp|P56524|HDAC4_HUMAN	P56524	HDAC4_HUMAN	Histone deacetylase 4	TRUE	FALSE
2023-08-05-workflow1-1.16092.16092.2	2023-08-05-workflow1-1.raw	KTHCSGR	KTHC[566]SGR	2	SNRPC	sp|P09234|RU1C_HUMAN	P09234	RU1C_HUMAN	U1 small nuclear ribonucleoprotein C	TRUE	FALSE
2023-08-05-workflow1-1.16094.16094.3	2023-08-05-workflow1-1.raw	VRVELSNGEKR		3	SRSF3	sp|P84103|SRSF3_HUMAN	P84103	SRSF3_HUMAN	Serine/arginine-rich splicing factor 3	TRUE	FALSE
2023-08-05-workflow1-1.16095.16095.3	2023-08-05-workflow1-1.raw	LGIHEDSTNR		3	HSP90AB1	sp|P08238|HS90B_HUMAN	P08238	HS90B_HUMAN	Heat shock protein HSP 90-beta	TRUE	FALSE
2023-08-05-workflow1-1.16096.16096.2	2023-08-05-workflow1-1.raw	GVITVKDGK		2	HSPD1	sp|P10809|CH60_HUMAN	P10809	CH60_HUMAN	60 kDa heat shock protein, mitochondrial	TRUE	FALSE
2023-08-05-workflow1-1.16106.16106.2	2023-08-05-workflow1-1.raw	TELADKVTK		2	MYH9	sp|P35579|MYH9_HUMAN	P35579	MYH9_HUMAN	Myosin-9	TRUE	FALSE
2023-08-05-workflow1-1.16112.16112.3	2023-08-05-workflow1-1.raw	KDCDKEK	KDC[566]DKEK	3	PUM3	sp|Q15397|PUM3_HUMAN	Q15397	PUM3_HUMAN	Pumilio homolog 3	TRUE	FALSE
2023-08-05-workflow1-1.16116.16116.3	2023-08-05-workflow1-1.raw	KYELGRPAANTK		3	RPS8	sp|P62241|RS8_HUMAN	P62241	RS8_HUMAN	40S ribosomal protein S8	TRUE	FALSE
2023-08-05-workflow1-1.16151.16151.3	2023-08-05-workflow1-1.raw	TSEHCEKEK	TSEHC[566]EKEK	3	BOD1L1	sp|Q8NFC6|BD1L1_HUMAN	Q8NFC6	BD1L1_HUMAN	Biorientation of chromosomes in cell division protein 1-like 1	TRUE	FALSE
2023-08-05-workflow1-1.16161.16161.2	2023-08-05-workflow1-1.raw	LGIHEDSTNR		2	HSP90AB1	sp|P08238|HS90B_HUMAN	P08238	HS90B_HUMAN	Heat shock protein HSP 90-beta	TRUE	FALSE
2023-08-05-workflow1-1.16175.16175.2	2023-08-05-workflow1-1.raw	KVAPAPAVVK		2	RPL7A	sp|P62424|RL7A_HUMAN	P62424	RL7A_HUMAN	60S ribosomal protein L7a	TRUE	FALSE
2023-08-05-workflow1-1.16177.16177.2	2023-08-05-workflow1-1.raw	TVIVKGPR		2	RPL9	sp|P32969|RL9_HUMAN	P32969	RL9_HUMAN	60S ribosomal protein L9	TRUE	FALSE
2023-08-05-workflow1-1.16185.16185.2	2023-08-05-workflow1-1.raw	HQGVMVGMGQK	HQGVM[147]VGMGQK	2	ACTA1	sp|P63261|ACTG_HUMAN	P68133	ACTS_HUMAN	Actin, alpha skeletal muscle	FALSE	FALSE
2023-08-05-workflow1-1.16189.16189.3	2023-08-05-workflow1-1.raw	AVTEQGHELSNEER		3	YWHAB	sp|P31946|1433B_HUMAN	P31946	1433B_HUMAN	14-3-3 protein beta/alpha	TRUE	FALSE
2023-08-05-workflow1-1.16215.16215.3	2023-08-05-workflow1-1.raw	DCGKNTANKK	DC[566]GKNTANKK	3	RANBP9	sp|Q96S59|RANB9_HUMAN	Q96S59	RANB9_HUMAN	Ran-binding protein 9	TRUE	FALSE
2023-08-05-workflow1-1.16216.16216.3	2023-08-05-workflow1-1.raw	AGGSRQDCHEK	AGGSRQDC[566]HEK	3	ADSL	sp|P30566|PUR8_HUMAN	P30566	PUR8_HUMAN	Adenylosuccinate lyase	TRUE	FALSE
2023-08-05-workflow1-1.16221.16221.3	2023-08-05-workflow1-1.raw	DCGKNTANKK	DC[566]GKNTANKK	3	RANBP9	sp|Q96S59|RANB9_HUMAN	Q96S59	RANB9_HUMAN	Ran-binding protein 9	TRUE	FALSE
2023-08-05-workflow1-1.16224.16224.4	2023-08-05-workflow1-1.raw	CQPEANKPTHNNRR	C[566]QPEANKPTHNNRR	4	LARP1B	sp|Q659C4|LAR1B_HUMAN	Q659C4	LAR1B_HUMAN	La-related protein 1B	TRUE	FALSE
2023-08-05-workflow1-1.16226.16226.3	2023-08-05-workflow1-1.raw	MKNHHCK	MKNHHC[566]K	3	SMARCA4	sp|P51532|SMCA4_HUMAN	P51532	SMCA4_HUMAN	Transcription activator BRG1	FALSE	FALSE
2023-08-05-workflow1-1.16238.16238.3	2023-08-05-workflow1-1.raw	HRAQVIYTR		3	RPS25	sp|P62851|RS25_HUMAN	P62851	RS25_HUMAN	40S ribosomal protein S25	TRUE	FALSE
2023-08-05-workflow1-1.16271.16271.2	2023-08-05-workflow1-1.raw	WKTMSAK		2	HMGB1	sp|P09429|HMGB1_HUMAN	P09429	HMGB1_HUMAN	High mobility group protein B1	FALSE	FALSE
2023-08-05-workflow1-1.16295.16295.4	2023-08-05-workflow1-1.raw	AESSQTCHSEQGDKK	AESSQTC[566]HSEQGDKK	4	RECQL	sp|P46063|RECQ1_HUMAN	P46063	RECQ1_HUMAN	ATP-dependent DNA helicase Q1	TRUE	FALSE
2023-08-05-workflow1-1.16296.16296.3	2023-08-05-workflow1-1.raw	ATAPQTQHVSPMR		3	EEF1D	sp|P29692|EF1D_HUMAN	P29692	EF1D_HUMAN	Elongation factor 1-delta	TRUE	FALSE
2023-08-05-workflow1-1.16347.16347.3	2023-08-05-workflow1-1.raw	AESSQTCHSEQGDKK	AESSQTC[566]HSEQGDKK	3	RECQL	sp|P46063|RECQ1_HUMAN	P46063	RECQ1_HUMAN	ATP-dependent DNA helicase Q1	TRUE	FALSE
2023-08-05-workflow1-1.16350.16350.2	2023-08-05-workflow1-1.raw	ANPFGGASHAK		2	RPS23	sp|P62266|RS23_HUMAN	P62266	RS23_HUMAN	40S ribosomal protein S23	TRUE	FALSE
2023-08-05-workflow1-1.16353.16353.3	2023-08-05-workflow1-1.raw	KNEDCEKGNDSK	KNEDC[566]EKGNDSK	3	NOL7	sp|Q9UMY1|NOL7_HUMAN	Q9UMY1	NOL7_HUMAN	Nucleolar protein 7	TRUE	FALSE
2023-08-05-workflow1-1.16362.16362.2	2023-08-05-workflow1-1.raw	KFAADAVK		2	TALDO1	sp|P37837|TALDO_HUMAN	P37837	TALDO_HUMAN	Transaldolase	TRUE	FALSE
2023-08-05-workflow1-1.16367.16367.2	2023-08-05-workflow1-1.raw	GKPHCSR	GKPHC[566]SR	2	RPL6	sp|Q02878|RL6_HUMAN	Q02878	RL6_HUMAN	60S ribosomal protein L6	TRUE	FALSE
2023-08-05-workflow1-1.16368.16368.3	2023-08-05-workflow1-1.raw	RASCTSSTSGSKR	RASC[566]TSSTSGSKR	3	GYS1	sp|P13807|GYS1_HUMAN	P13807	GYS1_HUMAN	Glycogen [starch] synthase, muscle	TRUE	FALSE
2023-08-05-workflow1-1.16375.16375.3	2023-08-05-workflow1-1.raw	RLQSIGTENTEENRR		3	ALDOA	sp|P04075|ALDOA_HUMAN	P04075	ALDOA_HUMAN	Fructose-bisphosphate aldolase A	TRUE	FALSE
2023-08-05-workflow1-1.16400.16400.3	2023-08-05-workflow1-1.raw	AESSQTCHSEQGDKK	AESSQTC[566]HSEQGDKK	3	RECQL	sp|P46063|RECQ1_HUMAN	P46063	RECQ1_HUMAN	ATP-dependent DNA helicase Q1	TRUE	FALSE
2023-08-05-workflow1-1.16429.16429.3	2023-08-05-workflow1-1.raw	SESPKEPEQLR		3	HNRNPA1	sp|P09651|ROA1_HUMAN	P09651	ROA1_HUMAN	Heterogeneous nuclear ribonucleoprotein A1	TRUE	FALSE
2023-08-05-workflow1-1.16432.16432.2	2023-08-05-workflow1-1.raw	FHVEEEGK		2	PGK1	sp|P00558|PGK1_HUMAN	P00558	PGK1_HUMAN	Phosphoglycerate kinase 1	FALSE	FALSE
2023-08-05-workflow1-1.16434.16434.3	2023-08-05-workflow1-1.raw	CNQTDHHR	C[566]NQTDHHR	3	FBXO31	sp|Q5XUX0|FBX31_HUMAN	Q5XUX0	FBX31_HUMAN	F-box only protein 31	TRUE	FALSE
2023-08-05-workflow1-1.16441.16441.2	2023-08-05-workflow1-1.raw	CTKPDRK	C[566]TKPDRK	2	SEC61G	sp|P60059|SC61G_HUMAN	P60059	SC61G_HUMAN	Protein transport protein Sec61 subunit gamma	TRUE	FALSE
2023-08-05-workflow1-1.16449.16449.4	2023-08-05-workflow1-1.raw	KPLTSSSAAPQRPISTQR		4	MAPRE1	sp|Q15691|MARE1_HUMAN	Q15691	MARE1_HUMAN	Microtubule-associated protein RP/EB family member 1	TRUE	FALSE
2023-08-05-workflow1-1.16476.16476.2	2023-08-05-workflow1-1.raw	TIEKFEK		2	EEF1A2	sp|P68104|EF1A1_HUMAN	Q05639	EF1A2_HUMAN	Elongation factor 1-alpha 2	FALSE	FALSE
2023-08-05-workflow1-1.16480.16480.3	2023-08-05-workflow1-1.raw	KRCPSQSSSR	KRC[566]PSQSSSR	3	LARP1	sp|Q6PKG0|LARP1_HUMAN	Q6PKG0	LARP1_HUMAN	La-related protein 1	TRUE	FALSE
2023-08-05-workflow1-1.16485.16485.2	2023-08-05-workflow1-1.raw	ISTVVSSK		2	SRP14	sp|P37108|SRP14_HUMAN	P37108	SRP14_HUMAN	Signal recognition particle 14 kDa protein	TRUE	FALSE
2023-08-05-workflow1-1.16501.16501.3	2023-08-05-workflow1-1.raw	KPLTSSSAAPQRPISTQR		3	MAPRE1	sp|Q15691|MARE1_HUMAN	Q15691	MARE1_HUMAN	Microtubule-associated protein RP/EB family member 1	TRUE	FALSE
2023-08-05-workflow1-1.16507.16507.3	2023-08-05-workflow1-1.raw	LQALKDTANR		3	TKT	sp|P29401|TKT_HUMAN	P29401	TKT_HUMAN	Transketolase	TRUE	FALSE
2023-08-05-workflow1-1.16523.16523.2	2023-08-05-workflow1-1.raw	TIEKFEK		2	EEF1A2	sp|P68104|EF1A1_HUMAN	Q05639	EF1A2_HUMAN	Elongation factor 1-alpha 2	FALSE	FALSE
2023-08-05-workflow1-1.16547.16547.2	2023-08-05-workflow1-1.raw	RASAILR		2	RPL28	sp|P46779|RL28_HUMAN	P46779	RL28_HUMAN	60S ribosomal protein L28	TRUE	FALSE
2023-08-05-workflow1-1.16549.16549.2	2023-08-05-workflow1-1.raw	DYNVTANSK		2	LDHA	sp|P00338|LDHA_HUMAN	P00338	LDHA_HUMAN	L-lactate dehydrogenase A chain	TRUE	FALSE
2023-08-05-workflow1-1.16559.16559.3	2023-08-05-workflow1-1.raw	SGSMDPSGAHPSVR		3	KHDRBS1	sp|Q07666|KHDR1_HUMAN	Q07666	KHDR1_HUMAN	KH domain-containing, RNA-binding, signal transduction-associated protein 1	TRUE	FALSE
2023-08-05-workflow1-1.16563.16563.2	2023-08-05-workflow1-1.raw	AYAQGISR		2	CS	sp|O75390|CISY_HUMAN	O75390	CISY_HUMAN	Citrate synthase, mitochondrial	TRUE	FALSE
2023-08-05-workflow1-1.16567.16567.2	2023-08-05-workflow1-1.raw	VFLKNEK		2	PPA1	sp|Q15181|IPYR_HUMAN	Q15181	IPYR_HUMAN	Inorganic pyrophosphatase	TRUE	FALSE
2023-08-05-workflow1-1.16578.16578.2	2023-08-05-workflow1-1.raw	DYNVTANSK		2	LDHA	sp|P00338|LDHA_HUMAN	P00338	LDHA_HUMAN	L-lactate dehydrogenase A chain	TRUE	FALSE
2023-08-05-workflow1-1.16615.16615.2	2023-08-05-workflow1-1.raw	HQPTAIIAK		2	TKT	sp|P29401|TKT_HUMAN	P29401	TKT_HUMAN	Transketolase	TRUE	FALSE
2023-08-05-workflow1-1.16620.16620.2	2023-08-05-workflow1-1.raw	LVIGDHK		2	SMAP	sp|O00193|SMAP_HUMAN	O00193	SMAP_HUMAN	Small acidic protein	TRUE	FALSE
2023-08-05-workflow1-1.16625.16625.2	2023-08-05-workflow1-1.raw	THLTSLK		2	TSN	sp|Q15631|TSN_HUMAN	Q15631	TSN_HUMAN	Translin	TRUE	FALSE
2023-08-05-workflow1-1.16626.16626.3	2023-08-05-workflow1-1.raw	RCGAQDKEHPR	RC[566]GAQDKEHPR	3	APIP	sp|Q96GX9|MTNB_HUMAN	Q96GX9	MTNB_HUMAN	Methylthioribulose-1-phosphate dehydratase	TRUE	FALSE
2023-08-05-workflow1-1.16649.16649.4	2023-08-05-workflow1-1.raw	SSFSHYSGLKHEDKR		4	SERBP1	sp|Q8NC51|PAIRB_HUMAN	Q8NC51	PAIRB_HUMAN	Plasminogen activator inhibitor 1 RNA-binding protein	TRUE	FALSE
2023-08-05-workflow1-1.16652.16652.2	2023-08-05-workflow1-1.raw	EVVEEAENGR		2	PTMA	sp|P06454|PTMA_HUMAN	P06454	PTMA_HUMAN	Prothymosin alpha	TRUE	FALSE
2023-08-05-workflow1-1.16711.16711.2	2023-08-05-workflow1-1.raw	NSPLVSR		2	MDH2	sp|P40926|MDHM_HUMAN	P40926	MDHM_HUMAN	Malate dehydrogenase, mitochondrial	TRUE	FALSE
2023-08-05-workflow1-1.16714.16714.2	2023-08-05-workflow1-1.raw	NSPLVSR		2	MDH2	sp|P40926|MDHM_HUMAN	P40926	MDHM_HUMAN	Malate dehydrogenase, mitochondrial	TRUE	FALSE
2023-08-05-workflow1-1.16725.16725.2	2023-08-05-workflow1-1.raw	KGESGQSWPR		2	PTGES3	sp|Q15185|TEBP_HUMAN	Q15185	TEBP_HUMAN	Prostaglandin E synthase 3	TRUE	FALSE
2023-08-05-workflow1-1.16758.16758.2	2023-08-05-workflow1-1.raw	EVSTYIKK		2	EEF1A1	sp|P68104|EF1A1_HUMAN	P68104	EF1A1_HUMAN	Elongation factor 1-alpha 1	TRUE	FALSE
2023-08-05-workflow1-1.16781.16781.2	2023-08-05-workflow1-1.raw	NIIHGSDSVK		2	NME2	sp|P22392|NDKB_HUMAN	P22392	NDKB_HUMAN	Nucleoside diphosphate kinase B	TRUE	FALSE
2023-08-05-workflow1-1.16787.16787.2	2023-08-05-workflow1-1.raw	GSSNSYAIK		2	RPS5	sp|P46782|RS5_HUMAN	P46782	RS5_HUMAN	40S ribosomal protein S5	TRUE	FALSE
2023-08-05-workflow1-1.16790.16790.3	2023-08-05-workflow1-1.raw	KPSGSGDQSKPNCTK	KPSGSGDQSKPNC[566]TK	3	DNAJB14	sp|Q8TBM8|DJB14_HUMAN	Q8TBM8	DJB14_HUMAN	DnaJ homolog subfamily B member 14	TRUE	FALSE
2023-08-05-workflow1-1.16797.16797.2	2023-08-05-workflow1-1.raw	GPLATGGIKK		2	TMA7	sp|Q9Y2S6|TMA7_HUMAN	Q9Y2S6	TMA7_HUMAN	Translation machinery-associated protein 7	TRUE	FALSE
2023-08-05-workflow1-1.16798.16798.3	2023-08-05-workflow1-1.raw	ACTTEAHKQR	AC[566]TTEAHKQR	3	TAF12	sp|Q16514|TAF12_HUMAN	Q16514	TAF12_HUMAN	Transcription initiation factor TFIID subunit 12	TRUE	FALSE
2023-08-05-workflow1-1.16800.16800.3	2023-08-05-workflow1-1.raw	KTGQAPGYSYTAANK		3	CYCS	sp|P99999|CYC_HUMAN	P99999	CYC_HUMAN	Cytochrome c	TRUE	FALSE
2023-08-05-workflow1-1.16821.16821.3	2023-08-05-workflow1-1.raw	KKVHPAVVIR		3	RPL23	sp|P62829|RL23_HUMAN	P62829	RL23_HUMAN	60S ribosomal protein L23	TRUE	FALSE
2023-08-05-workflow1-1.16831.16831.3	2023-08-05-workflow1-1.raw	CNNSKPK	C[566]NNSKPK	3	PTPN11	sp|Q06124|PTN11_HUMAN	Q06124	PTN11_HUMAN	Tyrosine-protein phosphatase non-receptor type 11	TRUE	FALSE
2023-08-05-workflow1-1.16832.16832.2	2023-08-05-workflow1-1.raw	SGCKNEK	SGC[566]KNEK	2	DYNC1H1	sp|Q14204|DYHC1_HUMAN	Q14204	DYHC1_HUMAN	Cytoplasmic dynein 1 heavy chain 1	TRUE	FALSE
2023-08-05-workflow1-1.16836.16836.2	2023-08-05-workflow1-1.raw	CNNSKPK	C[566]NNSKPK	2	PTPN11	sp|Q06124|PTN11_HUMAN	Q06124	PTN11_HUMAN	Tyrosine-protein phosphatase non-receptor type 11	TRUE	FALSE
2023-08-05-workflow1-1.16844.16844.2	2023-08-05-workflow1-1.raw	GGSLPKVEAK		2	NPM1	sp|P06748|NPM_HUMAN	P06748	NPM_HUMAN	Nucleophosmin	TRUE	FALSE
2023-08-05-workflow1-1.16845.16845.3	2023-08-05-workflow1-1.raw	ACTTEAHKQR	AC[566]TTEAHKQR	3	TAF12	sp|Q16514|TAF12_HUMAN	Q16514	TAF12_HUMAN	Transcription initiation factor TFIID subunit 12	TRUE	FALSE
2023-08-05-workflow1-1.16846.16846.3	2023-08-05-workflow1-1.raw	KTGQAPGYSYTAANK		3	CYCS	sp|P99999|CYC_HUMAN	P99999	CYC_HUMAN	Cytochrome c	TRUE	FALSE
2023-08-05-workflow1-1.16853.16853.2	2023-08-05-workflow1-1.raw	DANGNSFATR		2	RPS4Y2	sp|P62701|RS4X_HUMAN	Q8TD47	RS4Y2_HUMAN	40S ribosomal protein S4, Y isoform 2	FALSE	FALSE
2023-08-05-workflow1-1.16858.16858.2	2023-08-05-workflow1-1.raw	DSYVGDEAQSK		2	ACTA1	sp|P63261|ACTG_HUMAN	P68133	ACTS_HUMAN	Actin, alpha skeletal muscle	FALSE	FALSE
2023-08-05-workflow1-1.16861.16861.3	2023-08-05-workflow1-1.raw	RFEKPLEEK		3	SERBP1	sp|Q8NC51|PAIRB_HUMAN	Q8NC51	PAIRB_HUMAN	Plasminogen activator inhibitor 1 RNA-binding protein	TRUE	FALSE
2023-08-05-workflow1-1.16862.16862.2	2023-08-05-workflow1-1.raw	CNNSKPK	C[566]NNSKPK	2	PTPN11	sp|Q06124|PTN11_HUMAN	Q06124	PTN11_HUMAN	Tyrosine-protein phosphatase non-receptor type 11	TRUE	FALSE
2023-08-05-workflow1-1.16864.16864.3	2023-08-05-workflow1-1.raw	KPSGSGDQSKPNCTK	KPSGSGDQSKPNC[566]TK	3	DNAJB14	sp|Q8TBM8|DJB14_HUMAN	Q8TBM8	DJB14_HUMAN	DnaJ homolog subfamily B member 14	TRUE	FALSE
2023-08-05-workflow1-1.16865.16865.2	2023-08-05-workflow1-1.raw	INYTEGR		2	GPI	sp|P06744|G6PI_HUMAN	P06744	G6PI_HUMAN	Glucose-6-phosphate isomerase	TRUE	FALSE
2023-08-05-workflow1-1.16875.16875.3	2023-08-05-workflow1-1.raw	AHGDTQHCR	AHGDTQHC[566]R	3	SART3	sp|Q15020|SART3_HUMAN	Q15020	SART3_HUMAN	Squamous cell carcinoma antigen recognized by T-cells 3	TRUE	FALSE
2023-08-05-workflow1-1.16913.16913.2	2023-08-05-workflow1-1.raw	CTNSEKK	C[566]TNSEKK	2	FAM76A	sp|Q5HYJ3|FA76B_HUMAN	Q8TAV0	FA76A_HUMAN	Protein FAM76A	FALSE	FALSE
2023-08-05-workflow1-1.16962.16962.2	2023-08-05-workflow1-1.raw	MIYASSK		2	CFL1	sp|P23528|COF1_HUMAN	P23528	COF1_HUMAN	Cofilin-1	FALSE	FALSE
2023-08-05-workflow1-1.16965.16965.2	2023-08-05-workflow1-1.raw	IVEMSTSK		2	EIF5A	sp|P63241|IF5A1_HUMAN	P63241	IF5A1_HUMAN	Eukaryotic translation initiation factor 5A-1	FALSE	FALSE
2023-08-05-workflow1-1.16966.16966.2	2023-08-05-workflow1-1.raw	GANPVEIRR		2	HSPD1	sp|P10809|CH60_HUMAN	P10809	CH60_HUMAN	60 kDa heat shock protein, mitochondrial	TRUE	FALSE
2023-08-05-workflow1-1.16970.16970.3	2023-08-05-workflow1-1.raw	ANGTTVHVGIHPSK		3	RPL26	sp|P61254|RL26_HUMAN	P61254	RL26_HUMAN	60S ribosomal protein L26	FALSE	FALSE
2023-08-05-workflow1-1.16971.16971.3	2023-08-05-workflow1-1.raw	MRAEDGENYDIKK		3	TBCA	sp|O75347|TBCA_HUMAN	O75347	TBCA_HUMAN	Tubulin-specific chaperone A	TRUE	FALSE
2023-08-05-workflow1-1.16978.16978.3	2023-08-05-workflow1-1.raw	HVEAVAYYKK		3	SGTA	sp|O43765|SGTA_HUMAN	O43765	SGTA_HUMAN	Small glutamine-rich tetratricopeptide repeat-containing protein alpha	TRUE	FALSE
2023-08-05-workflow1-1.16979.16979.2	2023-08-05-workflow1-1.raw	GAFGKPQGTVAR		2	RPL10	sp|P27635|RL10_HUMAN	P27635	RL10_HUMAN	60S ribosomal protein L10	FALSE	FALSE
2023-08-05-workflow1-1.17031.17031.3	2023-08-05-workflow1-1.raw	LQSIGTENTEENRR		3	ALDOA	sp|P04075|ALDOA_HUMAN	P04075	ALDOA_HUMAN	Fructose-bisphosphate aldolase A	TRUE	FALSE
2023-08-05-workflow1-1.17037.17037.3	2023-08-05-workflow1-1.raw	CQEHSKESPAR	C[566]QEHSKESPAR	3	ANLN	sp|Q9NQW6|ANLN_HUMAN	Q9NQW6	ANLN_HUMAN	Anillin	TRUE	FALSE
2023-08-05-workflow1-1.17041.17041.3	2023-08-05-workflow1-1.raw	RETCEHSSEAK	RETC[566]EHSSEAK	3	SSBP2	sp|P81877|SSBP2_HUMAN	P81877	SSBP2_HUMAN	Single-stranded DNA-binding protein 2	TRUE	FALSE
2023-08-05-workflow1-1.17047.17047.2	2023-08-05-workflow1-1.raw	APGFGDNR		2	HSPD1	sp|P10809|CH60_HUMAN	P10809	CH60_HUMAN	60 kDa heat shock protein, mitochondrial	TRUE	FALSE
2023-08-05-workflow1-1.17050.17050.2	2023-08-05-workflow1-1.raw	VGGTSDVEVNEK		2	HSPD1	sp|P10809|CH60_HUMAN	P10809	CH60_HUMAN	60 kDa heat shock protein, mitochondrial	TRUE	FALSE
2023-08-05-workflow1-1.17059.17059.2	2023-08-05-workflow1-1.raw	GHLENNPALEK		2	RPLP0	sp|P05388|RLA0_HUMAN	P05388	RLA0_HUMAN	60S acidic ribosomal protein P0	TRUE	FALSE
2023-08-05-workflow1-1.17081.17081.2	2023-08-05-workflow1-1.raw	LQSIGTENTEENRR		2	ALDOA	sp|P04075|ALDOA_HUMAN	P04075	ALDOA_HUMAN	Fructose-bisphosphate aldolase A	TRUE	FALSE
2023-08-05-workflow1-1.17091.17091.4	2023-08-05-workflow1-1.raw	YGQNCHKGPPHSK	YGQNC[566]HKGPPHSK	4	PPM1G	sp|O15355|PPM1G_HUMAN	O15355	PPM1G_HUMAN	Protein phosphatase 1G	TRUE	FALSE
2023-08-05-workflow1-1.17092.17092.3	2023-08-05-workflow1-1.raw	YGQNCHKGPPHSK	YGQNC[566]HKGPPHSK	3	PPM1G	sp|O15355|PPM1G_HUMAN	O15355	PPM1G_HUMAN	Protein phosphatase 1G	TRUE	FALSE
2023-08-05-workflow1-1.17109.17109.3	2023-08-05-workflow1-1.raw	YGQNCHKGPPHSK	YGQNC[566]HKGPPHSK	3	PPM1G	sp|O15355|PPM1G_HUMAN	O15355	PPM1G_HUMAN	Protein phosphatase 1G	TRUE	FALSE
2023-08-05-workflow1-1.17111.17111.4	2023-08-05-workflow1-1.raw	VLATVTKPVGGDKNGGTR		4	RPL6	sp|Q02878|RL6_HUMAN	Q02878	RL6_HUMAN	60S ribosomal protein L6	TRUE	FALSE
2023-08-05-workflow1-1.17114.17114.2	2023-08-05-workflow1-1.raw	EQLAALKK		2	ATP5IF1	sp|Q9UII2|ATIF1_HUMAN	Q9UII2	ATIF1_HUMAN	ATPase inhibitor, mitochondrial	TRUE	FALSE
2023-08-05-workflow1-1.17123.17123.2	2023-08-05-workflow1-1.raw	SIAKEGFEK		2	HSPD1	sp|P10809|CH60_HUMAN	P10809	CH60_HUMAN	60 kDa heat shock protein, mitochondrial	TRUE	FALSE
2023-08-05-workflow1-1.17143.17143.4	2023-08-05-workflow1-1.raw	AESSQTCHSEQGDKKMEEK	AESSQTC[566]HSEQGDKKMEEK	4	RECQL	sp|P46063|RECQ1_HUMAN	P46063	RECQ1_HUMAN	ATP-dependent DNA helicase Q1	TRUE	FALSE
2023-08-05-workflow1-1.17153.17153.2	2023-08-05-workflow1-1.raw	QAFPNTNR		2	EEF1G	sp|P26641|EF1G_HUMAN	P26641	EF1G_HUMAN	Elongation factor 1-gamma	TRUE	FALSE
2023-08-05-workflow1-1.17169.17169.5	2023-08-05-workflow1-1.raw	AESSQTCHSEQGDKKMEEK	AESSQTC[566]HSEQGDKKMEEK	5	RECQL	sp|P46063|RECQ1_HUMAN	P46063	RECQ1_HUMAN	ATP-dependent DNA helicase Q1	TRUE	FALSE
2023-08-05-workflow1-1.17173.17173.2	2023-08-05-workflow1-1.raw	NISFNDKK		2	EZR	sp|P26038|MOES_HUMAN	P15311	EZRI_HUMAN	Ezrin	FALSE	FALSE
2023-08-05-workflow1-1.17192.17192.2	2023-08-05-workflow1-1.raw	QAFPNTNR		2	EEF1G	sp|P26641|EF1G_HUMAN	P26641	EF1G_HUMAN	Elongation factor 1-gamma	TRUE	FALSE
2023-08-05-workflow1-1.17202.17202.3	2023-08-05-workflow1-1.raw	DCEESSHKK	DC[566]EESSHKK	3	FRA10AC1	sp|Q70Z53|F10C1_HUMAN	Q70Z53	F10C1_HUMAN	Protein FRA10AC1	TRUE	FALSE
2023-08-05-workflow1-1.17209.17209.3	2023-08-05-workflow1-1.raw	KCNTDQAGRPK	KC[566]NTDQAGRPK	3	MCM5	sp|P33992|MCM5_HUMAN	P33992	MCM5_HUMAN	DNA replication licensing factor MCM5	TRUE	FALSE
2023-08-05-workflow1-1.17213.17213.2	2023-08-05-workflow1-1.raw	ITITNDK		2	HSPA1B	sp|P11142|HSP7C_HUMAN	P0DMV9	HS71B_HUMAN	Heat shock 70 kDa protein 1B	FALSE	FALSE
2023-08-05-workflow1-1.17215.17215.3	2023-08-05-workflow1-1.raw	KEGDPRILTNVK		3	RPL23A	Reverse_sp|P62750|RL23A_HUMAN	P62750	RL23A_HUMAN	60S ribosomal protein L23a	TRUE	FALSE
2023-08-05-workflow1-1.17229.17229.2	2023-08-05-workflow1-1.raw	KSDPVVSYR		2	EEF2	sp|P13639|EF2_HUMAN	P13639	EF2_HUMAN	Elongation factor 2	TRUE	FALSE
2023-08-05-workflow1-1.17240.17240.2	2023-08-05-workflow1-1.raw	HYTNASDGLCTR	HYTNASDGLC[160]TR	2	LCK	sp|P06239|LCK_HUMAN	P06239	LCK_HUMAN	Tyrosine-protein kinase Lck	TRUE	FALSE
2023-08-05-workflow1-1.17246.17246.3	2023-08-05-workflow1-1.raw	KSEDCSGEGKDQR	KSEDC[566]SGEGKDQR	3	TMIGD2	sp|Q96BF3|TMIG2_HUMAN	Q96BF3	TMIG2_HUMAN	Transmembrane and immunoglobulin domain-containing protein 2	TRUE	FALSE
2023-08-05-workflow1-1.17253.17253.2	2023-08-05-workflow1-1.raw	CGVISPR	C[160]GVISPR	2	RPS15A	sp|P62244|RS15A_HUMAN	P62244	RS15A_HUMAN	40S ribosomal protein S15a	TRUE	FALSE
2023-08-05-workflow1-1.17269.17269.3	2023-08-05-workflow1-1.raw	QCKEEPKEEK	QC[566]KEEPKEEK	3	SYMPK	sp|Q92797|SYMPK_HUMAN	Q92797	SYMPK_HUMAN	Symplekin	TRUE	FALSE
2023-08-05-workflow1-1.17272.17272.2	2023-08-05-workflow1-1.raw	NTLQLHR		2	RPL15	sp|P61313|RL15_HUMAN	P61313	RL15_HUMAN	60S ribosomal protein L15	TRUE	FALSE
2023-08-05-workflow1-1.17286.17286.4	2023-08-05-workflow1-1.raw	KRPCGPGEHGQR	KRPC[566]GPGEHGQR	4	SPOUT1	sp|Q5T280|CI114_HUMAN	Q5T280	CI114_HUMAN	Putative methyltransferase C9orf114	TRUE	FALSE
2023-08-05-workflow1-1.17319.17319.3	2023-08-05-workflow1-1.raw	TKVVVTMEHSAK		3	OXCT1	sp|P55809|SCOT1_HUMAN	P55809	SCOT1_HUMAN	Succinyl-CoA:3-ketoacid coenzyme A transferase 1, mitochondrial	TRUE	FALSE
2023-08-05-workflow1-1.17322.17322.3	2023-08-05-workflow1-1.raw	KVCASGKR	KVC[566]ASGKR	3	PPP2R2A	sp|P63151|2ABA_HUMAN	P63151	2ABA_HUMAN	Serine/threonine-protein phosphatase 2A 55 kDa regulatory subunit B alpha isoform	TRUE	FALSE
2023-08-05-workflow1-1.17326.17326.2	2023-08-05-workflow1-1.raw	MGANNLER		2	HNRNPM	sp|P52272|HNRPM_HUMAN	P52272	HNRPM_HUMAN	Heterogeneous nuclear ribonucleoprotein M	TRUE	FALSE
2023-08-05-workflow1-1.17332.17332.2	2023-08-05-workflow1-1.raw	KCQQAEK	KC[566]QQAEK	2	STIP1	sp|P31948|STIP1_HUMAN	P31948	STIP1_HUMAN	Stress-induced-phosphoprotein 1	TRUE	FALSE
2023-08-05-workflow1-1.17364.17364.3	2023-08-05-workflow1-1.raw	HCNSQNGER	HC[566]NSQNGER	3	ACOT7	sp|O00154|BACH_HUMAN	O00154	BACH_HUMAN	Cytosolic acyl coenzyme A thioester hydrolase	TRUE	FALSE
2023-08-05-workflow1-1.17366.17366.3	2023-08-05-workflow1-1.raw	QNDSSSHCQK	QNDSSSHC[566]QK	3	POLR2M	sp|P0CAP2|GRL1A_HUMAN	P0CAP2	GRL1A_HUMAN	DNA-directed RNA polymerase II subunit GRINL1A	TRUE	FALSE
2023-08-05-workflow1-1.17377.17377.2	2023-08-05-workflow1-1.raw	HCNSQNGER	HC[566]NSQNGER	2	ACOT7	sp|O00154|BACH_HUMAN	O00154	BACH_HUMAN	Cytosolic acyl coenzyme A thioester hydrolase	TRUE	FALSE
2023-08-05-workflow1-1.17385.17385.2	2023-08-05-workflow1-1.raw	LSVDYGKK		2	TUBA1A	sp|Q9BQE3|TBA1C_HUMAN	Q71U36	TBA1A_HUMAN	Tubulin alpha-1A chain	FALSE	FALSE
2023-08-05-workflow1-1.17402.17402.2	2023-08-05-workflow1-1.raw	EVYQQQQYGSGGR		2	HNRNPAB	sp|Q99729|ROAA_HUMAN	Q99729	ROAA_HUMAN	Heterogeneous nuclear ribonucleoprotein A/B	TRUE	FALSE
2023-08-05-workflow1-1.17414.17414.2	2023-08-05-workflow1-1.raw	HCNSQNGER	HC[566]NSQNGER	2	ACOT7	sp|O00154|BACH_HUMAN	O00154	BACH_HUMAN	Cytosolic acyl coenzyme A thioester hydrolase	TRUE	FALSE
2023-08-05-workflow1-1.17437.17437.3	2023-08-05-workflow1-1.raw	LLTHHKDHFTK		3	CCT2	sp|P78371|TCPB_HUMAN	P78371	TCPB_HUMAN	T-complex protein 1 subunit beta	TRUE	FALSE
2023-08-05-workflow1-1.17458.17458.2	2023-08-05-workflow1-1.raw	TLDGFKK		2	P4HB	sp|P07237|PDIA1_HUMAN	P07237	PDIA1_HUMAN	Protein disulfide-isomerase	TRUE	FALSE
2023-08-05-workflow1-1.17471.17471.4	2023-08-05-workflow1-1.raw	GCSHPGGSADGPAKK	GC[566]SHPGGSADGPAKK	4	XPC	sp|Q01831|XPC_HUMAN	Q01831	XPC_HUMAN	DNA repair protein complementing XP-C cells	TRUE	FALSE
2023-08-05-workflow1-1.17486.17486.4	2023-08-05-workflow1-1.raw	KKTATAVAHCK	KKTATAVAHC[566]K	4	RPS16	sp|P62249|RS16_HUMAN	P62249	RS16_HUMAN	40S ribosomal protein S16	TRUE	FALSE
2023-08-05-workflow1-1.17512.17512.2	2023-08-05-workflow1-1.raw	IEEELGSK		2	ENO1	sp|P06733|ENOA_HUMAN	P06733	ENOA_HUMAN	Alpha-enolase	TRUE	FALSE
2023-08-05-workflow1-1.17552.17552.3	2023-08-05-workflow1-1.raw	KVAECQRK	KVAEC[566]QRK	3	CDC37	sp|Q16543|CDC37_HUMAN	Q16543	CDC37_HUMAN	Hsp90 co-chaperone Cdc37	TRUE	FALSE
2023-08-05-workflow1-1.17558.17558.2	2023-08-05-workflow1-1.raw	VVGAQSLK		2	PGD	sp|P52209|6PGD_HUMAN	P52209	6PGD_HUMAN	6-phosphogluconate dehydrogenase, decarboxylating	TRUE	FALSE
2023-08-05-workflow1-1.17560.17560.3	2023-08-05-workflow1-1.raw	GCSHPGGSADGPAKK	GC[566]SHPGGSADGPAKK	3	XPC	sp|Q01831|XPC_HUMAN	Q01831	XPC_HUMAN	DNA repair protein complementing XP-C cells	TRUE	FALSE
2023-08-05-workflow1-1.17564.17564.2	2023-08-05-workflow1-1.raw	KLELSDNR		2	ANP32A	sp|P39687|AN32A_HUMAN	P39687	AN32A_HUMAN	Acidic leucine-rich nuclear phosphoprotein 32 family member A	TRUE	FALSE
2023-08-05-workflow1-1.17574.17574.2	2023-08-05-workflow1-1.raw	IVSGKDYNVTANSK		2	LDHA	sp|P00338|LDHA_HUMAN	P00338	LDHA_HUMAN	L-lactate dehydrogenase A chain	TRUE	FALSE
2023-08-05-workflow1-1.17584.17584.2	2023-08-05-workflow1-1.raw	KCQEANQK	KC[566]QEANQK	2	MAD1L1	sp|Q9Y6D9|MD1L1_HUMAN	Q9Y6D9	MD1L1_HUMAN	Mitotic spindle assembly checkpoint protein MAD1	TRUE	FALSE
2023-08-05-workflow1-1.17589.17589.3	2023-08-05-workflow1-1.raw	NENSECPKKEPK	NENSEC[566]PKKEPK	3	RBM28	sp|Q9NW13|RBM28_HUMAN	Q9NW13	RBM28_HUMAN	RNA-binding protein 28	TRUE	FALSE
2023-08-05-workflow1-1.17610.17610.3	2023-08-05-workflow1-1.raw	LEKPAKYDDIK		3	GAPDH	sp|P04406|G3P_HUMAN	P04406	G3P_HUMAN	Glyceraldehyde-3-phosphate dehydrogenase	TRUE	FALSE
2023-08-05-workflow1-1.17611.17611.3	2023-08-05-workflow1-1.raw	KKQAGSSSASQGCNNQ	KKQAGSSSASQGC[566]NNQ	3	MAPKAPK3	sp|Q16644|MAPK3_HUMAN	Q16644	MAPK3_HUMAN	MAP kinase-activated protein kinase 3	TRUE	FALSE
2023-08-05-workflow1-1.17612.17612.3	2023-08-05-workflow1-1.raw	KCSASNR	KC[566]SASNR	3	RPS21	sp|P63220|RS21_HUMAN	P63220	RS21_HUMAN	40S ribosomal protein S21	TRUE	FALSE
2023-08-05-workflow1-1.17613.17613.3	2023-08-05-workflow1-1.raw	IVSGKDYNVTANSK		3	LDHA	sp|P00338|LDHA_HUMAN	P00338	LDHA_HUMAN	L-lactate dehydrogenase A chain	TRUE	FALSE
2023-08-05-workflow1-1.17616.17616.3	2023-08-05-workflow1-1.raw	CKDPKPR	C[566]KDPKPR	3	MKL2	sp|Q9ULH7|MKL2_HUMAN	Q9ULH7	MKL2_HUMAN	MKL/myocardin-like protein 2	TRUE	FALSE
2023-08-05-workflow1-1.17622.17622.2	2023-08-05-workflow1-1.raw	HIPIAGR		2	ACTR3	sp|P61158|ARP3_HUMAN	P61158	ARP3_HUMAN	Actin-related protein 3	FALSE	FALSE
2023-08-05-workflow1-1.17624.17624.3	2023-08-05-workflow1-1.raw	KTATAVAHCKR	KTATAVAHC[566]KR	3	RPS16	sp|P62249|RS16_HUMAN	P62249	RS16_HUMAN	40S ribosomal protein S16	TRUE	FALSE
2023-08-05-workflow1-1.17628.17628.2	2023-08-05-workflow1-1.raw	KCSASNR	KC[566]SASNR	2	RPS21	sp|P63220|RS21_HUMAN	P63220	RS21_HUMAN	40S ribosomal protein S21	TRUE	FALSE
2023-08-05-workflow1-1.17630.17630.2	2023-08-05-workflow1-1.raw	RSECNSK	RSEC[566]NSK	2	FCHSD2	sp|O94868|FCSD2_HUMAN	O94868	FCSD2_HUMAN	F-BAR and double SH3 domains protein 2	TRUE	FALSE
2023-08-05-workflow1-1.17636.17636.3	2023-08-05-workflow1-1.raw	TDQDEEHCRK	TDQDEEHC[566]RK	3	ADRM1	sp|Q16186|ADRM1_HUMAN	Q16186	ADRM1_HUMAN	Proteasomal ubiquitin receptor ADRM1	TRUE	FALSE
2023-08-05-workflow1-1.17661.17661.2	2023-08-05-workflow1-1.raw	AVELAANTK		2	TKT	sp|P29401|TKT_HUMAN	P29401	TKT_HUMAN	Transketolase	TRUE	FALSE
2023-08-05-workflow1-1.17669.17669.3	2023-08-05-workflow1-1.raw	SKGGVVGIKVDK		3	ALDOA	sp|P04075|ALDOA_HUMAN	P04075	ALDOA_HUMAN	Fructose-bisphosphate aldolase A	TRUE	FALSE
2023-08-05-workflow1-1.17674.17674.3	2023-08-05-workflow1-1.raw	LKDDEVAQLKK		3	LDHB	sp|P07195|LDHB_HUMAN	P07195	LDHB_HUMAN	L-lactate dehydrogenase B chain	TRUE	FALSE
2023-08-05-workflow1-1.17675.17675.4	2023-08-05-workflow1-1.raw	KTATAVAHCKR	KTATAVAHC[566]KR	4	RPS16	sp|P62249|RS16_HUMAN	P62249	RS16_HUMAN	40S ribosomal protein S16	TRUE	FALSE
2023-08-05-workflow1-1.17680.17680.2	2023-08-05-workflow1-1.raw	KEDLCNHSGK		2	RASA2	sp|Q15283|RASA2_HUMAN	Q15283	RASA2_HUMAN	Ras GTPase-activating protein 2	TRUE	FALSE
2023-08-05-workflow1-1.17683.17683.3	2023-08-05-workflow1-1.raw	GNCSQHDR	GNC[566]SQHDR	3	PELO	sp|Q9BRX2|PELO_HUMAN	Q9BRX2	PELO_HUMAN	Protein pelota homolog	TRUE	FALSE
2023-08-05-workflow1-1.17687.17687.3	2023-08-05-workflow1-1.raw	NENSECPKKEPK	NENSEC[566]PKKEPK	3	RBM28	sp|Q9NW13|RBM28_HUMAN	Q9NW13	RBM28_HUMAN	RNA-binding protein 28	TRUE	FALSE
2023-08-05-workflow1-1.17689.17689.3	2023-08-05-workflow1-1.raw	CNNPNGHGHNYK	C[566]NNPNGHGHNYK	3	PTS	sp|Q03393|PTPS_HUMAN	Q03393	PTPS_HUMAN	6-pyruvoyl tetrahydrobiopterin synthase	TRUE	FALSE
2023-08-05-workflow1-1.17703.17703.3	2023-08-05-workflow1-1.raw	CGAQDKEHPR	C[566]GAQDKEHPR	3	APIP	sp|Q96GX9|MTNB_HUMAN	Q96GX9	MTNB_HUMAN	Methylthioribulose-1-phosphate dehydratase	TRUE	FALSE
2023-08-05-workflow1-1.17706.17706.3	2023-08-05-workflow1-1.raw	THNDIIHNENMR		3	EZR	sp|P15311|EZRI_HUMAN	P15311	EZRI_HUMAN	Ezrin	TRUE	FALSE
2023-08-05-workflow1-1.17707.17707.2	2023-08-05-workflow1-1.raw	KAAALEAMK		2	STIP1	sp|P31948|STIP1_HUMAN	P31948	STIP1_HUMAN	Stress-induced-phosphoprotein 1	TRUE	FALSE
2023-08-05-workflow1-1.17725.17725.2	2023-08-05-workflow1-1.raw	AQDQGEKENPMR	n[43]AQDQGEKENPMR	2	RPL11	sp|P62913|RL11_HUMAN	P62913	RL11_HUMAN	60S ribosomal protein L11	TRUE	FALSE
2023-08-05-workflow1-1.17739.17739.3	2023-08-05-workflow1-1.raw	KKTATAVAHCK	KKTATAVAHC[566]K	3	RPS16	sp|P62249|RS16_HUMAN	P62249	RS16_HUMAN	40S ribosomal protein S16	TRUE	FALSE
2023-08-05-workflow1-1.17740.17740.3	2023-08-05-workflow1-1.raw	GAQKTDCQK	GAQKTDC[566]QK	3	ASRGL1	sp|Q7L266|ASGL1_HUMAN	Q7L266	ASGL1_HUMAN	Isoaspartyl peptidase/L-asparaginase	TRUE	FALSE
2023-08-05-workflow1-1.17752.17752.2	2023-08-05-workflow1-1.raw	FSNISAAK		2	CCT4	sp|P50991|TCPD_HUMAN	P50991	TCPD_HUMAN	T-complex protein 1 subunit delta	FALSE	FALSE
2023-08-05-workflow1-1.17755.17755.2	2023-08-05-workflow1-1.raw	VISSIEQK		2	YWHAG	sp|P27348|1433T_HUMAN	P61981	1433G_HUMAN	14-3-3 protein gamma	FALSE	FALSE
2023-08-05-workflow1-1.17756.17756.2	2023-08-05-workflow1-1.raw	GAQKTDCQK	GAQKTDC[566]QK	2	ASRGL1	sp|Q7L266|ASGL1_HUMAN	Q7L266	ASGL1_HUMAN	Isoaspartyl peptidase/L-asparaginase	TRUE	FALSE
2023-08-05-workflow1-1.17762.17762.3	2023-08-05-workflow1-1.raw	KKTATAVAHCK	KKTATAVAHC[566]K	3	RPS16	sp|P62249|RS16_HUMAN	P62249	RS16_HUMAN	40S ribosomal protein S16	TRUE	FALSE
2023-08-05-workflow1-1.17779.17779.2	2023-08-05-workflow1-1.raw	KLELSENR		2	ANP32B	sp|Q92688|AN32B_HUMAN	Q92688	AN32B_HUMAN	Acidic leucine-rich nuclear phosphoprotein 32 family member B	TRUE	FALSE
2023-08-05-workflow1-1.17814.17814.4	2023-08-05-workflow1-1.raw	AEDQTESSCESHRK	AEDQTESSC[566]ESHRK	4	MMTAG2	sp|Q9BU76|MMTA2_HUMAN	Q9BU76	MMTA2_HUMAN	Multiple myeloma tumor-associated protein 2	TRUE	FALSE
2023-08-05-workflow1-1.17818.17818.3	2023-08-05-workflow1-1.raw	AEDQTESSCESHRK	AEDQTESSC[566]ESHRK	3	MMTAG2	sp|Q9BU76|MMTA2_HUMAN	Q9BU76	MMTA2_HUMAN	Multiple myeloma tumor-associated protein 2	TRUE	FALSE
2023-08-05-workflow1-1.17840.17840.2	2023-08-05-workflow1-1.raw	CSRPGAK	C[566]SRPGAK	2	LAT2	sp|Q9GZY6|NTAL_HUMAN	Q9GZY6	NTAL_HUMAN	Linker for activation of T-cells family member 2	TRUE	FALSE
2023-08-05-workflow1-1.17851.17851.3	2023-08-05-workflow1-1.raw	YGQNCHKGPPHSK	YGQNC[566]HKGPPHSK	3	PPM1G	sp|O15355|PPM1G_HUMAN	O15355	PPM1G_HUMAN	Protein phosphatase 1G	TRUE	FALSE
2023-08-05-workflow1-1.17856.17856.2	2023-08-05-workflow1-1.raw	HQNVQLPR		2	PTBP1	sp|P26599|PTBP1_HUMAN	P26599	PTBP1_HUMAN	Polypyrimidine tract-binding protein 1	TRUE	FALSE
2023-08-05-workflow1-1.17876.17876.3	2023-08-05-workflow1-1.raw	CTAKPSSSGK	C[566]TAKPSSSGK	3	PPP2R5D	sp|Q14738|2A5D_HUMAN	Q14738	2A5D_HUMAN	Serine/threonine-protein phosphatase 2A 56 kDa regulatory subunit delta isoform	TRUE	FALSE
2023-08-05-workflow1-1.17879.17879.2	2023-08-05-workflow1-1.raw	CTAKPSSSGK	C[566]TAKPSSSGK	2	PPP2R5D	sp|Q14738|2A5D_HUMAN	Q14738	2A5D_HUMAN	Serine/threonine-protein phosphatase 2A 56 kDa regulatory subunit delta isoform	TRUE	FALSE
2023-08-05-workflow1-1.17880.17880.3	2023-08-05-workflow1-1.raw	AEDQTESSCESHRK	AEDQTESSC[566]ESHRK	3	MMTAG2	sp|Q9BU76|MMTA2_HUMAN	Q9BU76	MMTA2_HUMAN	Multiple myeloma tumor-associated protein 2	TRUE	FALSE
2023-08-05-workflow1-1.17886.17886.4	2023-08-05-workflow1-1.raw	SDESGEEKNGDEDCQRGGQK	SDESGEEKNGDEDC[566]QRGGQK	4	LARP1	sp|Q6PKG0|LARP1_HUMAN	Q6PKG0	LARP1_HUMAN	La-related protein 1	TRUE	FALSE
2023-08-05-workflow1-1.17892.17892.2	2023-08-05-workflow1-1.raw	GSAITGPVAK		2	RPL23	sp|P62829|RL23_HUMAN	P62829	RL23_HUMAN	60S ribosomal protein L23	TRUE	FALSE
2023-08-05-workflow1-1.17893.17893.3	2023-08-05-workflow1-1.raw	HVSSETDESCKK	HVSSETDESC[566]KK	3	RPRD1A	sp|Q96P16|RPR1A_HUMAN	Q96P16	RPR1A_HUMAN	Regulation of nuclear pre-mRNA domain-containing protein 1A	TRUE	FALSE
2023-08-05-workflow1-1.17900.17900.3	2023-08-05-workflow1-1.raw	AEDQTESSCESHRK	AEDQTESSC[566]ESHRK	3	MMTAG2	sp|Q9BU76|MMTA2_HUMAN	Q9BU76	MMTA2_HUMAN	Multiple myeloma tumor-associated protein 2	TRUE	FALSE
2023-08-05-workflow1-1.17903.17903.2	2023-08-05-workflow1-1.raw	CTAKPSSSGK	C[566]TAKPSSSGK	2	PPP2R5D	sp|Q14738|2A5D_HUMAN	Q14738	2A5D_HUMAN	Serine/threonine-protein phosphatase 2A 56 kDa regulatory subunit delta isoform	TRUE	FALSE
2023-08-05-workflow1-1.17911.17911.3	2023-08-05-workflow1-1.raw	KTSSNCNGEEK	KTSSNC[566]NGEEK	3	ATRX	sp|P46100|ATRX_HUMAN	P46100	ATRX_HUMAN	Transcriptional regulator ATRX	TRUE	FALSE
2023-08-05-workflow1-1.17928.17928.3	2023-08-05-workflow1-1.raw	SKNNCQNQPPSK	SKNNC[566]QNQPPSK	3	CKAP2L	sp|Q8IYA6|CKP2L_HUMAN	Q8IYA6	CKP2L_HUMAN	Cytoskeleton-associated protein 2-like	TRUE	FALSE
2023-08-05-workflow1-1.17939.17939.2	2023-08-05-workflow1-1.raw	HSHSPASSPK		2	JPH1	sp|Q9HDC5|JPH1_HUMAN	Q9HDC5	JPH1_HUMAN	Junctophilin-1	TRUE	FALSE
2023-08-05-workflow1-1.17951.17951.3	2023-08-05-workflow1-1.raw	AGKPPCGATKR	AGKPPC[566]GATKR	3	RTFDC1	sp|Q9BY42|RTF2_HUMAN	Q9BY42	RTF2_HUMAN	Protein RTF2 homolog	TRUE	FALSE
2023-08-05-workflow1-1.17961.17961.2	2023-08-05-workflow1-1.raw	RASCTSSTSGSK	RASC[566]TSSTSGSK	2	GYS1	sp|P13807|GYS1_HUMAN	P13807	GYS1_HUMAN	Glycogen [starch] synthase, muscle	TRUE	FALSE
2023-08-05-workflow1-1.17966.17966.3	2023-08-05-workflow1-1.raw	TKETNCESDRER	TKETNC[566]ESDRER	3	HUWE1	sp|Q7Z6Z7|HUWE1_HUMAN	Q7Z6Z7	HUWE1_HUMAN	E3 ubiquitin-protein ligase HUWE1	TRUE	FALSE
2023-08-05-workflow1-1.17974.17974.2	2023-08-05-workflow1-1.raw	RASCTSSTSGSK	RASC[566]TSSTSGSK	2	GYS1	sp|P13807|GYS1_HUMAN	P13807	GYS1_HUMAN	Glycogen [starch] synthase, muscle	TRUE	FALSE
2023-08-05-workflow1-1.17979.17979.2	2023-08-05-workflow1-1.raw	GKGGEIQPVSVK		2	HSPE1	sp|P61604|CH10_HUMAN	P61604	CH10_HUMAN	10 kDa heat shock protein, mitochondrial	TRUE	FALSE
2023-08-05-workflow1-1.17989.17989.2	2023-08-05-workflow1-1.raw	HSHSPASSPK		2	JPH1	sp|Q9HDC5|JPH1_HUMAN	Q9HDC5	JPH1_HUMAN	Junctophilin-1	TRUE	FALSE
2023-08-05-workflow1-1.17990.17990.3	2023-08-05-workflow1-1.raw	KCNTDQAGRPK	KC[566]NTDQAGRPK	3	MCM5	sp|P33992|MCM5_HUMAN	P33992	MCM5_HUMAN	DNA replication licensing factor MCM5	TRUE	FALSE
2023-08-05-workflow1-1.18009.18009.3	2023-08-05-workflow1-1.raw	ASDADRPCRK	ASDADRPC[566]RK	3	METTL3	sp|Q86U44|MTA70_HUMAN	Q86U44	MTA70_HUMAN	N6-adenosine-methyltransferase catalytic subunit	TRUE	FALSE
2023-08-05-workflow1-1.18013.18013.3	2023-08-05-workflow1-1.raw	CKPNQTR	C[566]KPNQTR	3	NUDT10	sp|Q8NFP7|NUD10_HUMAN	Q8NFP7	NUD10_HUMAN	Diphosphoinositol polyphosphate phosphohydrolase 3-alpha	FALSE	FALSE
2023-08-05-workflow1-1.18021.18021.4	2023-08-05-workflow1-1.raw	TKETNCESDRER	TKETNC[566]ESDRER	4	HUWE1	sp|Q7Z6Z7|HUWE1_HUMAN	Q7Z6Z7	HUWE1_HUMAN	E3 ubiquitin-protein ligase HUWE1	TRUE	FALSE
2023-08-05-workflow1-1.18032.18032.2	2023-08-05-workflow1-1.raw	HMSVSSIK		2	RPA2	sp|P15927|RFA2_HUMAN	P15927	RFA2_HUMAN	Replication protein A 32 kDa subunit	TRUE	FALSE
2023-08-05-workflow1-1.18036.18036.2	2023-08-05-workflow1-1.raw	SKFEDMAK		2	HMGB2	sp|P26583|HMGB2_HUMAN	P26583	HMGB2_HUMAN	High mobility group protein B2	TRUE	FALSE
2023-08-05-workflow1-1.18082.18082.3	2023-08-05-workflow1-1.raw	NCSASTSQGRK	NC[566]SASTSQGRK	3	ARL6IP4	sp|Q66PJ3|AR6P4_HUMAN	Q66PJ3	AR6P4_HUMAN	ADP-ribosylation factor-like protein 6-interacting protein 4	TRUE	FALSE
2023-08-05-workflow1-1.18094.18094.2	2023-08-05-workflow1-1.raw	VLANPGNSQVAR		2	KPNB1	sp|Q14974|IMB1_HUMAN	Q14974	IMB1_HUMAN	Importin subunit beta-1	TRUE	FALSE
2023-08-05-workflow1-1.18112.18112.3	2023-08-05-workflow1-1.raw	NCSASTSQGRK	NC[566]SASTSQGRK	3	ARL6IP4	sp|Q66PJ3|AR6P4_HUMAN	Q66PJ3	AR6P4_HUMAN	ADP-ribosylation factor-like protein 6-interacting protein 4	TRUE	FALSE
2023-08-05-workflow1-1.18121.18121.2	2023-08-05-workflow1-1.raw	AIEENNNFSK		2	STMN1	sp|P16949|STMN1_HUMAN	P16949	STMN1_HUMAN	Stathmin	FALSE	FALSE
2023-08-05-workflow1-1.18132.18132.3	2023-08-05-workflow1-1.raw	IKCDKEK	IKC[566]DKEK	3	HSP90B1	sp|P14625|ENPL_HUMAN	P14625	ENPL_HUMAN	Endoplasmin	TRUE	FALSE
2023-08-05-workflow1-1.18136.18136.3	2023-08-05-workflow1-1.raw	ASCTSSTSGSKR	ASC[566]TSSTSGSKR	3	GYS1	sp|P13807|GYS1_HUMAN	P13807	GYS1_HUMAN	Glycogen [starch] synthase, muscle	TRUE	FALSE
2023-08-05-workflow1-1.18139.18139.3	2023-08-05-workflow1-1.raw	ASCTSSTSGSKR	ASC[566]TSSTSGSKR	3	GYS1	sp|P13807|GYS1_HUMAN	P13807	GYS1_HUMAN	Glycogen [starch] synthase, muscle	TRUE	FALSE
2023-08-05-workflow1-1.18141.18141.2	2023-08-05-workflow1-1.raw	KCSETAK	KC[566]SETAK	2	EPHX2	sp|P34913|HYES_HUMAN	P34913	HYES_HUMAN	Bifunctional epoxide hydrolase 2	TRUE	FALSE
2023-08-05-workflow1-1.18151.18151.2	2023-08-05-workflow1-1.raw	VLESVAR		2	CISD2	sp|Q8N5K1|CISD2_HUMAN	Q8N5K1	CISD2_HUMAN	CDGSH iron-sulfur domain-containing protein 2	TRUE	FALSE
2023-08-05-workflow1-1.18156.18156.4	2023-08-05-workflow1-1.raw	KCACASHVAK	KC[566]AC[160]ASHVAK	4	DBN1	sp|Q16643|DREB_HUMAN	Q16643	DREB_HUMAN	Drebrin	TRUE	FALSE
2023-08-05-workflow1-1.18162.18162.2	2023-08-05-workflow1-1.raw	CKPNQTR	C[566]KPNQTR	2	NUDT10	sp|Q8NFP7|NUD10_HUMAN	Q8NFP7	NUD10_HUMAN	Diphosphoinositol polyphosphate phosphohydrolase 3-alpha	FALSE	FALSE
2023-08-05-workflow1-1.18174.18174.2	2023-08-05-workflow1-1.raw	KCSETAK	KC[566]SETAK	2	EPHX2	sp|P34913|HYES_HUMAN	P34913	HYES_HUMAN	Bifunctional epoxide hydrolase 2	TRUE	FALSE
2023-08-05-workflow1-1.18175.18175.3	2023-08-05-workflow1-1.raw	EDKENRDQSAQCTASK	EDKENRDQSAQC[566]TASK	3	HUWE1	sp|Q7Z6Z7|HUWE1_HUMAN	Q7Z6Z7	HUWE1_HUMAN	E3 ubiquitin-protein ligase HUWE1	TRUE	FALSE
2023-08-05-workflow1-1.18193.18193.2	2023-08-05-workflow1-1.raw	TSEHCEK	TSEHC[566]EK	2	BOD1L1	sp|Q8NFC6|BD1L1_HUMAN	Q8NFC6	BD1L1_HUMAN	Biorientation of chromosomes in cell division protein 1-like 1	TRUE	FALSE
2023-08-05-workflow1-1.18196.18196.2	2023-08-05-workflow1-1.raw	KGPEADSEWR		2	EIF3A	sp|Q14152|EIF3A_HUMAN	Q14152	EIF3A_HUMAN	Eukaryotic translation initiation factor 3 subunit A	TRUE	FALSE
2023-08-05-workflow1-1.18203.18203.3	2023-08-05-workflow1-1.raw	KCSASNR	KC[566]SASNR	3	RPS21	sp|P63220|RS21_HUMAN	P63220	RS21_HUMAN	40S ribosomal protein S21	TRUE	FALSE
2023-08-05-workflow1-1.18207.18207.3	2023-08-05-workflow1-1.raw	NCSASTSQGRK	NC[566]SASTSQGRK	3	ARL6IP4	sp|Q66PJ3|AR6P4_HUMAN	Q66PJ3	AR6P4_HUMAN	ADP-ribosylation factor-like protein 6-interacting protein 4	TRUE	FALSE
2023-08-05-workflow1-1.18213.18213.4	2023-08-05-workflow1-1.raw	TLVVHEKADDLGKGGNEESTK		4	SOD1	sp|P00441|SODC_HUMAN	P00441	SODC_HUMAN	Superoxide dismutase [Cu-Zn]	TRUE	FALSE
2023-08-05-workflow1-1.18216.18216.2	2023-08-05-workflow1-1.raw	TPGPGAQSALR		2	RPS14	sp|P62263|RS14_HUMAN	P62263	RS14_HUMAN	40S ribosomal protein S14	TRUE	FALSE
2023-08-05-workflow1-1.18217.18217.2	2023-08-05-workflow1-1.raw	KIFVGTK		2	RPS4X	sp|P62701|RS4X_HUMAN	P62701	RS4X_HUMAN	40S ribosomal protein S4, X isoform	TRUE	FALSE
2023-08-05-workflow1-1.18226.18226.3	2023-08-05-workflow1-1.raw	EKGKNENSECPK	EKGKNENSEC[566]PK	3	RBM28	sp|Q9NW13|RBM28_HUMAN	Q9NW13	RBM28_HUMAN	RNA-binding protein 28	TRUE	FALSE
2023-08-05-workflow1-1.18230.18230.2	2023-08-05-workflow1-1.raw	ACEAAKK	AC[566]EAAKK	2	CCNT1	sp|O60563|CCNT1_HUMAN	O60563	CCNT1_HUMAN	Cyclin-T1	TRUE	FALSE
2023-08-05-workflow1-1.18235.18235.2	2023-08-05-workflow1-1.raw	VAPAPAVVK		2	RPL7A	sp|P62424|RL7A_HUMAN	P62424	RL7A_HUMAN	60S ribosomal protein L7a	TRUE	FALSE
2023-08-05-workflow1-1.18247.18247.2	2023-08-05-workflow1-1.raw	TQLVSNLKK		2	GOT2	sp|P00505|AATM_HUMAN	P00505	AATM_HUMAN	Aspartate aminotransferase, mitochondrial	TRUE	FALSE
2023-08-05-workflow1-1.18248.18248.2	2023-08-05-workflow1-1.raw	AAAAAAALQAK		2	RPL4	sp|P36578|RL4_HUMAN	P36578	RL4_HUMAN	60S ribosomal protein L4	TRUE	FALSE
2023-08-05-workflow1-1.18249.18249.2	2023-08-05-workflow1-1.raw	AMDVYQK		2	STIP1	sp|P31948|STIP1_HUMAN	P31948	STIP1_HUMAN	Stress-induced-phosphoprotein 1	TRUE	FALSE
2023-08-05-workflow1-1.18267.18267.3	2023-08-05-workflow1-1.raw	KCACASHVAK	KC[566]AC[160]ASHVAK	3	DBN1	sp|Q16643|DREB_HUMAN	Q16643	DREB_HUMAN	Drebrin	TRUE	FALSE
2023-08-05-workflow1-1.18268.18268.3	2023-08-05-workflow1-1.raw	KCACASHVAK	KC[566]AC[160]ASHVAK	3	DBN1	sp|Q16643|DREB_HUMAN	Q16643	DREB_HUMAN	Drebrin	TRUE	FALSE
2023-08-05-workflow1-1.18270.18270.2	2023-08-05-workflow1-1.raw	TCREEQK	TC[566]REEQK	2	NRBP1	sp|Q9UHY1|NRBP_HUMAN	Q9UHY1	NRBP_HUMAN	Nuclear receptor-binding protein	TRUE	FALSE
2023-08-05-workflow1-1.18274.18274.2	2023-08-05-workflow1-1.raw	KFDGVEGPR		2	LARP1	sp|Q6PKG0|LARP1_HUMAN	Q6PKG0	LARP1_HUMAN	La-related protein 1	TRUE	FALSE
2023-08-05-workflow1-1.18276.18276.3	2023-08-05-workflow1-1.raw	GNCNRGENDCR	GNC[566]NRGENDC[160]R	3	MBNL1	sp|Q9NR56|MBNL1_HUMAN	Q9NR56	MBNL1_HUMAN	Muscleblind-like protein 1	TRUE	FALSE
2023-08-05-workflow1-1.18283.18283.2	2023-08-05-workflow1-1.raw	IKCDKEK	IKC[566]DKEK	2	HSP90B1	sp|P14625|ENPL_HUMAN	P14625	ENPL_HUMAN	Endoplasmin	TRUE	FALSE
2023-08-05-workflow1-1.18321.18321.2	2023-08-05-workflow1-1.raw	RALANSLACQGK	RALANSLAC[160]QGK	2	ALDOA	sp|P04075|ALDOA_HUMAN	P04075	ALDOA_HUMAN	Fructose-bisphosphate aldolase A	TRUE	FALSE
2023-08-05-workflow1-1.18332.18332.2	2023-08-05-workflow1-1.raw	ELSDIAHR		2	ALDOA	sp|P04075|ALDOA_HUMAN	P04075	ALDOA_HUMAN	Fructose-bisphosphate aldolase A	TRUE	FALSE
2023-08-05-workflow1-1.18336.18336.2	2023-08-05-workflow1-1.raw	GKFEDMAK		2	HMGB1	sp|P09429|HMGB1_HUMAN	P09429	HMGB1_HUMAN	High mobility group protein B1	FALSE	FALSE
2023-08-05-workflow1-1.18343.18343.4	2023-08-05-workflow1-1.raw	TENHGAPACHR	TENHGAPAC[566]HR	4	TDP1	sp|Q9NUW8|TYDP1_HUMAN	Q9NUW8	TYDP1_HUMAN	Tyrosyl-DNA phosphodiesterase 1	TRUE	FALSE
2023-08-05-workflow1-1.18344.18344.3	2023-08-05-workflow1-1.raw	TENHGAPACHR	TENHGAPAC[566]HR	3	TDP1	sp|Q9NUW8|TYDP1_HUMAN	Q9NUW8	TYDP1_HUMAN	Tyrosyl-DNA phosphodiesterase 1	TRUE	FALSE
2023-08-05-workflow1-1.18345.18345.2	2023-08-05-workflow1-1.raw	VTDALNATR		2	HSPD1	sp|P10809|CH60_HUMAN	P10809	CH60_HUMAN	60 kDa heat shock protein, mitochondrial	TRUE	FALSE
2023-08-05-workflow1-1.18346.18346.2	2023-08-05-workflow1-1.raw	IGHPAPNFK		2	PRDX1	sp|Q06830|PRDX1_HUMAN	Q06830	PRDX1_HUMAN	Peroxiredoxin-1	TRUE	FALSE
2023-08-05-workflow1-1.18351.18351.3	2023-08-05-workflow1-1.raw	RGCSHPGGSADGPAK	RGC[566]SHPGGSADGPAK	3	XPC	sp|Q01831|XPC_HUMAN	Q01831	XPC_HUMAN	DNA repair protein complementing XP-C cells	TRUE	FALSE
2023-08-05-workflow1-1.18355.18355.5	2023-08-05-workflow1-1.raw	QQIENGSGAEDNGDSSHCSNASTHSNQEAGPSNKR	QQIENGSGAEDNGDSSHC[566]SNASTHSNQEAGPSNKR	5	RNF2	sp|Q99496|RING2_HUMAN	Q99496	RING2_HUMAN	E3 ubiquitin-protein ligase RING2	TRUE	FALSE
2023-08-05-workflow1-1.18361.18361.3	2023-08-05-workflow1-1.raw	AESSQTCHSEQGDK	AESSQTC[566]HSEQGDK	3	RECQL	sp|P46063|RECQ1_HUMAN	P46063	RECQ1_HUMAN	ATP-dependent DNA helicase Q1	TRUE	FALSE
2023-08-05-workflow1-1.18370.18370.2	2023-08-05-workflow1-1.raw	GKFEDMAK		2	HMGB1	sp|P09429|HMGB1_HUMAN	P09429	HMGB1_HUMAN	High mobility group protein B1	FALSE	FALSE
2023-08-05-workflow1-1.18372.18372.2	2023-08-05-workflow1-1.raw	TNKPCGK	TNKPC[566]GK	2	BCCIP	sp|Q9P287|BCCIP_HUMAN	Q9P287	BCCIP_HUMAN	BRCA2 and CDKN1A-interacting protein	TRUE	FALSE
2023-08-05-workflow1-1.18376.18376.2	2023-08-05-workflow1-1.raw	KCACASHVAK	KC[566]AC[160]ASHVAK	2	DBN1	sp|Q16643|DREB_HUMAN	Q16643	DREB_HUMAN	Drebrin	TRUE	FALSE
2023-08-05-workflow1-1.18399.18399.3	2023-08-05-workflow1-1.raw	QHYNCEHSK	QHYNC[566]EHSK	3	SERPINH1	sp|P50454|SERPH_HUMAN	P50454	SERPH_HUMAN	Serpin H1	TRUE	FALSE
2023-08-05-workflow1-1.18400.18400.3	2023-08-05-workflow1-1.raw	KCSASNR	KC[566]SASNR	3	RPS21	sp|P63220|RS21_HUMAN	P63220	RS21_HUMAN	40S ribosomal protein S21	TRUE	FALSE
2023-08-05-workflow1-1.18403.18403.3	2023-08-05-workflow1-1.raw	MKCKPNQTR	MKC[566]KPNQTR	3	NUDT10	sp|Q8NFP7|NUD10_HUMAN	Q8NFP7	NUD10_HUMAN	Diphosphoinositol polyphosphate phosphohydrolase 3-alpha	FALSE	FALSE
2023-08-05-workflow1-1.18404.18404.3	2023-08-05-workflow1-1.raw	EKDECTPTRK	EKDEC[566]TPTRK	3	U2SURP	sp|O15042|SR140_HUMAN	O15042	SR140_HUMAN	U2 snRNP-associated SURP motif-containing protein	TRUE	FALSE
2023-08-05-workflow1-1.18410.18410.2	2023-08-05-workflow1-1.raw	KCSASNR	KC[566]SASNR	2	RPS21	sp|P63220|RS21_HUMAN	P63220	RS21_HUMAN	40S ribosomal protein S21	TRUE	FALSE
2023-08-05-workflow1-1.18411.18411.4	2023-08-05-workflow1-1.raw	TKSDESGEEKNGDEDCQR	TKSDESGEEKNGDEDC[566]QR	4	LARP1	sp|Q6PKG0|LARP1_HUMAN	Q6PKG0	LARP1_HUMAN	La-related protein 1	TRUE	FALSE
2023-08-05-workflow1-1.18413.18413.2	2023-08-05-workflow1-1.raw	APNVVVTR		2	ARHGDIB	sp|P52566|GDIR2_HUMAN	P52566	GDIR2_HUMAN	Rho GDP-dissociation inhibitor 2	TRUE	FALSE
2023-08-05-workflow1-1.18435.18435.3	2023-08-05-workflow1-1.raw	KGHMCNAK	KGHMC[566]NAK	3	TUBGCP3	sp|Q96CW5|GCP3_HUMAN	Q96CW5	GCP3_HUMAN	Gamma-tubulin complex component 3	TRUE	FALSE
2023-08-05-workflow1-1.18440.18440.2	2023-08-05-workflow1-1.raw	GNCNRGENDCR	GNC[566]NRGENDC[160]R	2	MBNL1	sp|Q9NR56|MBNL1_HUMAN	Q9NR56	MBNL1_HUMAN	Muscleblind-like protein 1	TRUE	FALSE
2023-08-05-workflow1-1.18444.18444.3	2023-08-05-workflow1-1.raw	GGHIAKDCKEPK	GGHIAKDC[566]KEPK	3	CNBP	sp|P62633|CNBP_HUMAN	P62633	CNBP_HUMAN	Cellular nucleic acid-binding protein	TRUE	FALSE
2023-08-05-workflow1-1.18452.18452.2	2023-08-05-workflow1-1.raw	GRPYDYNGPR		2	PDIA4	sp|P13667|PDIA4_HUMAN	P13667	PDIA4_HUMAN	Protein disulfide-isomerase A4	TRUE	FALSE
2023-08-05-workflow1-1.18453.18453.2	2023-08-05-workflow1-1.raw	ADQCYEDVR	ADQC[160]YEDVR	2	CORO1A	sp|P31146|COR1A_HUMAN	P31146	COR1A_HUMAN	Coronin-1A	TRUE	FALSE
2023-08-05-workflow1-1.18455.18455.3	2023-08-05-workflow1-1.raw	TKSDESGEEKNGDEDCQR	TKSDESGEEKNGDEDC[566]QR	3	LARP1	sp|Q6PKG0|LARP1_HUMAN	Q6PKG0	LARP1_HUMAN	La-related protein 1	TRUE	FALSE
2023-08-05-workflow1-1.18469.18469.2	2023-08-05-workflow1-1.raw	GDYPQAMK		2	STIP1	sp|P31948|STIP1_HUMAN	P31948	STIP1_HUMAN	Stress-induced-phosphoprotein 1	TRUE	FALSE
2023-08-05-workflow1-1.18475.18475.4	2023-08-05-workflow1-1.raw	ADGDSKGSEEVDSHCKK	ADGDSKGSEEVDSHC[566]KK	4	LAS1L	sp|Q9Y4W2|LAS1L_HUMAN	Q9Y4W2	LAS1L_HUMAN	Ribosomal biogenesis protein LAS1L	TRUE	FALSE
2023-08-05-workflow1-1.18528.18528.3	2023-08-05-workflow1-1.raw	RKVCGDSDK	RKVC[566]GDSDK	3	CCT6A	sp|P40227|TCPZ_HUMAN	P40227	TCPZ_HUMAN	T-complex protein 1 subunit zeta	TRUE	FALSE
2023-08-05-workflow1-1.18534.18534.2	2023-08-05-workflow1-1.raw	KSGPSCK	KSGPSC[566]K	2	UHRF1	sp|Q96T88|UHRF1_HUMAN	Q96T88	UHRF1_HUMAN	E3 ubiquitin-protein ligase UHRF1	TRUE	FALSE
2023-08-05-workflow1-1.18538.18538.3	2023-08-05-workflow1-1.raw	HKDLHCAK	HKDLHC[566]AK	3	NAA25	sp|Q14CX7|NAA25_HUMAN	Q14CX7	NAA25_HUMAN	N-alpha-acetyltransferase 25, NatB auxiliary subunit	TRUE	FALSE
2023-08-05-workflow1-1.18540.18540.4	2023-08-05-workflow1-1.raw	HACLKHEQNR	HAC[566]LKHEQNR	4	ARMC6	sp|Q6NXE6|ARMC6_HUMAN	Q6NXE6	ARMC6_HUMAN	Armadillo repeat-containing protein 6	TRUE	FALSE
2023-08-05-workflow1-1.18541.18541.3	2023-08-05-workflow1-1.raw	NEDCEKGNDSK	NEDC[566]EKGNDSK	3	NOL7	sp|Q9UMY1|NOL7_HUMAN	Q9UMY1	NOL7_HUMAN	Nucleolar protein 7	TRUE	FALSE
2023-08-05-workflow1-1.18546.18546.2	2023-08-05-workflow1-1.raw	RDCQEQAK	RDC[566]QEQAK	2	TPR	sp|P12270|TPR_HUMAN	P12270	TPR_HUMAN	Nucleoprotein TPR	TRUE	FALSE
2023-08-05-workflow1-1.18548.18548.2	2023-08-05-workflow1-1.raw	KNASCGTR	KNASC[566]GTR	2	SEC61B	sp|P60468|SC61B_HUMAN	P60468	SC61B_HUMAN	Protein transport protein Sec61 subunit beta	TRUE	FALSE
2023-08-05-workflow1-1.18550.18550.3	2023-08-05-workflow1-1.raw	KRVPDHHPC	KRVPDHHPC[566]	3	CCT2	sp|P78371|TCPB_HUMAN	P78371	TCPB_HUMAN	T-complex protein 1 subunit beta	TRUE	FALSE
2023-08-05-workflow1-1.18560.18560.2	2023-08-05-workflow1-1.raw	GTTAVLTEK		2	PSMB7	sp|Q99436|PSB7_HUMAN	Q99436	PSB7_HUMAN	Proteasome subunit beta type-7	TRUE	FALSE
2023-08-05-workflow1-1.18581.18581.2	2023-08-05-workflow1-1.raw	SKQACQER	SKQAC[566]QER	2	DNMT1	sp|P26358|DNMT1_HUMAN	P26358	DNMT1_HUMAN	DNA (cytosine-5)-methyltransferase 1	TRUE	FALSE
2023-08-05-workflow1-1.18595.18595.4	2023-08-05-workflow1-1.raw	KRVPDHHPC	KRVPDHHPC[566]	4	CCT2	sp|P78371|TCPB_HUMAN	P78371	TCPB_HUMAN	T-complex protein 1 subunit beta	TRUE	FALSE
2023-08-05-workflow1-1.18599.18599.4	2023-08-05-workflow1-1.raw	GKVNKEEAPHDCAAR	GKVNKEEAPHDC[566]AAR	4	DCP2	sp|Q8IU60|DCP2_HUMAN	Q8IU60	DCP2_HUMAN	m7GpppN-mRNA hydrolase	TRUE	FALSE
2023-08-05-workflow1-1.18600.18600.2	2023-08-05-workflow1-1.raw	SKEEACK	SKEEAC[566]K	2	GART	sp|P22102|PUR2_HUMAN	P22102	PUR2_HUMAN	Trifunctional purine biosynthetic protein adenosine-3	TRUE	FALSE
2023-08-05-workflow1-1.18605.18605.3	2023-08-05-workflow1-1.raw	MKCEHCTR	MKC[160]EHC[566]TR	3	NARF	sp|Q9UHQ1|NARF_HUMAN	Q9UHQ1	NARF_HUMAN	Nuclear prelamin A recognition factor	TRUE	FALSE
2023-08-05-workflow1-1.18608.18608.3	2023-08-05-workflow1-1.raw	ARVECQSHR	ARVEC[566]QSHR	3	PSMA7	sp|O14818|PSA7_HUMAN	O14818	PSA7_HUMAN	Proteasome subunit alpha type-7	TRUE	FALSE
2023-08-05-workflow1-1.18613.18613.2	2023-08-05-workflow1-1.raw	AQAAAPASVPAQAPK		2	RPL29	sp|P47914|RL29_HUMAN	P47914	RL29_HUMAN	60S ribosomal protein L29	TRUE	FALSE
2023-08-05-workflow1-1.18617.18617.3	2023-08-05-workflow1-1.raw	ETCEHSSEAK	ETC[566]EHSSEAK	3	SSBP2	sp|P81877|SSBP2_HUMAN	P81877	SSBP2_HUMAN	Single-stranded DNA-binding protein 2	TRUE	FALSE
2023-08-05-workflow1-1.18620.18620.4	2023-08-05-workflow1-1.raw	HQGVMVGMGQKDSYVGDEAQSKR	HQGVMVGM[147]GQKDSYVGDEAQSKR	4	ACTA1	sp|P63261|ACTG_HUMAN	P68133	ACTS_HUMAN	Actin, alpha skeletal muscle	FALSE	FALSE
2023-08-05-workflow1-1.18623.18623.2	2023-08-05-workflow1-1.raw	KNASCGTR	KNASC[566]GTR	2	SEC61B	sp|P60468|SC61B_HUMAN	P60468	SC61B_HUMAN	Protein transport protein Sec61 subunit beta	TRUE	FALSE
2023-08-05-workflow1-1.18634.18634.3	2023-08-05-workflow1-1.raw	HACLKHEQNR	HAC[566]LKHEQNR	3	ARMC6	sp|Q6NXE6|ARMC6_HUMAN	Q6NXE6	ARMC6_HUMAN	Armadillo repeat-containing protein 6	TRUE	FALSE
2023-08-05-workflow1-1.18646.18646.3	2023-08-05-workflow1-1.raw	RKVCGDSDK	RKVC[566]GDSDK	3	CCT6A	sp|P40227|TCPZ_HUMAN	P40227	TCPZ_HUMAN	T-complex protein 1 subunit zeta	TRUE	FALSE
2023-08-05-workflow1-1.18649.18649.2	2023-08-05-workflow1-1.raw	CGHETQETK	C[566]GHETQETK	2	ZNF330	sp|Q9Y3S2|ZN330_HUMAN	Q9Y3S2	ZN330_HUMAN	Zinc finger protein 330	TRUE	FALSE
2023-08-05-workflow1-1.18666.18666.3	2023-08-05-workflow1-1.raw	LGVIEDHSNR		3	HSP90B1	sp|P14625|ENPL_HUMAN	P14625	ENPL_HUMAN	Endoplasmin	TRUE	FALSE
2023-08-05-workflow1-1.18668.18668.2	2023-08-05-workflow1-1.raw	HGSQDCGSR	HGSQDC[566]GSR	2	LIMD1	sp|Q9UGP4|LIMD1_HUMAN	Q9UGP4	LIMD1_HUMAN	LIM domain-containing protein 1	TRUE	FALSE
2023-08-05-workflow1-1.18669.18669.3	2023-08-05-workflow1-1.raw	CSDSDEEKK	C[566]SDSDEEKK	3	CLINT1	sp|Q14677|EPN4_HUMAN	Q14677	EPN4_HUMAN	Clathrin interactor 1	TRUE	FALSE
2023-08-05-workflow1-1.18670.18670.3	2023-08-05-workflow1-1.raw	GKYDCGHVQKK	GKYDC[566]GHVQKK	3	MRPS12	sp|O15235|RT12_HUMAN	O15235	RT12_HUMAN	28S ribosomal protein S12, mitochondrial	TRUE	FALSE
2023-08-05-workflow1-1.18671.18671.5	2023-08-05-workflow1-1.raw	SPAECREEHSKTPEER	SPAEC[566]REEHSKTPEER	5	TNKS1BP1	sp|Q9C0C2|TB182_HUMAN	Q9C0C2	TB182_HUMAN	182 kDa tankyrase-1-binding protein	TRUE	FALSE
2023-08-05-workflow1-1.18680.18680.4	2023-08-05-workflow1-1.raw	GKYDCGHVQKK	GKYDC[566]GHVQKK	4	MRPS12	sp|O15235|RT12_HUMAN	O15235	RT12_HUMAN	28S ribosomal protein S12, mitochondrial	TRUE	FALSE
2023-08-05-workflow1-1.18684.18684.4	2023-08-05-workflow1-1.raw	HLSTCDGQNPPKKQAGSK	HLSTC[566]DGQNPPKKQAGSK	4	NKRF	sp|O15226|NKRF_HUMAN	O15226	NKRF_HUMAN	NF-kappa-B-repressing factor	TRUE	FALSE
2023-08-05-workflow1-1.18685.18685.2	2023-08-05-workflow1-1.raw	ETCEHSSEAK	ETC[566]EHSSEAK	2	SSBP2	sp|P81877|SSBP2_HUMAN	P81877	SSBP2_HUMAN	Single-stranded DNA-binding protein 2	TRUE	FALSE
2023-08-05-workflow1-1.18686.18686.3	2023-08-05-workflow1-1.raw	SSPSHTTNGCQGEK	SSPSHTTNGC[566]QGEK	3	C2orf69	sp|Q8N8R5|CB069_HUMAN	Q8N8R5	CB069_HUMAN	UPF0565 protein C2orf69	TRUE	FALSE
2023-08-05-workflow1-1.18689.18689.2	2023-08-05-workflow1-1.raw	SIDLKDKYK		2	HSPD1	sp|P10809|CH60_HUMAN	P10809	CH60_HUMAN	60 kDa heat shock protein, mitochondrial	TRUE	FALSE
2023-08-05-workflow1-1.18691.18691.3	2023-08-05-workflow1-1.raw	CGHTNNLRPKK	C[566]GHTNNLRPKK	3	UBA52	sp|P62987|RL40_HUMAN	P62987	RL40_HUMAN	Ubiquitin-60S ribosomal protein L40	TRUE	FALSE
2023-08-05-workflow1-1.18693.18693.4	2023-08-05-workflow1-1.raw	AETEKPANQKEPTTCHTVK	AETEKPANQKEPTTC[566]HTVK	4	RBM19	sp|Q9Y4C8|RBM19_HUMAN	Q9Y4C8	RBM19_HUMAN	Probable RNA-binding protein 19	TRUE	FALSE
2023-08-05-workflow1-1.18695.18695.3	2023-08-05-workflow1-1.raw	CSTAHTNGDR	C[566]STAHTNGDR	3	KIF14	sp|Q15058|KIF14_HUMAN	Q15058	KIF14_HUMAN	Kinesin-like protein KIF14	TRUE	FALSE
2023-08-05-workflow1-1.18718.18718.3	2023-08-05-workflow1-1.raw	CGETQKR	C[566]GETQKR	3	SH3GLB1	sp|Q9Y371|SHLB1_HUMAN	Q9Y371	SHLB1_HUMAN	Endophilin-B1	TRUE	FALSE
2023-08-05-workflow1-1.18724.18724.4	2023-08-05-workflow1-1.raw	CSVKNDHSAYKR	C[566]SVKNDHSAYKR	4	CYFIP2	sp|Q96F07|CYFP2_HUMAN	Q96F07	CYFP2_HUMAN	Cytoplasmic FMR1-interacting protein 2	FALSE	FALSE
2023-08-05-workflow1-1.18733.18733.2	2023-08-05-workflow1-1.raw	SGKPAELLK		2	TKT	sp|P29401|TKT_HUMAN	P29401	TKT_HUMAN	Transketolase	TRUE	FALSE
2023-08-05-workflow1-1.18742.18742.3	2023-08-05-workflow1-1.raw	CYHGKTGR	C[566]YHGKTGR	3	RPL21	sp|P46778|RL21_HUMAN	P46778	RL21_HUMAN	60S ribosomal protein L21	TRUE	FALSE
2023-08-05-workflow1-1.18747.18747.4	2023-08-05-workflow1-1.raw	TDPPDGQQDSECNRNKEK	TDPPDGQQDSEC[566]NRNKEK	4	TXLNG	sp|Q9NUQ3|TXLNG_HUMAN	Q9NUQ3	TXLNG_HUMAN	Gamma-taxilin	TRUE	FALSE
2023-08-05-workflow1-1.18748.18748.2	2023-08-05-workflow1-1.raw	KVVGCSCVVVK	KVVGC[160]SC[160]VVVK	2	RPS12	sp|P25398|RS12_HUMAN	P25398	RS12_HUMAN	40S ribosomal protein S12	TRUE	FALSE
2023-08-05-workflow1-1.18752.18752.3	2023-08-05-workflow1-1.raw	IVADKDYSVTANSK		3	LDHB	sp|P07195|LDHB_HUMAN	P07195	LDHB_HUMAN	L-lactate dehydrogenase B chain	TRUE	FALSE
2023-08-05-workflow1-1.18754.18754.2	2023-08-05-workflow1-1.raw	LAYIAHPK		2	RPL29	sp|P47914|RL29_HUMAN	P47914	RL29_HUMAN	60S ribosomal protein L29	TRUE	FALSE
2023-08-05-workflow1-1.18756.18756.3	2023-08-05-workflow1-1.raw	KCSQTQCPR	KC[566]SQTQC[160]PR	3	PML	sp|P29590|PML_HUMAN	P29590	PML_HUMAN	Protein PML	TRUE	FALSE
2023-08-05-workflow1-1.18762.18762.2	2023-08-05-workflow1-1.raw	HCESEQR	HC[566]ESEQR	2	ITPKB	sp|P27987|IP3KB_HUMAN	P27987	IP3KB_HUMAN	Inositol-trisphosphate 3-kinase B	TRUE	FALSE
2023-08-05-workflow1-1.18765.18765.3	2023-08-05-workflow1-1.raw	CYHGKTGR	C[566]YHGKTGR	3	RPL21	sp|P46778|RL21_HUMAN	P46778	RL21_HUMAN	60S ribosomal protein L21	TRUE	FALSE
2023-08-05-workflow1-1.18770.18770.2	2023-08-05-workflow1-1.raw	SSQCHTGSSPR	SSQC[566]HTGSSPR	2	NKRF	sp|O15226|NKRF_HUMAN	O15226	NKRF_HUMAN	NF-kappa-B-repressing factor	TRUE	FALSE
2023-08-05-workflow1-1.18777.18777.4	2023-08-05-workflow1-1.raw	CSVKNDHSAYKR	C[566]SVKNDHSAYKR	4	CYFIP2	sp|Q96F07|CYFP2_HUMAN	Q96F07	CYFP2_HUMAN	Cytoplasmic FMR1-interacting protein 2	FALSE	FALSE
2023-08-05-workflow1-1.18781.18781.2	2023-08-05-workflow1-1.raw	CSDSDEEKK	C[566]SDSDEEKK	2	CLINT1	sp|Q14677|EPN4_HUMAN	Q14677	EPN4_HUMAN	Clathrin interactor 1	TRUE	FALSE
2023-08-05-workflow1-1.18804.18804.2	2023-08-05-workflow1-1.raw	RQCNGPK	RQC[566]NGPK	2	USP16	sp|Q9Y5T5|UBP16_HUMAN	Q9Y5T5	UBP16_HUMAN	Ubiquitin carboxyl-terminal hydrolase 16	TRUE	FALSE
2023-08-05-workflow1-1.18811.18811.2	2023-08-05-workflow1-1.raw	KNEDCEK	KNEDC[566]EK	2	NOL7	sp|Q9UMY1|NOL7_HUMAN	Q9UMY1	NOL7_HUMAN	Nucleolar protein 7	TRUE	FALSE
2023-08-05-workflow1-1.18824.18824.3	2023-08-05-workflow1-1.raw	QHGCTANDANTK	QHGC[566]TANDANTK	3	ARFGAP2	sp|Q8N6H7|ARFG2_HUMAN	Q8N6H7	ARFG2_HUMAN	ADP-ribosylation factor GTPase-activating protein 2	TRUE	FALSE
2023-08-05-workflow1-1.18832.18832.2	2023-08-05-workflow1-1.raw	IVADKDYSVTANSK		2	LDHB	sp|P07195|LDHB_HUMAN	P07195	LDHB_HUMAN	L-lactate dehydrogenase B chain	TRUE	FALSE
2023-08-05-workflow1-1.18838.18838.2	2023-08-05-workflow1-1.raw	KRVPDHHPC	KRVPDHHPC[566]	2	CCT2	sp|P78371|TCPB_HUMAN	P78371	TCPB_HUMAN	T-complex protein 1 subunit beta	TRUE	FALSE
2023-08-05-workflow1-1.18839.18839.2	2023-08-05-workflow1-1.raw	STESLQANVQR		2	RPL13	sp|P26373|RL13_HUMAN	P26373	RL13_HUMAN	60S ribosomal protein L13	TRUE	FALSE
2023-08-05-workflow1-1.18843.18843.2	2023-08-05-workflow1-1.raw	ARVECQSHR	ARVEC[566]QSHR	2	PSMA7	sp|O14818|PSA7_HUMAN	O14818	PSA7_HUMAN	Proteasome subunit alpha type-7	TRUE	FALSE
2023-08-05-workflow1-1.18851.18851.3	2023-08-05-workflow1-1.raw	TDPPDGQQDSECNRNKEK	TDPPDGQQDSEC[566]NRNKEK	3	TXLNG	sp|Q9NUQ3|TXLNG_HUMAN	Q9NUQ3	TXLNG_HUMAN	Gamma-taxilin	TRUE	FALSE
2023-08-05-workflow1-1.18857.18857.4	2023-08-05-workflow1-1.raw	VPGEQGSDEEHCKEHR	VPGEQGSDEEHC[566]KEHR	4	TIMELESS	sp|Q9UNS1|TIM_HUMAN	Q9UNS1	TIM_HUMAN	Protein timeless homolog	TRUE	FALSE
2023-08-05-workflow1-1.18860.18860.3	2023-08-05-workflow1-1.raw	NRTQEQCVHNETK	NRTQEQC[566]VHNETK	3	OPA1	sp|O60313|OPA1_HUMAN	O60313	OPA1_HUMAN	Dynamin-like 120 kDa protein, mitochondrial	TRUE	FALSE
2023-08-05-workflow1-1.18867.18867.3	2023-08-05-workflow1-1.raw	EACEHSGEAK	EAC[566]EHSGEAK	3	SSBP4	sp|Q9BWG4|SSBP4_HUMAN	Q9BWG4	SSBP4_HUMAN	Single-stranded DNA-binding protein 4	TRUE	FALSE
2023-08-05-workflow1-1.18869.18869.3	2023-08-05-workflow1-1.raw	GSEEVDSHCKK	GSEEVDSHC[566]KK	3	LAS1L	sp|Q9Y4W2|LAS1L_HUMAN	Q9Y4W2	LAS1L_HUMAN	Ribosomal biogenesis protein LAS1L	TRUE	FALSE
2023-08-05-workflow1-1.18870.18870.3	2023-08-05-workflow1-1.raw	GRQAEEECAHR	GRQAEEEC[566]AHR	3	DNTTIP1	sp|Q9H147|TDIF1_HUMAN	Q9H147	TDIF1_HUMAN	Deoxynucleotidyltransferase terminal-interacting protein 1	TRUE	FALSE
2023-08-05-workflow1-1.18874.18874.2	2023-08-05-workflow1-1.raw	QHNDECK	QHNDEC[566]K	2	FEN1	sp|P39748|FEN1_HUMAN	P39748	FEN1_HUMAN	Flap endonuclease 1	TRUE	FALSE
2023-08-05-workflow1-1.18887.18887.3	2023-08-05-workflow1-1.raw	RPCGPGEHGQR	RPC[566]GPGEHGQR	3	SPOUT1	sp|Q5T280|CI114_HUMAN	Q5T280	CI114_HUMAN	Putative methyltransferase C9orf114	TRUE	FALSE
2023-08-05-workflow1-1.18906.18906.3	2023-08-05-workflow1-1.raw	TDPPDGQQDSECNRNKEK	TDPPDGQQDSEC[566]NRNKEK	3	TXLNG	sp|Q9NUQ3|TXLNG_HUMAN	Q9NUQ3	TXLNG_HUMAN	Gamma-taxilin	TRUE	FALSE
2023-08-05-workflow1-1.18910.18910.3	2023-08-05-workflow1-1.raw	EACEHSGEAK	EAC[566]EHSGEAK	3	SSBP4	sp|Q9BWG4|SSBP4_HUMAN	Q9BWG4	SSBP4_HUMAN	Single-stranded DNA-binding protein 4	TRUE	FALSE
2023-08-05-workflow1-1.18920.18920.3	2023-08-05-workflow1-1.raw	SSQCHTGSSPR	SSQC[566]HTGSSPR	3	NKRF	sp|O15226|NKRF_HUMAN	O15226	NKRF_HUMAN	NF-kappa-B-repressing factor	TRUE	FALSE
2023-08-05-workflow1-1.18923.18923.3	2023-08-05-workflow1-1.raw	KACDRPVAK	KAC[566]DRPVAK	3	RPS19BP1	sp|Q86WX3|AROS_HUMAN	Q86WX3	AROS_HUMAN	Active regulator of SIRT1	TRUE	FALSE
2023-08-05-workflow1-1.18931.18931.3	2023-08-05-workflow1-1.raw	RKPDTIEVQQMK		3	EZR	sp|P26038|MOES_HUMAN	P15311	EZRI_HUMAN	Ezrin	FALSE	FALSE
2023-08-05-workflow1-1.18935.18935.4	2023-08-05-workflow1-1.raw	THTGEKPYACSHCDK	THTGEKPYAC[160]SHC[566]DK	4	CTCF	sp|P49711|CTCF_HUMAN	P49711	CTCF_HUMAN	Transcriptional repressor CTCF	TRUE	FALSE
2023-08-05-workflow1-1.18938.18938.3	2023-08-05-workflow1-1.raw	KESDQACGK	KESDQAC[566]GK	3	SP140L	sp|Q9H930|SP14L_HUMAN	Q9H930	SP14L_HUMAN	Nuclear body protein SP140-like protein	TRUE	FALSE
2023-08-05-workflow1-1.18947.18947.2	2023-08-05-workflow1-1.raw	CYHGKTGR	C[566]YHGKTGR	2	RPL21	sp|P46778|RL21_HUMAN	P46778	RL21_HUMAN	60S ribosomal protein L21	TRUE	FALSE
2023-08-05-workflow1-1.18957.18957.3	2023-08-05-workflow1-1.raw	SSQCHTGSSPR	SSQC[566]HTGSSPR	3	NKRF	sp|O15226|NKRF_HUMAN	O15226	NKRF_HUMAN	NF-kappa-B-repressing factor	TRUE	FALSE
2023-08-05-workflow1-1.18966.18966.2	2023-08-05-workflow1-1.raw	LLADQAEAR		2	RPL19	sp|P84098|RL19_HUMAN	P84098	RL19_HUMAN	60S ribosomal protein L19	TRUE	FALSE
2023-08-05-workflow1-1.18987.18987.2	2023-08-05-workflow1-1.raw	GPSSVEDIK		2	NPM1	sp|P06748|NPM_HUMAN	P06748	NPM_HUMAN	Nucleophosmin	TRUE	FALSE
2023-08-05-workflow1-1.18992.18992.2	2023-08-05-workflow1-1.raw	SSSISSFKDPK		2	LCP1	sp|P13796|PLSL_HUMAN	P13796	PLSL_HUMAN	Plastin-2	TRUE	FALSE
2023-08-05-workflow1-1.18998.18998.2	2023-08-05-workflow1-1.raw	EACEHSGEAK	EAC[566]EHSGEAK	2	SSBP4	sp|Q9BWG4|SSBP4_HUMAN	Q9BWG4	SSBP4_HUMAN	Single-stranded DNA-binding protein 4	TRUE	FALSE
2023-08-05-workflow1-1.18999.18999.2	2023-08-05-workflow1-1.raw	AHQCGDDDK	AHQC[566]GDDDK	2	TRIR	sp|Q9BQ61|TRIR_HUMAN	Q9BQ61	TRIR_HUMAN	Telomerase RNA component interacting RNase	TRUE	FALSE
2023-08-05-workflow1-1.19001.19001.2	2023-08-05-workflow1-1.raw	RAACAEK	RAAC[566]AEK	2	PRRC2A	sp|P48634|PRC2A_HUMAN	P48634	PRC2A_HUMAN	Protein PRRC2A	TRUE	FALSE
2023-08-05-workflow1-1.19012.19012.3	2023-08-05-workflow1-1.raw	SSGGREDLESSGLQR		3	JPT1	sp|Q9UK76|JUPI1_HUMAN	Q9UK76	JUPI1_HUMAN	Jupiter microtubule associated homolog 1	TRUE	FALSE
2023-08-05-workflow1-1.19020.19020.5	2023-08-05-workflow1-1.raw	MRDADADAGGGADGGDGRGGHSCR	MRDADADAGGGADGGDGRGGHSC[566]R	5	LAGE3	sp|Q14657|LAGE3_HUMAN	Q14657	LAGE3_HUMAN	EKC/KEOPS complex subunit LAGE3	TRUE	FALSE
2023-08-05-workflow1-1.19025.19025.2	2023-08-05-workflow1-1.raw	KESDQACGK	KESDQAC[566]GK	2	SP140L	sp|Q9H930|SP14L_HUMAN	Q9H930	SP14L_HUMAN	Nuclear body protein SP140-like protein	TRUE	FALSE
2023-08-05-workflow1-1.19032.19032.2	2023-08-05-workflow1-1.raw	ESSSCGKDTPSK	ESSSC[566]GKDTPSK	2	RNMT	sp|O43148|MCES_HUMAN	O43148	MCES_HUMAN	mRNA cap guanine-N7 methyltransferase	TRUE	FALSE
2023-08-05-workflow1-1.19034.19034.4	2023-08-05-workflow1-1.raw	MRDADADAGGGADGGDGRGGHSCR	MRDADADAGGGADGGDGRGGHSC[566]R	4	LAGE3	sp|Q14657|LAGE3_HUMAN	Q14657	LAGE3_HUMAN	EKC/KEOPS complex subunit LAGE3	TRUE	FALSE
2023-08-05-workflow1-1.19043.19043.4	2023-08-05-workflow1-1.raw	REEGDPSPHSGGVCKPK	REEGDPSPHSGGVC[566]KPK	4	NCOR1	sp|O75376|NCOR1_HUMAN	O75376	NCOR1_HUMAN	Nuclear receptor corepressor 1	TRUE	FALSE
2023-08-05-workflow1-1.19044.19044.4	2023-08-05-workflow1-1.raw	SPGETSKPRPFAGGGYR		4	NSFL1C	sp|Q9UNZ2|NSF1C_HUMAN	Q9UNZ2	NSF1C_HUMAN	NSFL1 cofactor p47	TRUE	FALSE
2023-08-05-workflow1-1.19046.19046.2	2023-08-05-workflow1-1.raw	EACEHSGEAK	EAC[566]EHSGEAK	2	SSBP4	sp|Q9BWG4|SSBP4_HUMAN	Q9BWG4	SSBP4_HUMAN	Single-stranded DNA-binding protein 4	TRUE	FALSE
2023-08-05-workflow1-1.19052.19052.2	2023-08-05-workflow1-1.raw	RQECETK	RQEC[566]ETK	2	RALBP1	sp|Q15311|RBP1_HUMAN	Q15311	RBP1_HUMAN	RalA-binding protein 1	TRUE	FALSE
2023-08-05-workflow1-1.19053.19053.2	2023-08-05-workflow1-1.raw	RQECETK	RQEC[566]ETK	2	RALBP1	sp|Q15311|RBP1_HUMAN	Q15311	RBP1_HUMAN	RalA-binding protein 1	TRUE	FALSE
2023-08-05-workflow1-1.19054.19054.3	2023-08-05-workflow1-1.raw	AHQCGDDDK	AHQC[566]GDDDK	3	TRIR	sp|Q9BQ61|TRIR_HUMAN	Q9BQ61	TRIR_HUMAN	Telomerase RNA component interacting RNase	TRUE	FALSE
2023-08-05-workflow1-1.19064.19064.3	2023-08-05-workflow1-1.raw	SCVHEEHTR	SC[566]VHEEHTR	3	AKAP9	sp|Q99996|AKAP9_HUMAN	Q99996	AKAP9_HUMAN	A-kinase anchor protein 9	TRUE	FALSE
2023-08-05-workflow1-1.19068.19068.2	2023-08-05-workflow1-1.raw	MCPATQK	M[147]C[566]PATQK	2	PNN	sp|Q9H307|PININ_HUMAN	Q9H307	PININ_HUMAN	Pinin	TRUE	FALSE
2023-08-05-workflow1-1.19070.19070.3	2023-08-05-workflow1-1.raw	HTGGCHCGAVR	HTGGC[566]HC[160]GAVR	3	CENPV	sp|Q7Z7K6|CENPV_HUMAN	Q7Z7K6	CENPV_HUMAN	Centromere protein V	TRUE	FALSE
2023-08-05-workflow1-1.19071.19071.3	2023-08-05-workflow1-1.raw	ACTTEAHK	AC[566]TTEAHK	3	TAF12	sp|Q16514|TAF12_HUMAN	Q16514	TAF12_HUMAN	Transcription initiation factor TFIID subunit 12	TRUE	FALSE
2023-08-05-workflow1-1.19073.19073.2	2023-08-05-workflow1-1.raw	AGFAGDDAPR		2	ACTA2	sp|P63261|ACTG_HUMAN	P62736	ACTA_HUMAN	Actin, aortic smooth muscle	FALSE	FALSE
2023-08-05-workflow1-1.19077.19077.4	2023-08-05-workflow1-1.raw	TTHFVEGGDAGNREDQINR		4	RPL7	sp|P18124|RL7_HUMAN	P18124	RL7_HUMAN	60S ribosomal protein L7	TRUE	FALSE
2023-08-05-workflow1-1.19083.19083.3	2023-08-05-workflow1-1.raw	NPCPNKEK	NPC[566]PNKEK	3	ITGB2	sp|P05107|ITB2_HUMAN	P05107	ITB2_HUMAN	Integrin beta-2	TRUE	FALSE
2023-08-05-workflow1-1.19086.19086.3	2023-08-05-workflow1-1.raw	GNCNRGENDCR	GNC[160]NRGENDC[566]R	3	MBNL1	sp|Q9NR56|MBNL1_HUMAN	Q9NR56	MBNL1_HUMAN	Muscleblind-like protein 1	TRUE	FALSE
2023-08-05-workflow1-1.19092.19092.2	2023-08-05-workflow1-1.raw	HVALSVGGR		2	NUDCD2	sp|Q8WVJ2|NUDC2_HUMAN	Q8WVJ2	NUDC2_HUMAN	NudC domain-containing protein 2	TRUE	FALSE
2023-08-05-workflow1-1.19096.19096.2	2023-08-05-workflow1-1.raw	KQVEVFR		2	PSME2	sp|Q9UL46|PSME2_HUMAN	Q9UL46	PSME2_HUMAN	Proteasome activator complex subunit 2	TRUE	FALSE
2023-08-05-workflow1-1.19102.19102.3	2023-08-05-workflow1-1.raw	AHQCGDDDK	AHQC[566]GDDDK	3	TRIR	sp|Q9BQ61|TRIR_HUMAN	Q9BQ61	TRIR_HUMAN	Telomerase RNA component interacting RNase	TRUE	FALSE
2023-08-05-workflow1-1.19108.19108.2	2023-08-05-workflow1-1.raw	RGSTAGGCR	RGSTAGGC[566]R	2	CAPN2	sp|P07384|CAN1_HUMAN	P17655	CAN2_HUMAN	Calpain-2 catalytic subunit	FALSE	FALSE
2023-08-05-workflow1-1.19113.19113.4	2023-08-05-workflow1-1.raw	HGPSSSHMHNTGADSPSCSNGVASTK	HGPSSSHM[147]HNTGADSPSC[566]SNGVASTK	4	RANBP10	sp|Q6VN20|RBP10_HUMAN	Q6VN20	RBP10_HUMAN	Ran-binding protein 10	TRUE	FALSE
2023-08-05-workflow1-1.19121.19121.3	2023-08-05-workflow1-1.raw	TATAVAHCKR	TATAVAHC[566]KR	3	RPS16	sp|P62249|RS16_HUMAN	P62249	RS16_HUMAN	40S ribosomal protein S16	TRUE	FALSE
2023-08-05-workflow1-1.19122.19122.3	2023-08-05-workflow1-1.raw	HTGGCHCGAVR	HTGGC[566]HC[160]GAVR	3	CENPV	sp|Q7Z7K6|CENPV_HUMAN	Q7Z7K6	CENPV_HUMAN	Centromere protein V	TRUE	FALSE
2023-08-05-workflow1-1.19124.19124.3	2023-08-05-workflow1-1.raw	EACANENAHK	EAC[566]ANENAHK	3	FXR1	sp|P51114|FXR1_HUMAN	P51114	FXR1_HUMAN	Fragile X mental retardation syndrome-related protein 1	TRUE	FALSE
2023-08-05-workflow1-1.19125.19125.2	2023-08-05-workflow1-1.raw	AQVIYTR		2	RPS25	sp|P62851|RS25_HUMAN	P62851	RS25_HUMAN	40S ribosomal protein S25	TRUE	FALSE
2023-08-05-workflow1-1.19128.19128.2	2023-08-05-workflow1-1.raw	THCQEAETK	THC[566]QEAETK	2	RNF213	sp|Q63HN8|RN213_HUMAN	Q63HN8	RN213_HUMAN	E3 ubiquitin-protein ligase RNF213	TRUE	FALSE
2023-08-05-workflow1-1.19132.19132.3	2023-08-05-workflow1-1.raw	LMELHGEGSSSGK		3	RPS3A	sp|P61247|RS3A_HUMAN	P61247	RS3A_HUMAN	40S ribosomal protein S3a	TRUE	FALSE
2023-08-05-workflow1-1.19160.19160.3	2023-08-05-workflow1-1.raw	HTGGCHCGAVR	HTGGC[566]HC[160]GAVR	3	CENPV	sp|Q7Z7K6|CENPV_HUMAN	Q7Z7K6	CENPV_HUMAN	Centromere protein V	TRUE	FALSE
2023-08-05-workflow1-1.19161.19161.2	2023-08-05-workflow1-1.raw	ALLQSSASR		2	PA2G4	sp|Q9UQ80|PA2G4_HUMAN	Q9UQ80	PA2G4_HUMAN	Proliferation-associated protein 2G4	TRUE	FALSE
2023-08-05-workflow1-1.19172.19172.2	2023-08-05-workflow1-1.raw	KTATAVAHCK	KTATAVAHC[566]K	2	RPS16	sp|P62249|RS16_HUMAN	P62249	RS16_HUMAN	40S ribosomal protein S16	TRUE	FALSE
2023-08-05-workflow1-1.19184.19184.3	2023-08-05-workflow1-1.raw	THCQEAETK	THC[566]QEAETK	3	RNF213	sp|Q63HN8|RN213_HUMAN	Q63HN8	RN213_HUMAN	E3 ubiquitin-protein ligase RNF213	TRUE	FALSE
2023-08-05-workflow1-1.19185.19185.4	2023-08-05-workflow1-1.raw	TATAVAHCKR	TATAVAHC[566]KR	4	RPS16	sp|P62249|RS16_HUMAN	P62249	RS16_HUMAN	40S ribosomal protein S16	TRUE	FALSE
2023-08-05-workflow1-1.19188.19188.3	2023-08-05-workflow1-1.raw	CHCMSESHQR	C[566]HC[160]MSESHQR	3	KIN	sp|O60870|KIN17_HUMAN	O60870	KIN17_HUMAN	DNA/RNA-binding protein KIN17	TRUE	FALSE
2023-08-05-workflow1-1.19189.19189.3	2023-08-05-workflow1-1.raw	KSVVHCSK	KSVVHC[566]SK	3	RNF213	sp|Q63HN8|RN213_HUMAN	Q63HN8	RN213_HUMAN	E3 ubiquitin-protein ligase RNF213	TRUE	FALSE
2023-08-05-workflow1-1.19192.19192.3	2023-08-05-workflow1-1.raw	CHKQQLSR	C[566]HKQQLSR	3	IP6K1	sp|Q92551|IP6K1_HUMAN	Q92551	IP6K1_HUMAN	Inositol hexakisphosphate kinase 1	TRUE	FALSE
2023-08-05-workflow1-1.19193.19193.2	2023-08-05-workflow1-1.raw	ACTTEAHK	AC[566]TTEAHK	2	TAF12	sp|Q16514|TAF12_HUMAN	Q16514	TAF12_HUMAN	Transcription initiation factor TFIID subunit 12	TRUE	FALSE
2023-08-05-workflow1-1.19198.19198.3	2023-08-05-workflow1-1.raw	RECGNAHYQR	REC[566]GNAHYQR	3	FKBP8	sp|Q14318|FKBP8_HUMAN	Q14318	FKBP8_HUMAN	Peptidyl-prolyl cis-trans isomerase FKBP8	TRUE	FALSE
2023-08-05-workflow1-1.19203.19203.3	2023-08-05-workflow1-1.raw	THCQEAETK	THC[566]QEAETK	3	RNF213	sp|Q63HN8|RN213_HUMAN	Q63HN8	RN213_HUMAN	E3 ubiquitin-protein ligase RNF213	TRUE	FALSE
2023-08-05-workflow1-1.19207.19207.3	2023-08-05-workflow1-1.raw	SKADSCSQAAGTK	SKADSC[566]SQAAGTK	3	SCAF1	sp|Q9H7N4|SFR19_HUMAN	Q9H7N4	SFR19_HUMAN	Splicing factor, arginine/serine-rich 19	TRUE	FALSE
2023-08-05-workflow1-1.19215.19215.3	2023-08-05-workflow1-1.raw	CHCMSESHQR	C[566]HC[160]MSESHQR	3	KIN	sp|O60870|KIN17_HUMAN	O60870	KIN17_HUMAN	DNA/RNA-binding protein KIN17	TRUE	FALSE
2023-08-05-workflow1-1.19217.19217.2	2023-08-05-workflow1-1.raw	TCDHSAPK	TC[566]DHSAPK	2	PXK	sp|Q7Z7A4|PXK_HUMAN	Q7Z7A4	PXK_HUMAN	PX domain-containing protein kinase-like protein	TRUE	FALSE
2023-08-05-workflow1-1.19231.19231.2	2023-08-05-workflow1-1.raw	GNCNRGENDCR	GNC[160]NRGENDC[566]R	2	MBNL1	sp|Q9NR56|MBNL1_HUMAN	Q9NR56	MBNL1_HUMAN	Muscleblind-like protein 1	TRUE	FALSE
2023-08-05-workflow1-1.19249.19249.3	2023-08-05-workflow1-1.raw	VAECQRK	VAEC[566]QRK	3	CDC37	sp|Q16543|CDC37_HUMAN	Q16543	CDC37_HUMAN	Hsp90 co-chaperone Cdc37	TRUE	FALSE
2023-08-05-workflow1-1.19264.19264.3	2023-08-05-workflow1-1.raw	NGSTAGNSPHCR	NGSTAGNSPHC[566]R	3	DNAJB14	sp|Q8TBM8|DJB14_HUMAN	Q8TBM8	DJB14_HUMAN	DnaJ homolog subfamily B member 14	TRUE	FALSE
2023-08-05-workflow1-1.19276.19276.2	2023-08-05-workflow1-1.raw	LQSIGTENTEENR		2	ALDOA	sp|P04075|ALDOA_HUMAN	P04075	ALDOA_HUMAN	Fructose-bisphosphate aldolase A	TRUE	FALSE
2023-08-05-workflow1-1.19277.19277.2	2023-08-05-workflow1-1.raw	VAECQRK	VAEC[566]QRK	2	CDC37	sp|Q16543|CDC37_HUMAN	Q16543	CDC37_HUMAN	Hsp90 co-chaperone Cdc37	TRUE	FALSE
2023-08-05-workflow1-1.19284.19284.3	2023-08-05-workflow1-1.raw	KIVDQIRPDR		3	DDX17	sp|Q92841|DDX17_HUMAN	Q92841	DDX17_HUMAN	Probable ATP-dependent RNA helicase DDX17	FALSE	FALSE
2023-08-05-workflow1-1.19286.19286.2	2023-08-05-workflow1-1.raw	MQHLIAR		2	PKM	sp|P14618|KPYM_HUMAN	P14618	KPYM_HUMAN	Pyruvate kinase PKM	TRUE	FALSE
2023-08-05-workflow1-1.19289.19289.2	2023-08-05-workflow1-1.raw	TATAVAHCKR	TATAVAHC[566]KR	2	RPS16	sp|P62249|RS16_HUMAN	P62249	RS16_HUMAN	40S ribosomal protein S16	TRUE	FALSE
2023-08-05-workflow1-1.19311.19311.3	2023-08-05-workflow1-1.raw	TVHAGEVGSAEVVK		3	ADA	sp|P00813|ADA_HUMAN	P00813	ADA_HUMAN	Adenosine deaminase	TRUE	FALSE
2023-08-05-workflow1-1.19313.19313.3	2023-08-05-workflow1-1.raw	TCDHSAPK	TC[566]DHSAPK	3	PXK	sp|Q7Z7A4|PXK_HUMAN	Q7Z7A4	PXK_HUMAN	PX domain-containing protein kinase-like protein	TRUE	FALSE
2023-08-05-workflow1-1.19314.19314.3	2023-08-05-workflow1-1.raw	TCDHSAPK	TC[566]DHSAPK	3	PXK	sp|Q7Z7A4|PXK_HUMAN	Q7Z7A4	PXK_HUMAN	PX domain-containing protein kinase-like protein	TRUE	FALSE
2023-08-05-workflow1-1.19315.19315.3	2023-08-05-workflow1-1.raw	GGCESGRCDR	GGC[160]ESGRC[566]DR	3	DGKA	sp|P23743|DGKA_HUMAN	P23743	DGKA_HUMAN	Diacylglycerol kinase alpha	TRUE	FALSE
2023-08-05-workflow1-1.19317.19317.3	2023-08-05-workflow1-1.raw	KRVPDHHPC	KRVPDHHPC[566]	3	CCT2	sp|P78371|TCPB_HUMAN	P78371	TCPB_HUMAN	T-complex protein 1 subunit beta	TRUE	FALSE
2023-08-05-workflow1-1.19328.19328.3	2023-08-05-workflow1-1.raw	NCEEKEER	NC[566]EEKEER	3	CRNKL1	sp|Q9BZJ0|CRNL1_HUMAN	Q9BZJ0	CRNL1_HUMAN	Crooked neck-like protein 1	TRUE	FALSE
2023-08-05-workflow1-1.19331.19331.3	2023-08-05-workflow1-1.raw	KHIGNCR	KHIGNC[566]R	3	HINT3	sp|Q9NQE9|HINT3_HUMAN	Q9NQE9	HINT3_HUMAN	Histidine triad nucleotide-binding protein 3	TRUE	FALSE
2023-08-05-workflow1-1.19352.19352.3	2023-08-05-workflow1-1.raw	GPQCEGHESR	GPQC[566]EGHESR	3	SH3PXD2B	sp|A1X283|SPD2B_HUMAN	A1X283	SPD2B_HUMAN	SH3 and PX domain-containing protein 2B	TRUE	FALSE
2023-08-05-workflow1-1.19356.19356.2	2023-08-05-workflow1-1.raw	HLIPAANTGESK		2	YWHAE	sp|P62258|1433E_HUMAN	P62258	1433E_HUMAN	14-3-3 protein epsilon	TRUE	FALSE
2023-08-05-workflow1-1.19370.19370.3	2023-08-05-workflow1-1.raw	KISSDLDGHPVPK		3	TKT	sp|P29401|TKT_HUMAN	P29401	TKT_HUMAN	Transketolase	TRUE	FALSE
2023-08-05-workflow1-1.19381.19381.2	2023-08-05-workflow1-1.raw	KVCASGK	KVC[566]ASGK	2	PPP2R2A	sp|P63151|2ABA_HUMAN	P63151	2ABA_HUMAN	Serine/threonine-protein phosphatase 2A 55 kDa regulatory subunit B alpha isoform	TRUE	FALSE
2023-08-05-workflow1-1.19382.19382.3	2023-08-05-workflow1-1.raw	KVCASGK	KVC[566]ASGK	3	PPP2R2A	sp|P63151|2ABA_HUMAN	P63151	2ABA_HUMAN	Serine/threonine-protein phosphatase 2A 55 kDa regulatory subunit B alpha isoform	TRUE	FALSE
2023-08-05-workflow1-1.19384.19384.3	2023-08-05-workflow1-1.raw	AKPCSDPNR	AKPC[566]SDPNR	3	PHF8	sp|Q9UPP1|PHF8_HUMAN	Q9UPP1	PHF8_HUMAN	Histone lysine demethylase PHF8	TRUE	FALSE
2023-08-05-workflow1-1.19385.19385.2	2023-08-05-workflow1-1.raw	HQGVMVGMGQK		2	ACTA1	sp|P63261|ACTG_HUMAN	P68133	ACTS_HUMAN	Actin, alpha skeletal muscle	FALSE	FALSE
2023-08-05-workflow1-1.19388.19388.2	2023-08-05-workflow1-1.raw	KVCASGK	KVC[566]ASGK	2	PPP2R2A	sp|P63151|2ABA_HUMAN	P63151	2ABA_HUMAN	Serine/threonine-protein phosphatase 2A 55 kDa regulatory subunit B alpha isoform	TRUE	FALSE
2023-08-05-workflow1-1.19392.19392.2	2023-08-05-workflow1-1.raw	YNGLIHR		2	RPL28	sp|P46779|RL28_HUMAN	P46779	RL28_HUMAN	60S ribosomal protein L28	TRUE	FALSE
2023-08-05-workflow1-1.19393.19393.3	2023-08-05-workflow1-1.raw	CNAHGEPR	C[566]NAHGEPR	3	RNF31	sp|Q96EP0|RNF31_HUMAN	Q96EP0	RNF31_HUMAN	E3 ubiquitin-protein ligase RNF31	TRUE	FALSE
2023-08-05-workflow1-1.19394.19394.2	2023-08-05-workflow1-1.raw	STTTGHLIYK		2	EEF1A2	sp|P68104|EF1A1_HUMAN	Q05639	EF1A2_HUMAN	Elongation factor 1-alpha 2	FALSE	FALSE
2023-08-05-workflow1-1.19396.19396.3	2023-08-05-workflow1-1.raw	EYTINIHKR		3	RPL31	sp|P62899|RL31_HUMAN	P62899	RL31_HUMAN	60S ribosomal protein L31	TRUE	FALSE
2023-08-05-workflow1-1.19400.19400.2	2023-08-05-workflow1-1.raw	TCSSSNK	TC[566]SSSNK	2	SACS	sp|Q9NZJ4|SACS_HUMAN	Q9NZJ4	SACS_HUMAN	Sacsin	TRUE	FALSE
2023-08-05-workflow1-1.19409.19409.2	2023-08-05-workflow1-1.raw	HVTQSGCNR	HVTQSGC[566]NR	2	ZEB1	sp|P37275|ZEB1_HUMAN	P37275	ZEB1_HUMAN	Zinc finger E-box-binding homeobox 1	TRUE	FALSE
2023-08-05-workflow1-1.19413.19413.2	2023-08-05-workflow1-1.raw	SRLDQELK		2	RPS9	sp|P46781|RS9_HUMAN	P46781	RS9_HUMAN	40S ribosomal protein S9	TRUE	FALSE
2023-08-05-workflow1-1.19420.19420.2	2023-08-05-workflow1-1.raw	FTIGDHSR		2	WDR1	sp|O75083|WDR1_HUMAN	O75083	WDR1_HUMAN	WD repeat-containing protein 1	TRUE	FALSE
2023-08-05-workflow1-1.19421.19421.2	2023-08-05-workflow1-1.raw	HQGVMVGMGQK		2	ACTA1	sp|P63261|ACTG_HUMAN	P68133	ACTS_HUMAN	Actin, alpha skeletal muscle	FALSE	FALSE
2023-08-05-workflow1-1.19428.19428.3	2023-08-05-workflow1-1.raw	KVCASGK	KVC[566]ASGK	3	PPP2R2A	sp|P63151|2ABA_HUMAN	P63151	2ABA_HUMAN	Serine/threonine-protein phosphatase 2A 55 kDa regulatory subunit B alpha isoform	TRUE	FALSE
2023-08-05-workflow1-1.19431.19431.2	2023-08-05-workflow1-1.raw	NHPGCGR	NHPGC[566]GR	2	HERC1	sp|Q15751|HERC1_HUMAN	Q15751	HERC1_HUMAN	Probable E3 ubiquitin-protein ligase HERC1	TRUE	FALSE
2023-08-05-workflow1-1.19438.19438.3	2023-08-05-workflow1-1.raw	DADADAGGGADGGDGRGGHSCR	DADADAGGGADGGDGRGGHSC[566]R	3	LAGE3	sp|Q14657|LAGE3_HUMAN	Q14657	LAGE3_HUMAN	EKC/KEOPS complex subunit LAGE3	TRUE	FALSE
2023-08-05-workflow1-1.19448.19448.4	2023-08-05-workflow1-1.raw	AKPTGSGKEEGPAPCK	AKPTGSGKEEGPAPC[566]K	4	RIOX2	sp|Q8IUF8|RIOX2_HUMAN	Q8IUF8	RIOX2_HUMAN	Ribosomal oxygenase 2	TRUE	FALSE
2023-08-05-workflow1-1.19449.19449.2	2023-08-05-workflow1-1.raw	TANREECR	TANREEC[566]R	2	LARP7	sp|Q4G0J3|LARP7_HUMAN	Q4G0J3	LARP7_HUMAN	La-related protein 7	TRUE	FALSE
2023-08-05-workflow1-1.19456.19456.3	2023-08-05-workflow1-1.raw	ACKTEADGR	AC[566]KTEADGR	3	CYTH1	sp|Q15438|CYH1_HUMAN	Q15438	CYH1_HUMAN	Cytohesin-1	FALSE	FALSE
2023-08-05-workflow1-1.19465.19465.3	2023-08-05-workflow1-1.raw	SSHAPATCK	SSHAPATC[566]K	3	RNF214	sp|Q8ND24|RN214_HUMAN	Q8ND24	RN214_HUMAN	RING finger protein 214	TRUE	FALSE
2023-08-05-workflow1-1.19466.19466.3	2023-08-05-workflow1-1.raw	CNTDQAGRPK	C[566]NTDQAGRPK	3	MCM5	sp|P33992|MCM5_HUMAN	P33992	MCM5_HUMAN	DNA replication licensing factor MCM5	TRUE	FALSE
2023-08-05-workflow1-1.19474.19474.3	2023-08-05-workflow1-1.raw	AKPTGSGKEEGPAPCK	AKPTGSGKEEGPAPC[566]K	3	RIOX2	sp|Q8IUF8|RIOX2_HUMAN	Q8IUF8	RIOX2_HUMAN	Ribosomal oxygenase 2	TRUE	FALSE
2023-08-05-workflow1-1.19477.19477.2	2023-08-05-workflow1-1.raw	TANREECR	TANREEC[566]R	2	LARP7	sp|Q4G0J3|LARP7_HUMAN	Q4G0J3	LARP7_HUMAN	La-related protein 7	TRUE	FALSE
2023-08-05-workflow1-1.19479.19479.3	2023-08-05-workflow1-1.raw	GHCASCQKPIAGK	GHC[566]ASC[160]QKPIAGK	3	LPXN	sp|O60711|LPXN_HUMAN	O60711	LPXN_HUMAN	Leupaxin	TRUE	FALSE
2023-08-05-workflow1-1.19484.19484.2	2023-08-05-workflow1-1.raw	HLAQVGDSMDR		2	BID	sp|P55957|BID_HUMAN	P55957	BID_HUMAN	BH3-interacting domain death agonist	TRUE	FALSE
2023-08-05-workflow1-1.19489.19489.2	2023-08-05-workflow1-1.raw	HVQGILR		2	SNRPG	sp|P62308|RUXG_HUMAN	P62308	RUXG_HUMAN	Small nuclear ribonucleoprotein G	TRUE	FALSE
2023-08-05-workflow1-1.19502.19502.4	2023-08-05-workflow1-1.raw	DADADAGGGADGGDGRGGHSCR	DADADAGGGADGGDGRGGHSC[566]R	4	LAGE3	sp|Q14657|LAGE3_HUMAN	Q14657	LAGE3_HUMAN	EKC/KEOPS complex subunit LAGE3	TRUE	FALSE
2023-08-05-workflow1-1.19504.19504.2	2023-08-05-workflow1-1.raw	ASNGDAWVEAHGK		2	HSPA9	sp|P38646|GRP75_HUMAN	P38646	GRP75_HUMAN	Stress-70 protein, mitochondrial	TRUE	FALSE
2023-08-05-workflow1-1.19514.19514.3	2023-08-05-workflow1-1.raw	HQGVMVGMGQK		3	ACTA1	sp|P63261|ACTG_HUMAN	P68133	ACTS_HUMAN	Actin, alpha skeletal muscle	FALSE	FALSE
2023-08-05-workflow1-1.19526.19526.4	2023-08-05-workflow1-1.raw	EQKPNTVGCGKEEK	EQKPNTVGC[566]GKEEK	4	LARP4B	sp|Q92615|LAR4B_HUMAN	Q92615	LAR4B_HUMAN	La-related protein 4B	TRUE	FALSE
2023-08-05-workflow1-1.19542.19542.3	2023-08-05-workflow1-1.raw	TKEAEQTCR	TKEAEQTC[566]R	3	NUMA1	sp|Q14980|NUMA1_HUMAN	Q14980	NUMA1_HUMAN	Nuclear mitotic apparatus protein 1	TRUE	FALSE
2023-08-05-workflow1-1.19557.19557.2	2023-08-05-workflow1-1.raw	KTPCGEGSK	KTPC[566]GEGSK	2	RPS20	sp|P60866|RS20_HUMAN	P60866	RS20_HUMAN	40S ribosomal protein S20	TRUE	FALSE
2023-08-05-workflow1-1.19558.19558.2	2023-08-05-workflow1-1.raw	HVTSCTK	HVTSC[566]TK	2	ZBTB43	sp|O43298|ZBT43_HUMAN	O43298	ZBT43_HUMAN	Zinc finger and BTB domain-containing protein 43	TRUE	FALSE
2023-08-05-workflow1-1.19561.19561.2	2023-08-05-workflow1-1.raw	KEAGGGGVGGPGAK		2	SERBP1	sp|Q8NC51|PAIRB_HUMAN	Q8NC51	PAIRB_HUMAN	Plasminogen activator inhibitor 1 RNA-binding protein	TRUE	FALSE
2023-08-05-workflow1-1.19580.19580.3	2023-08-05-workflow1-1.raw	DTCEHSSEAK	DTC[566]EHSSEAK	3	SSBP3	sp|Q9BWW4|SSBP3_HUMAN	Q9BWW4	SSBP3_HUMAN	Single-stranded DNA-binding protein 3	TRUE	FALSE
2023-08-05-workflow1-1.19581.19581.3	2023-08-05-workflow1-1.raw	KPGPSCSR	KPGPSC[566]SR	3	ACAP1	sp|Q15027|ACAP1_HUMAN	Q15027	ACAP1_HUMAN	Arf-GAP with coiled-coil, ANK repeat and PH domain-containing protein 1	TRUE	FALSE
2023-08-05-workflow1-1.19582.19582.2	2023-08-05-workflow1-1.raw	DTCEHSSEAK	DTC[566]EHSSEAK	2	SSBP3	sp|Q9BWW4|SSBP3_HUMAN	Q9BWW4	SSBP3_HUMAN	Single-stranded DNA-binding protein 3	TRUE	FALSE
2023-08-05-workflow1-1.19584.19584.2	2023-08-05-workflow1-1.raw	HVTSCTK	HVTSC[566]TK	2	ZBTB43	sp|O43298|ZBT43_HUMAN	O43298	ZBT43_HUMAN	Zinc finger and BTB domain-containing protein 43	TRUE	FALSE
2023-08-05-workflow1-1.19585.19585.3	2023-08-05-workflow1-1.raw	CTTREDSPK	C[566]TTREDSPK	3	FHL1	sp|Q13642|FHL1_HUMAN	Q13642	FHL1_HUMAN	Four and a half LIM domains protein 1	TRUE	FALSE
2023-08-05-workflow1-1.19592.19592.3	2023-08-05-workflow1-1.raw	DTCEHSSEAK	DTC[566]EHSSEAK	3	SSBP3	sp|Q9BWW4|SSBP3_HUMAN	Q9BWW4	SSBP3_HUMAN	Single-stranded DNA-binding protein 3	TRUE	FALSE
2023-08-05-workflow1-1.19593.19593.2	2023-08-05-workflow1-1.raw	FLNAENAQK		2	RANBP1	sp|P43487|RANG_HUMAN	P43487	RANG_HUMAN	Ran-specific GTPase-activating protein	TRUE	FALSE
2023-08-05-workflow1-1.19594.19594.2	2023-08-05-workflow1-1.raw	SSHAPATCK	SSHAPATC[566]K	2	RNF214	sp|Q8ND24|RN214_HUMAN	Q8ND24	RN214_HUMAN	RING finger protein 214	TRUE	FALSE
2023-08-05-workflow1-1.19597.19597.4	2023-08-05-workflow1-1.raw	HVLHVQLNRPNKR		4	ECH1	sp|Q13011|ECH1_HUMAN	Q13011	ECH1_HUMAN	Delta(3,5)-Delta(2,4)-dienoyl-CoA isomerase, mitochondrial	TRUE	FALSE
2023-08-05-workflow1-1.19602.19602.2	2023-08-05-workflow1-1.raw	IAVAAQNCYK	IAVAAQNC[160]YK	2	TPI1	sp|P60174|TPIS_HUMAN	P60174	TPIS_HUMAN	Triosephosphate isomerase	TRUE	FALSE
2023-08-05-workflow1-1.19603.19603.2	2023-08-05-workflow1-1.raw	YLAEVAAGDDKK		2	YWHAZ	sp|P63104|1433Z_HUMAN	P63104	1433Z_HUMAN	14-3-3 protein zeta/delta	TRUE	FALSE
2023-08-05-workflow1-1.19604.19604.3	2023-08-05-workflow1-1.raw	KPGPSCSR	KPGPSC[566]SR	3	ACAP1	sp|Q15027|ACAP1_HUMAN	Q15027	ACAP1_HUMAN	Arf-GAP with coiled-coil, ANK repeat and PH domain-containing protein 1	TRUE	FALSE
2023-08-05-workflow1-1.19612.19612.2	2023-08-05-workflow1-1.raw	KITIGQAPTEK		2	MTHFD1	sp|P11586|C1TC_HUMAN	P11586	C1TC_HUMAN	C-1-tetrahydrofolate synthase, cytoplasmic	TRUE	FALSE
2023-08-05-workflow1-1.19618.19618.2	2023-08-05-workflow1-1.raw	CTTREDSPK	C[566]TTREDSPK	2	FHL1	sp|Q13642|FHL1_HUMAN	Q13642	FHL1_HUMAN	Four and a half LIM domains protein 1	TRUE	FALSE
2023-08-05-workflow1-1.19620.19620.2	2023-08-05-workflow1-1.raw	VVFEQTK		2	TPI1	sp|P60174|TPIS_HUMAN	P60174	TPIS_HUMAN	Triosephosphate isomerase	TRUE	FALSE
2023-08-05-workflow1-1.19622.19622.2	2023-08-05-workflow1-1.raw	IADMGHLK		2	PCNA	sp|P12004|PCNA_HUMAN	P12004	PCNA_HUMAN	Proliferating cell nuclear antigen	TRUE	FALSE
2023-08-05-workflow1-1.19634.19634.2	2023-08-05-workflow1-1.raw	YLAEVAAGDDKK		2	YWHAZ	sp|P63104|1433Z_HUMAN	P63104	1433Z_HUMAN	14-3-3 protein zeta/delta	TRUE	FALSE
2023-08-05-workflow1-1.19638.19638.2	2023-08-05-workflow1-1.raw	CTTREDSPK	C[566]TTREDSPK	2	FHL1	sp|Q13642|FHL1_HUMAN	Q13642	FHL1_HUMAN	Four and a half LIM domains protein 1	TRUE	FALSE
2023-08-05-workflow1-1.19644.19644.3	2023-08-05-workflow1-1.raw	AVHQCDR	AVHQC[566]DR	3	NUBP2	sp|Q9Y5Y2|NUBP2_HUMAN	Q9Y5Y2	NUBP2_HUMAN	Cytosolic Fe-S cluster assembly factor NUBP2	TRUE	FALSE
2023-08-05-workflow1-1.19649.19649.3	2023-08-05-workflow1-1.raw	HLTHCQSR	HLTHC[566]QSR	3	CHAMP1	sp|Q96JM3|CHAP1_HUMAN	Q96JM3	CHAP1_HUMAN	Chromosome alignment-maintaining phosphoprotein 1	TRUE	FALSE
2023-08-05-workflow1-1.19665.19665.2	2023-08-05-workflow1-1.raw	AVHQCDR	AVHQC[566]DR	2	NUBP2	sp|Q9Y5Y2|NUBP2_HUMAN	Q9Y5Y2	NUBP2_HUMAN	Cytosolic Fe-S cluster assembly factor NUBP2	TRUE	FALSE
2023-08-05-workflow1-1.19666.19666.4	2023-08-05-workflow1-1.raw	RHESCHTGIK	RHESC[566]HTGIK	4	VEZF1	sp|Q14119|VEZF1_HUMAN	Q14119	VEZF1_HUMAN	Vascular endothelial zinc finger 1	TRUE	FALSE
2023-08-05-workflow1-1.19672.19672.2	2023-08-05-workflow1-1.raw	HLTYENVER		2	RAB11A	sp|P62491|RB11A_HUMAN	P62491	RB11A_HUMAN	Ras-related protein Rab-11A	FALSE	FALSE
2023-08-05-workflow1-1.19689.19689.2	2023-08-05-workflow1-1.raw	CNTDQAGRPK	C[566]NTDQAGRPK	2	MCM5	sp|P33992|MCM5_HUMAN	P33992	MCM5_HUMAN	DNA replication licensing factor MCM5	TRUE	FALSE
2023-08-05-workflow1-1.19699.19699.3	2023-08-05-workflow1-1.raw	RHESCHTGIK	RHESC[566]HTGIK	3	VEZF1	sp|Q14119|VEZF1_HUMAN	Q14119	VEZF1_HUMAN	Vascular endothelial zinc finger 1	TRUE	FALSE
2023-08-05-workflow1-1.19716.19716.3	2023-08-05-workflow1-1.raw	CVKDQNGNHVVQK	C[566]VKDQNGNHVVQK	3	PUM1	sp|Q8TB72|PUM2_HUMAN	Q14671	PUM1_HUMAN	Pumilio homolog 1	FALSE	FALSE
2023-08-05-workflow1-1.19718.19718.2	2023-08-05-workflow1-1.raw	SHVATCSK	SHVATC[566]SK	2	RNF114	sp|Q9Y508|RN114_HUMAN	Q9Y508	RN114_HUMAN	E3 ubiquitin-protein ligase RNF114	TRUE	FALSE
2023-08-05-workflow1-1.19720.19720.4	2023-08-05-workflow1-1.raw	QHGCTANDANTKYNSR	QHGC[566]TANDANTKYNSR	4	ARFGAP2	sp|Q8N6H7|ARFG2_HUMAN	Q8N6H7	ARFG2_HUMAN	ADP-ribosylation factor GTPase-activating protein 2	TRUE	FALSE
2023-08-05-workflow1-1.19768.19768.2	2023-08-05-workflow1-1.raw	SHVATCSK	SHVATC[566]SK	2	RNF114	sp|Q9Y508|RN114_HUMAN	Q9Y508	RN114_HUMAN	E3 ubiquitin-protein ligase RNF114	TRUE	FALSE
2023-08-05-workflow1-1.19775.19775.2	2023-08-05-workflow1-1.raw	STSSCSSK	STSSC[566]SSK	2	OSBPL3	sp|Q9H4L5|OSBL3_HUMAN	Q9H4L5	OSBL3_HUMAN	Oxysterol-binding protein-related protein 3	TRUE	FALSE
2023-08-05-workflow1-1.19776.19776.3	2023-08-05-workflow1-1.raw	CVKDQNGNHVVQK	C[566]VKDQNGNHVVQK	3	PUM1	sp|Q8TB72|PUM2_HUMAN	Q14671	PUM1_HUMAN	Pumilio homolog 1	FALSE	FALSE
2023-08-05-workflow1-1.19780.19780.4	2023-08-05-workflow1-1.raw	TCGPEHSKGGGRVDEGPQPR	TC[566]GPEHSKGGGRVDEGPQPR	4	OGFR	sp|Q9NZT2|OGFR_HUMAN	Q9NZT2	OGFR_HUMAN	Opioid growth factor receptor	TRUE	FALSE
2023-08-05-workflow1-1.19781.19781.2	2023-08-05-workflow1-1.raw	DNSTMGYMAAKK		2	HSP90AA1	sp|P07900|HS90A_HUMAN	P07900	HS90A_HUMAN	Heat shock protein HSP 90-alpha	TRUE	FALSE
2023-08-05-workflow1-1.19802.19802.2	2023-08-05-workflow1-1.raw	TDEGIAYR		2	PRDX2	sp|P32119|PRDX2_HUMAN	P32119	PRDX2_HUMAN	Peroxiredoxin-2	TRUE	FALSE
2023-08-05-workflow1-1.19807.19807.2	2023-08-05-workflow1-1.raw	RANCEAAR	RANC[566]EAAR	2	HDLBP	sp|Q00341|VIGLN_HUMAN	Q00341	VIGLN_HUMAN	Vigilin	TRUE	FALSE
2023-08-05-workflow1-1.19808.19808.2	2023-08-05-workflow1-1.raw	STSSCSSK	STSSC[566]SSK	2	OSBPL3	sp|Q9H4L5|OSBL3_HUMAN	Q9H4L5	OSBL3_HUMAN	Oxysterol-binding protein-related protein 3	TRUE	FALSE
2023-08-05-workflow1-1.19819.19819.3	2023-08-05-workflow1-1.raw	DADADAGGGADGGDGRGGHSCR	DADADAGGGADGGDGRGGHSC[566]R	3	LAGE3	sp|Q14657|LAGE3_HUMAN	Q14657	LAGE3_HUMAN	EKC/KEOPS complex subunit LAGE3	TRUE	FALSE
2023-08-05-workflow1-1.19820.19820.3	2023-08-05-workflow1-1.raw	TATAVAHCKR	TATAVAHC[566]KR	3	RPS16	sp|P62249|RS16_HUMAN	P62249	RS16_HUMAN	40S ribosomal protein S16	TRUE	FALSE
2023-08-05-workflow1-1.19824.19824.2	2023-08-05-workflow1-1.raw	CRRPAVK	C[566]RRPAVK	2	RPL18A	sp|Q02543|RL18A_HUMAN	Q02543	RL18A_HUMAN	60S ribosomal protein L18a	TRUE	FALSE
2023-08-05-workflow1-1.19830.19830.3	2023-08-05-workflow1-1.raw	CQHLQAEKK	C[566]QHLQAEKK	3	MYH9	sp|P35579|MYH9_HUMAN	P35579	MYH9_HUMAN	Myosin-9	TRUE	FALSE
2023-08-05-workflow1-1.19833.19833.4	2023-08-05-workflow1-1.raw	QIESTETSCHGCRK	QIESTETSC[160]HGC[566]RK	4	RNF114	sp|Q9Y508|RN114_HUMAN	Q9Y508	RN114_HUMAN	E3 ubiquitin-protein ligase RNF114	TRUE	FALSE
2023-08-05-workflow1-1.19837.19837.3	2023-08-05-workflow1-1.raw	GCSHPGGSADGPAK	GC[566]SHPGGSADGPAK	3	XPC	sp|Q01831|XPC_HUMAN	Q01831	XPC_HUMAN	DNA repair protein complementing XP-C cells	TRUE	FALSE
2023-08-05-workflow1-1.19840.19840.3	2023-08-05-workflow1-1.raw	DADADAGGGADGGDGRGGHSCR	DADADAGGGADGGDGRGGHSC[566]R	3	LAGE3	sp|Q14657|LAGE3_HUMAN	Q14657	LAGE3_HUMAN	EKC/KEOPS complex subunit LAGE3	TRUE	FALSE
2023-08-05-workflow1-1.19843.19843.2	2023-08-05-workflow1-1.raw	IIAPPER		2	ACTA1	sp|P63261|ACTG_HUMAN	P68133	ACTS_HUMAN	Actin, alpha skeletal muscle	FALSE	FALSE
2023-08-05-workflow1-1.19846.19846.3	2023-08-05-workflow1-1.raw	SCKPKPIGK	SC[566]KPKPIGK	3	MTHFD1	sp|P11586|C1TC_HUMAN	P11586	C1TC_HUMAN	C-1-tetrahydrofolate synthase, cytoplasmic	TRUE	FALSE
2023-08-05-workflow1-1.19847.19847.2	2023-08-05-workflow1-1.raw	YGQNCHK	YGQNC[566]HK	2	PPM1G	sp|O15355|PPM1G_HUMAN	O15355	PPM1G_HUMAN	Protein phosphatase 1G	TRUE	FALSE
2023-08-05-workflow1-1.19855.19855.3	2023-08-05-workflow1-1.raw	RRAPPGGCEER	RRAPPGGC[566]EER	3	EXOSC6	sp|Q5RKV6|EXOS6_HUMAN	Q5RKV6	EXOS6_HUMAN	Exosome complex component MTR3	TRUE	FALSE
2023-08-05-workflow1-1.19856.19856.3	2023-08-05-workflow1-1.raw	ASPTQCHR	ASPTQC[566]HR	3	UBN1	sp|Q9NPG3|UBN1_HUMAN	Q9NPG3	UBN1_HUMAN	Ubinuclein-1	TRUE	FALSE
2023-08-05-workflow1-1.19860.19860.3	2023-08-05-workflow1-1.raw	QIESTETSCHGCRK	QIESTETSC[160]HGC[566]RK	3	RNF114	sp|Q9Y508|RN114_HUMAN	Q9Y508	RN114_HUMAN	E3 ubiquitin-protein ligase RNF114	TRUE	FALSE
2023-08-05-workflow1-1.19885.19885.3	2023-08-05-workflow1-1.raw	GSEDHGAQNPSCK	GSEDHGAQNPSC[566]K	3	KDM4B	sp|O94953|KDM4B_HUMAN	O94953	KDM4B_HUMAN	Lysine-specific demethylase 4B	TRUE	FALSE
2023-08-05-workflow1-1.19896.19896.3	2023-08-05-workflow1-1.raw	AHHEVCPK	AHHEVC[566]PK	3	TRAF2	sp|Q12933|TRAF2_HUMAN	Q12933	TRAF2_HUMAN	TNF receptor-associated factor 2	TRUE	FALSE
2023-08-05-workflow1-1.19899.19899.2	2023-08-05-workflow1-1.raw	SNVSDAVAQSTR		2	TPI1	sp|P60174|TPIS_HUMAN	P60174	TPIS_HUMAN	Triosephosphate isomerase	TRUE	FALSE
2023-08-05-workflow1-1.19900.19900.2	2023-08-05-workflow1-1.raw	NMMAACDPR	NMMAAC[160]DPR	2	TUBB2A	sp|P07437|TBB5_HUMAN	Q13885	TBB2A_HUMAN	Tubulin beta-2A chain	FALSE	FALSE
2023-08-05-workflow1-1.19901.19901.3	2023-08-05-workflow1-1.raw	GCSHPGGSADGPAK	GC[566]SHPGGSADGPAK	3	XPC	sp|Q01831|XPC_HUMAN	Q01831	XPC_HUMAN	DNA repair protein complementing XP-C cells	TRUE	FALSE
2023-08-05-workflow1-1.19903.19903.3	2023-08-05-workflow1-1.raw	ECPPHAEQR	EC[566]PPHAEQR	3	COPS7B	sp|Q9H9Q2|CSN7B_HUMAN	Q9H9Q2	CSN7B_HUMAN	COP9 signalosome complex subunit 7b	TRUE	FALSE
2023-08-05-workflow1-1.19913.19913.4	2023-08-05-workflow1-1.raw	RSQKPEAGGCGAPAAR	RSQKPEAGGC[566]GAPAAR	4	TBC1D4	sp|O60343|TBCD4_HUMAN	O60343	TBCD4_HUMAN	TBC1 domain family member 4	TRUE	FALSE
2023-08-05-workflow1-1.19919.19919.2	2023-08-05-workflow1-1.raw	SNVSDAVAQSTR		2	TPI1	sp|P60174|TPIS_HUMAN	P60174	TPIS_HUMAN	Triosephosphate isomerase	TRUE	FALSE
2023-08-05-workflow1-1.19921.19921.3	2023-08-05-workflow1-1.raw	KTPCGEGSK	KTPC[566]GEGSK	3	RPS20	sp|P60866|RS20_HUMAN	P60866	RS20_HUMAN	40S ribosomal protein S20	TRUE	FALSE
2023-08-05-workflow1-1.19922.19922.3	2023-08-05-workflow1-1.raw	KTPCGEGSK	KTPC[566]GEGSK	3	RPS20	sp|P60866|RS20_HUMAN	P60866	RS20_HUMAN	40S ribosomal protein S20	TRUE	FALSE
2023-08-05-workflow1-1.19923.19923.3	2023-08-05-workflow1-1.raw	RRAPPGGCEER	RRAPPGGC[566]EER	3	EXOSC6	sp|Q5RKV6|EXOS6_HUMAN	Q5RKV6	EXOS6_HUMAN	Exosome complex component MTR3	TRUE	FALSE
2023-08-05-workflow1-1.19925.19925.3	2023-08-05-workflow1-1.raw	QIESTETSCHGCRK	QIESTETSC[160]HGC[566]RK	3	RNF114	sp|Q9Y508|RN114_HUMAN	Q9Y508	RN114_HUMAN	E3 ubiquitin-protein ligase RNF114	TRUE	FALSE
2023-08-05-workflow1-1.19929.19929.3	2023-08-05-workflow1-1.raw	GKNENSECPK	GKNENSEC[566]PK	3	RBM28	sp|Q9NW13|RBM28_HUMAN	Q9NW13	RBM28_HUMAN	RNA-binding protein 28	TRUE	FALSE
2023-08-05-workflow1-1.19930.19930.2	2023-08-05-workflow1-1.raw	KQAGSSSASQGCNNQ	KQAGSSSASQGC[566]NNQ	2	MAPKAPK3	sp|Q16644|MAPK3_HUMAN	Q16644	MAPK3_HUMAN	MAP kinase-activated protein kinase 3	TRUE	FALSE
2023-08-05-workflow1-1.19932.19932.3	2023-08-05-workflow1-1.raw	ASPTQCHR	ASPTQC[566]HR	3	UBN1	sp|Q9NPG3|UBN1_HUMAN	Q9NPG3	UBN1_HUMAN	Ubinuclein-1	TRUE	FALSE
2023-08-05-workflow1-1.19933.19933.2	2023-08-05-workflow1-1.raw	RFPGYDSESK		2	RPL5	sp|P46777|RL5_HUMAN	P46777	RL5_HUMAN	60S ribosomal protein L5	TRUE	FALSE
2023-08-05-workflow1-1.19935.19935.3	2023-08-05-workflow1-1.raw	SVDKNPCKDR	SVDKNPC[566]KDR	3	RBBP6	sp|Q7Z6E9|RBBP6_HUMAN	Q7Z6E9	RBBP6_HUMAN	E3 ubiquitin-protein ligase RBBP6	TRUE	FALSE
2023-08-05-workflow1-1.19936.19936.2	2023-08-05-workflow1-1.raw	DSPCKENK	DSPC[566]KENK	2	SBNO1	sp|A3KN83|SBNO1_HUMAN	A3KN83	SBNO1_HUMAN	Protein strawberry notch homolog 1	TRUE	FALSE
2023-08-05-workflow1-1.19937.19937.3	2023-08-05-workflow1-1.raw	EACSNENVHK	EAC[566]SNENVHK	3	FXR2	sp|P51116|FXR2_HUMAN	P51116	FXR2_HUMAN	Fragile X mental retardation syndrome-related protein 2	TRUE	FALSE
2023-08-05-workflow1-1.19941.19941.2	2023-08-05-workflow1-1.raw	GGGGGGGGGGGCSGSGSSASR	GGGGGGGGGGGC[566]SGSGSSASR	2	PI4KA	sp|P42356|PI4KA_HUMAN	P42356	PI4KA_HUMAN	Phosphatidylinositol 4-kinase alpha	TRUE	FALSE
2023-08-05-workflow1-1.19955.19955.3	2023-08-05-workflow1-1.raw	AHHEVCPK	AHHEVC[566]PK	3	TRAF2	sp|Q12933|TRAF2_HUMAN	Q12933	TRAF2_HUMAN	TNF receptor-associated factor 2	TRUE	FALSE
2023-08-05-workflow1-1.19961.19961.2	2023-08-05-workflow1-1.raw	GGGGGGGGGGGCSGSGSSASR	GGGGGGGGGGGC[566]SGSGSSASR	2	PI4KA	sp|P42356|PI4KA_HUMAN	P42356	PI4KA_HUMAN	Phosphatidylinositol 4-kinase alpha	TRUE	FALSE
2023-08-05-workflow1-1.19976.19976.3	2023-08-05-workflow1-1.raw	RPRPPCAK	RPRPPC[566]AK	3	LARP1	sp|Q6PKG0|LARP1_HUMAN	Q6PKG0	LARP1_HUMAN	La-related protein 1	TRUE	FALSE
2023-08-05-workflow1-1.19977.19977.3	2023-08-05-workflow1-1.raw	IVAAHNKCPR	IVAAHNKC[566]PR	3	MRPS16	sp|Q9Y3D3|RT16_HUMAN	Q9Y3D3	RT16_HUMAN	28S ribosomal protein S16, mitochondrial	TRUE	FALSE
2023-08-05-workflow1-1.19982.19982.2	2023-08-05-workflow1-1.raw	CKGAAVK	C[566]KGAAVK	2	CAMK2B	sp|Q13555|KCC2G_HUMAN	Q13554	KCC2B_HUMAN	Calcium/calmodulin-dependent protein kinase type II subunit beta	FALSE	FALSE
2023-08-05-workflow1-1.19999.19999.3	2023-08-05-workflow1-1.raw	VNKEEAPHDCAAR	VNKEEAPHDC[566]AAR	3	DCP2	sp|Q8IU60|DCP2_HUMAN	Q8IU60	DCP2_HUMAN	m7GpppN-mRNA hydrolase	TRUE	FALSE
2023-08-05-workflow1-1.20030.20030.3	2023-08-05-workflow1-1.raw	HCSSLAQHQK	HC[566]SSLAQHQK	3	ZNF184	sp|Q99676|ZN184_HUMAN	Q99676	ZN184_HUMAN	Zinc finger protein 184	TRUE	FALSE
2023-08-05-workflow1-1.20032.20032.4	2023-08-05-workflow1-1.raw	HQGVMVGMGQKDSYVGDEAQSKR	HQGVM[147]VGMGQKDSYVGDEAQSKR	4	ACTA1	sp|P63261|ACTG_HUMAN	P68133	ACTS_HUMAN	Actin, alpha skeletal muscle	FALSE	FALSE
2023-08-05-workflow1-1.20033.20033.4	2023-08-05-workflow1-1.raw	CTAKPSSSGKDGGGENTEEAQPQPQPQPQPQAQSQPPSSNK	C[566]TAKPSSSGKDGGGENTEEAQPQPQPQPQPQAQSQPPSSNK	4	PPP2R5D	sp|Q14738|2A5D_HUMAN	Q14738	2A5D_HUMAN	Serine/threonine-protein phosphatase 2A 56 kDa regulatory subunit delta isoform	TRUE	FALSE
2023-08-05-workflow1-1.20037.20037.4	2023-08-05-workflow1-1.raw	VNKEEAPHDCAAR	VNKEEAPHDC[566]AAR	4	DCP2	sp|Q8IU60|DCP2_HUMAN	Q8IU60	DCP2_HUMAN	m7GpppN-mRNA hydrolase	TRUE	FALSE
2023-08-05-workflow1-1.20040.20040.3	2023-08-05-workflow1-1.raw	MKETAENYLGHTAK		3	HSPA9	sp|P38646|GRP75_HUMAN	P38646	GRP75_HUMAN	Stress-70 protein, mitochondrial	TRUE	FALSE
2023-08-05-workflow1-1.20046.20046.3	2023-08-05-workflow1-1.raw	EKPSNCAASTEK	EKPSNC[566]AASTEK	3	NR2C2	sp|P49116|NR2C2_HUMAN	P49116	NR2C2_HUMAN	Nuclear receptor subfamily 2 group C member 2	TRUE	FALSE
2023-08-05-workflow1-1.20083.20083.3	2023-08-05-workflow1-1.raw	CLHHEVKR	C[566]LHHEVKR	3	RABEP2	sp|Q9H5N1|RABE2_HUMAN	Q9H5N1	RABE2_HUMAN	Rab GTPase-binding effector protein 2	TRUE	FALSE
2023-08-05-workflow1-1.20104.20104.3	2023-08-05-workflow1-1.raw	VVNSCHR	VVNSC[566]HR	3	CCT5	sp|P48643|TCPE_HUMAN	P48643	TCPE_HUMAN	T-complex protein 1 subunit epsilon	TRUE	FALSE
2023-08-05-workflow1-1.20107.20107.2	2023-08-05-workflow1-1.raw	VVNSCHR	VVNSC[566]HR	2	CCT5	sp|P48643|TCPE_HUMAN	P48643	TCPE_HUMAN	T-complex protein 1 subunit epsilon	TRUE	FALSE
2023-08-05-workflow1-1.20116.20116.3	2023-08-05-workflow1-1.raw	QVSSSAACHSR	QVSSSAAC[566]HSR	3	PRMT7	sp|Q9NVM4|ANM7_HUMAN	Q9NVM4	ANM7_HUMAN	Protein arginine N-methyltransferase 7	TRUE	FALSE
2023-08-05-workflow1-1.20132.20132.2	2023-08-05-workflow1-1.raw	KDYFDMFAPK		2	PXN	sp|P49023|PAXI_HUMAN	P49023	PAXI_HUMAN	Paxillin	TRUE	FALSE
2023-08-05-workflow1-1.20142.20142.2	2023-08-05-workflow1-1.raw	GLVLDHGAR		2	CCT6A	sp|P40227|TCPZ_HUMAN	P40227	TCPZ_HUMAN	T-complex protein 1 subunit zeta	FALSE	FALSE
2023-08-05-workflow1-1.20146.20146.2	2023-08-05-workflow1-1.raw	VVNSCHR	VVNSC[566]HR	2	CCT5	sp|P48643|TCPE_HUMAN	P48643	TCPE_HUMAN	T-complex protein 1 subunit epsilon	TRUE	FALSE
2023-08-05-workflow1-1.20154.20154.3	2023-08-05-workflow1-1.raw	RNHDGECTAAPTNR	RNHDGEC[566]TAAPTNR	3	NUP160	sp|Q12769|NU160_HUMAN	Q12769	NU160_HUMAN	Nuclear pore complex protein Nup160	TRUE	FALSE
2023-08-05-workflow1-1.20164.20164.2	2023-08-05-workflow1-1.raw	CSAGSQK	C[566]SAGSQK	2	IRGQ	sp|Q8WZA9|IRGQ_HUMAN	Q8WZA9	IRGQ_HUMAN	Immunity-related GTPase family Q protein	TRUE	FALSE
2023-08-05-workflow1-1.20172.20172.3	2023-08-05-workflow1-1.raw	RNHDGECTAAPTNR	RNHDGEC[566]TAAPTNR	3	NUP160	sp|Q12769|NU160_HUMAN	Q12769	NU160_HUMAN	Nuclear pore complex protein Nup160	TRUE	FALSE
2023-08-05-workflow1-1.20189.20189.3	2023-08-05-workflow1-1.raw	KDGVCGPPPSKK	KDGVC[566]GPPPSKK	3	NSUN2	sp|Q08J23|NSUN2_HUMAN	Q08J23	NSUN2_HUMAN	tRNA (cytosine(34)-C(5))-methyltransferase	TRUE	FALSE
2023-08-05-workflow1-1.20209.20209.3	2023-08-05-workflow1-1.raw	KDGVCGPPPSKK	KDGVC[566]GPPPSKK	3	NSUN2	sp|Q08J23|NSUN2_HUMAN	Q08J23	NSUN2_HUMAN	tRNA (cytosine(34)-C(5))-methyltransferase	TRUE	FALSE
2023-08-05-workflow1-1.20211.20211.2	2023-08-05-workflow1-1.raw	VTLTSEEEAR		2	LDHA	sp|P00338|LDHA_HUMAN	P00338	LDHA_HUMAN	L-lactate dehydrogenase A chain	TRUE	FALSE
2023-08-05-workflow1-1.20213.20213.4	2023-08-05-workflow1-1.raw	RNHDGECTAAPTNR	RNHDGEC[566]TAAPTNR	4	NUP160	sp|Q12769|NU160_HUMAN	Q12769	NU160_HUMAN	Nuclear pore complex protein Nup160	TRUE	FALSE
2023-08-05-workflow1-1.20222.20222.3	2023-08-05-workflow1-1.raw	KVCGDSDK	KVC[566]GDSDK	3	CCT6A	sp|P40227|TCPZ_HUMAN	P40227	TCPZ_HUMAN	T-complex protein 1 subunit zeta	TRUE	FALSE
2023-08-05-workflow1-1.20231.20231.2	2023-08-05-workflow1-1.raw	KVCGDSDK	KVC[566]GDSDK	2	CCT6A	sp|P40227|TCPZ_HUMAN	P40227	TCPZ_HUMAN	T-complex protein 1 subunit zeta	TRUE	FALSE
2023-08-05-workflow1-1.20251.20251.3	2023-08-05-workflow1-1.raw	KICSHSAPEQQAR	KIC[566]SHSAPEQQAR	3	SURF6	sp|O75683|SURF6_HUMAN	O75683	SURF6_HUMAN	Surfeit locus protein 6	TRUE	FALSE
2023-08-05-workflow1-1.20262.20262.3	2023-08-05-workflow1-1.raw	HLCRPCHNR	HLC[160]RPC[566]HNR	3	LIMS1	sp|P48059|LIMS1_HUMAN	P48059	LIMS1_HUMAN	LIM and senescent cell antigen-like-containing domain protein 1	FALSE	FALSE
2023-08-05-workflow1-1.20275.20275.4	2023-08-05-workflow1-1.raw	KDGVCGPPPSKK	KDGVC[566]GPPPSKK	4	NSUN2	sp|Q08J23|NSUN2_HUMAN	Q08J23	NSUN2_HUMAN	tRNA (cytosine(34)-C(5))-methyltransferase	TRUE	FALSE
2023-08-05-workflow1-1.20286.20286.4	2023-08-05-workflow1-1.raw	KICSHSAPEQQAR	KIC[566]SHSAPEQQAR	4	SURF6	sp|O75683|SURF6_HUMAN	O75683	SURF6_HUMAN	Surfeit locus protein 6	TRUE	FALSE
2023-08-05-workflow1-1.20290.20290.2	2023-08-05-workflow1-1.raw	KTPCGEGSK	KTPC[566]GEGSK	2	RPS20	sp|P60866|RS20_HUMAN	P60866	RS20_HUMAN	40S ribosomal protein S20	TRUE	FALSE
2023-08-05-workflow1-1.20291.20291.2	2023-08-05-workflow1-1.raw	HSVGVVIGR		2	KHSRP	sp|Q92945|FUBP2_HUMAN	Q92945	FUBP2_HUMAN	Far upstream element-binding protein 2	TRUE	FALSE
2023-08-05-workflow1-1.20297.20297.3	2023-08-05-workflow1-1.raw	AAGDGDCGTTHSR	AAGDGDC[566]GTTHSR	3	TKFC	sp|Q3LXA3|TKFC_HUMAN	Q3LXA3	TKFC_HUMAN	Triokinase/FMN cyclase	TRUE	FALSE
2023-08-05-workflow1-1.20299.20299.4	2023-08-05-workflow1-1.raw	CTAKPSSSGKDGGGENTEEAQPQPQPQPQPQAQSQPPSSNK	C[566]TAKPSSSGKDGGGENTEEAQPQPQPQPQPQAQSQPPSSNK	4	PPP2R5D	sp|Q14738|2A5D_HUMAN	Q14738	2A5D_HUMAN	Serine/threonine-protein phosphatase 2A 56 kDa regulatory subunit delta isoform	TRUE	FALSE
2023-08-05-workflow1-1.20308.20308.4	2023-08-05-workflow1-1.raw	YHTVNGHNCEVRK	YHTVNGHNC[566]EVRK	4	HNRNPA1	sp|P09651|ROA1_HUMAN	P09651	ROA1_HUMAN	Heterogeneous nuclear ribonucleoprotein A1	TRUE	FALSE
2023-08-05-workflow1-1.20316.20316.2	2023-08-05-workflow1-1.raw	KTPCGEGSK	KTPC[566]GEGSK	2	RPS20	sp|P60866|RS20_HUMAN	P60866	RS20_HUMAN	40S ribosomal protein S20	TRUE	FALSE
2023-08-05-workflow1-1.20329.20329.2	2023-08-05-workflow1-1.raw	HSVGVVIGR		2	KHSRP	sp|Q92945|FUBP2_HUMAN	Q92945	FUBP2_HUMAN	Far upstream element-binding protein 2	TRUE	FALSE
2023-08-05-workflow1-1.20333.20333.4	2023-08-05-workflow1-1.raw	NSECLKEQQKR	NSEC[566]LKEQQKR	4	SLFN5	sp|Q08AF3|SLFN5_HUMAN	Q08AF3	SLFN5_HUMAN	Schlafen family member 5	TRUE	FALSE
2023-08-05-workflow1-1.20334.20334.3	2023-08-05-workflow1-1.raw	KICSHSAPEQQAR	KIC[566]SHSAPEQQAR	3	SURF6	sp|O75683|SURF6_HUMAN	O75683	SURF6_HUMAN	Surfeit locus protein 6	TRUE	FALSE
2023-08-05-workflow1-1.20342.20342.3	2023-08-05-workflow1-1.raw	NVSGQTDKCR	NVSGQTDKC[566]R	3	CEP170	sp|Q5SW79|CE170_HUMAN	Q5SW79	CE170_HUMAN	Centrosomal protein of 170 kDa	TRUE	FALSE
2023-08-05-workflow1-1.20343.20343.3	2023-08-05-workflow1-1.raw	KPGPSCSR	KPGPSC[566]SR	3	ACAP1	sp|Q15027|ACAP1_HUMAN	Q15027	ACAP1_HUMAN	Arf-GAP with coiled-coil, ANK repeat and PH domain-containing protein 1	TRUE	FALSE
2023-08-05-workflow1-1.20346.20346.3	2023-08-05-workflow1-1.raw	AAGDGDCGTTHSR	AAGDGDC[566]GTTHSR	3	TKFC	sp|Q3LXA3|TKFC_HUMAN	Q3LXA3	TKFC_HUMAN	Triokinase/FMN cyclase	TRUE	FALSE
2023-08-05-workflow1-1.20352.20352.3	2023-08-05-workflow1-1.raw	NSECLKEQQKR	NSEC[566]LKEQQKR	3	SLFN5	sp|Q08AF3|SLFN5_HUMAN	Q08AF3	SLFN5_HUMAN	Schlafen family member 5	TRUE	FALSE
2023-08-05-workflow1-1.20354.20354.3	2023-08-05-workflow1-1.raw	GSSGCSEAGGAGHEEGR	GSSGC[566]SEAGGAGHEEGR	3	UBE2O	sp|Q9C0C9|UBE2O_HUMAN	Q9C0C9	UBE2O_HUMAN	(E3-independent) E2 ubiquitin-conjugating enzyme	TRUE	FALSE
2023-08-05-workflow1-1.20360.20360.2	2023-08-05-workflow1-1.raw	VASAEYHR		2	MORF4L2	sp|Q15014|MO4L2_HUMAN	Q15014	MO4L2_HUMAN	Mortality factor 4-like protein 2	TRUE	FALSE
2023-08-05-workflow1-1.20362.20362.3	2023-08-05-workflow1-1.raw	HVVFIAQRR		3	RPS7	sp|P62081|RS7_HUMAN	P62081	RS7_HUMAN	40S ribosomal protein S7	TRUE	FALSE
2023-08-05-workflow1-1.20369.20369.2	2023-08-05-workflow1-1.raw	CQEANQK	C[566]QEANQK	2	MAD1L1	sp|Q9Y6D9|MD1L1_HUMAN	Q9Y6D9	MD1L1_HUMAN	Mitotic spindle assembly checkpoint protein MAD1	TRUE	FALSE
2023-08-05-workflow1-1.20371.20371.2	2023-08-05-workflow1-1.raw	KMPFTEK		2	XRCC6	sp|P12956|XRCC6_HUMAN	P12956	XRCC6_HUMAN	X-ray repair cross-complementing protein 6	TRUE	FALSE
2023-08-05-workflow1-1.20373.20373.3	2023-08-05-workflow1-1.raw	CSTAHTNGDRLK	C[566]STAHTNGDRLK	3	KIF14	sp|Q15058|KIF14_HUMAN	Q15058	KIF14_HUMAN	Kinesin-like protein KIF14	TRUE	FALSE
2023-08-05-workflow1-1.20395.20395.3	2023-08-05-workflow1-1.raw	CACASHVAK	C[566]AC[160]ASHVAK	3	DBN1	sp|Q16643|DREB_HUMAN	Q16643	DREB_HUMAN	Drebrin	TRUE	FALSE
2023-08-05-workflow1-1.20397.20397.3	2023-08-05-workflow1-1.raw	GTCSRPDTECK	GTC[566]SRPDTEC[160]K	3	MBNL1	sp|Q9NR56|MBNL1_HUMAN	Q9NR56	MBNL1_HUMAN	Muscleblind-like protein 1	TRUE	FALSE
2023-08-05-workflow1-1.20409.20409.3	2023-08-05-workflow1-1.raw	DCDHADEQK	DC[566]DHADEQK	3	CNBP	sp|P62633|CNBP_HUMAN	P62633	CNBP_HUMAN	Cellular nucleic acid-binding protein	TRUE	FALSE
2023-08-05-workflow1-1.20416.20416.2	2023-08-05-workflow1-1.raw	ASCTSSTSGSK	ASC[566]TSSTSGSK	2	GYS1	sp|P13807|GYS1_HUMAN	P13807	GYS1_HUMAN	Glycogen [starch] synthase, muscle	TRUE	FALSE
2023-08-05-workflow1-1.20441.20441.4	2023-08-05-workflow1-1.raw	NSECLKEQQKR	NSEC[566]LKEQQKR	4	SLFN5	sp|Q08AF3|SLFN5_HUMAN	Q08AF3	SLFN5_HUMAN	Schlafen family member 5	TRUE	FALSE
2023-08-05-workflow1-1.20443.20443.3	2023-08-05-workflow1-1.raw	LCDPHPSKK	LC[566]DPHPSKK	3	UBE3A	sp|Q05086|UBE3A_HUMAN	Q05086	UBE3A_HUMAN	Ubiquitin-protein ligase E3A	TRUE	FALSE
2023-08-05-workflow1-1.20444.20444.2	2023-08-05-workflow1-1.raw	CNNTNSPK	C[566]NNTNSPK	2	ITCH	sp|Q96J02|ITCH_HUMAN	Q96J02	ITCH_HUMAN	E3 ubiquitin-protein ligase Itchy homolog	TRUE	FALSE
2023-08-05-workflow1-1.20446.20446.2	2023-08-05-workflow1-1.raw	CACASHVAK	C[566]AC[160]ASHVAK	2	DBN1	sp|Q16643|DREB_HUMAN	Q16643	DREB_HUMAN	Drebrin	TRUE	FALSE
2023-08-05-workflow1-1.20447.20447.3	2023-08-05-workflow1-1.raw	HLCRPCHNR	HLC[566]RPC[160]HNR	3	LIMS1	sp|P48059|LIMS1_HUMAN	P48059	LIMS1_HUMAN	LIM and senescent cell antigen-like-containing domain protein 1	FALSE	FALSE
2023-08-05-workflow1-1.20448.20448.2	2023-08-05-workflow1-1.raw	SSGSSCNSTR	SSGSSC[566]NSTR	2	SLAIN2	sp|Q9P270|SLAI2_HUMAN	Q9P270	SLAI2_HUMAN	SLAIN motif-containing protein 2	TRUE	FALSE
2023-08-05-workflow1-1.20450.20450.2	2023-08-05-workflow1-1.raw	CQGTNQR	C[566]QGTNQR	2	HMCES	sp|Q96FZ2|HMCES_HUMAN	Q96FZ2	HMCES_HUMAN	Embryonic stem cell-specific 5-hydroxymethylcytosine-binding protein	TRUE	FALSE
2023-08-05-workflow1-1.20451.20451.3	2023-08-05-workflow1-1.raw	ACESASHDNQSVR	AC[566]ESASHDNQSVR	3	TRMT10A	sp|Q8TBZ6|TM10A_HUMAN	Q8TBZ6	TM10A_HUMAN	tRNA methyltransferase 10 homolog A	TRUE	FALSE
2023-08-05-workflow1-1.20452.20452.2	2023-08-05-workflow1-1.raw	VNNSCQK	VNNSC[566]QK	2	CMAS	sp|Q8NFW8|NEUA_HUMAN	Q8NFW8	NEUA_HUMAN	N-acylneuraminate cytidylyltransferase	TRUE	FALSE
2023-08-05-workflow1-1.20454.20454.3	2023-08-05-workflow1-1.raw	CSTAHTNGDRLK	C[566]STAHTNGDRLK	3	KIF14	sp|Q15058|KIF14_HUMAN	Q15058	KIF14_HUMAN	Kinesin-like protein KIF14	TRUE	FALSE
2023-08-05-workflow1-1.20460.20460.2	2023-08-05-workflow1-1.raw	CNNTNSPK	C[566]NNTNSPK	2	ITCH	sp|Q96J02|ITCH_HUMAN	Q96J02	ITCH_HUMAN	E3 ubiquitin-protein ligase Itchy homolog	TRUE	FALSE
2023-08-05-workflow1-1.20469.20469.2	2023-08-05-workflow1-1.raw	SSGSSCNSTR	SSGSSC[566]NSTR	2	SLAIN2	sp|Q9P270|SLAI2_HUMAN	Q9P270	SLAI2_HUMAN	SLAIN motif-containing protein 2	TRUE	FALSE
2023-08-05-workflow1-1.20475.20475.2	2023-08-05-workflow1-1.raw	DCDHADEQK	DC[566]DHADEQK	2	CNBP	sp|P62633|CNBP_HUMAN	P62633	CNBP_HUMAN	Cellular nucleic acid-binding protein	TRUE	FALSE
2023-08-05-workflow1-1.20479.20479.2	2023-08-05-workflow1-1.raw	VNNSCQK	VNNSC[566]QK	2	CMAS	sp|Q8NFW8|NEUA_HUMAN	Q8NFW8	NEUA_HUMAN	N-acylneuraminate cytidylyltransferase	TRUE	FALSE
2023-08-05-workflow1-1.20484.20484.3	2023-08-05-workflow1-1.raw	HVVFIAQRR		3	RPS7	sp|P62081|RS7_HUMAN	P62081	RS7_HUMAN	40S ribosomal protein S7	TRUE	FALSE
2023-08-05-workflow1-1.20485.20485.3	2023-08-05-workflow1-1.raw	CGHTNNLRPK	C[566]GHTNNLRPK	3	UBA52	sp|P62987|RL40_HUMAN	P62987	RL40_HUMAN	Ubiquitin-60S ribosomal protein L40	TRUE	FALSE
2023-08-05-workflow1-1.20488.20488.2	2023-08-05-workflow1-1.raw	CQGTNQR	C[566]QGTNQR	2	HMCES	sp|Q96FZ2|HMCES_HUMAN	Q96FZ2	HMCES_HUMAN	Embryonic stem cell-specific 5-hydroxymethylcytosine-binding protein	TRUE	FALSE
2023-08-05-workflow1-1.20502.20502.3	2023-08-05-workflow1-1.raw	VNQPDRECK	VNQPDREC[566]K	3	BMS1	sp|Q14692|BMS1_HUMAN	Q14692	BMS1_HUMAN	Ribosome biogenesis protein BMS1 homolog	TRUE	FALSE
2023-08-05-workflow1-1.20505.20505.3	2023-08-05-workflow1-1.raw	RVPDHHPC	RVPDHHPC[566]	3	CCT2	sp|P78371|TCPB_HUMAN	P78371	TCPB_HUMAN	T-complex protein 1 subunit beta	TRUE	FALSE
2023-08-05-workflow1-1.20508.20508.2	2023-08-05-workflow1-1.raw	GHMCNAK	GHMC[566]NAK	2	TUBGCP3	sp|Q96CW5|GCP3_HUMAN	Q96CW5	GCP3_HUMAN	Gamma-tubulin complex component 3	TRUE	FALSE
2023-08-05-workflow1-1.20513.20513.3	2023-08-05-workflow1-1.raw	HLSTCDGQNPPKK	HLSTC[566]DGQNPPKK	3	NKRF	sp|O15226|NKRF_HUMAN	O15226	NKRF_HUMAN	NF-kappa-B-repressing factor	TRUE	FALSE
2023-08-05-workflow1-1.20522.20522.5	2023-08-05-workflow1-1.raw	HGPSSSHMHNTGADSPSCSNGVASTK	HGPSSSHMHNTGADSPSC[566]SNGVASTK	5	RANBP10	sp|Q6VN20|RBP10_HUMAN	Q6VN20	RBP10_HUMAN	Ran-binding protein 10	TRUE	FALSE
2023-08-05-workflow1-1.20526.20526.2	2023-08-05-workflow1-1.raw	GTCSRPDTECK	GTC[566]SRPDTEC[160]K	2	MBNL1	sp|Q9NR56|MBNL1_HUMAN	Q9NR56	MBNL1_HUMAN	Muscleblind-like protein 1	TRUE	FALSE
2023-08-05-workflow1-1.20530.20530.3	2023-08-05-workflow1-1.raw	RVPDHHPC	RVPDHHPC[566]	3	CCT2	sp|P78371|TCPB_HUMAN	P78371	TCPB_HUMAN	T-complex protein 1 subunit beta	TRUE	FALSE
2023-08-05-workflow1-1.20536.20536.3	2023-08-05-workflow1-1.raw	GATVDKTVCKK	GATVDKTVC[566]KK	3	PRPF8	sp|Q6P2Q9|PRP8_HUMAN	Q6P2Q9	PRP8_HUMAN	Pre-mRNA-processing-splicing factor 8	TRUE	FALSE
2023-08-05-workflow1-1.20543.20543.3	2023-08-05-workflow1-1.raw	AEDQTESSCESHR	AEDQTESSC[566]ESHR	3	MMTAG2	sp|Q9BU76|MMTA2_HUMAN	Q9BU76	MMTA2_HUMAN	Multiple myeloma tumor-associated protein 2	TRUE	FALSE
2023-08-05-workflow1-1.20545.20545.3	2023-08-05-workflow1-1.raw	GKQPPCPK	GKQPPC[566]PK	3	ZNF330	sp|Q9Y3S2|ZN330_HUMAN	Q9Y3S2	ZN330_HUMAN	Zinc finger protein 330	TRUE	FALSE
2023-08-05-workflow1-1.20566.20566.3	2023-08-05-workflow1-1.raw	KVAECQR	KVAEC[566]QR	3	CDC37	sp|Q16543|CDC37_HUMAN	Q16543	CDC37_HUMAN	Hsp90 co-chaperone Cdc37	TRUE	FALSE
2023-08-05-workflow1-1.20567.20567.3	2023-08-05-workflow1-1.raw	NKDTPACSR	NKDTPAC[566]SR	3	NCAPD3	sp|P42695|CNDD3_HUMAN	P42695	CNDD3_HUMAN	Condensin-2 complex subunit D3	TRUE	FALSE
2023-08-05-workflow1-1.20569.20569.2	2023-08-05-workflow1-1.raw	KVAECQR	KVAEC[566]QR	2	CDC37	sp|Q16543|CDC37_HUMAN	Q16543	CDC37_HUMAN	Hsp90 co-chaperone Cdc37	TRUE	FALSE
2023-08-05-workflow1-1.20574.20574.3	2023-08-05-workflow1-1.raw	TQEQCVHNETK	TQEQC[566]VHNETK	3	OPA1	sp|O60313|OPA1_HUMAN	O60313	OPA1_HUMAN	Dynamin-like 120 kDa protein, mitochondrial	TRUE	FALSE
2023-08-05-workflow1-1.20576.20576.3	2023-08-05-workflow1-1.raw	KVAECQR	KVAEC[566]QR	3	CDC37	sp|Q16543|CDC37_HUMAN	Q16543	CDC37_HUMAN	Hsp90 co-chaperone Cdc37	TRUE	FALSE
2023-08-05-workflow1-1.20577.20577.2	2023-08-05-workflow1-1.raw	GHMCNAK	GHMC[566]NAK	2	TUBGCP3	sp|Q96CW5|GCP3_HUMAN	Q96CW5	GCP3_HUMAN	Gamma-tubulin complex component 3	TRUE	FALSE
2023-08-05-workflow1-1.20585.20585.3	2023-08-05-workflow1-1.raw	HLSTCDGQNPPKK	HLSTC[566]DGQNPPKK	3	NKRF	sp|O15226|NKRF_HUMAN	O15226	NKRF_HUMAN	NF-kappa-B-repressing factor	TRUE	FALSE
2023-08-05-workflow1-1.20586.20586.2	2023-08-05-workflow1-1.raw	KVAECQR	KVAEC[566]QR	2	CDC37	sp|Q16543|CDC37_HUMAN	Q16543	CDC37_HUMAN	Hsp90 co-chaperone Cdc37	TRUE	FALSE
2023-08-05-workflow1-1.20606.20606.4	2023-08-05-workflow1-1.raw	NCQHANAERPTVAR	NC[566]QHANAERPTVAR	4	UTP18	sp|Q9Y5J1|UTP18_HUMAN	Q9Y5J1	UTP18_HUMAN	U3 small nucleolar RNA-associated protein 18 homolog	TRUE	FALSE
2023-08-05-workflow1-1.20611.20611.3	2023-08-05-workflow1-1.raw	NMSVIAHVDHGK		3	EEF2	sp|P13639|EF2_HUMAN	P13639	EF2_HUMAN	Elongation factor 2	TRUE	FALSE
2023-08-05-workflow1-1.20625.20625.4	2023-08-05-workflow1-1.raw	NCQHANAERPTVAR	NC[566]QHANAERPTVAR	4	UTP18	sp|Q9Y5J1|UTP18_HUMAN	Q9Y5J1	UTP18_HUMAN	U3 small nucleolar RNA-associated protein 18 homolog	TRUE	FALSE
2023-08-05-workflow1-1.20637.20637.2	2023-08-05-workflow1-1.raw	IHPVSTMVK		2	LDHB	sp|P07195|LDHB_HUMAN	P07195	LDHB_HUMAN	L-lactate dehydrogenase B chain	TRUE	FALSE
2023-08-05-workflow1-1.20638.20638.2	2023-08-05-workflow1-1.raw	TECNQCK	TEC[566]NQC[160]K	2	EWSR1	sp|Q01844|EWS_HUMAN	Q01844	EWS_HUMAN	RNA-binding protein EWS	TRUE	FALSE
2023-08-05-workflow1-1.20639.20639.4	2023-08-05-workflow1-1.raw	CGHTNNLRPK	C[566]GHTNNLRPK	4	UBA52	sp|P62987|RL40_HUMAN	P62987	RL40_HUMAN	Ubiquitin-60S ribosomal protein L40	TRUE	FALSE
2023-08-05-workflow1-1.20644.20644.3	2023-08-05-workflow1-1.raw	ECPPHAEQR	EC[566]PPHAEQR	3	COPS7B	sp|Q9H9Q2|CSN7B_HUMAN	Q9H9Q2	CSN7B_HUMAN	COP9 signalosome complex subunit 7b	TRUE	FALSE
2023-08-05-workflow1-1.20656.20656.3	2023-08-05-workflow1-1.raw	DADADAGGGADGGDGRGGHSCR	DADADAGGGADGGDGRGGHSC[566]R	3	LAGE3	sp|Q14657|LAGE3_HUMAN	Q14657	LAGE3_HUMAN	EKC/KEOPS complex subunit LAGE3	TRUE	FALSE
2023-08-05-workflow1-1.20658.20658.3	2023-08-05-workflow1-1.raw	SRPSSTGPSANKPCSK	n[43]SRPSSTGPSANKPC[566]SK	3	SIAH2	sp|O43255|SIAH2_HUMAN	O43255	SIAH2_HUMAN	E3 ubiquitin-protein ligase SIAH2	TRUE	FALSE
2023-08-05-workflow1-1.20663.20663.2	2023-08-05-workflow1-1.raw	TECNQCK	TEC[566]NQC[160]K	2	EWSR1	sp|Q01844|EWS_HUMAN	Q01844	EWS_HUMAN	RNA-binding protein EWS	TRUE	FALSE
2023-08-05-workflow1-1.20682.20682.3	2023-08-05-workflow1-1.raw	SAHRDCEDVAK	SAHRDC[566]EDVAK	3	ARMC6	sp|Q6NXE6|ARMC6_HUMAN	Q6NXE6	ARMC6_HUMAN	Armadillo repeat-containing protein 6	TRUE	FALSE
2023-08-05-workflow1-1.20689.20689.3	2023-08-05-workflow1-1.raw	TDQDEEHCR	TDQDEEHC[566]R	3	ADRM1	sp|Q16186|ADRM1_HUMAN	Q16186	ADRM1_HUMAN	Proteasomal ubiquitin receptor ADRM1	TRUE	FALSE
2023-08-05-workflow1-1.20694.20694.3	2023-08-05-workflow1-1.raw	SDESGEEKNGDEDCQR	SDESGEEKNGDEDC[566]QR	3	LARP1	sp|Q6PKG0|LARP1_HUMAN	Q6PKG0	LARP1_HUMAN	La-related protein 1	TRUE	FALSE
2023-08-05-workflow1-1.20696.20696.2	2023-08-05-workflow1-1.raw	IGVITNR		2	RPS4X	sp|P62701|RS4X_HUMAN	P62701	RS4X_HUMAN	40S ribosomal protein S4, X isoform	TRUE	FALSE
2023-08-05-workflow1-1.20699.20699.2	2023-08-05-workflow1-1.raw	CGHTNNLRPK	C[566]GHTNNLRPK	2	UBA52	sp|P62987|RL40_HUMAN	P62987	RL40_HUMAN	Ubiquitin-60S ribosomal protein L40	TRUE	FALSE
2023-08-05-workflow1-1.20702.20702.2	2023-08-05-workflow1-1.raw	YRPGTVALR		2	HIST3H3	sp|P68431|H31_HUMAN	Q16695	H31T_HUMAN	Histone H3.1t	FALSE	FALSE
2023-08-05-workflow1-1.20708.20708.3	2023-08-05-workflow1-1.raw	SRPSSTGPSANKPCSK	n[43]SRPSSTGPSANKPC[566]SK	3	SIAH2	sp|O43255|SIAH2_HUMAN	O43255	SIAH2_HUMAN	E3 ubiquitin-protein ligase SIAH2	TRUE	FALSE
2023-08-05-workflow1-1.20710.20710.3	2023-08-05-workflow1-1.raw	CIQHVKR	C[566]IQHVKR	3	NFS1	sp|Q9Y697|NFS1_HUMAN	Q9Y697	NFS1_HUMAN	Cysteine desulfurase, mitochondrial	TRUE	FALSE
2023-08-05-workflow1-1.20714.20714.3	2023-08-05-workflow1-1.raw	KTEVCQTCSK	KTEVC[160]QTC[566]SK	3	RBM22	sp|Q9NW64|RBM22_HUMAN	Q9NW64	RBM22_HUMAN	Pre-mRNA-splicing factor RBM22	TRUE	FALSE
2023-08-05-workflow1-1.20726.20726.2	2023-08-05-workflow1-1.raw	INISEGNCPER	INISEGNC[160]PER	2	PCBP2	sp|Q15365|PCBP1_HUMAN	Q15366	PCBP2_HUMAN	Poly(rC)-binding protein 2	FALSE	FALSE
2023-08-05-workflow1-1.20731.20731.2	2023-08-05-workflow1-1.raw	ALANSLACQGK	ALANSLAC[160]QGK	2	ALDOA	sp|P04075|ALDOA_HUMAN	P04075	ALDOA_HUMAN	Fructose-bisphosphate aldolase A	TRUE	FALSE
2023-08-05-workflow1-1.20737.20737.2	2023-08-05-workflow1-1.raw	LKVVITSK		2	GBE1	sp|Q04446|GLGB_HUMAN	Q04446	GLGB_HUMAN	1,4-alpha-glucan-branching enzyme	TRUE	FALSE
2023-08-05-workflow1-1.20741.20741.3	2023-08-05-workflow1-1.raw	HTDTANKECINK	HTDTANKEC[566]INK	3	ZFC3H1	sp|O60293|ZC3H1_HUMAN	O60293	ZC3H1_HUMAN	Zinc finger C3H1 domain-containing protein	TRUE	FALSE
2023-08-05-workflow1-1.20746.20746.2	2023-08-05-workflow1-1.raw	GGVVGIKVDK		2	ALDOA	sp|P04075|ALDOA_HUMAN	P04075	ALDOA_HUMAN	Fructose-bisphosphate aldolase A	TRUE	FALSE
2023-08-05-workflow1-1.20756.20756.4	2023-08-05-workflow1-1.raw	HAQVHAGGPAPHPCPR	HAQVHAGGPAPHPC[566]PR	4	ZNF579	sp|Q8NAF0|ZN579_HUMAN	Q8NAF0	ZN579_HUMAN	Zinc finger protein 579	TRUE	FALSE
2023-08-05-workflow1-1.20760.20760.2	2023-08-05-workflow1-1.raw	TCGGDQK	TC[566]GGDQK	2	PHKB	sp|Q93100|KPBB_HUMAN	Q93100	KPBB_HUMAN	Phosphorylase b kinase regulatory subunit beta	TRUE	FALSE
2023-08-05-workflow1-1.20772.20772.2	2023-08-05-workflow1-1.raw	GACSSSGATSSK	GAC[566]SSSGATSSK	2	KIN	sp|O60870|KIN17_HUMAN	O60870	KIN17_HUMAN	DNA/RNA-binding protein KIN17	TRUE	FALSE
2023-08-05-workflow1-1.20777.20777.3	2023-08-05-workflow1-1.raw	GNSPPSSGEACREEK	GNSPPSSGEAC[566]REEK	3	NAA10	sp|P41227|NAA10_HUMAN	P41227	NAA10_HUMAN	N-alpha-acetyltransferase 10	TRUE	FALSE
2023-08-05-workflow1-1.20807.20807.2	2023-08-05-workflow1-1.raw	TDQDEEHCR	TDQDEEHC[566]R	2	ADRM1	sp|Q16186|ADRM1_HUMAN	Q16186	ADRM1_HUMAN	Proteasomal ubiquitin receptor ADRM1	TRUE	FALSE
2023-08-05-workflow1-1.20810.20810.3	2023-08-05-workflow1-1.raw	GNSPPSSGEACREEK	GNSPPSSGEAC[566]REEK	3	NAA10	sp|P41227|NAA10_HUMAN	P41227	NAA10_HUMAN	N-alpha-acetyltransferase 10	TRUE	FALSE
2023-08-05-workflow1-1.20816.20816.3	2023-08-05-workflow1-1.raw	RRQCEEVAR	RRQC[566]EEVAR	3	GALK1	sp|P51570|GALK1_HUMAN	P51570	GALK1_HUMAN	Galactokinase	TRUE	FALSE
2023-08-05-workflow1-1.20829.20829.3	2023-08-05-workflow1-1.raw	RVLIAAHGNSLR		3	PGAM1	sp|P18669|PGAM1_HUMAN	P18669	PGAM1_HUMAN	Phosphoglycerate mutase 1	FALSE	FALSE
2023-08-05-workflow1-1.20830.20830.3	2023-08-05-workflow1-1.raw	GKVKVGVNGFGR		3	GAPDH	sp|P04406|G3P_HUMAN	P04406	G3P_HUMAN	Glyceraldehyde-3-phosphate dehydrogenase	TRUE	FALSE
2023-08-05-workflow1-1.20837.20837.3	2023-08-05-workflow1-1.raw	TLQKCEK	TLQKC[566]EK	3	HP1BP3	sp|Q5SSJ5|HP1B3_HUMAN	Q5SSJ5	HP1B3_HUMAN	Heterochromatin protein 1-binding protein 3	TRUE	FALSE
2023-08-05-workflow1-1.20841.20841.2	2023-08-05-workflow1-1.raw	TLQKCEK	TLQKC[566]EK	2	HP1BP3	sp|Q5SSJ5|HP1B3_HUMAN	Q5SSJ5	HP1B3_HUMAN	Heterochromatin protein 1-binding protein 3	TRUE	FALSE
2023-08-05-workflow1-1.20850.20850.3	2023-08-05-workflow1-1.raw	DAVAHCHEAER	DAVAHC[566]HEAER	3	RGPD5	sp|P49792|RBP2_HUMAN	Q99666	RGPD5_HUMAN	RANBP2-like and GRIP domain-containing protein 5/6	FALSE	FALSE
2023-08-05-workflow1-1.20852.20852.2	2023-08-05-workflow1-1.raw	AGQATEGHCPR	AGQATEGHC[566]PR	2	EEFSEC	sp|P57772|SELB_HUMAN	P57772	SELB_HUMAN	Selenocysteine-specific elongation factor	TRUE	FALSE
2023-08-05-workflow1-1.20859.20859.3	2023-08-05-workflow1-1.raw	IKIIAPPERK		3	ACTA1	sp|P63261|ACTG_HUMAN	P68133	ACTS_HUMAN	Actin, alpha skeletal muscle	FALSE	FALSE
2023-08-05-workflow1-1.20881.20881.3	2023-08-05-workflow1-1.raw	GQSCMKR	GQSC[566]MKR	3	ACP1	sp|P24666|PPAC_HUMAN	P24666	PPAC_HUMAN	Low molecular weight phosphotyrosine protein phosphatase	TRUE	FALSE
2023-08-05-workflow1-1.20882.20882.3	2023-08-05-workflow1-1.raw	CGSKDNIK	C[566]GSKDNIK	3	MAP4	sp|P27816|MAP4_HUMAN	P27816	MAP4_HUMAN	Microtubule-associated protein 4	FALSE	FALSE
2023-08-05-workflow1-1.20884.20884.2	2023-08-05-workflow1-1.raw	CGSKDNIK	C[566]GSKDNIK	2	MAP4	sp|P27816|MAP4_HUMAN	P27816	MAP4_HUMAN	Microtubule-associated protein 4	FALSE	FALSE
2023-08-05-workflow1-1.20889.20889.3	2023-08-05-workflow1-1.raw	IHMGSCAENTAK	IHM[147]GSC[566]AENTAK	3	ACAT1	sp|P24752|THIL_HUMAN	P24752	THIL_HUMAN	Acetyl-CoA acetyltransferase, mitochondrial	TRUE	FALSE
2023-08-05-workflow1-1.20896.20896.3	2023-08-05-workflow1-1.raw	KVMEECKR	KVMEEC[566]KR	3	VAPB	sp|O95292|VAPB_HUMAN	O95292	VAPB_HUMAN	Vesicle-associated membrane protein-associated protein B/C	TRUE	FALSE
2023-08-05-workflow1-1.20907.20907.2	2023-08-05-workflow1-1.raw	GQSCMKR	GQSC[566]MKR	2	ACP1	sp|P24666|PPAC_HUMAN	P24666	PPAC_HUMAN	Low molecular weight phosphotyrosine protein phosphatase	TRUE	FALSE
2023-08-05-workflow1-1.20909.20909.2	2023-08-05-workflow1-1.raw	CTGGCAR	C[566]TGGC[160]AR	2	TM4SF4	sp|P48230|T4S4_HUMAN	P48230	T4S4_HUMAN	Transmembrane 4 L6 family member 4	TRUE	FALSE
2023-08-05-workflow1-1.20913.20913.2	2023-08-05-workflow1-1.raw	VVNSCHR	VVNSC[566]HR	2	CCT5	sp|P48643|TCPE_HUMAN	P48643	TCPE_HUMAN	T-complex protein 1 subunit epsilon	TRUE	FALSE
2023-08-05-workflow1-1.20917.20917.2	2023-08-05-workflow1-1.raw	CGSKDNIK	C[566]GSKDNIK	2	MAP4	sp|P27816|MAP4_HUMAN	P27816	MAP4_HUMAN	Microtubule-associated protein 4	FALSE	FALSE
2023-08-05-workflow1-1.20929.20929.2	2023-08-05-workflow1-1.raw	NECNQCK	NEC[566]NQC[160]K	2	FUS	sp|P35637|FUS_HUMAN	P35637	FUS_HUMAN	RNA-binding protein FUS	TRUE	FALSE
2023-08-05-workflow1-1.20931.20931.3	2023-08-05-workflow1-1.raw	IHMGSCAENTAK	IHM[147]GSC[566]AENTAK	3	ACAT1	sp|P24752|THIL_HUMAN	P24752	THIL_HUMAN	Acetyl-CoA acetyltransferase, mitochondrial	TRUE	FALSE
2023-08-05-workflow1-1.20936.20936.2	2023-08-05-workflow1-1.raw	SVTEQGAELSNEER		2	YWHAZ	sp|P63104|1433Z_HUMAN	P63104	1433Z_HUMAN	14-3-3 protein zeta/delta	TRUE	FALSE
2023-08-05-workflow1-1.20941.20941.2	2023-08-05-workflow1-1.raw	CVCGKNPAK	C[160]VC[566]GKNPAK	2	EPRS	sp|P07814|SYEP_HUMAN	P07814	SYEP_HUMAN	Bifunctional glutamate/proline--tRNA ligase	TRUE	FALSE
2023-08-05-workflow1-1.20949.20949.3	2023-08-05-workflow1-1.raw	AGQATEGHCPR	AGQATEGHC[566]PR	3	EEFSEC	sp|P57772|SELB_HUMAN	P57772	SELB_HUMAN	Selenocysteine-specific elongation factor	TRUE	FALSE
2023-08-05-workflow1-1.20954.20954.2	2023-08-05-workflow1-1.raw	CQQCQAEAK	C[566]QQC[160]QAEAK	2	PML	sp|P29590|PML_HUMAN	P29590	PML_HUMAN	Protein PML	TRUE	FALSE
2023-08-05-workflow1-1.20955.20955.4	2023-08-05-workflow1-1.raw	RLEGQCTALHHDKHETK	RLEGQC[566]TALHHDKHETK	4	CRACR2A	sp|Q9BSW2|EFC4B_HUMAN	Q9BSW2	EFC4B_HUMAN	EF-hand calcium-binding domain-containing protein 4B	TRUE	FALSE
2023-08-05-workflow1-1.20956.20956.4	2023-08-05-workflow1-1.raw	VEEEEERCQHLQAEKK	VEEEEERC[566]QHLQAEKK	4	MYH9	sp|P35579|MYH9_HUMAN	P35579	MYH9_HUMAN	Myosin-9	TRUE	FALSE
2023-08-05-workflow1-1.20959.20959.3	2023-08-05-workflow1-1.raw	GKYDCGHVQK	GKYDC[566]GHVQK	3	MRPS12	sp|O15235|RT12_HUMAN	O15235	RT12_HUMAN	28S ribosomal protein S12, mitochondrial	TRUE	FALSE
2023-08-05-workflow1-1.20960.20960.4	2023-08-05-workflow1-1.raw	HIAEEADRKYEEVAR		4	TPM3	sp|P67936|TPM4_HUMAN	P06753	TPM3_HUMAN	Tropomyosin alpha-3 chain	FALSE	FALSE
2023-08-05-workflow1-1.20971.20971.2	2023-08-05-workflow1-1.raw	CQQCQAEAK	C[566]QQC[160]QAEAK	2	PML	sp|P29590|PML_HUMAN	P29590	PML_HUMAN	Protein PML	TRUE	FALSE
2023-08-05-workflow1-1.20976.20976.2	2023-08-05-workflow1-1.raw	GNSPPSSGEACREEK	GNSPPSSGEAC[566]REEK	2	NAA10	sp|P41227|NAA10_HUMAN	P41227	NAA10_HUMAN	N-alpha-acetyltransferase 10	TRUE	FALSE
2023-08-05-workflow1-1.20980.20980.2	2023-08-05-workflow1-1.raw	KAPETCSTAGR	KAPETC[566]STAGR	2	TSPYL5	sp|Q86VY4|TSYL5_HUMAN	Q86VY4	TSYL5_HUMAN	Testis-specific Y-encoded-like protein 5	TRUE	FALSE
2023-08-05-workflow1-1.20983.20983.3	2023-08-05-workflow1-1.raw	STPNVTSFHQYR		3	MRPL47	sp|Q9HD33|RM47_HUMAN	Q9HD33	RM47_HUMAN	39S ribosomal protein L47, mitochondrial	TRUE	FALSE
2023-08-05-workflow1-1.20994.20994.4	2023-08-05-workflow1-1.raw	AKADPDCSNGQPQAAPTPGAPQNRK	AKADPDC[566]SNGQPQAAPTPGAPQNRK	4	YJU2	sp|Q9BW85|YJU2_HUMAN	Q9BW85	YJU2_HUMAN	YJU2 splicing factor homolog	TRUE	FALSE
2023-08-05-workflow1-1.21000.21000.2	2023-08-05-workflow1-1.raw	KAPETCSTAGR	KAPETC[566]STAGR	2	TSPYL5	sp|Q86VY4|TSYL5_HUMAN	Q86VY4	TSYL5_HUMAN	Testis-specific Y-encoded-like protein 5	TRUE	FALSE
2023-08-05-workflow1-1.21002.21002.3	2023-08-05-workflow1-1.raw	GCDPDAHPK	GC[566]DPDAHPK	3	WASHC2C	sp|Q9Y4E1|WAC2C_HUMAN	Q9Y4E1	WAC2C_HUMAN	WASH complex subunit 2C	TRUE	FALSE
2023-08-05-workflow1-1.21016.21016.2	2023-08-05-workflow1-1.raw	AGAGGACR	AGAGGAC[566]R	2	ID1	Reverse_sp|P41134|ID1_HUMAN	P41134	ID1_HUMAN	DNA-binding protein inhibitor ID-1	TRUE	FALSE
2023-08-05-workflow1-1.21019.21019.3	2023-08-05-workflow1-1.raw	ACADKLKR	AC[566]ADKLKR	3	LARS	sp|Q9P2J5|SYLC_HUMAN	Q9P2J5	SYLC_HUMAN	Leucine--tRNA ligase, cytoplasmic	TRUE	FALSE
2023-08-05-workflow1-1.21021.21021.4	2023-08-05-workflow1-1.raw	PINKSEKPESCDNVK	PINKSEKPESC[566]DNVK	4	KIF3A	sp|Q9Y496|KIF3A_HUMAN	Q9Y496	KIF3A_HUMAN	Kinesin-like protein KIF3A	TRUE	FALSE
2023-08-05-workflow1-1.21023.21023.3	2023-08-05-workflow1-1.raw	AKPPSSSSTCTDSATR	AKPPSSSSTC[566]TDSATR	3	DTNBP1	sp|Q96EV8|DTBP1_HUMAN	Q96EV8	DTBP1_HUMAN	Dysbindin	TRUE	FALSE
2023-08-05-workflow1-1.21026.21026.2	2023-08-05-workflow1-1.raw	KAVGACR	KAVGAC[566]R	2	FXR1	sp|P51114|FXR1_HUMAN	P51114	FXR1_HUMAN	Fragile X mental retardation syndrome-related protein 1	TRUE	FALSE
2023-08-05-workflow1-1.21027.21027.3	2023-08-05-workflow1-1.raw	KCSEVAR	KC[566]SEVAR	3	ATAD3B	sp|Q5T9A4|ATD3B_HUMAN	Q5T9A4	ATD3B_HUMAN	ATPase family AAA domain-containing protein 3B	FALSE	FALSE
2023-08-05-workflow1-1.21033.21033.3	2023-08-05-workflow1-1.raw	KAVGACR	KAVGAC[566]R	3	FXR1	sp|P51114|FXR1_HUMAN	P51114	FXR1_HUMAN	Fragile X mental retardation syndrome-related protein 1	TRUE	FALSE
2023-08-05-workflow1-1.21034.21034.2	2023-08-05-workflow1-1.raw	AGAGGACR	AGAGGAC[566]R	2	ID1	Reverse_sp|P41134|ID1_HUMAN	P41134	ID1_HUMAN	DNA-binding protein inhibitor ID-1	TRUE	FALSE
2023-08-05-workflow1-1.21037.21037.4	2023-08-05-workflow1-1.raw	LSQTPHSQPPRPGTCK	LSQTPHSQPPRPGTC[566]K	4	DAXX	sp|Q9UER7|DAXX_HUMAN	Q9UER7	DAXX_HUMAN	Death domain-associated protein 6	TRUE	FALSE
2023-08-05-workflow1-1.21050.21050.2	2023-08-05-workflow1-1.raw	INDALSCEYECRRR	INDALSC[160]EYEC[160]RRR	2	FAM98B	sp|Q52LJ0|FA98B_HUMAN	Q52LJ0	FA98B_HUMAN	Protein FAM98B	TRUE	FALSE
2023-08-05-workflow1-1.21053.21053.2	2023-08-05-workflow1-1.raw	ASDADRPCR	ASDADRPC[566]R	2	METTL3	sp|Q86U44|MTA70_HUMAN	Q86U44	MTA70_HUMAN	N6-adenosine-methyltransferase catalytic subunit	TRUE	FALSE
2023-08-05-workflow1-1.21063.21063.3	2023-08-05-workflow1-1.raw	PINKSEKPESCDNVK	PINKSEKPESC[566]DNVK	3	KIF3A	sp|Q9Y496|KIF3A_HUMAN	Q9Y496	KIF3A_HUMAN	Kinesin-like protein KIF3A	TRUE	FALSE
2023-08-05-workflow1-1.21069.21069.3	2023-08-05-workflow1-1.raw	ACADKLKR	AC[566]ADKLKR	3	LARS	sp|Q9P2J5|SYLC_HUMAN	Q9P2J5	SYLC_HUMAN	Leucine--tRNA ligase, cytoplasmic	TRUE	FALSE
2023-08-05-workflow1-1.21077.21077.3	2023-08-05-workflow1-1.raw	CYRDEGSRPDR	C[566]YRDEGSRPDR	3	DARS2	sp|Q6PI48|SYDM_HUMAN	Q6PI48	SYDM_HUMAN	Aspartate--tRNA ligase, mitochondrial	TRUE	FALSE
2023-08-05-workflow1-1.21092.21092.2	2023-08-05-workflow1-1.raw	CPSQSSSR	C[566]PSQSSSR	2	LARP1	sp|Q6PKG0|LARP1_HUMAN	Q6PKG0	LARP1_HUMAN	La-related protein 1	TRUE	FALSE
2023-08-05-workflow1-1.21093.21093.3	2023-08-05-workflow1-1.raw	KPTPDKCAADVK	KPTPDKC[566]AADVK	3	PLPBP	sp|O94903|PLPHP_HUMAN	O94903	PLPHP_HUMAN	Pyridoxal phosphate homeostasis protein	TRUE	FALSE
2023-08-05-workflow1-1.21094.21094.3	2023-08-05-workflow1-1.raw	CYRDEGSRPDR	C[566]YRDEGSRPDR	3	DARS2	sp|Q6PI48|SYDM_HUMAN	Q6PI48	SYDM_HUMAN	Aspartate--tRNA ligase, mitochondrial	TRUE	FALSE
2023-08-05-workflow1-1.21095.21095.3	2023-08-05-workflow1-1.raw	RPPTPCSDPERK		3	HIRIP3	sp|Q9BW71|HIRP3_HUMAN	Q9BW71	HIRP3_HUMAN	HIRA-interacting protein 3	TRUE	FALSE
2023-08-05-workflow1-1.21097.21097.3	2023-08-05-workflow1-1.raw	GHQQLYWSHPR		3	RPS29	sp|P62273|RS29_HUMAN	P62273	RS29_HUMAN	40S ribosomal protein S29	TRUE	FALSE
2023-08-05-workflow1-1.21099.21099.3	2023-08-05-workflow1-1.raw	HKEAYECSSR	HKEAYEC[566]SSR	3	ZC3H7B	sp|Q9UGR2|Z3H7B_HUMAN	Q9UGR2	Z3H7B_HUMAN	Zinc finger CCCH domain-containing protein 7B	TRUE	FALSE
2023-08-05-workflow1-1.21137.21137.2	2023-08-05-workflow1-1.raw	CPSQSSSR	C[566]PSQSSSR	2	LARP1	sp|Q6PKG0|LARP1_HUMAN	Q6PKG0	LARP1_HUMAN	La-related protein 1	TRUE	FALSE
2023-08-05-workflow1-1.21151.21151.3	2023-08-05-workflow1-1.raw	RVHPVSTMIK		3	LDHA	sp|P00338|LDHA_HUMAN	P00338	LDHA_HUMAN	L-lactate dehydrogenase A chain	TRUE	FALSE
2023-08-05-workflow1-1.21159.21159.4	2023-08-05-workflow1-1.raw	LNFSHGTHEYHAETIK		4	PKM	sp|P14618|KPYM_HUMAN	P14618	KPYM_HUMAN	Pyruvate kinase PKM	TRUE	FALSE
2023-08-05-workflow1-1.21160.21160.3	2023-08-05-workflow1-1.raw	KACQVTQSR	KAC[566]QVTQSR	3	DRAP1	sp|Q14919|NC2A_HUMAN	Q14919	NC2A_HUMAN	Dr1-associated corepressor	TRUE	FALSE
2023-08-05-workflow1-1.21165.21165.2	2023-08-05-workflow1-1.raw	TAEQSCDQK	TAEQSC[566]DQK	2	UHRF1	sp|Q96T88|UHRF1_HUMAN	Q96T88	UHRF1_HUMAN	E3 ubiquitin-protein ligase UHRF1	TRUE	FALSE
2023-08-05-workflow1-1.21174.21174.3	2023-08-05-workflow1-1.raw	SNHHCHVSAYEK	SNHHC[566]HVSAYEK	3	SENP1	sp|Q9P0U3|SENP1_HUMAN	Q9P0U3	SENP1_HUMAN	Sentrin-specific protease 1	TRUE	FALSE
2023-08-05-workflow1-1.21191.21191.2	2023-08-05-workflow1-1.raw	AASCGEGK	AASC[566]GEGK	2	CIAPIN1	sp|Q6FI81|CPIN1_HUMAN	Q6FI81	CPIN1_HUMAN	Anamorsin	TRUE	FALSE
2023-08-05-workflow1-1.21200.21200.3	2023-08-05-workflow1-1.raw	LVHSGSGCR	LVHSGSGC[566]R	3	SNTB2	sp|Q13425|SNTB2_HUMAN	Q13425	SNTB2_HUMAN	Beta-2-syntrophin	TRUE	FALSE
2023-08-05-workflow1-1.21201.21201.2	2023-08-05-workflow1-1.raw	KVCGPSR	KVC[566]GPSR	2	VPS4A	sp|Q9UN37|VPS4A_HUMAN	Q9UN37	VPS4A_HUMAN	Vacuolar protein sorting-associated protein 4A	TRUE	FALSE
2023-08-05-workflow1-1.21207.21207.3	2023-08-05-workflow1-1.raw	THTGEKPYECK	THTGEKPYEC[566]K	3	ZNF124	sp|Q8N972|ZN709_HUMAN	Q15973	ZN124_HUMAN	Zinc finger protein 124	FALSE	FALSE
2023-08-05-workflow1-1.21209.21209.3	2023-08-05-workflow1-1.raw	MCHNVNR	MC[566]HNVNR	3	GMPS	sp|P49915|GUAA_HUMAN	P49915	GUAA_HUMAN	GMP synthase [glutamine-hydrolyzing]	TRUE	FALSE
2023-08-05-workflow1-1.21210.21210.2	2023-08-05-workflow1-1.raw	RAPPGGCEER	RAPPGGC[566]EER	2	EXOSC6	sp|Q5RKV6|EXOS6_HUMAN	Q5RKV6	EXOS6_HUMAN	Exosome complex component MTR3	TRUE	FALSE
2023-08-05-workflow1-1.21214.21214.3	2023-08-05-workflow1-1.raw	RAPPGGCEER	RAPPGGC[566]EER	3	EXOSC6	sp|Q5RKV6|EXOS6_HUMAN	Q5RKV6	EXOS6_HUMAN	Exosome complex component MTR3	TRUE	FALSE
2023-08-05-workflow1-1.21218.21218.3	2023-08-05-workflow1-1.raw	ALGKHPVSCK	ALGKHPVSC[566]K	3	HADH	sp|Q16836|HCDH_HUMAN	Q16836	HCDH_HUMAN	Hydroxyacyl-coenzyme A dehydrogenase, mitochondrial	TRUE	FALSE
2023-08-05-workflow1-1.21220.21220.3	2023-08-05-workflow1-1.raw	KCSTPEEIKK	KC[566]STPEEIKK	3	DSTN	sp|P60981|DEST_HUMAN	P60981	DEST_HUMAN	Destrin	TRUE	FALSE
2023-08-05-workflow1-1.21223.21223.2	2023-08-05-workflow1-1.raw	VIGSGCNLDSAR	VIGSGC[160]NLDSAR	2	LDHA	sp|P00338|LDHA_HUMAN	P00338	LDHA_HUMAN	L-lactate dehydrogenase A chain	FALSE	FALSE
2023-08-05-workflow1-1.21225.21225.3	2023-08-05-workflow1-1.raw	ICSHSAPEQQAR	IC[566]SHSAPEQQAR	3	SURF6	sp|O75683|SURF6_HUMAN	O75683	SURF6_HUMAN	Surfeit locus protein 6	TRUE	FALSE
2023-08-05-workflow1-1.21227.21227.3	2023-08-05-workflow1-1.raw	KHCLEQGK	KHC[566]LEQGK	3	POLG	sp|P54098|DPOG1_HUMAN	P54098	DPOG1_HUMAN	DNA polymerase subunit gamma-1	TRUE	FALSE
2023-08-05-workflow1-1.21229.21229.3	2023-08-05-workflow1-1.raw	KVEKLEQQCQK	KVEKLEQQC[566]QK	3	EXOC5	sp|O00471|EXOC5_HUMAN	O00471	EXOC5_HUMAN	Exocyst complex component 5	TRUE	FALSE
2023-08-05-workflow1-1.21230.21230.3	2023-08-05-workflow1-1.raw	KEALDFHVDHQSR		3	NME7	sp|Q9Y5B8|NDK7_HUMAN	Q9Y5B8	NDK7_HUMAN	Nucleoside diphosphate kinase 7	TRUE	FALSE
2023-08-05-workflow1-1.21233.21233.3	2023-08-05-workflow1-1.raw	NHDNCDKIR	NHDNC[566]DKIR	3	STXBP3	sp|O00186|STXB3_HUMAN	O00186	STXB3_HUMAN	Syntaxin-binding protein 3	TRUE	FALSE
2023-08-05-workflow1-1.21234.21234.3	2023-08-05-workflow1-1.raw	KGGNCDLSHQER	KGGNC[566]DLSHQER	3	DSN1	sp|Q9H410|DSN1_HUMAN	Q9H410	DSN1_HUMAN	Kinetochore-associated protein DSN1 homolog	TRUE	FALSE
2023-08-05-workflow1-1.21236.21236.3	2023-08-05-workflow1-1.raw	IDKEACR	IDKEAC[566]R	3	COTL1	sp|Q14019|COTL1_HUMAN	Q14019	COTL1_HUMAN	Coactosin-like protein	TRUE	FALSE
2023-08-05-workflow1-1.21237.21237.2	2023-08-05-workflow1-1.raw	DRDGCPK	DRDGC[566]PK	2	PHF5A	sp|Q7RTV0|PHF5A_HUMAN	Q7RTV0	PHF5A_HUMAN	PHD finger-like domain-containing protein 5A	TRUE	FALSE
2023-08-05-workflow1-1.21244.21244.2	2023-08-05-workflow1-1.raw	KACQVTQSR	KAC[566]QVTQSR	2	DRAP1	sp|Q14919|NC2A_HUMAN	Q14919	NC2A_HUMAN	Dr1-associated corepressor	TRUE	FALSE
2023-08-05-workflow1-1.21246.21246.3	2023-08-05-workflow1-1.raw	CSTGSPSKDVTK	C[566]STGSPSKDVTK	3	CEP170	sp|Q5SW79|CE170_HUMAN	Q5SW79	CE170_HUMAN	Centrosomal protein of 170 kDa	TRUE	FALSE
2023-08-05-workflow1-1.21247.21247.3	2023-08-05-workflow1-1.raw	KVCGPSR	KVC[566]GPSR	3	VPS4A	sp|Q9UN37|VPS4A_HUMAN	Q9UN37	VPS4A_HUMAN	Vacuolar protein sorting-associated protein 4A	TRUE	FALSE
2023-08-05-workflow1-1.21248.21248.3	2023-08-05-workflow1-1.raw	NSSDLGCKEGADKR	NSSDLGC[566]KEGADKR	3	MRGBP	sp|Q9NV56|MRGBP_HUMAN	Q9NV56	MRGBP_HUMAN	MRG/MORF4L-binding protein	TRUE	FALSE
2023-08-05-workflow1-1.21255.21255.3	2023-08-05-workflow1-1.raw	RPPTPCSDPERK	RPPTPC[566]SDPERK	3	HIRIP3	sp|Q9BW71|HIRP3_HUMAN	Q9BW71	HIRP3_HUMAN	HIRA-interacting protein 3	TRUE	FALSE
2023-08-05-workflow1-1.21259.21259.3	2023-08-05-workflow1-1.raw	ICSHSAPEQQAR	IC[566]SHSAPEQQAR	3	SURF6	sp|O75683|SURF6_HUMAN	O75683	SURF6_HUMAN	Surfeit locus protein 6	TRUE	FALSE
2023-08-05-workflow1-1.21262.21262.3	2023-08-05-workflow1-1.raw	ALGKHPVSCK	ALGKHPVSC[566]K	3	HADH	sp|Q16836|HCDH_HUMAN	Q16836	HCDH_HUMAN	Hydroxyacyl-coenzyme A dehydrogenase, mitochondrial	TRUE	FALSE
2023-08-05-workflow1-1.21267.21267.2	2023-08-05-workflow1-1.raw	TKECSVEK	TKEC[566]SVEK	2	SRSF11	sp|Q05519|SRS11_HUMAN	Q05519	SRS11_HUMAN	Serine/arginine-rich splicing factor 11	TRUE	FALSE
2023-08-05-workflow1-1.21273.21273.3	2023-08-05-workflow1-1.raw	ECPPHAEQR	EC[566]PPHAEQR	3	COPS7B	sp|Q9H9Q2|CSN7B_HUMAN	Q9H9Q2	CSN7B_HUMAN	COP9 signalosome complex subunit 7b	TRUE	FALSE
2023-08-05-workflow1-1.21278.21278.4	2023-08-05-workflow1-1.raw	KGGNCDLSHQER	KGGNC[566]DLSHQER	4	DSN1	sp|Q9H410|DSN1_HUMAN	Q9H410	DSN1_HUMAN	Kinetochore-associated protein DSN1 homolog	TRUE	FALSE
2023-08-05-workflow1-1.21280.21280.3	2023-08-05-workflow1-1.raw	SVHYCPATKK	SVHYC[566]PATKK	3	MCM3	sp|P25205|MCM3_HUMAN	P25205	MCM3_HUMAN	DNA replication licensing factor MCM3	TRUE	FALSE
2023-08-05-workflow1-1.21284.21284.3	2023-08-05-workflow1-1.raw	THTLCRR	THTLC[566]RR	3	RPL37	sp|P61927|RL37_HUMAN	P61927	RL37_HUMAN	60S ribosomal protein L37	TRUE	FALSE
2023-08-05-workflow1-1.21285.21285.3	2023-08-05-workflow1-1.raw	TKECSVEK	TKEC[566]SVEK	3	SRSF11	sp|Q05519|SRS11_HUMAN	Q05519	SRS11_HUMAN	Serine/arginine-rich splicing factor 11	TRUE	FALSE
2023-08-05-workflow1-1.21298.21298.3	2023-08-05-workflow1-1.raw	VCASEKPPK	VC[566]ASEKPPK	3	USP5	sp|P45974|UBP5_HUMAN	P45974	UBP5_HUMAN	Ubiquitin carboxyl-terminal hydrolase 5	TRUE	FALSE
2023-08-05-workflow1-1.21299.21299.3	2023-08-05-workflow1-1.raw	TATAVAHCK	TATAVAHC[566]K	3	RPS16	sp|P62249|RS16_HUMAN	P62249	RS16_HUMAN	40S ribosomal protein S16	TRUE	FALSE
2023-08-05-workflow1-1.21301.21301.4	2023-08-05-workflow1-1.raw	NQVDPETHCHAER	NQVDPETHC[566]HAER	4	APOBEC3D	sp|Q8IUX4|ABC3F_HUMAN	Q96AK3	ABC3D_HUMAN	DNA dC->dU-editing enzyme APOBEC-3D	FALSE	FALSE
2023-08-05-workflow1-1.21303.21303.3	2023-08-05-workflow1-1.raw	NKTHTLCR	NKTHTLC[566]R	3	RPL37	sp|P61927|RL37_HUMAN	P61927	RL37_HUMAN	60S ribosomal protein L37	TRUE	FALSE
2023-08-05-workflow1-1.21305.21305.2	2023-08-05-workflow1-1.raw	TATAVAHCK	TATAVAHC[566]K	2	RPS16	sp|P62249|RS16_HUMAN	P62249	RS16_HUMAN	40S ribosomal protein S16	TRUE	FALSE
2023-08-05-workflow1-1.21309.21309.2	2023-08-05-workflow1-1.raw	NCSASTSQGR	NC[566]SASTSQGR	2	ARL6IP4	sp|Q66PJ3|AR6P4_HUMAN	Q66PJ3	AR6P4_HUMAN	ADP-ribosylation factor-like protein 6-interacting protein 4	TRUE	FALSE
2023-08-05-workflow1-1.21318.21318.3	2023-08-05-workflow1-1.raw	MKDCSNGCSAECTGEGGSK	MKDC[160]SNGC[566]SAEC[160]TGEGGSK	3	BCAT1	sp|P54687|BCAT1_HUMAN	P54687	BCAT1_HUMAN	Branched-chain-amino-acid aminotransferase, cytosolic	TRUE	FALSE
2023-08-05-workflow1-1.21341.21341.3	2023-08-05-workflow1-1.raw	EACANENAHKDFK	EAC[566]ANENAHKDFK	3	FXR1	sp|P51114|FXR1_HUMAN	P51114	FXR1_HUMAN	Fragile X mental retardation syndrome-related protein 1	TRUE	FALSE
2023-08-05-workflow1-1.21352.21352.3	2023-08-05-workflow1-1.raw	IGKPHTVPCK	IGKPHTVPC[566]K	3	RPS2	sp|P15880|RS2_HUMAN	P15880	RS2_HUMAN	40S ribosomal protein S2	TRUE	FALSE
2023-08-05-workflow1-1.21353.21353.5	2023-08-05-workflow1-1.raw	AHQCGDDDKTRPLVK	AHQC[566]GDDDKTRPLVK	5	TRIR	sp|Q9BQ61|TRIR_HUMAN	Q9BQ61	TRIR_HUMAN	Telomerase RNA component interacting RNase	TRUE	FALSE
2023-08-05-workflow1-1.21356.21356.3	2023-08-05-workflow1-1.raw	LCEKCDGK	LC[160]EKC[566]DGK	3	PHF5A	sp|Q7RTV0|PHF5A_HUMAN	Q7RTV0	PHF5A_HUMAN	PHD finger-like domain-containing protein 5A	TRUE	FALSE
2023-08-05-workflow1-1.21357.21357.3	2023-08-05-workflow1-1.raw	VKACTTEEDQEK	VKAC[566]TTEEDQEK	3	GMPS	sp|P49915|GUAA_HUMAN	P49915	GUAA_HUMAN	GMP synthase [glutamine-hydrolyzing]	TRUE	FALSE
2023-08-05-workflow1-1.21360.21360.4	2023-08-05-workflow1-1.raw	IGKPHTVPCK	IGKPHTVPC[566]K	4	RPS2	sp|P15880|RS2_HUMAN	P15880	RS2_HUMAN	40S ribosomal protein S2	TRUE	FALSE
2023-08-05-workflow1-1.21361.21361.3	2023-08-05-workflow1-1.raw	GIPHLVTHDAR		3	RPS4Y2	sp|P62701|RS4X_HUMAN	Q8TD47	RS4Y2_HUMAN	40S ribosomal protein S4, Y isoform 2	FALSE	FALSE
2023-08-05-workflow1-1.21372.21372.2	2023-08-05-workflow1-1.raw	HCECAEEGTR	HC[160]EC[566]AEEGTR	2	CAND1	sp|Q86VP6|CAND1_HUMAN	Q86VP6	CAND1_HUMAN	Cullin-associated NEDD8-dissociated protein 1	TRUE	FALSE
2023-08-05-workflow1-1.21373.21373.2	2023-08-05-workflow1-1.raw	IDKEACR	IDKEAC[566]R	2	COTL1	sp|Q14019|COTL1_HUMAN	Q14019	COTL1_HUMAN	Coactosin-like protein	TRUE	FALSE
2023-08-05-workflow1-1.21376.21376.3	2023-08-05-workflow1-1.raw	RVACTCPNCK	RVAC[566]TC[160]PNC[160]K	3	SP3	sp|Q02447|SP3_HUMAN	Q02447	SP3_HUMAN	Transcription factor Sp3	TRUE	FALSE
2023-08-05-workflow1-1.21378.21378.5	2023-08-05-workflow1-1.raw	AHQCGDDDKTRPLVK	AHQC[566]GDDDKTRPLVK	5	TRIR	sp|Q9BQ61|TRIR_HUMAN	Q9BQ61	TRIR_HUMAN	Telomerase RNA component interacting RNase	TRUE	FALSE
2023-08-05-workflow1-1.21379.21379.2	2023-08-05-workflow1-1.raw	CPSQSSSR	C[566]PSQSSSR	2	LARP1	sp|Q6PKG0|LARP1_HUMAN	Q6PKG0	LARP1_HUMAN	La-related protein 1	TRUE	FALSE
2023-08-05-workflow1-1.21382.21382.3	2023-08-05-workflow1-1.raw	VKACTTEEDQEK	VKAC[566]TTEEDQEK	3	GMPS	sp|P49915|GUAA_HUMAN	P49915	GUAA_HUMAN	GMP synthase [glutamine-hydrolyzing]	TRUE	FALSE
2023-08-05-workflow1-1.21384.21384.2	2023-08-05-workflow1-1.raw	HCECAEEGTR	HC[160]EC[566]AEEGTR	2	CAND1	sp|Q86VP6|CAND1_HUMAN	Q86VP6	CAND1_HUMAN	Cullin-associated NEDD8-dissociated protein 1	TRUE	FALSE
2023-08-05-workflow1-1.21389.21389.3	2023-08-05-workflow1-1.raw	AHQCGDDDKTRPLVK	AHQC[566]GDDDKTRPLVK	3	TRIR	sp|Q9BQ61|TRIR_HUMAN	Q9BQ61	TRIR_HUMAN	Telomerase RNA component interacting RNase	TRUE	FALSE
2023-08-05-workflow1-1.21393.21393.3	2023-08-05-workflow1-1.raw	TKFEECRK	TKFEEC[566]RK	3	RANBP1	sp|P43487|RANG_HUMAN	P43487	RANG_HUMAN	Ran-specific GTPase-activating protein	TRUE	FALSE
2023-08-05-workflow1-1.21405.21405.2	2023-08-05-workflow1-1.raw	NKTHTLCR	NKTHTLC[566]R	2	RPL37	sp|P61927|RL37_HUMAN	P61927	RL37_HUMAN	60S ribosomal protein L37	TRUE	FALSE
2023-08-05-workflow1-1.21419.21419.3	2023-08-05-workflow1-1.raw	TKFEECRK	TKFEEC[566]RK	3	RANBP1	sp|P43487|RANG_HUMAN	P43487	RANG_HUMAN	Ran-specific GTPase-activating protein	TRUE	FALSE
2023-08-05-workflow1-1.21421.21421.4	2023-08-05-workflow1-1.raw	HACLKHEQNRQDLVK	HAC[566]LKHEQNRQDLVK	4	ARMC6	sp|Q6NXE6|ARMC6_HUMAN	Q6NXE6	ARMC6_HUMAN	Armadillo repeat-containing protein 6	TRUE	FALSE
2023-08-05-workflow1-1.21422.21422.2	2023-08-05-workflow1-1.raw	LCEKCDGK	LC[160]EKC[566]DGK	2	PHF5A	sp|Q7RTV0|PHF5A_HUMAN	Q7RTV0	PHF5A_HUMAN	PHD finger-like domain-containing protein 5A	TRUE	FALSE
2023-08-05-workflow1-1.21427.21427.3	2023-08-05-workflow1-1.raw	KGQGGECEIRR	KGQGGEC[566]EIRR	3	KIFC1	sp|Q9BW19|KIFC1_HUMAN	Q9BW19	KIFC1_HUMAN	Kinesin-like protein KIFC1	TRUE	FALSE
2023-08-05-workflow1-1.21430.21430.3	2023-08-05-workflow1-1.raw	SCQVAHCASSR	SC[160]QVAHC[566]ASSR	3	EP300	sp|Q09472|EP300_HUMAN	Q09472	EP300_HUMAN	Histone acetyltransferase p300	TRUE	FALSE
2023-08-05-workflow1-1.21434.21434.3	2023-08-05-workflow1-1.raw	VAGKLDENHCR	VAGKLDENHC[566]R	3	MYO1G	sp|B0I1T2|MYO1G_HUMAN	B0I1T2	MYO1G_HUMAN	Unconventional myosin-Ig	TRUE	FALSE
2023-08-05-workflow1-1.21444.21444.2	2023-08-05-workflow1-1.raw	LCEKCDGK	LC[160]EKC[566]DGK	2	PHF5A	sp|Q7RTV0|PHF5A_HUMAN	Q7RTV0	PHF5A_HUMAN	PHD finger-like domain-containing protein 5A	TRUE	FALSE
2023-08-05-workflow1-1.21445.21445.3	2023-08-05-workflow1-1.raw	ECYQSHR	EC[566]YQSHR	3	PDCD6IP	sp|Q8WUM4|PDC6I_HUMAN	Q8WUM4	PDC6I_HUMAN	Programmed cell death 6-interacting protein	TRUE	FALSE
2023-08-05-workflow1-1.21448.21448.4	2023-08-05-workflow1-1.raw	SVHYCPATKK	SVHYC[566]PATKK	4	MCM3	sp|P25205|MCM3_HUMAN	P25205	MCM3_HUMAN	DNA replication licensing factor MCM3	TRUE	FALSE
2023-08-05-workflow1-1.21453.21453.4	2023-08-05-workflow1-1.raw	KGVTECYECHPKPTQR	KGVTEC[566]YEC[160]HPKPTQR	4	UBA2	sp|Q9UBT2|SAE2_HUMAN	Q9UBT2	SAE2_HUMAN	SUMO-activating enzyme subunit 2	TRUE	FALSE
2023-08-05-workflow1-1.21458.21458.3	2023-08-05-workflow1-1.raw	SCVEKGPSNTNGCTQR	SC[566]VEKGPSNTNGC[160]TQR	3	KBTBD8	sp|Q8NFY9|KBTB8_HUMAN	Q8NFY9	KBTB8_HUMAN	Kelch repeat and BTB domain-containing protein 8	TRUE	FALSE
2023-08-05-workflow1-1.21461.21461.3	2023-08-05-workflow1-1.raw	THGQSQSINCNTCK	THGQSQSINC[566]NTC[160]K	3	VEZF1	sp|Q14119|VEZF1_HUMAN	Q14119	VEZF1_HUMAN	Vascular endothelial zinc finger 1	TRUE	FALSE
2023-08-05-workflow1-1.21462.21462.3	2023-08-05-workflow1-1.raw	NIEKECNAK	NIEKEC[566]NAK	3	SF1	sp|Q15637|SF01_HUMAN	Q15637	SF01_HUMAN	Splicing factor 1	TRUE	FALSE
2023-08-05-workflow1-1.21467.21467.4	2023-08-05-workflow1-1.raw	AKADPDCSNGQPQAAPTPGAPQNRK	AKADPDC[566]SNGQPQAAPTPGAPQNRK	4	YJU2	sp|Q9BW85|YJU2_HUMAN	Q9BW85	YJU2_HUMAN	YJU2 splicing factor homolog	TRUE	FALSE
2023-08-05-workflow1-1.21470.21470.3	2023-08-05-workflow1-1.raw	GGIMLPEKSQGK		3	HSPE1	sp|P61604|CH10_HUMAN	P61604	CH10_HUMAN	10 kDa heat shock protein, mitochondrial	TRUE	FALSE
2023-08-05-workflow1-1.21472.21472.2	2023-08-05-workflow1-1.raw	KPDEIEGWEPPK		2	TDRP	sp|Q86YL5|TDRP_HUMAN	Q86YL5	TDRP_HUMAN	Testis development-related protein	TRUE	FALSE
2023-08-05-workflow1-1.21480.21480.2	2023-08-05-workflow1-1.raw	SGGSGGCSGAGGASNCGTGSGR	SGGSGGC[566]SGAGGASNC[160]GTGSGR	2	SPCS2	sp|Q15005|SPCS2_HUMAN	Q15005	SPCS2_HUMAN	Signal peptidase complex subunit 2	TRUE	FALSE
2023-08-05-workflow1-1.21482.21482.2	2023-08-05-workflow1-1.raw	GGIMLPEKSQGK		2	HSPE1	sp|P61604|CH10_HUMAN	P61604	CH10_HUMAN	10 kDa heat shock protein, mitochondrial	TRUE	FALSE
2023-08-05-workflow1-1.21490.21490.3	2023-08-05-workflow1-1.raw	SEKPESCDNVK	SEKPESC[566]DNVK	3	KIF3A	sp|Q9Y496|KIF3A_HUMAN	Q9Y496	KIF3A_HUMAN	Kinesin-like protein KIF3A	TRUE	FALSE
2023-08-05-workflow1-1.21494.21494.3	2023-08-05-workflow1-1.raw	SQKPEAGGCGAPAAR	SQKPEAGGC[566]GAPAAR	3	TBC1D4	sp|O60343|TBCD4_HUMAN	O60343	TBCD4_HUMAN	TBC1 domain family member 4	TRUE	FALSE
2023-08-05-workflow1-1.21495.21495.3	2023-08-05-workflow1-1.raw	AQHTFCKR	AQHTFC[566]KR	3	CENPV	sp|Q7Z7K6|CENPV_HUMAN	Q7Z7K6	CENPV_HUMAN	Centromere protein V	TRUE	FALSE
2023-08-05-workflow1-1.21501.21501.3	2023-08-05-workflow1-1.raw	ERICSEEERAK	ERIC[566]SEEERAK	3	CHCHD3	sp|Q9NX63|MIC19_HUMAN	Q9NX63	MIC19_HUMAN	MIC	TRUE	FALSE
2023-08-05-workflow1-1.21506.21506.2	2023-08-05-workflow1-1.raw	HAAQCVGR	HAAQC[566]VGR	2	ERCC2	sp|P18074|ERCC2_HUMAN	P18074	ERCC2_HUMAN	General transcription and DNA repair factor IIH helicase subunit XPD	TRUE	FALSE
2023-08-05-workflow1-1.21516.21516.3	2023-08-05-workflow1-1.raw	SCQVAHCASSR	SC[566]QVAHC[160]ASSR	3	EP300	sp|Q09472|EP300_HUMAN	Q09472	EP300_HUMAN	Histone acetyltransferase p300	TRUE	FALSE
2023-08-05-workflow1-1.21525.21525.3	2023-08-05-workflow1-1.raw	SQKPEAGGCGAPAAR	SQKPEAGGC[566]GAPAAR	3	TBC1D4	sp|O60343|TBCD4_HUMAN	O60343	TBCD4_HUMAN	TBC1 domain family member 4	TRUE	FALSE
2023-08-05-workflow1-1.21526.21526.2	2023-08-05-workflow1-1.raw	SVHYCPATKK	SVHYC[566]PATKK	2	MCM3	sp|P25205|MCM3_HUMAN	P25205	MCM3_HUMAN	DNA replication licensing factor MCM3	TRUE	FALSE
2023-08-05-workflow1-1.21527.21527.3	2023-08-05-workflow1-1.raw	ERICSEEERAK	ERIC[566]SEEERAK	3	CHCHD3	sp|Q9NX63|MIC19_HUMAN	Q9NX63	MIC19_HUMAN	MIC	TRUE	FALSE
2023-08-05-workflow1-1.21531.21531.2	2023-08-05-workflow1-1.raw	AADSTSQCGK	AADSTSQC[566]GK	2	ATF7IP	sp|Q6VMQ6|MCAF1_HUMAN	Q6VMQ6	MCAF1_HUMAN	Activating transcription factor 7-interacting protein 1	TRUE	FALSE
2023-08-05-workflow1-1.21535.21535.3	2023-08-05-workflow1-1.raw	CAAQPHTVR	C[566]AAQPHTVR	3	SRBD1	sp|Q8N5C6|SRBD1_HUMAN	Q8N5C6	SRBD1_HUMAN	S1 RNA-binding domain-containing protein 1	TRUE	FALSE
2023-08-05-workflow1-1.21539.21539.2	2023-08-05-workflow1-1.raw	IGKPHTVPCK	IGKPHTVPC[566]K	2	RPS2	sp|P15880|RS2_HUMAN	P15880	RS2_HUMAN	40S ribosomal protein S2	TRUE	FALSE
2023-08-05-workflow1-1.21548.21548.3	2023-08-05-workflow1-1.raw	AVVTGKDCPHMKEK	AVVTGKDC[566]PHMKEK	3	ELMO1	sp|Q92556|ELMO1_HUMAN	Q92556	ELMO1_HUMAN	Engulfment and cell motility protein 1	TRUE	FALSE
2023-08-05-workflow1-1.21561.21561.3	2023-08-05-workflow1-1.raw	ECYQSHR	EC[566]YQSHR	3	PDCD6IP	sp|Q8WUM4|PDC6I_HUMAN	Q8WUM4	PDC6I_HUMAN	Programmed cell death 6-interacting protein	TRUE	FALSE
2023-08-05-workflow1-1.21562.21562.4	2023-08-05-workflow1-1.raw	HQGVMVGMGQKDSYVGDEAQSKR		4	ACTA1	sp|P63261|ACTG_HUMAN	P68133	ACTS_HUMAN	Actin, alpha skeletal muscle	FALSE	FALSE
2023-08-05-workflow1-1.21563.21563.3	2023-08-05-workflow1-1.raw	CIKGDSSIQKR	C[566]IKGDSSIQKR	3	PTPN2	sp|P17706|PTN2_HUMAN	P17706	PTN2_HUMAN	Tyrosine-protein phosphatase non-receptor type 2	TRUE	FALSE
2023-08-05-workflow1-1.21565.21565.3	2023-08-05-workflow1-1.raw	TNTICKK	TNTIC[566]KK	3	FAM76A	sp|Q5HYJ3|FA76B_HUMAN	Q8TAV0	FA76A_HUMAN	Protein FAM76A	FALSE	FALSE
2023-08-05-workflow1-1.21567.21567.3	2023-08-05-workflow1-1.raw	NIEKECNAK	NIEKEC[566]NAK	3	SF1	sp|Q15637|SF01_HUMAN	Q15637	SF01_HUMAN	Splicing factor 1	TRUE	FALSE
2023-08-05-workflow1-1.21568.21568.2	2023-08-05-workflow1-1.raw	CTGGCAR	C[160]TGGC[566]AR	2	TM4SF4	sp|P48230|T4S4_HUMAN	P48230	T4S4_HUMAN	Transmembrane 4 L6 family member 4	TRUE	FALSE
2023-08-05-workflow1-1.21571.21571.3	2023-08-05-workflow1-1.raw	HYGEHVCTAK	HYGEHVC[566]TAK	3	MYBBP1A	sp|Q9BQG0|MBB1A_HUMAN	Q9BQG0	MBB1A_HUMAN	Myb-binding protein 1A	TRUE	FALSE
2023-08-05-workflow1-1.21572.21572.2	2023-08-05-workflow1-1.raw	EQAQSCR	EQAQSC[566]R	2	SPTAN1	sp|Q13813|SPTN1_HUMAN	Q13813	SPTN1_HUMAN	Spectrin alpha chain, non-erythrocytic 1	TRUE	FALSE
2023-08-05-workflow1-1.21573.21573.2	2023-08-05-workflow1-1.raw	GGEIQPVSVK		2	HSPE1	sp|P61604|CH10_HUMAN	P61604	CH10_HUMAN	10 kDa heat shock protein, mitochondrial	TRUE	FALSE
2023-08-05-workflow1-1.21576.21576.2	2023-08-05-workflow1-1.raw	YIDQEELNK		2	HSP90AB1	sp|P08238|HS90B_HUMAN	P08238	HS90B_HUMAN	Heat shock protein HSP 90-beta	FALSE	FALSE
2023-08-05-workflow1-1.21577.21577.2	2023-08-05-workflow1-1.raw	ACTTGSR	AC[566]TTGSR	2	GIMAP1	sp|Q8WWP7|GIMA1_HUMAN	Q8WWP7	GIMA1_HUMAN	GTPase IMAP family member 1	TRUE	FALSE
2023-08-05-workflow1-1.21579.21579.3	2023-08-05-workflow1-1.raw	HLEHECPER	HLEHEC[566]PER	3	TRAF2	sp|Q12933|TRAF2_HUMAN	Q12933	TRAF2_HUMAN	TNF receptor-associated factor 2	TRUE	FALSE
2023-08-05-workflow1-1.21580.21580.2	2023-08-05-workflow1-1.raw	AGGFLMKK		2	PGK1	sp|P00558|PGK1_HUMAN	P00558	PGK1_HUMAN	Phosphoglycerate kinase 1	TRUE	FALSE
2023-08-05-workflow1-1.21581.21581.2	2023-08-05-workflow1-1.raw	NIEKECNAK	NIEKEC[566]NAK	2	SF1	sp|Q15637|SF01_HUMAN	Q15637	SF01_HUMAN	Splicing factor 1	TRUE	FALSE
2023-08-05-workflow1-1.21582.21582.2	2023-08-05-workflow1-1.raw	HCCGVAQMR	HC[160]C[566]GVAQM[147]R	2	AIP	sp|O00170|AIP_HUMAN	O00170	AIP_HUMAN	AH receptor-interacting protein	TRUE	FALSE
2023-08-05-workflow1-1.21583.21583.3	2023-08-05-workflow1-1.raw	IYERPSTTCSKPQR	IYERPSTTC[566]SKPQR	3	KATNB1	sp|Q9BVA0|KTNB1_HUMAN	Q9BVA0	KTNB1_HUMAN	Katanin p80 WD40 repeat-containing subunit B1	TRUE	FALSE
2023-08-05-workflow1-1.21590.21590.3	2023-08-05-workflow1-1.raw	ACKPPGER	AC[566]KPPGER	3	MAP2K5	sp|Q13163|MP2K5_HUMAN	Q13163	MP2K5_HUMAN	Dual specificity mitogen-activated protein kinase kinase 5	TRUE	FALSE
2023-08-05-workflow1-1.21593.21593.3	2023-08-05-workflow1-1.raw	NQCEGIKK	NQC[566]EGIKK	3	XPO1	sp|O14980|XPO1_HUMAN	O14980	XPO1_HUMAN	Exportin-1	TRUE	FALSE
2023-08-05-workflow1-1.21595.21595.3	2023-08-05-workflow1-1.raw	AVVTGKDCPHMKEK	AVVTGKDC[566]PHMKEK	3	ELMO1	sp|Q92556|ELMO1_HUMAN	Q92556	ELMO1_HUMAN	Engulfment and cell motility protein 1	TRUE	FALSE
2023-08-05-workflow1-1.21598.21598.4	2023-08-05-workflow1-1.raw	NHAGSPGCEESDAGKEKLPK	NHAGSPGC[566]EESDAGKEKLPK	4	CASP2	sp|P42575|CASP2_HUMAN	P42575	CASP2_HUMAN	Caspase-2	TRUE	FALSE
2023-08-05-workflow1-1.21603.21603.3	2023-08-05-workflow1-1.raw	CYEMASHLR	C[160]YEMASHLR	3	PFN1	sp|P07737|PROF1_HUMAN	P07737	PROF1_HUMAN	Profilin-1	TRUE	FALSE
2023-08-05-workflow1-1.21611.21611.3	2023-08-05-workflow1-1.raw	ICSEEERAK	IC[566]SEEERAK	3	CHCHD3	sp|Q9NX63|MIC19_HUMAN	Q9NX63	MIC19_HUMAN	MIC	TRUE	FALSE
2023-08-05-workflow1-1.21613.21613.2	2023-08-05-workflow1-1.raw	GASCQGCPNQR	GASC[566]QGC[160]PNQR	2	NUBP1	sp|P53384|NUBP1_HUMAN	P53384	NUBP1_HUMAN	Cytosolic Fe-S cluster assembly factor NUBP1	TRUE	FALSE
2023-08-05-workflow1-1.21617.21617.2	2023-08-05-workflow1-1.raw	CNEQPNR	C[566]NEQPNR	2	CYFIP2	sp|Q96F07|CYFP2_HUMAN	Q96F07	CYFP2_HUMAN	Cytoplasmic FMR1-interacting protein 2	FALSE	FALSE
2023-08-05-workflow1-1.21619.21619.3	2023-08-05-workflow1-1.raw	HYGGLTGLNKAETAAK		3	PGAM1	sp|P18669|PGAM1_HUMAN	P18669	PGAM1_HUMAN	Phosphoglycerate mutase 1	FALSE	FALSE
2023-08-05-workflow1-1.21627.21627.4	2023-08-05-workflow1-1.raw	AVVTGKDCPHMKEK	AVVTGKDC[566]PHMKEK	4	ELMO1	sp|Q92556|ELMO1_HUMAN	Q92556	ELMO1_HUMAN	Engulfment and cell motility protein 1	TRUE	FALSE
2023-08-05-workflow1-1.21629.21629.3	2023-08-05-workflow1-1.raw	CSTPEEIKKR	C[566]STPEEIKKR	3	DSTN	sp|P60981|DEST_HUMAN	P60981	DEST_HUMAN	Destrin	TRUE	FALSE
2023-08-05-workflow1-1.21633.21633.4	2023-08-05-workflow1-1.raw	AHQCGDDDKTRPLVK	AHQC[566]GDDDKTRPLVK	4	TRIR	sp|Q9BQ61|TRIR_HUMAN	Q9BQ61	TRIR_HUMAN	Telomerase RNA component interacting RNase	TRUE	FALSE
2023-08-05-workflow1-1.21634.21634.3	2023-08-05-workflow1-1.raw	HYGGLTGLNKAETAAK		3	PGAM1	sp|P18669|PGAM1_HUMAN	P18669	PGAM1_HUMAN	Phosphoglycerate mutase 1	FALSE	FALSE
2023-08-05-workflow1-1.21636.21636.3	2023-08-05-workflow1-1.raw	VPDHHPC	VPDHHPC[566]	3	CCT2	sp|P78371|TCPB_HUMAN	P78371	TCPB_HUMAN	T-complex protein 1 subunit beta	TRUE	FALSE
2023-08-05-workflow1-1.21642.21642.3	2023-08-05-workflow1-1.raw	AVVTGKDCPHMKEK	AVVTGKDC[566]PHMKEK	3	ELMO1	sp|Q92556|ELMO1_HUMAN	Q92556	ELMO1_HUMAN	Engulfment and cell motility protein 1	TRUE	FALSE
2023-08-05-workflow1-1.21646.21646.3	2023-08-05-workflow1-1.raw	CDKGHLVK	C[566]DKGHLVK	3	C1orf174	sp|Q8IYL3|CA174_HUMAN	Q8IYL3	CA174_HUMAN	UPF0688 protein C1orf174	TRUE	FALSE
2023-08-05-workflow1-1.21647.21647.3	2023-08-05-workflow1-1.raw	NHDGECTAAPTNR	NHDGEC[566]TAAPTNR	3	NUP160	sp|Q12769|NU160_HUMAN	Q12769	NU160_HUMAN	Nuclear pore complex protein Nup160	TRUE	FALSE
2023-08-05-workflow1-1.21649.21649.3	2023-08-05-workflow1-1.raw	KLKPCHLK	KLKPC[566]HLK	3	TTC4	sp|O95801|TTC4_HUMAN	O95801	TTC4_HUMAN	Tetratricopeptide repeat protein 4	TRUE	FALSE
2023-08-05-workflow1-1.21656.21656.2	2023-08-05-workflow1-1.raw	CSQTQCPR	C[566]SQTQC[160]PR	2	PML	sp|P29590|PML_HUMAN	P29590	PML_HUMAN	Protein PML	TRUE	FALSE
2023-08-05-workflow1-1.21661.21661.3	2023-08-05-workflow1-1.raw	CSTPEEIKKR	C[566]STPEEIKKR	3	DSTN	sp|P60981|DEST_HUMAN	P60981	DEST_HUMAN	Destrin	TRUE	FALSE
2023-08-05-workflow1-1.21662.21662.2	2023-08-05-workflow1-1.raw	NQCEGIKK	NQC[566]EGIKK	2	XPO1	sp|O14980|XPO1_HUMAN	O14980	XPO1_HUMAN	Exportin-1	TRUE	FALSE
2023-08-05-workflow1-1.21677.21677.2	2023-08-05-workflow1-1.raw	NSSQETCTR	NSSQETC[566]TR	2	NADSYN1	sp|Q6IA69|NADE_HUMAN	Q6IA69	NADE_HUMAN	Glutamine-dependent NAD(+) synthetase	TRUE	FALSE
2023-08-05-workflow1-1.21693.21693.2	2023-08-05-workflow1-1.raw	CTGGCAR	C[160]TGGC[566]AR	2	TM4SF4	sp|P48230|T4S4_HUMAN	P48230	T4S4_HUMAN	Transmembrane 4 L6 family member 4	TRUE	FALSE
2023-08-05-workflow1-1.21695.21695.2	2023-08-05-workflow1-1.raw	CTGGCAR	C[160]TGGC[566]AR	2	TM4SF4	sp|P48230|T4S4_HUMAN	P48230	T4S4_HUMAN	Transmembrane 4 L6 family member 4	TRUE	FALSE
2023-08-05-workflow1-1.21700.21700.2	2023-08-05-workflow1-1.raw	CTQEEAR	C[566]TQEEAR	2	PPA2	sp|Q9H2U2|IPYR2_HUMAN	Q9H2U2	IPYR2_HUMAN	Inorganic pyrophosphatase 2, mitochondrial	TRUE	FALSE
2023-08-05-workflow1-1.21701.21701.2	2023-08-05-workflow1-1.raw	ECYQSHR	EC[566]YQSHR	2	PDCD6IP	sp|Q8WUM4|PDC6I_HUMAN	Q8WUM4	PDC6I_HUMAN	Programmed cell death 6-interacting protein	TRUE	FALSE
2023-08-05-workflow1-1.21702.21702.3	2023-08-05-workflow1-1.raw	NPVCANRR	NPVC[566]ANRR	3	MCM6	sp|Q14566|MCM6_HUMAN	Q14566	MCM6_HUMAN	DNA replication licensing factor MCM6	TRUE	FALSE
2023-08-05-workflow1-1.21703.21703.2	2023-08-05-workflow1-1.raw	HFVALSTNTTK		2	GPI	sp|P06744|G6PI_HUMAN	P06744	G6PI_HUMAN	Glucose-6-phosphate isomerase	TRUE	FALSE
2023-08-05-workflow1-1.21704.21704.2	2023-08-05-workflow1-1.raw	ACSEQEGR	AC[566]SEQEGR	2	STX16	sp|O14662|STX16_HUMAN	O14662	STX16_HUMAN	Syntaxin-16	TRUE	FALSE
2023-08-05-workflow1-1.21705.21705.3	2023-08-05-workflow1-1.raw	LDENHCR	LDENHC[566]R	3	MYO1G	sp|B0I1T2|MYO1G_HUMAN	B0I1T2	MYO1G_HUMAN	Unconventional myosin-Ig	TRUE	FALSE
2023-08-05-workflow1-1.21706.21706.2	2023-08-05-workflow1-1.raw	VPDHHPC	VPDHHPC[566]	2	CCT2	sp|P78371|TCPB_HUMAN	P78371	TCPB_HUMAN	T-complex protein 1 subunit beta	TRUE	FALSE
2023-08-05-workflow1-1.21712.21712.4	2023-08-05-workflow1-1.raw	CKHMQSQQLENYKK	C[566]KHMQSQQLENYKK	4	DTNBP1	sp|Q96EV8|DTBP1_HUMAN	Q96EV8	DTBP1_HUMAN	Dysbindin	TRUE	FALSE
2023-08-05-workflow1-1.21714.21714.2	2023-08-05-workflow1-1.raw	CTGGCAR	C[160]TGGC[566]AR	2	TM4SF4	sp|P48230|T4S4_HUMAN	P48230	T4S4_HUMAN	Transmembrane 4 L6 family member 4	TRUE	FALSE
2023-08-05-workflow1-1.21717.21717.3	2023-08-05-workflow1-1.raw	RGQVPCR	RGQVPC[566]R	3	SBF1	sp|O95248|MTMR5_HUMAN	O95248	MTMR5_HUMAN	Myotubularin-related protein 5	TRUE	FALSE
2023-08-05-workflow1-1.21720.21720.5	2023-08-05-workflow1-1.raw	EREQCCYNCGKPGHLAR	EREQC[160]C[566]YNC[160]GKPGHLAR	5	CNBP	sp|P62633|CNBP_HUMAN	P62633	CNBP_HUMAN	Cellular nucleic acid-binding protein	TRUE	FALSE
2023-08-05-workflow1-1.21724.21724.2	2023-08-05-workflow1-1.raw	CIQEKDEK	C[566]IQEKDEK	2	KTN1	sp|Q86UP2|KTN1_HUMAN	Q86UP2	KTN1_HUMAN	Kinectin	TRUE	FALSE
2023-08-05-workflow1-1.21726.21726.3	2023-08-05-workflow1-1.raw	CSTPEEIKKR	C[566]STPEEIKKR	3	DSTN	sp|P60981|DEST_HUMAN	P60981	DEST_HUMAN	Destrin	TRUE	FALSE
2023-08-05-workflow1-1.21734.21734.3	2023-08-05-workflow1-1.raw	THCFKER	THC[566]FKER	3	SIX3	sp|O95475|SIX6_HUMAN	O95343	SIX3_HUMAN	Homeobox protein SIX3	FALSE	FALSE
2023-08-05-workflow1-1.21738.21738.2	2023-08-05-workflow1-1.raw	CTQEEAR	C[566]TQEEAR	2	PPA2	sp|Q9H2U2|IPYR2_HUMAN	Q9H2U2	IPYR2_HUMAN	Inorganic pyrophosphatase 2, mitochondrial	TRUE	FALSE
2023-08-05-workflow1-1.21739.21739.2	2023-08-05-workflow1-1.raw	ECYQSHR	EC[566]YQSHR	2	PDCD6IP	sp|Q8WUM4|PDC6I_HUMAN	Q8WUM4	PDC6I_HUMAN	Programmed cell death 6-interacting protein	TRUE	FALSE
2023-08-05-workflow1-1.21751.21751.3	2023-08-05-workflow1-1.raw	NSECDPTPSHR	NSEC[566]DPTPSHR	3	FANCD2	sp|Q9BXW9|FACD2_HUMAN	Q9BXW9	FACD2_HUMAN	Fanconi anemia group D2 protein	TRUE	FALSE
2023-08-05-workflow1-1.21755.21755.2	2023-08-05-workflow1-1.raw	CNEDQTR	C[566]NEDQTR	2	POLR2C	sp|P19387|RPB3_HUMAN	P19387	RPB3_HUMAN	DNA-directed RNA polymerase II subunit RPB3	TRUE	FALSE
2023-08-05-workflow1-1.21761.21761.3	2023-08-05-workflow1-1.raw	VLIAAHGNSLR		3	PGAM1	sp|P18669|PGAM1_HUMAN	P18669	PGAM1_HUMAN	Phosphoglycerate mutase 1	FALSE	FALSE
2023-08-05-workflow1-1.21766.21766.2	2023-08-05-workflow1-1.raw	NPVCANRR	NPVC[566]ANRR	2	MCM6	sp|Q14566|MCM6_HUMAN	Q14566	MCM6_HUMAN	DNA replication licensing factor MCM6	TRUE	FALSE
2023-08-05-workflow1-1.21767.21767.2	2023-08-05-workflow1-1.raw	GGGQECGDSR	GGGQEC[566]GDSR	2	ZZEF1	sp|O43149|ZZEF1_HUMAN	O43149	ZZEF1_HUMAN	Zinc finger ZZ-type and EF-hand domain-containing protein 1	TRUE	FALSE
2023-08-05-workflow1-1.21774.21774.4	2023-08-05-workflow1-1.raw	EREQCCYNCGKPGHLAR	EREQC[160]C[566]YNC[160]GKPGHLAR	4	CNBP	sp|P62633|CNBP_HUMAN	P62633	CNBP_HUMAN	Cellular nucleic acid-binding protein	TRUE	FALSE
2023-08-05-workflow1-1.21775.21775.2	2023-08-05-workflow1-1.raw	MHACTASS	M[147]HAC[566]TASS	2	NEK7	sp|Q8TDX7|NEK7_HUMAN	Q8TDX7	NEK7_HUMAN	Serine/threonine-protein kinase Nek7	TRUE	FALSE
2023-08-05-workflow1-1.21779.21779.3	2023-08-05-workflow1-1.raw	TNRPPLSLSR		3	RPL18	sp|Q07020|RL18_HUMAN	Q07020	RL18_HUMAN	60S ribosomal protein L18	TRUE	FALSE
2023-08-05-workflow1-1.21781.21781.3	2023-08-05-workflow1-1.raw	MRPGGERPVEGGACNGR	MRPGGERPVEGGAC[566]NGR	3	PM20D2	sp|Q8IYS1|P20D2_HUMAN	Q8IYS1	P20D2_HUMAN	Peptidase M20 domain-containing protein 2	TRUE	FALSE
2023-08-05-workflow1-1.21783.21783.3	2023-08-05-workflow1-1.raw	NSECDPTPSHR	NSEC[566]DPTPSHR	3	FANCD2	sp|Q9BXW9|FACD2_HUMAN	Q9BXW9	FACD2_HUMAN	Fanconi anemia group D2 protein	TRUE	FALSE
2023-08-05-workflow1-1.21785.21785.3	2023-08-05-workflow1-1.raw	HADNCAGPDGVEGENGGETKK	HADNC[566]AGPDGVEGENGGETKK	3	CTCF	sp|P49711|CTCF_HUMAN	P49711	CTCF_HUMAN	Transcriptional repressor CTCF	TRUE	FALSE
2023-08-05-workflow1-1.21787.21787.2	2023-08-05-workflow1-1.raw	SNEDCAK	SNEDC[566]AK	2	RABEP2	sp|Q9H5N1|RABE2_HUMAN	Q9H5N1	RABE2_HUMAN	Rab GTPase-binding effector protein 2	TRUE	FALSE
2023-08-05-workflow1-1.21788.21788.3	2023-08-05-workflow1-1.raw	LKPDPEPDDKNQEPSSCK	LKPDPEPDDKNQEPSSC[566]K	3	FAM192A	sp|Q9GZU8|F192A_HUMAN	Q9GZU8	F192A_HUMAN	Protein FAM192A	TRUE	FALSE
2023-08-05-workflow1-1.21800.21800.2	2023-08-05-workflow1-1.raw	STNGTAECK	STNGTAEC[566]K	2	ARID2	sp|Q68CP9|ARID2_HUMAN	Q68CP9	ARID2_HUMAN	AT-rich interactive domain-containing protein 2	TRUE	FALSE
2023-08-05-workflow1-1.21805.21805.3	2023-08-05-workflow1-1.raw	MKDCSNGCSAECTGEGGSK	MKDC[160]SNGC[566]SAEC[160]TGEGGSK	3	BCAT1	sp|P54687|BCAT1_HUMAN	P54687	BCAT1_HUMAN	Branched-chain-amino-acid aminotransferase, cytosolic	TRUE	FALSE
2023-08-05-workflow1-1.21806.21806.3	2023-08-05-workflow1-1.raw	ETQAQACPQEGTEAHGAR	ETQAQAC[566]PQEGTEAHGAR	3	EHBP1L1	sp|Q8N3D4|EH1L1_HUMAN	Q8N3D4	EH1L1_HUMAN	EH domain-binding protein 1-like protein 1	TRUE	FALSE
2023-08-05-workflow1-1.21808.21808.2	2023-08-05-workflow1-1.raw	GGGQECGDSR	GGGQEC[566]GDSR	2	ZZEF1	sp|O43149|ZZEF1_HUMAN	O43149	ZZEF1_HUMAN	Zinc finger ZZ-type and EF-hand domain-containing protein 1	TRUE	FALSE
2023-08-05-workflow1-1.21809.21809.3	2023-08-05-workflow1-1.raw	LSQECEKLKK	LSQEC[566]EKLKK	3	HSPA4	sp|P34932|HSP74_HUMAN	P34932	HSP74_HUMAN	Heat shock 70 kDa protein 4	TRUE	FALSE
2023-08-05-workflow1-1.21811.21811.2	2023-08-05-workflow1-1.raw	KGACAVEGSK	KGAC[566]AVEGSK	2	HLTF	sp|Q14527|HLTF_HUMAN	Q14527	HLTF_HUMAN	Helicase-like transcription factor	TRUE	FALSE
2023-08-05-workflow1-1.21812.21812.3	2023-08-05-workflow1-1.raw	CKHMQSQQLENYKK	C[566]KHMQSQQLENYKK	3	DTNBP1	sp|Q96EV8|DTBP1_HUMAN	Q96EV8	DTBP1_HUMAN	Dysbindin	TRUE	FALSE
2023-08-05-workflow1-1.21813.21813.3	2023-08-05-workflow1-1.raw	MRPGGERPVEGGACNGR	MRPGGERPVEGGAC[566]NGR	3	PM20D2	sp|Q8IYS1|P20D2_HUMAN	Q8IYS1	P20D2_HUMAN	Peptidase M20 domain-containing protein 2	TRUE	FALSE
2023-08-05-workflow1-1.21823.21823.4	2023-08-05-workflow1-1.raw	LKPDPEPDDKNQEPSSCK	LKPDPEPDDKNQEPSSC[566]K	4	FAM192A	sp|Q9GZU8|F192A_HUMAN	Q9GZU8	F192A_HUMAN	Protein FAM192A	TRUE	FALSE
2023-08-05-workflow1-1.21824.21824.4	2023-08-05-workflow1-1.raw	MRPGGERPVEGGACNGR	MRPGGERPVEGGAC[566]NGR	4	PM20D2	sp|Q8IYS1|P20D2_HUMAN	Q8IYS1	P20D2_HUMAN	Peptidase M20 domain-containing protein 2	TRUE	FALSE
2023-08-05-workflow1-1.21828.21828.3	2023-08-05-workflow1-1.raw	VLHDAQQQCR	VLHDAQQQC[566]R	3	ILVBL	sp|A1L0T0|ILVBL_HUMAN	A1L0T0	ILVBL_HUMAN	Acetolactate synthase-like protein	TRUE	FALSE
2023-08-05-workflow1-1.21831.21831.3	2023-08-05-workflow1-1.raw	CGESGHLAK	C[566]GESGHLAK	3	CNBP	sp|P62633|CNBP_HUMAN	P62633	CNBP_HUMAN	Cellular nucleic acid-binding protein	TRUE	FALSE
2023-08-05-workflow1-1.21833.21833.6	2023-08-05-workflow1-1.raw	HHQEKLEASDCDHQQNSPTLERPGR	HHQEKLEASDC[566]DHQQNSPTLERPGR	6	NMNAT1	sp|Q9HAN9|NMNA1_HUMAN	Q9HAN9	NMNA1_HUMAN	Nicotinamide/nicotinic acid mononucleotide adenylyltransferase 1	TRUE	FALSE
2023-08-05-workflow1-1.21834.21834.3	2023-08-05-workflow1-1.raw	AKNECYR	AKNEC[566]YR	3	TBC1D9B	sp|Q66K14|TBC9B_HUMAN	Q66K14	TBC9B_HUMAN	TBC1 domain family member 9B	TRUE	FALSE
2023-08-05-workflow1-1.21843.21843.3	2023-08-05-workflow1-1.raw	STAGDTHLGGEDFDNR		3	HSPA2	sp|P11142|HSP7C_HUMAN	P54652	HSP72_HUMAN	Heat shock-related 70 kDa protein 2	FALSE	FALSE
2023-08-05-workflow1-1.21845.21845.3	2023-08-05-workflow1-1.raw	CAAEREEPPEQR	C[566]AAEREEPPEQR	3	PITHD1	sp|Q9GZP4|PITH1_HUMAN	Q9GZP4	PITH1_HUMAN	PITH domain-containing protein 1	TRUE	FALSE
2023-08-05-workflow1-1.21846.21846.3	2023-08-05-workflow1-1.raw	LKPDPEPDDKNQEPSSCK	LKPDPEPDDKNQEPSSC[566]K	3	FAM192A	sp|Q9GZU8|F192A_HUMAN	Q9GZU8	F192A_HUMAN	Protein FAM192A	TRUE	FALSE
2023-08-05-workflow1-1.21850.21850.2	2023-08-05-workflow1-1.raw	KLQATVQELQK		2	CORO1A	sp|P31146|COR1A_HUMAN	P31146	COR1A_HUMAN	Coronin-1A	TRUE	FALSE
2023-08-05-workflow1-1.21852.21852.4	2023-08-05-workflow1-1.raw	SVSGTDVQEECREKGGQEK	SVSGTDVQEEC[566]REKGGQEK	4	NASP	sp|P49321|NASP_HUMAN	P49321	NASP_HUMAN	Nuclear autoantigenic sperm protein	TRUE	FALSE
2023-08-05-workflow1-1.21860.21860.2	2023-08-05-workflow1-1.raw	ELAHCQK	ELAHC[566]QK	2	POLRMT	sp|O00411|RPOM_HUMAN	O00411	RPOM_HUMAN	DNA-directed RNA polymerase, mitochondrial	TRUE	FALSE
2023-08-05-workflow1-1.21862.21862.3	2023-08-05-workflow1-1.raw	VLHDAQQQCR	VLHDAQQQC[566]R	3	ILVBL	sp|A1L0T0|ILVBL_HUMAN	A1L0T0	ILVBL_HUMAN	Acetolactate synthase-like protein	TRUE	FALSE
2023-08-05-workflow1-1.21868.21868.2	2023-08-05-workflow1-1.raw	NSQAQPSQCR	NSQAQPSQC[566]R	2	MTFMT	sp|Q96DP5|FMT_HUMAN	Q96DP5	FMT_HUMAN	Methionyl-tRNA formyltransferase, mitochondrial	TRUE	FALSE
2023-08-05-workflow1-1.21870.21870.3	2023-08-05-workflow1-1.raw	KEDCVKGDPVEK	KEDC[566]VKGDPVEK	3	SLTM	sp|Q9NWH9|SLTM_HUMAN	Q9NWH9	SLTM_HUMAN	SAFB-like transcription modulator	TRUE	FALSE
2023-08-05-workflow1-1.21876.21876.3	2023-08-05-workflow1-1.raw	SVSGTDVQEECREKGGQEK	SVSGTDVQEEC[566]REKGGQEK	3	NASP	sp|P49321|NASP_HUMAN	P49321	NASP_HUMAN	Nuclear autoantigenic sperm protein	TRUE	FALSE
2023-08-05-workflow1-1.21877.21877.2	2023-08-05-workflow1-1.raw	AKNECYR	AKNEC[566]YR	2	TBC1D9B	sp|Q66K14|TBC9B_HUMAN	Q66K14	TBC9B_HUMAN	TBC1 domain family member 9B	TRUE	FALSE
2023-08-05-workflow1-1.21892.21892.2	2023-08-05-workflow1-1.raw	CAGAPQK	C[566]AGAPQK	2	SQOR	sp|Q9Y6N5|SQOR_HUMAN	Q9Y6N5	SQOR_HUMAN	Sulfide:quinone oxidoreductase, mitochondrial	TRUE	FALSE
2023-08-05-workflow1-1.21893.21893.3	2023-08-05-workflow1-1.raw	EADEGCKKPLER	EADEGC[566]KKPLER	3	RPRD1B	sp|Q9NQG5|RPR1B_HUMAN	Q9NQG5	RPR1B_HUMAN	Regulation of nuclear pre-mRNA domain-containing protein 1B	TRUE	FALSE
2023-08-05-workflow1-1.21895.21895.3	2023-08-05-workflow1-1.raw	EALNSCNKR	EALNSC[566]NKR	3	NCL	sp|P19338|NUCL_HUMAN	P19338	NUCL_HUMAN	Nucleolin	TRUE	FALSE
2023-08-05-workflow1-1.21896.21896.2	2023-08-05-workflow1-1.raw	CGESGHLAK	C[566]GESGHLAK	2	CNBP	sp|P62633|CNBP_HUMAN	P62633	CNBP_HUMAN	Cellular nucleic acid-binding protein	TRUE	FALSE
2023-08-05-workflow1-1.21906.21906.2	2023-08-05-workflow1-1.raw	NTGSCQEAAAK	NTGSC[566]QEAAAK	2	SPTLC2	sp|O15270|SPTC2_HUMAN	O15270	SPTC2_HUMAN	Serine palmitoyltransferase 2	TRUE	FALSE
2023-08-05-workflow1-1.21914.21914.2	2023-08-05-workflow1-1.raw	GHTDCVR	GHTDC[566]VR	2	EML3	sp|Q32P44|EMAL3_HUMAN	Q32P44	EMAL3_HUMAN	Echinoderm microtubule-associated protein-like 3	FALSE	FALSE
2023-08-05-workflow1-1.21921.21921.2	2023-08-05-workflow1-1.raw	DCQEQAK	DC[566]QEQAK	2	TPR	sp|P12270|TPR_HUMAN	P12270	TPR_HUMAN	Nucleoprotein TPR	TRUE	FALSE
2023-08-05-workflow1-1.21926.21926.3	2023-08-05-workflow1-1.raw	EADEGCKKPLER	EADEGC[566]KKPLER	3	RPRD1B	sp|Q9NQG5|RPR1B_HUMAN	Q9NQG5	RPR1B_HUMAN	Regulation of nuclear pre-mRNA domain-containing protein 1B	TRUE	FALSE
2023-08-05-workflow1-1.21929.21929.5	2023-08-05-workflow1-1.raw	HHQEKLEASDCDHQQNSPTLERPGR	HHQEKLEASDC[566]DHQQNSPTLERPGR	5	NMNAT1	sp|Q9HAN9|NMNA1_HUMAN	Q9HAN9	NMNA1_HUMAN	Nicotinamide/nicotinic acid mononucleotide adenylyltransferase 1	TRUE	FALSE
2023-08-05-workflow1-1.21939.21939.2	2023-08-05-workflow1-1.raw	CGESGHLAK	C[566]GESGHLAK	2	CNBP	sp|P62633|CNBP_HUMAN	P62633	CNBP_HUMAN	Cellular nucleic acid-binding protein	TRUE	FALSE
2023-08-05-workflow1-1.21940.21940.2	2023-08-05-workflow1-1.raw	SVVHCSK	SVVHC[566]SK	2	RNF213	sp|Q63HN8|RN213_HUMAN	Q63HN8	RN213_HUMAN	E3 ubiquitin-protein ligase RNF213	TRUE	FALSE
2023-08-05-workflow1-1.21945.21945.2	2023-08-05-workflow1-1.raw	DQSAQCTASK	DQSAQC[566]TASK	2	HUWE1	sp|Q7Z6Z7|HUWE1_HUMAN	Q7Z6Z7	HUWE1_HUMAN	E3 ubiquitin-protein ligase HUWE1	TRUE	FALSE
2023-08-05-workflow1-1.21952.21952.3	2023-08-05-workflow1-1.raw	EHCPAGQPVK	EHC[566]PAGQPVK	3	PRPF8	sp|Q6P2Q9|PRP8_HUMAN	Q6P2Q9	PRP8_HUMAN	Pre-mRNA-processing-splicing factor 8	TRUE	FALSE
2023-08-05-workflow1-1.21954.21954.3	2023-08-05-workflow1-1.raw	EKEELDRGCR	EKEELDRGC[566]R	3	CDC37	sp|Q16543|CDC37_HUMAN	Q16543	CDC37_HUMAN	Hsp90 co-chaperone Cdc37	TRUE	FALSE
2023-08-05-workflow1-1.21959.21959.2	2023-08-05-workflow1-1.raw	EALNSCNKR	EALNSC[566]NKR	2	NCL	sp|P19338|NUCL_HUMAN	P19338	NUCL_HUMAN	Nucleolin	TRUE	FALSE
2023-08-05-workflow1-1.21961.21961.4	2023-08-05-workflow1-1.raw	HTDTANKECINKLNK	HTDTANKEC[566]INKLNK	4	ZFC3H1	sp|O60293|ZC3H1_HUMAN	O60293	ZC3H1_HUMAN	Zinc finger C3H1 domain-containing protein	TRUE	FALSE
2023-08-05-workflow1-1.21968.21968.3	2023-08-05-workflow1-1.raw	CDMNDKR	C[566]DMNDKR	3	RAB8B	sp|Q92930|RAB8B_HUMAN	Q92930	RAB8B_HUMAN	Ras-related protein Rab-8B	TRUE	FALSE
2023-08-05-workflow1-1.21970.21970.2	2023-08-05-workflow1-1.raw	ANCPCSNR	ANC[566]PC[160]SNR	2	KDM3A	sp|Q9Y4C1|KDM3A_HUMAN	Q9Y4C1	KDM3A_HUMAN	Lysine-specific demethylase 3A	TRUE	FALSE
2023-08-05-workflow1-1.21973.21973.3	2023-08-05-workflow1-1.raw	CGYPAKR	C[566]GYPAKR	3	RPL37	sp|P61927|RL37_HUMAN	P61927	RL37_HUMAN	60S ribosomal protein L37	TRUE	FALSE
2023-08-05-workflow1-1.21981.21981.3	2023-08-05-workflow1-1.raw	YKPLDLRPK		3	RPL35	sp|P42766|RL35_HUMAN	P42766	RL35_HUMAN	60S ribosomal protein L35	TRUE	FALSE
2023-08-05-workflow1-1.21984.21984.3	2023-08-05-workflow1-1.raw	EHCPAGQPVK	EHC[566]PAGQPVK	3	PRPF8	sp|Q6P2Q9|PRP8_HUMAN	Q6P2Q9	PRP8_HUMAN	Pre-mRNA-processing-splicing factor 8	TRUE	FALSE
2023-08-05-workflow1-1.21987.21987.2	2023-08-05-workflow1-1.raw	EHCPAGQPVK	EHC[566]PAGQPVK	2	PRPF8	sp|Q6P2Q9|PRP8_HUMAN	Q6P2Q9	PRP8_HUMAN	Pre-mRNA-processing-splicing factor 8	TRUE	FALSE
2023-08-05-workflow1-1.21997.21997.2	2023-08-05-workflow1-1.raw	RQCEEVAR	RQC[566]EEVAR	2	GALK1	sp|P51570|GALK1_HUMAN	P51570	GALK1_HUMAN	Galactokinase	TRUE	FALSE
2023-08-05-workflow1-1.22000.22000.4	2023-08-05-workflow1-1.raw	IGKPHTVPCKVTGR	IGKPHTVPC[566]KVTGR	4	RPS2	sp|P15880|RS2_HUMAN	P15880	RS2_HUMAN	40S ribosomal protein S2	TRUE	FALSE
2023-08-05-workflow1-1.22007.22007.2	2023-08-05-workflow1-1.raw	EALNSCNKR	EALNSC[566]NKR	2	NCL	sp|P19338|NUCL_HUMAN	P19338	NUCL_HUMAN	Nucleolin	TRUE	FALSE
2023-08-05-workflow1-1.22017.22017.3	2023-08-05-workflow1-1.raw	RMHACTASS	RMHAC[566]TASS	3	NEK7	sp|Q8TDX7|NEK7_HUMAN	Q8TDX7	NEK7_HUMAN	Serine/threonine-protein kinase Nek7	TRUE	FALSE
2023-08-05-workflow1-1.22020.22020.3	2023-08-05-workflow1-1.raw	IGAEVYHNLK		3	ENO1	sp|P06733|ENOA_HUMAN	P06733	ENOA_HUMAN	Alpha-enolase	TRUE	FALSE
2023-08-05-workflow1-1.22033.22033.3	2023-08-05-workflow1-1.raw	KGAVECCPNCR	KGAVEC[566]C[160]PNC[160]R	3	DNAJA1	sp|P31689|DNJA1_HUMAN	P31689	DNJA1_HUMAN	DnaJ homolog subfamily A member 1	TRUE	FALSE
2023-08-05-workflow1-1.22036.22036.3	2023-08-05-workflow1-1.raw	EKTMSSDDEDCSAK	EKTMSSDDEDC[566]SAK	3	INTS10	sp|Q9NVR2|INT10_HUMAN	Q9NVR2	INT10_HUMAN	Integrator complex subunit 10	TRUE	FALSE
2023-08-05-workflow1-1.22042.22042.3	2023-08-05-workflow1-1.raw	KQTSQCLK	KQTSQC[566]LK	3	LARS	sp|Q9P2J5|SYLC_HUMAN	Q9P2J5	SYLC_HUMAN	Leucine--tRNA ligase, cytoplasmic	TRUE	FALSE
2023-08-05-workflow1-1.22058.22058.3	2023-08-05-workflow1-1.raw	SVSCSDEDEKPR	SVSC[566]SDEDEKPR	3	EMSY	sp|Q7Z589|EMSY_HUMAN	Q7Z589	EMSY_HUMAN	BRCA2-interacting transcriptional repressor EMSY	TRUE	FALSE
2023-08-05-workflow1-1.22060.22060.3	2023-08-05-workflow1-1.raw	IAKECIEKR	IAKEC[566]IEKR	3	PXK	sp|Q7Z7A4|PXK_HUMAN	Q7Z7A4	PXK_HUMAN	PX domain-containing protein kinase-like protein	TRUE	FALSE
2023-08-05-workflow1-1.22086.22086.3	2023-08-05-workflow1-1.raw	GTCADRDNLTRR	GTC[566]ADRDNLTRR	3	CASP6	sp|P55212|CASP6_HUMAN	P55212	CASP6_HUMAN	Caspase-6	TRUE	FALSE
2023-08-05-workflow1-1.22093.22093.3	2023-08-05-workflow1-1.raw	KYCEDESR	KYC[566]EDESR	3	SYMPK	sp|Q92797|SYMPK_HUMAN	Q92797	SYMPK_HUMAN	Symplekin	TRUE	FALSE
2023-08-05-workflow1-1.22095.22095.2	2023-08-05-workflow1-1.raw	NGDEDCQR	NGDEDC[566]QR	2	LARP1	sp|Q6PKG0|LARP1_HUMAN	Q6PKG0	LARP1_HUMAN	La-related protein 1	TRUE	FALSE
2023-08-05-workflow1-1.22096.22096.3	2023-08-05-workflow1-1.raw	RTDPECTAPIKK	RTDPEC[566]TAPIKK	3	CMTR1	sp|Q8N1G2|CMTR1_HUMAN	Q8N1G2	CMTR1_HUMAN	Cap-specific mRNA (nucleoside-2'-O-)-methyltransferase 1	TRUE	FALSE
2023-08-05-workflow1-1.22097.22097.3	2023-08-05-workflow1-1.raw	YHTVNGHNCEVR	YHTVNGHNC[566]EVR	3	HNRNPA1	sp|P09651|ROA1_HUMAN	P09651	ROA1_HUMAN	Heterogeneous nuclear ribonucleoprotein A1	TRUE	FALSE
2023-08-05-workflow1-1.22101.22101.3	2023-08-05-workflow1-1.raw	KPYCNAHYPK	KPYC[566]NAHYPK	3	LASP1	sp|Q14847|LASP1_HUMAN	Q14847	LASP1_HUMAN	LIM and SH3 domain protein 1	TRUE	FALSE
2023-08-05-workflow1-1.22105.22105.4	2023-08-05-workflow1-1.raw	VHSQGPHHVCELCNK	VHSQGPHHVC[566]ELC[160]NK	4	MAZ	sp|P56270|MAZ_HUMAN	P56270	MAZ_HUMAN	Myc-associated zinc finger protein	TRUE	FALSE
2023-08-05-workflow1-1.22106.22106.3	2023-08-05-workflow1-1.raw	ATCAPQHGAPGPGPADASK	ATC[566]APQHGAPGPGPADASK	3	FLNA	sp|P21333|FLNA_HUMAN	P21333	FLNA_HUMAN	Filamin-A	TRUE	FALSE
2023-08-05-workflow1-1.22108.22108.2	2023-08-05-workflow1-1.raw	GPAGNNDCR	GPAGNNDC[566]R	2	SRSF1	sp|Q07955|SRSF1_HUMAN	Q07955	SRSF1_HUMAN	Serine/arginine-rich splicing factor 1	TRUE	FALSE
2023-08-05-workflow1-1.22111.22111.3	2023-08-05-workflow1-1.raw	TPQCYKEDGSSK	TPQC[566]YKEDGSSK	3	MAEA	sp|Q7L5Y9|MAEA_HUMAN	Q7L5Y9	MAEA_HUMAN	Macrophage erythroblast attacher	TRUE	FALSE
2023-08-05-workflow1-1.22112.22112.2	2023-08-05-workflow1-1.raw	TPCGEGSK	TPC[566]GEGSK	2	RPS20	sp|P60866|RS20_HUMAN	P60866	RS20_HUMAN	40S ribosomal protein S20	TRUE	FALSE
2023-08-05-workflow1-1.22114.22114.2	2023-08-05-workflow1-1.raw	IGAEVYHNLK		2	ENO1	sp|P06733|ENOA_HUMAN	P06733	ENOA_HUMAN	Alpha-enolase	TRUE	FALSE
2023-08-05-workflow1-1.22115.22115.5	2023-08-05-workflow1-1.raw	MEAGPHPRPGHCCKPGGR	n[43]MEAGPHPRPGHC[160]C[566]KPGGR	5	C2orf68	sp|Q2NKX9|CB068_HUMAN	Q2NKX9	CB068_HUMAN	UPF0561 protein C2orf68	TRUE	FALSE
2023-08-05-workflow1-1.22125.22125.4	2023-08-05-workflow1-1.raw	VKTEPMDADDSNNCTGQNEHQR	VKTEPMDADDSNNC[566]TGQNEHQR	4	MED7	sp|O43513|MED7_HUMAN	O43513	MED7_HUMAN	Mediator of RNA polymerase II transcription subunit 7	TRUE	FALSE
2023-08-05-workflow1-1.22134.22134.2	2023-08-05-workflow1-1.raw	KQTSQCLK	KQTSQC[566]LK	2	LARS	sp|Q9P2J5|SYLC_HUMAN	Q9P2J5	SYLC_HUMAN	Leucine--tRNA ligase, cytoplasmic	TRUE	FALSE
2023-08-05-workflow1-1.22135.22135.2	2023-08-05-workflow1-1.raw	CTGGCAR	C[160]TGGC[566]AR	2	TM4SF4	sp|P48230|T4S4_HUMAN	P48230	T4S4_HUMAN	Transmembrane 4 L6 family member 4	TRUE	FALSE
2023-08-05-workflow1-1.22137.22137.3	2023-08-05-workflow1-1.raw	SKTHAVLVALK		3	PSMA1	sp|P25786|PSA1_HUMAN	P25786	PSA1_HUMAN	Proteasome subunit alpha type-1	TRUE	FALSE
2023-08-05-workflow1-1.22138.22138.3	2023-08-05-workflow1-1.raw	YHTVNGHNCEVR	YHTVNGHNC[566]EVR	3	HNRNPA1	sp|P09651|ROA1_HUMAN	P09651	ROA1_HUMAN	Heterogeneous nuclear ribonucleoprotein A1	TRUE	FALSE
2023-08-05-workflow1-1.22150.22150.3	2023-08-05-workflow1-1.raw	CEQMAQERGESQR	C[566]EQMAQERGESQR	3	MYO7B	sp|Q6PIF6|MYO7B_HUMAN	Q6PIF6	MYO7B_HUMAN	Unconventional myosin-VIIb	TRUE	FALSE
2023-08-05-workflow1-1.22152.22152.3	2023-08-05-workflow1-1.raw	CGYPAKR	C[566]GYPAKR	3	RPL37	sp|P61927|RL37_HUMAN	P61927	RL37_HUMAN	60S ribosomal protein L37	TRUE	FALSE
2023-08-05-workflow1-1.22154.22154.2	2023-08-05-workflow1-1.raw	CGYPAKR	C[566]GYPAKR	2	RPL37	sp|P61927|RL37_HUMAN	P61927	RL37_HUMAN	60S ribosomal protein L37	TRUE	FALSE
2023-08-05-workflow1-1.22155.22155.3	2023-08-05-workflow1-1.raw	PAPPCASCHAAR	PAPPC[160]ASC[566]HAAR	3	CTU1	sp|Q7Z7A3|CTU1_HUMAN	Q7Z7A3	CTU1_HUMAN	Cytoplasmic tRNA 2-thiolation protein 1	TRUE	FALSE
2023-08-05-workflow1-1.22161.22161.2	2023-08-05-workflow1-1.raw	TPCPNSK	TPC[566]PNSK	2	BTAF1	sp|O14981|BTAF1_HUMAN	O14981	BTAF1_HUMAN	TATA-binding protein-associated factor 172	TRUE	FALSE
2023-08-05-workflow1-1.22164.22164.4	2023-08-05-workflow1-1.raw	AGQPHSSSDAAQAPAEQPHSSSDAAQAPCPR	AGQPHSSSDAAQAPAEQPHSSSDAAQAPC[566]PR	4	MPG	sp|P29372|3MG_HUMAN	P29372	3MG_HUMAN	DNA-3-methyladenine glycosylase	TRUE	FALSE
2023-08-05-workflow1-1.22170.22170.3	2023-08-05-workflow1-1.raw	CIKPNEDKVAGK	C[566]IKPNEDKVAGK	3	MYO1G	sp|B0I1T2|MYO1G_HUMAN	B0I1T2	MYO1G_HUMAN	Unconventional myosin-Ig	TRUE	FALSE
2023-08-05-workflow1-1.22176.22176.3	2023-08-05-workflow1-1.raw	CGYPAKR	C[566]GYPAKR	3	RPL37	sp|P61927|RL37_HUMAN	P61927	RL37_HUMAN	60S ribosomal protein L37	TRUE	FALSE
2023-08-05-workflow1-1.22179.22179.3	2023-08-05-workflow1-1.raw	QIESTETSCHGCR	QIESTETSC[160]HGC[566]R	3	RNF114	sp|Q9Y508|RN114_HUMAN	Q9Y508	RN114_HUMAN	E3 ubiquitin-protein ligase RNF114	TRUE	FALSE
2023-08-05-workflow1-1.22180.22180.2	2023-08-05-workflow1-1.raw	CGYPAKR	C[566]GYPAKR	2	RPL37	sp|P61927|RL37_HUMAN	P61927	RL37_HUMAN	60S ribosomal protein L37	TRUE	FALSE
2023-08-05-workflow1-1.22183.22183.3	2023-08-05-workflow1-1.raw	CHTIMNCTR	C[566]HTIM[147]NC[160]TR	3	SDHB	sp|P21912|SDHB_HUMAN	P21912	SDHB_HUMAN	Succinate dehydrogenase [ubiquinone] iron-sulfur subunit, mitochondrial	TRUE	FALSE
2023-08-05-workflow1-1.22193.22193.3	2023-08-05-workflow1-1.raw	SYCPHSTR	SYC[566]PHSTR	3	TXNRD3	sp|Q86VQ6|TRXR3_HUMAN	Q86VQ6	TRXR3_HUMAN	Thioredoxin reductase 3	TRUE	FALSE
2023-08-05-workflow1-1.22195.22195.3	2023-08-05-workflow1-1.raw	KGHSSDSNPAICR	KGHSSDSNPAIC[566]R	3	RRP12	sp|Q5JTH9|RRP12_HUMAN	Q5JTH9	RRP12_HUMAN	RRP12-like protein	TRUE	FALSE
2023-08-05-workflow1-1.22200.22200.3	2023-08-05-workflow1-1.raw	LSKDPNIVIAK		3	PDIA3	sp|P30101|PDIA3_HUMAN	P30101	PDIA3_HUMAN	Protein disulfide-isomerase A3	TRUE	FALSE
2023-08-05-workflow1-1.22202.22202.2	2023-08-05-workflow1-1.raw	KGAVECCPNCR	KGAVEC[566]C[160]PNC[160]R	2	DNAJA1	sp|P31689|DNJA1_HUMAN	P31689	DNJA1_HUMAN	DnaJ homolog subfamily A member 1	TRUE	FALSE
2023-08-05-workflow1-1.22207.22207.3	2023-08-05-workflow1-1.raw	KIDKYTEVLK		3	RPL13A	sp|P40429|RL13A_HUMAN	P40429	RL13A_HUMAN	60S ribosomal protein L13a	TRUE	FALSE
2023-08-05-workflow1-1.22219.22219.3	2023-08-05-workflow1-1.raw	CQHLQAEK	C[566]QHLQAEK	3	MYH9	sp|P35579|MYH9_HUMAN	P35579	MYH9_HUMAN	Myosin-9	TRUE	FALSE
2023-08-05-workflow1-1.22221.22221.3	2023-08-05-workflow1-1.raw	CGGAGHIASDCK	C[566]GGAGHIASDC[160]K	3	SF1	sp|Q15637|SF01_HUMAN	Q15637	SF01_HUMAN	Splicing factor 1	TRUE	FALSE
2023-08-05-workflow1-1.22222.22222.2	2023-08-05-workflow1-1.raw	TCGPYHK	TC[566]GPYHK	2	MRPL38	sp|Q96DV4|RM38_HUMAN	Q96DV4	RM38_HUMAN	39S ribosomal protein L38, mitochondrial	TRUE	FALSE
2023-08-05-workflow1-1.22226.22226.3	2023-08-05-workflow1-1.raw	QIESTETSCHGCR	QIESTETSC[160]HGC[566]R	3	RNF114	sp|Q9Y508|RN114_HUMAN	Q9Y508	RN114_HUMAN	E3 ubiquitin-protein ligase RNF114	TRUE	FALSE
2023-08-05-workflow1-1.22231.22231.2	2023-08-05-workflow1-1.raw	ATCAPQHGAPGPGPADASK	ATC[566]APQHGAPGPGPADASK	2	FLNA	sp|P21333|FLNA_HUMAN	P21333	FLNA_HUMAN	Filamin-A	TRUE	FALSE
2023-08-05-workflow1-1.22232.22232.2	2023-08-05-workflow1-1.raw	CGGAGHIASDCK	C[566]GGAGHIASDC[160]K	2	SF1	sp|Q15637|SF01_HUMAN	Q15637	SF01_HUMAN	Splicing factor 1	TRUE	FALSE
2023-08-05-workflow1-1.22240.22240.3	2023-08-05-workflow1-1.raw	AVCEADQSHGGPR	AVC[566]EADQSHGGPR	3	TRAFD1	sp|O14545|TRAD1_HUMAN	O14545	TRAD1_HUMAN	TRAF-type zinc finger domain-containing protein 1	TRUE	FALSE
2023-08-05-workflow1-1.22242.22242.3	2023-08-05-workflow1-1.raw	AEENKKEPLCR	AEENKKEPLC[566]R	3	UBFD1	sp|O14562|UBFD1_HUMAN	O14562	UBFD1_HUMAN	Ubiquitin domain-containing protein UBFD1	TRUE	FALSE
2023-08-05-workflow1-1.22245.22245.3	2023-08-05-workflow1-1.raw	DRPPCSPSR	DRPPC[566]SPSR	3	PTBP3	sp|O95758|PTBP3_HUMAN	O95758	PTBP3_HUMAN	Polypyrimidine tract-binding protein 3	TRUE	FALSE
2023-08-05-workflow1-1.22248.22248.2	2023-08-05-workflow1-1.raw	ATCAPQHGAPGPGPADASK	ATC[566]APQHGAPGPGPADASK	2	FLNA	sp|P21333|FLNA_HUMAN	P21333	FLNA_HUMAN	Filamin-A	TRUE	FALSE
2023-08-05-workflow1-1.22251.22251.2	2023-08-05-workflow1-1.raw	CAACQNPR	C[566]AAC[160]QNPR	2	RANBP2	sp|P49792|RBP2_HUMAN	P49792	RBP2_HUMAN	E3 SUMO-protein ligase RanBP2	TRUE	FALSE
2023-08-05-workflow1-1.22252.22252.3	2023-08-05-workflow1-1.raw	ATEGMVVADKNCSK	ATEGM[147]VVADKNC[566]SK	3	PSMB7	sp|Q99436|PSB7_HUMAN	Q99436	PSB7_HUMAN	Proteasome subunit beta type-7	TRUE	FALSE
2023-08-05-workflow1-1.22257.22257.3	2023-08-05-workflow1-1.raw	CLNEKEK	C[566]LNEKEK	3	BMS1	sp|Q14692|BMS1_HUMAN	Q14692	BMS1_HUMAN	Ribosome biogenesis protein BMS1 homolog	TRUE	FALSE
2023-08-05-workflow1-1.22261.22261.2	2023-08-05-workflow1-1.raw	CQHLQAEK	C[566]QHLQAEK	2	MYH9	sp|P35579|MYH9_HUMAN	P35579	MYH9_HUMAN	Myosin-9	TRUE	FALSE
2023-08-05-workflow1-1.22263.22263.3	2023-08-05-workflow1-1.raw	CGGAGHIASDCK	C[566]GGAGHIASDC[160]K	3	SF1	sp|Q15637|SF01_HUMAN	Q15637	SF01_HUMAN	Splicing factor 1	TRUE	FALSE
2023-08-05-workflow1-1.22288.22288.2	2023-08-05-workflow1-1.raw	SSCSPGGR	SSC[566]SPGGR	2	MTHFD1L	sp|Q6UB35|C1TM_HUMAN	Q6UB35	C1TM_HUMAN	Monofunctional C1-tetrahydrofolate synthase, mitochondrial	TRUE	FALSE
2023-08-05-workflow1-1.22295.22295.3	2023-08-05-workflow1-1.raw	CGYPAKR	C[566]GYPAKR	3	RPL37	sp|P61927|RL37_HUMAN	P61927	RL37_HUMAN	60S ribosomal protein L37	TRUE	FALSE
2023-08-05-workflow1-1.22298.22298.3	2023-08-05-workflow1-1.raw	KCTQGLR	KC[566]TQGLR	3	DOCK2	sp|Q92608|DOCK2_HUMAN	Q92608	DOCK2_HUMAN	Dedicator of cytokinesis protein 2	TRUE	FALSE
2023-08-05-workflow1-1.22300.22300.3	2023-08-05-workflow1-1.raw	GNTAEGCVHETQEK	GNTAEGC[566]VHETQEK	3	MYBBP1A	sp|Q9BQG0|MBB1A_HUMAN	Q9BQG0	MBB1A_HUMAN	Myb-binding protein 1A	TRUE	FALSE
2023-08-05-workflow1-1.22305.22305.3	2023-08-05-workflow1-1.raw	KQCVDHYNEVK	KQC[566]VDHYNEVK	3	NDUFA10	sp|O95299|NDUAA_HUMAN	O95299	NDUAA_HUMAN	NADH dehydrogenase [ubiquinone] 1 alpha subcomplex subunit 10, mitochondrial	TRUE	FALSE
2023-08-05-workflow1-1.22307.22307.2	2023-08-05-workflow1-1.raw	CLNEKEK	C[566]LNEKEK	2	BMS1	sp|Q14692|BMS1_HUMAN	Q14692	BMS1_HUMAN	Ribosome biogenesis protein BMS1 homolog	TRUE	FALSE
2023-08-05-workflow1-1.22310.22310.3	2023-08-05-workflow1-1.raw	AHAPARCPSAR	n[43]AHAPARC[566]PSAR	3	GMDS	sp|O60547|GMDS_HUMAN	O60547	GMDS_HUMAN	GDP-mannose 4,6 dehydratase	TRUE	FALSE
2023-08-05-workflow1-1.22311.22311.4	2023-08-05-workflow1-1.raw	AEENKKEPLCR	AEENKKEPLC[566]R	4	UBFD1	sp|O14562|UBFD1_HUMAN	O14562	UBFD1_HUMAN	Ubiquitin domain-containing protein UBFD1	TRUE	FALSE
2023-08-05-workflow1-1.22314.22314.3	2023-08-05-workflow1-1.raw	NMMAACDPRHGR	NM[147]MAAC[566]DPRHGR	3	TUBB2A	sp|P07437|TBB5_HUMAN	Q13885	TBB2A_HUMAN	Tubulin beta-2A chain	FALSE	FALSE
2023-08-05-workflow1-1.22325.22325.3	2023-08-05-workflow1-1.raw	REEEEDDDCPVRK	REEEEDDDC[566]PVRK	3	CCDC117	sp|Q8IWD4|CC117_HUMAN	Q8IWD4	CC117_HUMAN	Coiled-coil domain-containing protein 117	TRUE	FALSE
2023-08-05-workflow1-1.22348.22348.2	2023-08-05-workflow1-1.raw	VGTECGNQK	VGTEC[566]GNQK	2	FLNA	sp|P21333|FLNA_HUMAN	P21333	FLNA_HUMAN	Filamin-A	TRUE	FALSE
2023-08-05-workflow1-1.22349.22349.3	2023-08-05-workflow1-1.raw	TNCCESSEQIKR	TNC[160]C[566]ESSEQIKR	3	UTP20	sp|O75691|UTP20_HUMAN	O75691	UTP20_HUMAN	Small subunit processome component 20 homolog	TRUE	FALSE
2023-08-05-workflow1-1.22352.22352.2	2023-08-05-workflow1-1.raw	HLEQQEGQPK		2	IVL	sp|P07476|INVO_HUMAN	P07476	INVO_HUMAN	Involucrin	TRUE	FALSE
2023-08-05-workflow1-1.22353.22353.3	2023-08-05-workflow1-1.raw	KPYCNAHYPK	KPYC[566]NAHYPK	3	LASP1	sp|Q14847|LASP1_HUMAN	Q14847	LASP1_HUMAN	LIM and SH3 domain protein 1	TRUE	FALSE
2023-08-05-workflow1-1.22355.22355.2	2023-08-05-workflow1-1.raw	HLEQQEGQPK		2	IVL	sp|P07476|INVO_HUMAN	P07476	INVO_HUMAN	Involucrin	TRUE	FALSE
2023-08-05-workflow1-1.22357.22357.2	2023-08-05-workflow1-1.raw	IQQDSGCK	IQQDSGC[566]K	2	KHSRP	sp|Q92945|FUBP2_HUMAN	Q92945	FUBP2_HUMAN	Far upstream element-binding protein 2	TRUE	FALSE
2023-08-05-workflow1-1.22360.22360.3	2023-08-05-workflow1-1.raw	KPYCNAHYPK	KPYC[566]NAHYPK	3	LASP1	sp|Q14847|LASP1_HUMAN	Q14847	LASP1_HUMAN	LIM and SH3 domain protein 1	TRUE	FALSE
2023-08-05-workflow1-1.22363.22363.2	2023-08-05-workflow1-1.raw	NADCSSGPGQR	NADC[566]SSGPGQR	2	NTPCR	sp|Q9BSD7|NTPCR_HUMAN	Q9BSD7	NTPCR_HUMAN	Cancer-related nucleoside-triphosphatase	TRUE	FALSE
2023-08-05-workflow1-1.22379.22379.3	2023-08-05-workflow1-1.raw	ATGHSGGGCISQGR	ATGHSGGGC[566]ISQGR	3	FN3KRP	sp|Q9HA64|KT3K_HUMAN	Q9HA64	KT3K_HUMAN	Ketosamine-3-kinase	TRUE	FALSE
2023-08-05-workflow1-1.22381.22381.2	2023-08-05-workflow1-1.raw	SGCNSASSTPDSTR	SGC[566]NSASSTPDSTR	2	TOPBP1	sp|Q92547|TOPB1_HUMAN	Q92547	TOPB1_HUMAN	DNA topoisomerase 2-binding protein 1	TRUE	FALSE
2023-08-05-workflow1-1.22386.22386.2	2023-08-05-workflow1-1.raw	NADCSSGPGQR	NADC[566]SSGPGQR	2	NTPCR	sp|Q9BSD7|NTPCR_HUMAN	Q9BSD7	NTPCR_HUMAN	Cancer-related nucleoside-triphosphatase	TRUE	FALSE
2023-08-05-workflow1-1.22388.22388.3	2023-08-05-workflow1-1.raw	MHCCDEVQPK	M[147]HC[566]C[160]DEVQPK	3	MCM6	sp|Q14566|MCM6_HUMAN	Q14566	MCM6_HUMAN	DNA replication licensing factor MCM6	TRUE	FALSE
2023-08-05-workflow1-1.22392.22392.2	2023-08-05-workflow1-1.raw	KCTQGLR	KC[566]TQGLR	2	DOCK2	sp|Q92608|DOCK2_HUMAN	Q92608	DOCK2_HUMAN	Dedicator of cytokinesis protein 2	TRUE	FALSE
2023-08-05-workflow1-1.22396.22396.3	2023-08-05-workflow1-1.raw	NGGGGGGGGSGLHCAGNGGGGGGGPR	NGGGGGGGGSGLHC[566]AGNGGGGGGGPR	3	SNX27	sp|Q96L92|SNX27_HUMAN	Q96L92	SNX27_HUMAN	Sorting nexin-27	TRUE	FALSE
2023-08-05-workflow1-1.22426.22426.3	2023-08-05-workflow1-1.raw	HTNPIVENGQTHPCQK	HTNPIVENGQTHPC[566]QK	3	TNPO3	sp|Q9Y5L0|TNPO3_HUMAN	Q9Y5L0	TNPO3_HUMAN	Transportin-3	TRUE	FALSE
2023-08-05-workflow1-1.22427.22427.2	2023-08-05-workflow1-1.raw	TGAECGR	TGAEC[566]GR	2	ZNF609	sp|O15014|ZN609_HUMAN	O15014	ZN609_HUMAN	Zinc finger protein 609	TRUE	FALSE
2023-08-05-workflow1-1.22429.22429.3	2023-08-05-workflow1-1.raw	NGGGGGGGGSGLHCAGNGGGGGGGPR	NGGGGGGGGSGLHC[566]AGNGGGGGGGPR	3	SNX27	sp|Q96L92|SNX27_HUMAN	Q96L92	SNX27_HUMAN	Sorting nexin-27	TRUE	FALSE
2023-08-05-workflow1-1.22442.22442.3	2023-08-05-workflow1-1.raw	GSEGDCSPEDKNSVTAK	GSEGDC[566]SPEDKNSVTAK	3	GPATCH8	sp|Q9UKJ3|GPTC8_HUMAN	Q9UKJ3	GPTC8_HUMAN	G patch domain-containing protein 8	TRUE	FALSE
2023-08-05-workflow1-1.22451.22451.3	2023-08-05-workflow1-1.raw	TPVEPEVAIHR		3	RPS20	sp|P60866|RS20_HUMAN	P60866	RS20_HUMAN	40S ribosomal protein S20	TRUE	FALSE
2023-08-05-workflow1-1.22460.22460.3	2023-08-05-workflow1-1.raw	TCSTTALKK	TC[566]STTALKK	3	HP1BP3	sp|Q5SSJ5|HP1B3_HUMAN	Q5SSJ5	HP1B3_HUMAN	Heterochromatin protein 1-binding protein 3	TRUE	FALSE
2023-08-05-workflow1-1.22462.22462.2	2023-08-05-workflow1-1.raw	CANVNNSSTTSQR	C[566]ANVNNSSTTSQR	2	DENND4C	sp|Q5VZ89|DEN4C_HUMAN	Q5VZ89	DEN4C_HUMAN	DENN domain-containing protein 4C	TRUE	FALSE
2023-08-05-workflow1-1.22463.22463.3	2023-08-05-workflow1-1.raw	SSSLTCHQR	SSSLTC[566]HQR	3	ZNF668	sp|Q96K58|ZN668_HUMAN	Q96K58	ZN668_HUMAN	Zinc finger protein 668	TRUE	FALSE
2023-08-05-workflow1-1.22469.22469.3	2023-08-05-workflow1-1.raw	RQCKPTIVSNSR	RQC[566]KPTIVSNSR	3	RTF1	sp|Q92541|RTF1_HUMAN	Q92541	RTF1_HUMAN	RNA polymerase-associated protein RTF1 homolog	TRUE	FALSE
2023-08-05-workflow1-1.22470.22470.2	2023-08-05-workflow1-1.raw	THTYECR	THTYEC[566]R	2	POLR2B	sp|P30876|RPB2_HUMAN	P30876	RPB2_HUMAN	DNA-directed RNA polymerase II subunit RPB2	TRUE	FALSE
2023-08-05-workflow1-1.22472.22472.2	2023-08-05-workflow1-1.raw	TGAECGR	TGAEC[566]GR	2	ZNF609	sp|O15014|ZN609_HUMAN	O15014	ZN609_HUMAN	Zinc finger protein 609	TRUE	FALSE
2023-08-05-workflow1-1.22475.22475.3	2023-08-05-workflow1-1.raw	IGRCETEER	IGRC[566]ETEER	3	MND1	sp|Q9BWT6|MND1_HUMAN	Q9BWT6	MND1_HUMAN	Meiotic nuclear division protein 1 homolog	TRUE	FALSE
2023-08-05-workflow1-1.22476.22476.2	2023-08-05-workflow1-1.raw	CANVNNSSTTSQR	C[566]ANVNNSSTTSQR	2	DENND4C	sp|Q5VZ89|DEN4C_HUMAN	Q5VZ89	DEN4C_HUMAN	DENN domain-containing protein 4C	TRUE	FALSE
2023-08-05-workflow1-1.22477.22477.3	2023-08-05-workflow1-1.raw	KCDHHIADLRK	KC[566]DHHIADLRK	3	GAS7	sp|O60861|GAS7_HUMAN	O60861	GAS7_HUMAN	Growth arrest-specific protein 7	TRUE	FALSE
2023-08-05-workflow1-1.22486.22486.3	2023-08-05-workflow1-1.raw	HTNPIVENGQTHPCQK	HTNPIVENGQTHPC[566]QK	3	TNPO3	sp|Q9Y5L0|TNPO3_HUMAN	Q9Y5L0	TNPO3_HUMAN	Transportin-3	TRUE	FALSE
2023-08-05-workflow1-1.22487.22487.2	2023-08-05-workflow1-1.raw	ATCAPQHGAPGPGPADASK	ATC[566]APQHGAPGPGPADASK	2	FLNA	sp|P21333|FLNA_HUMAN	P21333	FLNA_HUMAN	Filamin-A	TRUE	FALSE
2023-08-05-workflow1-1.22490.22490.3	2023-08-05-workflow1-1.raw	TCSTTALKK	TC[566]STTALKK	3	HP1BP3	sp|Q5SSJ5|HP1B3_HUMAN	Q5SSJ5	HP1B3_HUMAN	Heterochromatin protein 1-binding protein 3	TRUE	FALSE
2023-08-05-workflow1-1.22495.22495.2	2023-08-05-workflow1-1.raw	ACTTEEDQEK	AC[566]TTEEDQEK	2	GMPS	sp|P49915|GUAA_HUMAN	P49915	GUAA_HUMAN	GMP synthase [glutamine-hydrolyzing]	TRUE	FALSE
2023-08-05-workflow1-1.22497.22497.3	2023-08-05-workflow1-1.raw	CQQQMAEDKASVK	C[566]QQQMAEDKASVK	3	IKBKG	sp|Q9Y6K9|NEMO_HUMAN	Q9Y6K9	NEMO_HUMAN	NF-kappa-B essential modulator	TRUE	FALSE
2023-08-05-workflow1-1.22499.22499.3	2023-08-05-workflow1-1.raw	CQQQMAEDKASVK	C[566]QQQMAEDKASVK	3	IKBKG	sp|Q9Y6K9|NEMO_HUMAN	Q9Y6K9	NEMO_HUMAN	NF-kappa-B essential modulator	TRUE	FALSE
2023-08-05-workflow1-1.22500.22500.3	2023-08-05-workflow1-1.raw	CGESGHLAR	C[566]GESGHLAR	3	CNBP	sp|P62633|CNBP_HUMAN	P62633	CNBP_HUMAN	Cellular nucleic acid-binding protein	TRUE	FALSE
2023-08-05-workflow1-1.22511.22511.2	2023-08-05-workflow1-1.raw	ACTTEEDQEK	AC[566]TTEEDQEK	2	GMPS	sp|P49915|GUAA_HUMAN	P49915	GUAA_HUMAN	GMP synthase [glutamine-hydrolyzing]	TRUE	FALSE
2023-08-05-workflow1-1.22517.22517.3	2023-08-05-workflow1-1.raw	THTYECR	THTYEC[566]R	3	POLR2B	sp|P30876|RPB2_HUMAN	P30876	RPB2_HUMAN	DNA-directed RNA polymerase II subunit RPB2	TRUE	FALSE
2023-08-05-workflow1-1.22527.22527.2	2023-08-05-workflow1-1.raw	LRTACER	LRTAC[566]ER	2	HSPA1B	sp|P11142|HSP7C_HUMAN	P0DMV9	HS71B_HUMAN	Heat shock 70 kDa protein 1B	FALSE	FALSE
2023-08-05-workflow1-1.22530.22530.3	2023-08-05-workflow1-1.raw	CPPPPVRR	C[566]PPPPVRR	3	MRPL44	sp|Q9H9J2|RM44_HUMAN	Q9H9J2	RM44_HUMAN	39S ribosomal protein L44, mitochondrial	TRUE	FALSE
2023-08-05-workflow1-1.22532.22532.2	2023-08-05-workflow1-1.raw	TGAECGR	TGAEC[566]GR	2	ZNF609	sp|O15014|ZN609_HUMAN	O15014	ZN609_HUMAN	Zinc finger protein 609	TRUE	FALSE
2023-08-05-workflow1-1.22533.22533.2	2023-08-05-workflow1-1.raw	CGESGHLAR	C[566]GESGHLAR	2	CNBP	sp|P62633|CNBP_HUMAN	P62633	CNBP_HUMAN	Cellular nucleic acid-binding protein	TRUE	FALSE
2023-08-05-workflow1-1.22534.22534.3	2023-08-05-workflow1-1.raw	MRPGGERPVEGGACNGR	MRPGGERPVEGGAC[566]NGR	3	PM20D2	sp|Q8IYS1|P20D2_HUMAN	Q8IYS1	P20D2_HUMAN	Peptidase M20 domain-containing protein 2	TRUE	FALSE
2023-08-05-workflow1-1.22537.22537.3	2023-08-05-workflow1-1.raw	AEIHAACK	AEIHAAC[566]K	3	RNASEH1	sp|O60930|RNH1_HUMAN	O60930	RNH1_HUMAN	Ribonuclease H1	TRUE	FALSE
2023-08-05-workflow1-1.22540.22540.3	2023-08-05-workflow1-1.raw	VMEECKR	VMEEC[566]KR	3	VAPB	sp|O95292|VAPB_HUMAN	O95292	VAPB_HUMAN	Vesicle-associated membrane protein-associated protein B/C	TRUE	FALSE
2023-08-05-workflow1-1.22555.22555.3	2023-08-05-workflow1-1.raw	RVPQCPSGR	RVPQC[566]PSGR	3	ADRM1	sp|Q16186|ADRM1_HUMAN	Q16186	ADRM1_HUMAN	Proteasomal ubiquitin receptor ADRM1	TRUE	FALSE
2023-08-05-workflow1-1.22556.22556.3	2023-08-05-workflow1-1.raw	RQCKPTIVSNSR	RQC[566]KPTIVSNSR	3	RTF1	sp|Q92541|RTF1_HUMAN	Q92541	RTF1_HUMAN	RNA polymerase-associated protein RTF1 homolog	TRUE	FALSE
2023-08-05-workflow1-1.22561.22561.2	2023-08-05-workflow1-1.raw	CPEQEQR	C[566]PEQEQR	2	CDT1	sp|Q9H211|CDT1_HUMAN	Q9H211	CDT1_HUMAN	DNA replication factor Cdt1	TRUE	FALSE
2023-08-05-workflow1-1.22564.22564.2	2023-08-05-workflow1-1.raw	CGESGHLAR	C[566]GESGHLAR	2	CNBP	sp|P62633|CNBP_HUMAN	P62633	CNBP_HUMAN	Cellular nucleic acid-binding protein	TRUE	FALSE
2023-08-05-workflow1-1.22571.22571.5	2023-08-05-workflow1-1.raw	HDVMAHVHTFGHCCPK	HDVM[147]AHVHTFGHC[566]C[160]PK	5	ADSL	sp|P30566|PUR8_HUMAN	P30566	PUR8_HUMAN	Adenylosuccinate lyase	TRUE	FALSE
2023-08-05-workflow1-1.22575.22575.3	2023-08-05-workflow1-1.raw	MKYQECNK	MKYQEC[566]NK	3	PPP5C	sp|P53041|PPP5_HUMAN	P53041	PPP5_HUMAN	Serine/threonine-protein phosphatase 5	TRUE	FALSE
2023-08-05-workflow1-1.22578.22578.3	2023-08-05-workflow1-1.raw	CDAERENFHR	C[566]DAERENFHR	3	UNC45A	sp|Q9H3U1|UN45A_HUMAN	Q9H3U1	UN45A_HUMAN	Protein unc-45 homolog A	TRUE	FALSE
2023-08-05-workflow1-1.22579.22579.3	2023-08-05-workflow1-1.raw	CSEKDSIR	C[566]SEKDSIR	3	UNC45A	sp|Q9H3U1|UN45A_HUMAN	Q9H3U1	UN45A_HUMAN	Protein unc-45 homolog A	TRUE	FALSE
2023-08-05-workflow1-1.22580.22580.3	2023-08-05-workflow1-1.raw	ATFIKVPQNQNGK		3	NCL	sp|P19338|NUCL_HUMAN	P19338	NUCL_HUMAN	Nucleolin	TRUE	FALSE
2023-08-05-workflow1-1.22582.22582.2	2023-08-05-workflow1-1.raw	HVVFIAQR		2	RPS7	sp|P62081|RS7_HUMAN	P62081	RS7_HUMAN	40S ribosomal protein S7	TRUE	FALSE
2023-08-05-workflow1-1.22602.22602.2	2023-08-05-workflow1-1.raw	GLSGPSGPGHMASR	GLSGPSGPGHM[147]ASR	2	SAFB2	sp|Q14151|SAFB2_HUMAN	Q14151	SAFB2_HUMAN	Scaffold attachment factor B2	TRUE	FALSE
2023-08-05-workflow1-1.22609.22609.4	2023-08-05-workflow1-1.raw	TQEQCVHNETKNELEK	TQEQC[566]VHNETKNELEK	4	OPA1	sp|O60313|OPA1_HUMAN	O60313	OPA1_HUMAN	Dynamin-like 120 kDa protein, mitochondrial	TRUE	FALSE
2023-08-05-workflow1-1.22611.22611.2	2023-08-05-workflow1-1.raw	HCATTISK	HC[566]ATTISK	2	NCKAP1L	sp|P55160|NCKPL_HUMAN	P55160	NCKPL_HUMAN	Nck-associated protein 1-like	TRUE	FALSE
2023-08-05-workflow1-1.22617.22617.4	2023-08-05-workflow1-1.raw	CHQGPIKPYQQGR	C[566]HQGPIKPYQQGR	4	NUP153	sp|P49790|NU153_HUMAN	P49790	NU153_HUMAN	Nuclear pore complex protein Nup153	TRUE	FALSE
2023-08-05-workflow1-1.22618.22618.3	2023-08-05-workflow1-1.raw	ATFIKVPQNQNGK		3	NCL	sp|P19338|NUCL_HUMAN	P19338	NUCL_HUMAN	Nucleolin	TRUE	FALSE
2023-08-05-workflow1-1.22619.22619.2	2023-08-05-workflow1-1.raw	HCATTISK	HC[566]ATTISK	2	NCKAP1L	sp|P55160|NCKPL_HUMAN	P55160	NCKPL_HUMAN	Nck-associated protein 1-like	TRUE	FALSE
2023-08-05-workflow1-1.22620.22620.4	2023-08-05-workflow1-1.raw	EHCPAGQPVKVR	EHC[566]PAGQPVKVR	4	PRPF8	sp|Q6P2Q9|PRP8_HUMAN	Q6P2Q9	PRP8_HUMAN	Pre-mRNA-processing-splicing factor 8	TRUE	FALSE
2023-08-05-workflow1-1.22621.22621.3	2023-08-05-workflow1-1.raw	HPGSFDVVHVK		3	RPS4X	sp|P62701|RS4X_HUMAN	P62701	RS4X_HUMAN	40S ribosomal protein S4, X isoform	FALSE	FALSE
2023-08-05-workflow1-1.22622.22622.3	2023-08-05-workflow1-1.raw	CHAEHTPEEEIDHTGAK	C[566]HAEHTPEEEIDHTGAK	3	HSPA4L	sp|O95757|HS74L_HUMAN	O95757	HS74L_HUMAN	Heat shock 70 kDa protein 4L	TRUE	FALSE
2023-08-05-workflow1-1.22625.22625.3	2023-08-05-workflow1-1.raw	KCTENDIR	KC[566]TENDIR	3	CELF1	sp|Q92879|CELF1_HUMAN	Q92879	CELF1_HUMAN	CUGBP Elav-like family member 1	TRUE	FALSE
2023-08-05-workflow1-1.22633.22633.3	2023-08-05-workflow1-1.raw	AEPAKIEAFR		3	PGK1	sp|P00558|PGK1_HUMAN	P00558	PGK1_HUMAN	Phosphoglycerate kinase 1	TRUE	FALSE
2023-08-05-workflow1-1.22637.22637.2	2023-08-05-workflow1-1.raw	TCSTTALKK	TC[566]STTALKK	2	HP1BP3	sp|Q5SSJ5|HP1B3_HUMAN	Q5SSJ5	HP1B3_HUMAN	Heterochromatin protein 1-binding protein 3	TRUE	FALSE
2023-08-05-workflow1-1.22638.22638.2	2023-08-05-workflow1-1.raw	AEIHAACK	AEIHAAC[566]K	2	RNASEH1	sp|O60930|RNH1_HUMAN	O60930	RNH1_HUMAN	Ribonuclease H1	TRUE	FALSE
2023-08-05-workflow1-1.22642.22642.2	2023-08-05-workflow1-1.raw	EESIHCK	EESIHC[566]K	2	MRPL43	sp|Q8N983|RM43_HUMAN	Q8N983	RM43_HUMAN	39S ribosomal protein L43, mitochondrial	TRUE	FALSE
2023-08-05-workflow1-1.22647.22647.3	2023-08-05-workflow1-1.raw	TQEQCVHNETKNELEK	TQEQC[566]VHNETKNELEK	3	OPA1	sp|O60313|OPA1_HUMAN	O60313	OPA1_HUMAN	Dynamin-like 120 kDa protein, mitochondrial	TRUE	FALSE
2023-08-05-workflow1-1.22648.22648.3	2023-08-05-workflow1-1.raw	YKDAIHFYNK		3	STIP1	sp|P31948|STIP1_HUMAN	P31948	STIP1_HUMAN	Stress-induced-phosphoprotein 1	TRUE	FALSE
2023-08-05-workflow1-1.22652.22652.4	2023-08-05-workflow1-1.raw	TQEQCVHNETKNELEK	TQEQC[566]VHNETKNELEK	4	OPA1	sp|O60313|OPA1_HUMAN	O60313	OPA1_HUMAN	Dynamin-like 120 kDa protein, mitochondrial	TRUE	FALSE
2023-08-05-workflow1-1.22655.22655.3	2023-08-05-workflow1-1.raw	CDDDQMSNDKER	C[566]DDDQMSNDKER	3	ARNT	sp|P27540|ARNT_HUMAN	P27540	ARNT_HUMAN	Aryl hydrocarbon receptor nuclear translocator	TRUE	FALSE
2023-08-05-workflow1-1.22656.22656.3	2023-08-05-workflow1-1.raw	CIQEKDEKLK	C[566]IQEKDEKLK	3	KTN1	sp|Q86UP2|KTN1_HUMAN	Q86UP2	KTN1_HUMAN	Kinectin	TRUE	FALSE
2023-08-05-workflow1-1.22664.22664.3	2023-08-05-workflow1-1.raw	HCATTISK	HC[566]ATTISK	3	NCKAP1L	sp|P55160|NCKPL_HUMAN	P55160	NCKPL_HUMAN	Nck-associated protein 1-like	TRUE	FALSE
2023-08-05-workflow1-1.22678.22678.3	2023-08-05-workflow1-1.raw	CIQEKDEKLK	C[566]IQEKDEKLK	3	KTN1	sp|Q86UP2|KTN1_HUMAN	Q86UP2	KTN1_HUMAN	Kinectin	TRUE	FALSE
2023-08-05-workflow1-1.22679.22679.2	2023-08-05-workflow1-1.raw	VDCNNER	VDC[566]NNER	2	FMR1	sp|Q06787|FMR1_HUMAN	Q06787	FMR1_HUMAN	Synaptic functional regulator FMR1	TRUE	FALSE
2023-08-05-workflow1-1.22683.22683.4	2023-08-05-workflow1-1.raw	ATQRPPYCDGTHR	ATQRPPYC[566]DGTHR	4	CISD3	sp|P0C7P0|CISD3_HUMAN	P0C7P0	CISD3_HUMAN	CDGSH iron-sulfur domain-containing protein 3, mitochondrial	TRUE	FALSE
2023-08-05-workflow1-1.22685.22685.2	2023-08-05-workflow1-1.raw	QSACNLEKK	QSAC[566]NLEKK	2	MYH9	sp|P35579|MYH9_HUMAN	P35579	MYH9_HUMAN	Myosin-9	TRUE	FALSE
2023-08-05-workflow1-1.22688.22688.4	2023-08-05-workflow1-1.raw	VEEEEERCQHLQAEK	VEEEEERC[566]QHLQAEK	4	MYH9	sp|P35579|MYH9_HUMAN	P35579	MYH9_HUMAN	Myosin-9	TRUE	FALSE
2023-08-05-workflow1-1.22691.22691.3	2023-08-05-workflow1-1.raw	VEEEEERCQHLQAEK	VEEEEERC[566]QHLQAEK	3	MYH9	sp|P35579|MYH9_HUMAN	P35579	MYH9_HUMAN	Myosin-9	TRUE	FALSE
2023-08-05-workflow1-1.22694.22694.2	2023-08-05-workflow1-1.raw	DQNESCTR	DQNESC[566]TR	2	RNF213	sp|Q63HN8|RN213_HUMAN	Q63HN8	RN213_HUMAN	E3 ubiquitin-protein ligase RNF213	TRUE	FALSE
2023-08-05-workflow1-1.22707.22707.2	2023-08-05-workflow1-1.raw	GSEDHGAQNPSCK	n[43]GSEDHGAQNPSC[566]K	2	KDM4B	sp|O94953|KDM4B_HUMAN	O94953	KDM4B_HUMAN	Lysine-specific demethylase 4B	TRUE	FALSE
2023-08-05-workflow1-1.22709.22709.2	2023-08-05-workflow1-1.raw	HVVFIAQR		2	RPS7	sp|P62081|RS7_HUMAN	P62081	RS7_HUMAN	40S ribosomal protein S7	TRUE	FALSE
2023-08-05-workflow1-1.22710.22710.3	2023-08-05-workflow1-1.raw	CIQEKDEKLK	C[566]IQEKDEKLK	3	KTN1	sp|Q86UP2|KTN1_HUMAN	Q86UP2	KTN1_HUMAN	Kinectin	TRUE	FALSE
2023-08-05-workflow1-1.22718.22718.2	2023-08-05-workflow1-1.raw	TAGEDCR	TAGEDC[566]R	2	GRPEL2	sp|Q8TAA5|GRPE2_HUMAN	Q8TAA5	GRPE2_HUMAN	GrpE protein homolog 2, mitochondrial	TRUE	FALSE
2023-08-05-workflow1-1.22721.22721.2	2023-08-05-workflow1-1.raw	CPEQEQR	C[566]PEQEQR	2	CDT1	sp|Q9H211|CDT1_HUMAN	Q9H211	CDT1_HUMAN	DNA replication factor Cdt1	TRUE	FALSE
2023-08-05-workflow1-1.22732.22732.3	2023-08-05-workflow1-1.raw	CAADAGMKR	C[566]AADAGMKR	3	ABHD12	sp|Q8N2K0|ABD12_HUMAN	Q8N2K0	ABD12_HUMAN	Monoacylglycerol lipase ABHD12	TRUE	FALSE
2023-08-05-workflow1-1.22745.22745.3	2023-08-05-workflow1-1.raw	LCDPHPSK	LC[566]DPHPSK	3	UBE3A	sp|Q05086|UBE3A_HUMAN	Q05086	UBE3A_HUMAN	Ubiquitin-protein ligase E3A	TRUE	FALSE
2023-08-05-workflow1-1.22749.22749.2	2023-08-05-workflow1-1.raw	AGTAPSCR	AGTAPSC[566]R	2	CORO7	sp|P57737|CORO7_HUMAN	P57737	CORO7_HUMAN	Coronin-7	TRUE	FALSE
2023-08-05-workflow1-1.22750.22750.2	2023-08-05-workflow1-1.raw	VGVNGFGR		2	GAPDH	sp|P04406|G3P_HUMAN	P04406	G3P_HUMAN	Glyceraldehyde-3-phosphate dehydrogenase	TRUE	FALSE
2023-08-05-workflow1-1.22752.22752.3	2023-08-05-workflow1-1.raw	KVGGNLHCIIAFQR		3	BIVM	sp|Q86UB2|BIVM_HUMAN	Q86UB2	BIVM_HUMAN	Basic immunoglobulin-like variable motif-containing protein	TRUE	FALSE
2023-08-05-workflow1-1.22754.22754.4	2023-08-05-workflow1-1.raw	KGEDEDKGPPCGPVNCNEK	KGEDEDKGPPC[566]GPVNC[160]NEK	4	PSME1	sp|Q06323|PSME1_HUMAN	Q06323	PSME1_HUMAN	Proteasome activator complex subunit 1	TRUE	FALSE
2023-08-05-workflow1-1.22758.22758.3	2023-08-05-workflow1-1.raw	HCDDDGRTENGALAPK	HC[566]DDDGRTENGALAPK	3	ZNF24	sp|P17028|ZNF24_HUMAN	P17028	ZNF24_HUMAN	Zinc finger protein 24	TRUE	FALSE
2023-08-05-workflow1-1.22759.22759.2	2023-08-05-workflow1-1.raw	PTESASCSTAR	PTESASC[566]STAR	2	WDR37	sp|Q9Y2I8|WDR37_HUMAN	Q9Y2I8	WDR37_HUMAN	WD repeat-containing protein 37	TRUE	FALSE
2023-08-05-workflow1-1.22763.22763.3	2023-08-05-workflow1-1.raw	NVCSEAAQKR	NVC[566]SEAAQKR	3	RPE	sp|Q96AT9|RPE_HUMAN	Q96AT9	RPE_HUMAN	Ribulose-phosphate 3-epimerase	TRUE	FALSE
2023-08-05-workflow1-1.22764.22764.2	2023-08-05-workflow1-1.raw	FCLDNGAK	FC[160]LDNGAK	2	PGK1	sp|P00558|PGK1_HUMAN	P00558	PGK1_HUMAN	Phosphoglycerate kinase 1	TRUE	FALSE
2023-08-05-workflow1-1.22767.22767.3	2023-08-05-workflow1-1.raw	ATQRPPYCDGTHR	ATQRPPYC[566]DGTHR	3	CISD3	sp|P0C7P0|CISD3_HUMAN	P0C7P0	CISD3_HUMAN	CDGSH iron-sulfur domain-containing protein 3, mitochondrial	TRUE	FALSE
2023-08-05-workflow1-1.22768.22768.2	2023-08-05-workflow1-1.raw	CIKPNEDK	C[566]IKPNEDK	2	MYO1G	sp|B0I1T2|MYO1G_HUMAN	B0I1T2	MYO1G_HUMAN	Unconventional myosin-Ig	TRUE	FALSE
2023-08-05-workflow1-1.22780.22780.3	2023-08-05-workflow1-1.raw	KGVAINMVTEEDKR		3	EIF4A1	sp|P60842|IF4A1_HUMAN	P60842	IF4A1_HUMAN	Eukaryotic initiation factor 4A-I	TRUE	FALSE
2023-08-05-workflow1-1.22786.22786.2	2023-08-05-workflow1-1.raw	LCDPHPSK	LC[566]DPHPSK	2	UBE3A	sp|Q05086|UBE3A_HUMAN	Q05086	UBE3A_HUMAN	Ubiquitin-protein ligase E3A	TRUE	FALSE
2023-08-05-workflow1-1.22787.22787.3	2023-08-05-workflow1-1.raw	LCDPHPSK	LC[566]DPHPSK	3	UBE3A	sp|Q05086|UBE3A_HUMAN	Q05086	UBE3A_HUMAN	Ubiquitin-protein ligase E3A	TRUE	FALSE
2023-08-05-workflow1-1.22792.22792.3	2023-08-05-workflow1-1.raw	ACLSCHQQIHR	AC[160]LSC[566]HQQIHR	3	ZC4H2	sp|Q9NQZ6|ZC4H2_HUMAN	Q9NQZ6	ZC4H2_HUMAN	Zinc finger C4H2 domain-containing protein	TRUE	FALSE
2023-08-05-workflow1-1.22793.22793.3	2023-08-05-workflow1-1.raw	TEPGHCYR	TEPGHC[566]YR	3	DHX37	sp|Q8IY37|DHX37_HUMAN	Q8IY37	DHX37_HUMAN	Probable ATP-dependent RNA helicase DHX37	TRUE	FALSE
2023-08-05-workflow1-1.22794.22794.3	2023-08-05-workflow1-1.raw	KRDDFCK	KRDDFC[566]K	3	GBP1	sp|P32455|GBP1_HUMAN	P32455	GBP1_HUMAN	Guanylate-binding protein 1	FALSE	FALSE
2023-08-05-workflow1-1.22814.22814.3	2023-08-05-workflow1-1.raw	ADPDCSNGQPQAAPTPGAPQNRK	ADPDC[566]SNGQPQAAPTPGAPQNRK	3	YJU2	sp|Q9BW85|YJU2_HUMAN	Q9BW85	YJU2_HUMAN	YJU2 splicing factor homolog	TRUE	FALSE
2023-08-05-workflow1-1.22818.22818.3	2023-08-05-workflow1-1.raw	KGEDEDKGPPCGPVNCNEK	KGEDEDKGPPC[566]GPVNC[160]NEK	3	PSME1	sp|Q06323|PSME1_HUMAN	Q06323	PSME1_HUMAN	Proteasome activator complex subunit 1	TRUE	FALSE
2023-08-05-workflow1-1.22821.22821.2	2023-08-05-workflow1-1.raw	MINTDLSR		2	RPL4	sp|P36578|RL4_HUMAN	P36578	RL4_HUMAN	60S ribosomal protein L4	TRUE	FALSE
2023-08-05-workflow1-1.22825.22825.2	2023-08-05-workflow1-1.raw	ATHGQTCAR	n[43]ATHGQTC[566]AR	2	VDAC2	sp|P45880|VDAC2_HUMAN	P45880	VDAC2_HUMAN	Voltage-dependent anion-selective channel protein 2	TRUE	FALSE
2023-08-05-workflow1-1.22826.22826.2	2023-08-05-workflow1-1.raw	KVVEQGMFVK		2	USP15	sp|Q9Y4E8|UBP15_HUMAN	Q9Y4E8	UBP15_HUMAN	Ubiquitin carboxyl-terminal hydrolase 15	TRUE	FALSE
2023-08-05-workflow1-1.22831.22831.4	2023-08-05-workflow1-1.raw	CHAEHTPEEEIDHTGAK	C[566]HAEHTPEEEIDHTGAK	4	HSPA4L	sp|O95757|HS74L_HUMAN	O95757	HS74L_HUMAN	Heat shock 70 kDa protein 4L	TRUE	FALSE
2023-08-05-workflow1-1.22833.22833.2	2023-08-05-workflow1-1.raw	MVSGCQTR	M[147]VSGC[566]QTR	2	LRRC47	sp|Q8N1G4|LRC47_HUMAN	Q8N1G4	LRC47_HUMAN	Leucine-rich repeat-containing protein 47	TRUE	FALSE
2023-08-05-workflow1-1.22835.22835.4	2023-08-05-workflow1-1.raw	NSAKGPEGGEGAECGGASEGGEGQNGGDAAPARPPAGEPR	NSAKGPEGGEGAEC[566]GGASEGGEGQNGGDAAPARPPAGEPR	4	ZNF579	sp|Q8NAF0|ZN579_HUMAN	Q8NAF0	ZN579_HUMAN	Zinc finger protein 579	TRUE	FALSE
2023-08-05-workflow1-1.22838.22838.2	2023-08-05-workflow1-1.raw	AGVNSDSPNNCSGK	AGVNSDSPNNC[566]SGK	2	KDM3A	sp|Q9Y4C1|KDM3A_HUMAN	Q9Y4C1	KDM3A_HUMAN	Lysine-specific demethylase 3A	TRUE	FALSE
2023-08-05-workflow1-1.22840.22840.3	2023-08-05-workflow1-1.raw	CRQPAPPTSQPPR	C[566]RQPAPPTSQPPR	3	MCRIP2	sp|Q9BUT9|MCRI2_HUMAN	Q9BUT9	MCRI2_HUMAN	MAPK regulated corepressor interacting protein 2	TRUE	FALSE
2023-08-05-workflow1-1.22876.22876.3	2023-08-05-workflow1-1.raw	GNHECASINR	GNHEC[566]ASINR	3	PPP1CC	sp|P62136|PP1A_HUMAN	P36873	PP1G_HUMAN	Serine/threonine-protein phosphatase PP1-gamma catalytic subunit	FALSE	FALSE
2023-08-05-workflow1-1.22877.22877.3	2023-08-05-workflow1-1.raw	CAHIEAK	C[566]AHIEAK	3	NAP1L4	sp|Q99733|NP1L4_HUMAN	Q99733	NP1L4_HUMAN	Nucleosome assembly protein 1-like 4	TRUE	FALSE
2023-08-05-workflow1-1.22879.22879.3	2023-08-05-workflow1-1.raw	HGCHTVIASR	HGC[566]HTVIASR	3	DECR2	sp|Q9NUI1|DECR2_HUMAN	Q9NUI1	DECR2_HUMAN	Peroxisomal 2,4-dienoyl-CoA reductase	TRUE	FALSE
2023-08-05-workflow1-1.22881.22881.3	2023-08-05-workflow1-1.raw	GHYAYDCHR	GHYAYDC[566]HR	3	SRSF7	sp|Q16629|SRSF7_HUMAN	Q16629	SRSF7_HUMAN	Serine/arginine-rich splicing factor 7	TRUE	FALSE
2023-08-05-workflow1-1.22889.22889.3	2023-08-05-workflow1-1.raw	IHMGSCAENTAKK	IHMGSC[566]AENTAKK	3	ACAT1	sp|P24752|THIL_HUMAN	P24752	THIL_HUMAN	Acetyl-CoA acetyltransferase, mitochondrial	TRUE	FALSE
2023-08-05-workflow1-1.22890.22890.2	2023-08-05-workflow1-1.raw	GNSPPSSGEACR	GNSPPSSGEAC[566]R	2	NAA10	sp|P41227|NAA10_HUMAN	P41227	NAA10_HUMAN	N-alpha-acetyltransferase 10	TRUE	FALSE
2023-08-05-workflow1-1.22892.22892.3	2023-08-05-workflow1-1.raw	CAADAGMKR	C[566]AADAGMKR	3	ABHD12	sp|Q8N2K0|ABD12_HUMAN	Q8N2K0	ABD12_HUMAN	Monoacylglycerol lipase ABHD12	TRUE	FALSE
2023-08-05-workflow1-1.22898.22898.3	2023-08-05-workflow1-1.raw	ATCAPQHGAPGPGPADASK	ATC[566]APQHGAPGPGPADASK	3	FLNA	sp|P21333|FLNA_HUMAN	P21333	FLNA_HUMAN	Filamin-A	TRUE	FALSE
2023-08-05-workflow1-1.22900.22900.3	2023-08-05-workflow1-1.raw	ALCTAHEK	ALC[566]TAHEK	3	ZC3HC1	sp|Q86WB0|NIPA_HUMAN	Q86WB0	NIPA_HUMAN	Nuclear-interacting partner of ALK	TRUE	FALSE
2023-08-05-workflow1-1.22905.22905.2	2023-08-05-workflow1-1.raw	CDAGGPR	C[566]DAGGPR	2	THUMPD1	sp|Q9NXG2|THUM1_HUMAN	Q9NXG2	THUM1_HUMAN	THUMP domain-containing protein 1	TRUE	FALSE
2023-08-05-workflow1-1.22910.22910.3	2023-08-05-workflow1-1.raw	CDMDDKR	C[566]DMDDKR	3	RAB10	sp|P61026|RAB10_HUMAN	P61026	RAB10_HUMAN	Ras-related protein Rab-10	TRUE	FALSE
2023-08-05-workflow1-1.22912.22912.2	2023-08-05-workflow1-1.raw	TGSQGQCTQVR	TGSQGQC[566]TQVR	2	RPS28	sp|P62857|RS28_HUMAN	P62857	RS28_HUMAN	40S ribosomal protein S28	TRUE	FALSE
2023-08-05-workflow1-1.22918.22918.2	2023-08-05-workflow1-1.raw	VAAGLQIK		2	KPNB1	sp|Q14974|IMB1_HUMAN	Q14974	IMB1_HUMAN	Importin subunit beta-1	TRUE	FALSE
2023-08-05-workflow1-1.22922.22922.4	2023-08-05-workflow1-1.raw	CGSKDNIKHVPGGGNVQIQNK	C[566]GSKDNIKHVPGGGNVQIQNK	4	MAP4	sp|P27816|MAP4_HUMAN	P27816	MAP4_HUMAN	Microtubule-associated protein 4	TRUE	FALSE
2023-08-05-workflow1-1.22923.22923.2	2023-08-05-workflow1-1.raw	ALCTAHEK	ALC[566]TAHEK	2	ZC3HC1	sp|Q86WB0|NIPA_HUMAN	Q86WB0	NIPA_HUMAN	Nuclear-interacting partner of ALK	TRUE	FALSE
2023-08-05-workflow1-1.22932.22932.3	2023-08-05-workflow1-1.raw	IHMGSCAENTAKK	IHMGSC[566]AENTAKK	3	ACAT1	sp|P24752|THIL_HUMAN	P24752	THIL_HUMAN	Acetyl-CoA acetyltransferase, mitochondrial	TRUE	FALSE
2023-08-05-workflow1-1.22938.22938.2	2023-08-05-workflow1-1.raw	CSQTQCPR	C[160]SQTQC[566]PR	2	PML	sp|P29590|PML_HUMAN	P29590	PML_HUMAN	Protein PML	TRUE	FALSE
2023-08-05-workflow1-1.22942.22942.3	2023-08-05-workflow1-1.raw	CGYPAKR	C[566]GYPAKR	3	RPL37	sp|P61927|RL37_HUMAN	P61927	RL37_HUMAN	60S ribosomal protein L37	TRUE	FALSE
2023-08-05-workflow1-1.22943.22943.3	2023-08-05-workflow1-1.raw	KLMEECKR	KLMEEC[566]KR	3	VAPA	sp|Q9P0L0|VAPA_HUMAN	Q9P0L0	VAPA_HUMAN	Vesicle-associated membrane protein-associated protein A	TRUE	FALSE
2023-08-05-workflow1-1.22944.22944.2	2023-08-05-workflow1-1.raw	CAHIEAK	C[566]AHIEAK	2	NAP1L4	sp|Q99733|NP1L4_HUMAN	Q99733	NP1L4_HUMAN	Nucleosome assembly protein 1-like 4	TRUE	FALSE
2023-08-05-workflow1-1.22945.22945.2	2023-08-05-workflow1-1.raw	CGYPAKR	C[566]GYPAKR	2	RPL37	sp|P61927|RL37_HUMAN	P61927	RL37_HUMAN	60S ribosomal protein L37	TRUE	FALSE
2023-08-05-workflow1-1.22950.22950.3	2023-08-05-workflow1-1.raw	CFGEQNKKQPR	C[566]FGEQNKKQPR	3	AIMP2	sp|Q13155|AIMP2_HUMAN	Q13155	AIMP2_HUMAN	Aminoacyl tRNA synthase complex-interacting multifunctional protein 2	TRUE	FALSE
2023-08-05-workflow1-1.22952.22952.2	2023-08-05-workflow1-1.raw	ASPSCSSPTR	ASPSC[566]SSPTR	2	C12orf45	sp|Q8N5I9|CL045_HUMAN	Q8N5I9	CL045_HUMAN	Uncharacterized protein C12orf45	TRUE	FALSE
2023-08-05-workflow1-1.22953.22953.2	2023-08-05-workflow1-1.raw	AVAAGNSCR	AVAAGNSC[566]R	2	TLN1	sp|Q9Y490|TLN1_HUMAN	Q9Y490	TLN1_HUMAN	Talin-1	FALSE	FALSE
2023-08-05-workflow1-1.22955.22955.3	2023-08-05-workflow1-1.raw	CSNHLQDKIQK	C[566]SNHLQDKIQK	3	SAP30BP	sp|Q9UHR5|S30BP_HUMAN	Q9UHR5	S30BP_HUMAN	SAP30-binding protein	TRUE	FALSE
2023-08-05-workflow1-1.22959.22959.2	2023-08-05-workflow1-1.raw	EAADDCAK	EAADDC[566]AK	2	GCN1	sp|Q92616|GCN1_HUMAN	Q92616	GCN1_HUMAN	eIF-2-alpha kinase activator GCN1	TRUE	FALSE
2023-08-05-workflow1-1.22960.22960.2	2023-08-05-workflow1-1.raw	ISSCSDESSNSNSSR	ISSC[566]SDESSNSNSSR	2	ANKRD17	sp|O75179|ANR17_HUMAN	O75179	ANR17_HUMAN	Ankyrin repeat domain-containing protein 17	TRUE	FALSE
2023-08-05-workflow1-1.22961.22961.3	2023-08-05-workflow1-1.raw	KGICEYHEK	KGIC[566]EYHEK	3	SUGT1	sp|Q9Y2Z0|SGT1_HUMAN	Q9Y2Z0	SGT1_HUMAN	Protein SGT1 homolog	TRUE	FALSE
2023-08-05-workflow1-1.22963.22963.2	2023-08-05-workflow1-1.raw	NPSCEDGR	NPSC[566]EDGR	2	MEPCE	sp|Q7L2J0|MEPCE_HUMAN	Q7L2J0	MEPCE_HUMAN	7SK snRNA methylphosphate capping enzyme	TRUE	FALSE
2023-08-05-workflow1-1.22964.22964.2	2023-08-05-workflow1-1.raw	CGYPAKR	C[566]GYPAKR	2	RPL37	sp|P61927|RL37_HUMAN	P61927	RL37_HUMAN	60S ribosomal protein L37	TRUE	FALSE
2023-08-05-workflow1-1.22967.22967.2	2023-08-05-workflow1-1.raw	NPSCEDGR	NPSC[566]EDGR	2	MEPCE	sp|Q7L2J0|MEPCE_HUMAN	Q7L2J0	MEPCE_HUMAN	7SK snRNA methylphosphate capping enzyme	TRUE	FALSE
2023-08-05-workflow1-1.22968.22968.4	2023-08-05-workflow1-1.raw	HMENCKQEMFTCHHCGK	HMENC[566]KQEMFTC[160]HHC[160]GK	4	ZNF512	sp|Q96ME7|ZN512_HUMAN	Q96ME7	ZN512_HUMAN	Zinc finger protein 512	TRUE	FALSE
2023-08-05-workflow1-1.22969.22969.3	2023-08-05-workflow1-1.raw	CFGEQNKKQPR	C[566]FGEQNKKQPR	3	AIMP2	sp|Q13155|AIMP2_HUMAN	Q13155	AIMP2_HUMAN	Aminoacyl tRNA synthase complex-interacting multifunctional protein 2	TRUE	FALSE
2023-08-05-workflow1-1.22970.22970.3	2023-08-05-workflow1-1.raw	HLSTCDGQNPPK	HLSTC[566]DGQNPPK	3	NKRF	sp|O15226|NKRF_HUMAN	O15226	NKRF_HUMAN	NF-kappa-B-repressing factor	TRUE	FALSE
2023-08-05-workflow1-1.22971.22971.3	2023-08-05-workflow1-1.raw	RQLCGGNQAATER	RQLC[566]GGNQAATER	3	RANBP10	sp|Q6VN20|RBP10_HUMAN	Q6VN20	RBP10_HUMAN	Ran-binding protein 10	TRUE	FALSE
2023-08-05-workflow1-1.22973.22973.2	2023-08-05-workflow1-1.raw	AAETCQEPK	AAETC[566]QEPK	2	NDUFAF4	sp|Q9P032|NDUF4_HUMAN	Q9P032	NDUF4_HUMAN	NADH dehydrogenase [ubiquinone] 1 alpha subcomplex assembly factor 4	TRUE	FALSE
2023-08-05-workflow1-1.22976.22976.3	2023-08-05-workflow1-1.raw	KLMEECKR	KLMEEC[566]KR	3	VAPA	sp|Q9P0L0|VAPA_HUMAN	Q9P0L0	VAPA_HUMAN	Vesicle-associated membrane protein-associated protein A	TRUE	FALSE
2023-08-05-workflow1-1.22978.22978.2	2023-08-05-workflow1-1.raw	TPCGEGSK	TPC[566]GEGSK	2	RPS20	sp|P60866|RS20_HUMAN	P60866	RS20_HUMAN	40S ribosomal protein S20	TRUE	FALSE
2023-08-05-workflow1-1.22980.22980.2	2023-08-05-workflow1-1.raw	GPVNSCQGK	GPVNSC[566]QGK	2	SMCHD1	sp|A6NHR9|SMHD1_HUMAN	A6NHR9	SMHD1_HUMAN	Structural maintenance of chromosomes flexible hinge domain-containing protein 1	TRUE	FALSE
2023-08-05-workflow1-1.22984.22984.2	2023-08-05-workflow1-1.raw	DCGDAEGNSK	DC[566]GDAEGNSK	2	RNMT	sp|O43148|MCES_HUMAN	O43148	MCES_HUMAN	mRNA cap guanine-N7 methyltransferase	TRUE	FALSE
2023-08-05-workflow1-1.22990.22990.3	2023-08-05-workflow1-1.raw	TLCECKETASK	TLC[160]EC[566]KETASK	3	RNF213	sp|Q63HN8|RN213_HUMAN	Q63HN8	RN213_HUMAN	E3 ubiquitin-protein ligase RNF213	TRUE	FALSE
2023-08-05-workflow1-1.22997.22997.3	2023-08-05-workflow1-1.raw	AKADPDCSNGQPQAAPTPGAPQNR	AKADPDC[566]SNGQPQAAPTPGAPQNR	3	YJU2	sp|Q9BW85|YJU2_HUMAN	Q9BW85	YJU2_HUMAN	YJU2 splicing factor homolog	TRUE	FALSE
2023-08-05-workflow1-1.22998.22998.3	2023-08-05-workflow1-1.raw	AEAEQSVTCAHCR	AEAEQSVTC[566]AHC[160]R	3	ZZEF1	sp|O43149|ZZEF1_HUMAN	O43149	ZZEF1_HUMAN	Zinc finger ZZ-type and EF-hand domain-containing protein 1	TRUE	FALSE
2023-08-05-workflow1-1.22999.22999.2	2023-08-05-workflow1-1.raw	EAADDCAK	EAADDC[566]AK	2	GCN1	sp|Q92616|GCN1_HUMAN	Q92616	GCN1_HUMAN	eIF-2-alpha kinase activator GCN1	TRUE	FALSE
2023-08-05-workflow1-1.23020.23020.4	2023-08-05-workflow1-1.raw	KENCMYQACPTQDCNKK	KENC[160]MYQAC[160]PTQDC[566]NKK	4	RPA1	sp|P27694|RFA1_HUMAN	P27694	RFA1_HUMAN	Replication protein A 70 kDa DNA-binding subunit	TRUE	FALSE
2023-08-05-workflow1-1.23021.23021.4	2023-08-05-workflow1-1.raw	HMENCKQEMFTCHHCGK	HMENC[566]KQEMFTC[160]HHC[160]GK	4	ZNF512	sp|Q96ME7|ZN512_HUMAN	Q96ME7	ZN512_HUMAN	Zinc finger protein 512	TRUE	FALSE
2023-08-05-workflow1-1.23024.23024.2	2023-08-05-workflow1-1.raw	MMGRREDSR	M[147]M[147]GRREDSR	2	YLPM1	sp|P49750|YLPM1_HUMAN	P49750	YLPM1_HUMAN	YLP motif-containing protein 1	TRUE	FALSE
2023-08-05-workflow1-1.23027.23027.5	2023-08-05-workflow1-1.raw	HMENCKQEMFTCHHCGK	HMENC[566]KQEMFTC[160]HHC[160]GK	5	ZNF512	sp|Q96ME7|ZN512_HUMAN	Q96ME7	ZN512_HUMAN	Zinc finger protein 512	TRUE	FALSE
2023-08-05-workflow1-1.23029.23029.5	2023-08-05-workflow1-1.raw	CYECGEKGHYAYDCHR	C[160]YEC[566]GEKGHYAYDC[160]HR	5	SRSF7	sp|Q16629|SRSF7_HUMAN	Q16629	SRSF7_HUMAN	Serine/arginine-rich splicing factor 7	TRUE	FALSE
2023-08-05-workflow1-1.23030.23030.3	2023-08-05-workflow1-1.raw	RSECNMCNTPK	RSEC[160]NMC[566]NTPK	3	ZRANB2	sp|O95218|ZRAB2_HUMAN	O95218	ZRAB2_HUMAN	Zinc finger Ran-binding domain-containing protein 2	TRUE	FALSE
2023-08-05-workflow1-1.23031.23031.3	2023-08-05-workflow1-1.raw	KLTAQEACGK	KLTAQEAC[566]GK	3	CDYL	sp|Q9Y232|CDYL_HUMAN	Q9Y232	CDYL_HUMAN	Chromodomain Y-like protein	TRUE	FALSE
2023-08-05-workflow1-1.23032.23032.3	2023-08-05-workflow1-1.raw	TLCECKETASK	TLC[160]EC[566]KETASK	3	RNF213	sp|Q63HN8|RN213_HUMAN	Q63HN8	RN213_HUMAN	E3 ubiquitin-protein ligase RNF213	TRUE	FALSE
2023-08-05-workflow1-1.23034.23034.2	2023-08-05-workflow1-1.raw	GNHECASINR	GNHEC[566]ASINR	2	PPP1CC	sp|P62136|PP1A_HUMAN	P36873	PP1G_HUMAN	Serine/threonine-protein phosphatase PP1-gamma catalytic subunit	FALSE	FALSE
2023-08-05-workflow1-1.23036.23036.4	2023-08-05-workflow1-1.raw	EQCCYNCGKPGHLAR	EQC[160]C[566]YNC[160]GKPGHLAR	4	CNBP	sp|P62633|CNBP_HUMAN	P62633	CNBP_HUMAN	Cellular nucleic acid-binding protein	TRUE	FALSE
2023-08-05-workflow1-1.23042.23042.4	2023-08-05-workflow1-1.raw	CYECGEKGHYAYDCHR	C[566]YEC[160]GEKGHYAYDC[160]HR	4	SRSF7	sp|Q16629|SRSF7_HUMAN	Q16629	SRSF7_HUMAN	Serine/arginine-rich splicing factor 7	TRUE	FALSE
2023-08-05-workflow1-1.23043.23043.3	2023-08-05-workflow1-1.raw	IGCPRPNCR	IGC[160]PRPNC[566]R	3	PIP4P2	sp|Q8N4L2|PP4P2_HUMAN	Q8N4L2	PP4P2_HUMAN	Type 2 phosphatidylinositol 4,5-bisphosphate 4-phosphatase	TRUE	FALSE
2023-08-05-workflow1-1.23054.23054.3	2023-08-05-workflow1-1.raw	AEISHHISSCDDR	AEISHHISSC[566]DDR	3	GTSF1	sp|Q8WW33|GTSF1_HUMAN	Q8WW33	GTSF1_HUMAN	Gametocyte-specific factor 1	TRUE	FALSE
2023-08-05-workflow1-1.23057.23057.3	2023-08-05-workflow1-1.raw	RITCTCEVENRPK	RITC[160]TC[566]EVENRPK	3	CHN1	sp|P15882|CHIN_HUMAN	P15882	CHIN_HUMAN	N-chimaerin	TRUE	FALSE
2023-08-05-workflow1-1.23059.23059.3	2023-08-05-workflow1-1.raw	ESSVKVDNESCCSR	ESSVKVDNESC[566]C[160]SR	3	KDM3A	sp|Q9Y4C1|KDM3A_HUMAN	Q9Y4C1	KDM3A_HUMAN	Lysine-specific demethylase 3A	TRUE	FALSE
2023-08-05-workflow1-1.23060.23060.3	2023-08-05-workflow1-1.raw	ECNPPNSQPASYQRR	EC[566]NPPNSQPASYQRR	3	PPIG	sp|Q13427|PPIG_HUMAN	Q13427	PPIG_HUMAN	Peptidyl-prolyl cis-trans isomerase G	TRUE	FALSE
2023-08-05-workflow1-1.23064.23064.4	2023-08-05-workflow1-1.raw	HIQSCKEESALREPSR	HIQSC[566]KEESALREPSR	4	MYO9B	sp|Q13459|MYO9B_HUMAN	Q13459	MYO9B_HUMAN	Unconventional myosin-IXb	TRUE	FALSE
2023-08-05-workflow1-1.23066.23066.2	2023-08-05-workflow1-1.raw	GNHECASINR	GNHEC[566]ASINR	2	PPP1CC	sp|P62136|PP1A_HUMAN	P36873	PP1G_HUMAN	Serine/threonine-protein phosphatase PP1-gamma catalytic subunit	FALSE	FALSE
2023-08-05-workflow1-1.23074.23074.2	2023-08-05-workflow1-1.raw	NTCPGDR	NTC[566]PGDR	2	SHMT1	sp|P34897|GLYM_HUMAN	P34896	GLYC_HUMAN	Serine hydroxymethyltransferase, cytosolic	FALSE	FALSE
2023-08-05-workflow1-1.23076.23076.2	2023-08-05-workflow1-1.raw	NTCPGDR	NTC[566]PGDR	2	SHMT1	sp|P34897|GLYM_HUMAN	P34896	GLYC_HUMAN	Serine hydroxymethyltransferase, cytosolic	FALSE	FALSE
2023-08-05-workflow1-1.23077.23077.2	2023-08-05-workflow1-1.raw	VGTECGNQK	VGTEC[566]GNQK	2	FLNA	sp|P21333|FLNA_HUMAN	P21333	FLNA_HUMAN	Filamin-A	TRUE	FALSE
2023-08-05-workflow1-1.23080.23080.4	2023-08-05-workflow1-1.raw	TKECSVEKGTGDSLR	TKEC[566]SVEKGTGDSLR	4	SRSF11	sp|Q05519|SRS11_HUMAN	Q05519	SRS11_HUMAN	Serine/arginine-rich splicing factor 11	TRUE	FALSE
2023-08-05-workflow1-1.23083.23083.4	2023-08-05-workflow1-1.raw	CFGEQNKKQPR	C[566]FGEQNKKQPR	4	AIMP2	sp|Q13155|AIMP2_HUMAN	Q13155	AIMP2_HUMAN	Aminoacyl tRNA synthase complex-interacting multifunctional protein 2	TRUE	FALSE
2023-08-05-workflow1-1.23098.23098.3	2023-08-05-workflow1-1.raw	TKECSVEKGTGDSLR	TKEC[566]SVEKGTGDSLR	3	SRSF11	sp|Q05519|SRS11_HUMAN	Q05519	SRS11_HUMAN	Serine/arginine-rich splicing factor 11	TRUE	FALSE
2023-08-05-workflow1-1.23101.23101.2	2023-08-05-workflow1-1.raw	VGTECGNQK	VGTEC[566]GNQK	2	FLNA	sp|P21333|FLNA_HUMAN	P21333	FLNA_HUMAN	Filamin-A	TRUE	FALSE
2023-08-05-workflow1-1.23103.23103.3	2023-08-05-workflow1-1.raw	HCQSVRDPAIK	HC[566]QSVRDPAIK	3	KATNAL1	sp|Q9BW62|KATL1_HUMAN	Q9BW62	KATL1_HUMAN	Katanin p60 ATPase-containing subunit A-like 1	TRUE	FALSE
2023-08-05-workflow1-1.23114.23114.2	2023-08-05-workflow1-1.raw	GGASSSCCEEEQTQGR	GGASSSC[566]C[160]EEEQTQGR	2	TSR3	sp|Q9UJK0|TSR3_HUMAN	Q9UJK0	TSR3_HUMAN	Ribosome biogenesis protein TSR3 homolog	TRUE	FALSE
2023-08-05-workflow1-1.23117.23117.3	2023-08-05-workflow1-1.raw	RTGCIGAK	RTGC[566]IGAK	3	RPL11	sp|P62913|RL11_HUMAN	P62913	RL11_HUMAN	60S ribosomal protein L11	TRUE	FALSE
2023-08-05-workflow1-1.23118.23118.5	2023-08-05-workflow1-1.raw	LRQEQEHHGAAPTCTSLSTR	LRQEQEHHGAAPTC[566]TSLSTR	5	SSH2	sp|Q76I76|SSH2_HUMAN	Q76I76	SSH2_HUMAN	Protein phosphatase Slingshot homolog 2	TRUE	FALSE
2023-08-05-workflow1-1.23119.23119.2	2023-08-05-workflow1-1.raw	ASDSSSPSCSSGPR	ASDSSSPSC[566]SSGPR	2	ZNF592	sp|Q92610|ZN592_HUMAN	Q92610	ZN592_HUMAN	Zinc finger protein 592	TRUE	FALSE
2023-08-05-workflow1-1.23120.23120.2	2023-08-05-workflow1-1.raw	GGASSSCCEEEQTQGR	GGASSSC[566]C[160]EEEQTQGR	2	TSR3	sp|Q9UJK0|TSR3_HUMAN	Q9UJK0	TSR3_HUMAN	Ribosome biogenesis protein TSR3 homolog	TRUE	FALSE
2023-08-05-workflow1-1.23124.23124.3	2023-08-05-workflow1-1.raw	DAYCCAQQGKR	DAYC[566]C[160]AQQGKR	3	POLE4	sp|Q9NR33|DPOE4_HUMAN	Q9NR33	DPOE4_HUMAN	DNA polymerase epsilon subunit 4	TRUE	FALSE
2023-08-05-workflow1-1.23127.23127.2	2023-08-05-workflow1-1.raw	ACADKLK	AC[566]ADKLK	2	LARS	sp|Q9P2J5|SYLC_HUMAN	Q9P2J5	SYLC_HUMAN	Leucine--tRNA ligase, cytoplasmic	TRUE	FALSE
2023-08-05-workflow1-1.23130.23130.2	2023-08-05-workflow1-1.raw	KLSAECAK	KLSAEC[566]AK	2	IDE	sp|P14735|IDE_HUMAN	P14735	IDE_HUMAN	Insulin-degrading enzyme	TRUE	FALSE
2023-08-05-workflow1-1.23133.23133.3	2023-08-05-workflow1-1.raw	CDGCGLNYHKR	C[566]DGC[160]GLNYHKR	3	PRKD2	sp|Q9BZL6|KPCD2_HUMAN	Q9BZL6	KPCD2_HUMAN	Serine/threonine-protein kinase D2	TRUE	FALSE
2023-08-05-workflow1-1.23137.23137.3	2023-08-05-workflow1-1.raw	IFRDGEEAGAYDGPR		3	PDIA3	sp|P30101|PDIA3_HUMAN	P30101	PDIA3_HUMAN	Protein disulfide-isomerase A3	TRUE	FALSE
2023-08-05-workflow1-1.23141.23141.2	2023-08-05-workflow1-1.raw	RTGCIGAK	RTGC[566]IGAK	2	RPL11	sp|P62913|RL11_HUMAN	P62913	RL11_HUMAN	60S ribosomal protein L11	TRUE	FALSE
2023-08-05-workflow1-1.23151.23151.2	2023-08-05-workflow1-1.raw	RTGCIGAK	RTGC[566]IGAK	2	RPL11	sp|P62913|RL11_HUMAN	P62913	RL11_HUMAN	60S ribosomal protein L11	TRUE	FALSE
2023-08-05-workflow1-1.23165.23165.5	2023-08-05-workflow1-1.raw	IAHIMGPPDRCEHAAR	IAHIM[147]GPPDRC[566]EHAAR	5	KHSRP	sp|Q92945|FUBP2_HUMAN	Q92945	FUBP2_HUMAN	Far upstream element-binding protein 2	TRUE	FALSE
2023-08-05-workflow1-1.23180.23180.2	2023-08-05-workflow1-1.raw	EKTACAINK	EKTAC[566]AINK	2	FAM98B	sp|Q52LJ0|FA98B_HUMAN	Q52LJ0	FA98B_HUMAN	Protein FAM98B	FALSE	FALSE
2023-08-05-workflow1-1.23181.23181.3	2023-08-05-workflow1-1.raw	EQCCYNCGKPGHLAR	EQC[160]C[566]YNC[160]GKPGHLAR	3	CNBP	sp|P62633|CNBP_HUMAN	P62633	CNBP_HUMAN	Cellular nucleic acid-binding protein	TRUE	FALSE
2023-08-05-workflow1-1.23189.23189.2	2023-08-05-workflow1-1.raw	KQFQDTCK	KQFQDTC[566]K	2	TAOK3	sp|Q9H2K8|TAOK3_HUMAN	Q9H2K8	TAOK3_HUMAN	Serine/threonine-protein kinase TAO3	FALSE	FALSE
2023-08-05-workflow1-1.23198.23198.3	2023-08-05-workflow1-1.raw	ERDEENQEMSSCK	ERDEENQEMSSC[566]K	3	NBN	sp|O60934|NBN_HUMAN	O60934	NBN_HUMAN	Nibrin	TRUE	FALSE
2023-08-05-workflow1-1.23205.23205.3	2023-08-05-workflow1-1.raw	RIEVNVELRK		3	KPNA2	sp|P52292|IMA1_HUMAN	P52292	IMA1_HUMAN	Importin subunit alpha-1	TRUE	FALSE
2023-08-05-workflow1-1.23213.23213.4	2023-08-05-workflow1-1.raw	HQGVMVGMGQKDSYVGDEAQSK		4	ACTA1	sp|P63261|ACTG_HUMAN	P68133	ACTS_HUMAN	Actin, alpha skeletal muscle	FALSE	FALSE
2023-08-05-workflow1-1.23216.23216.3	2023-08-05-workflow1-1.raw	KGQEVCVK	KGQEVC[566]VK	3	EIF5B	sp|O60841|IF2P_HUMAN	O60841	IF2P_HUMAN	Eukaryotic translation initiation factor 5B	TRUE	FALSE
2023-08-05-workflow1-1.23222.23222.3	2023-08-05-workflow1-1.raw	RAHGCFQDGR	RAHGC[566]FQDGR	3	IRF2BPL	sp|Q9H1B7|I2BPL_HUMAN	Q9H1B7	I2BPL_HUMAN	Interferon regulatory factor 2-binding protein-like	TRUE	FALSE
2023-08-05-workflow1-1.23231.23231.3	2023-08-05-workflow1-1.raw	HQGVMVGMGQKDSYVGDEAQSK		3	ACTA1	sp|P63261|ACTG_HUMAN	P68133	ACTS_HUMAN	Actin, alpha skeletal muscle	FALSE	FALSE
2023-08-05-workflow1-1.23239.23239.2	2023-08-05-workflow1-1.raw	APETCSTAGR	APETC[566]STAGR	2	TSPYL5	sp|Q86VY4|TSYL5_HUMAN	Q86VY4	TSYL5_HUMAN	Testis-specific Y-encoded-like protein 5	TRUE	FALSE
2023-08-05-workflow1-1.23242.23242.2	2023-08-05-workflow1-1.raw	KGQEVCVK	KGQEVC[566]VK	2	EIF5B	sp|O60841|IF2P_HUMAN	O60841	IF2P_HUMAN	Eukaryotic translation initiation factor 5B	TRUE	FALSE
2023-08-05-workflow1-1.23244.23244.2	2023-08-05-workflow1-1.raw	ILGPGLNK		2	RPL10A	sp|P62906|RL10A_HUMAN	P62906	RL10A_HUMAN	60S ribosomal protein L10a	TRUE	FALSE
2023-08-05-workflow1-1.23252.23252.3	2023-08-05-workflow1-1.raw	MLPDKDCR	M[147]LPDKDC[566]R	3	CFL1	sp|P23528|COF1_HUMAN	P23528	COF1_HUMAN	Cofilin-1	TRUE	FALSE
2023-08-05-workflow1-1.23265.23265.2	2023-08-05-workflow1-1.raw	ELVLDNSR		2	ANP32A	sp|P39687|AN32A_HUMAN	P39687	AN32A_HUMAN	Acidic leucine-rich nuclear phosphoprotein 32 family member A	TRUE	FALSE
2023-08-05-workflow1-1.23271.23271.3	2023-08-05-workflow1-1.raw	HQGVMVGMGQKDSYVGDEAQSK		3	ACTA1	sp|P63261|ACTG_HUMAN	P68133	ACTS_HUMAN	Actin, alpha skeletal muscle	FALSE	FALSE
2023-08-05-workflow1-1.23276.23276.2	2023-08-05-workflow1-1.raw	KCPESDS	KC[566]PESDS	2	TRMT6	sp|Q9UJA5|TRM6_HUMAN	Q9UJA5	TRM6_HUMAN	tRNA (adenine(58)-N(1))-methyltransferase non-catalytic subunit TRM6	TRUE	FALSE
2023-08-05-workflow1-1.23278.23278.3	2023-08-05-workflow1-1.raw	CDGETDKHWR	C[566]DGETDKHWR	3	CDKN2AIP	sp|Q9NXV6|CARF_HUMAN	Q9NXV6	CARF_HUMAN	CDKN2A-interacting protein	TRUE	FALSE
2023-08-05-workflow1-1.23283.23283.2	2023-08-05-workflow1-1.raw	AACAEKLK	AAC[566]AEKLK	2	PRRC2C	sp|Q9Y520|PRC2C_HUMAN	Q9Y520	PRC2C_HUMAN	Protein PRRC2C	FALSE	FALSE
2023-08-05-workflow1-1.23285.23285.2	2023-08-05-workflow1-1.raw	KPVCGVCR	KPVC[160]GVC[566]R	2	RNF114	sp|Q9Y508|RN114_HUMAN	Q9Y508	RN114_HUMAN	E3 ubiquitin-protein ligase RNF114	TRUE	FALSE
2023-08-05-workflow1-1.23287.23287.3	2023-08-05-workflow1-1.raw	ERECNPPNSQPASYQR	EREC[566]NPPNSQPASYQR	3	PPIG	sp|Q13427|PPIG_HUMAN	Q13427	PPIG_HUMAN	Peptidyl-prolyl cis-trans isomerase G	TRUE	FALSE
2023-08-05-workflow1-1.23292.23292.3	2023-08-05-workflow1-1.raw	QRQEVCQSYK	QRQEVC[566]QSYK	3	ANXA6	sp|P08133|ANXA6_HUMAN	P08133	ANXA6_HUMAN	Annexin A6	TRUE	FALSE
2023-08-05-workflow1-1.23295.23295.2	2023-08-05-workflow1-1.raw	VACTCPNCK	VAC[566]TC[160]PNC[160]K	2	SP3	sp|Q02447|SP3_HUMAN	Q02447	SP3_HUMAN	Transcription factor Sp3	TRUE	FALSE
2023-08-05-workflow1-1.23299.23299.2	2023-08-05-workflow1-1.raw	ETTEAACR	ETTEAAC[566]R	2	GSTK1	sp|Q9Y2Q3|GSTK1_HUMAN	Q9Y2Q3	GSTK1_HUMAN	Glutathione S-transferase kappa 1	TRUE	FALSE
2023-08-05-workflow1-1.23306.23306.3	2023-08-05-workflow1-1.raw	LLLQVQHASK		3	SLC25A4	sp|P05141|ADT2_HUMAN	P12235	ADT1_HUMAN	ADP/ATP translocase 1	FALSE	FALSE
2023-08-05-workflow1-1.23308.23308.2	2023-08-05-workflow1-1.raw	EQVANSAFVER		2	HSP90AB1	sp|P08238|HS90B_HUMAN	P08238	HS90B_HUMAN	Heat shock protein HSP 90-beta	TRUE	FALSE
2023-08-05-workflow1-1.23310.23310.2	2023-08-05-workflow1-1.raw	VACTCPNCK	VAC[566]TC[160]PNC[160]K	2	SP3	sp|Q02447|SP3_HUMAN	Q02447	SP3_HUMAN	Transcription factor Sp3	TRUE	FALSE
2023-08-05-workflow1-1.23312.23312.3	2023-08-05-workflow1-1.raw	SESPCESPYPNEKDKEK	SESPC[566]ESPYPNEKDKEK	3	THOC2	sp|Q8NI27|THOC2_HUMAN	Q8NI27	THOC2_HUMAN	THO complex subunit 2	TRUE	FALSE
2023-08-05-workflow1-1.23313.23313.5	2023-08-05-workflow1-1.raw	HQGVMVGMGQKDCYVGDEAQSKR	HQGVMVGM[147]GQKDC[566]YVGDEAQSKR	5	ACTBL2	sp|Q562R1|ACTBL_HUMAN	Q562R1	ACTBL_HUMAN	Beta-actin-like protein 2	TRUE	FALSE
2023-08-05-workflow1-1.23317.23317.2	2023-08-05-workflow1-1.raw	HACQLSQR	HAC[566]QLSQR	2	PDXDC1	sp|Q6P996|PDXD1_HUMAN	Q6P996	PDXD1_HUMAN	Pyridoxal-dependent decarboxylase domain-containing protein 1	TRUE	FALSE
2023-08-05-workflow1-1.23319.23319.2	2023-08-05-workflow1-1.raw	LCSSSSSDTSSR	LC[566]SSSSSDTSSR	2	ZC3HC1	sp|Q86WB0|NIPA_HUMAN	Q86WB0	NIPA_HUMAN	Nuclear-interacting partner of ALK	TRUE	FALSE
2023-08-05-workflow1-1.23321.23321.2	2023-08-05-workflow1-1.raw	AVCGQCER	AVC[160]GQC[566]ER	2	SIVA1	sp|O15304|SIVA_HUMAN	O15304	SIVA_HUMAN	Apoptosis regulatory protein Siva	TRUE	FALSE
2023-08-05-workflow1-1.23324.23324.3	2023-08-05-workflow1-1.raw	TLQEECDRK	TLQEEC[566]DRK	3	MED22	sp|Q15528|MED22_HUMAN	Q15528	MED22_HUMAN	Mediator of RNA polymerase II transcription subunit 22	TRUE	FALSE
2023-08-05-workflow1-1.23334.23334.2	2023-08-05-workflow1-1.raw	GKCECIR	GKC[160]EC[566]IR	2	HDAC4	sp|P56524|HDAC4_HUMAN	P56524	HDAC4_HUMAN	Histone deacetylase 4	TRUE	FALSE
2023-08-05-workflow1-1.23335.23335.3	2023-08-05-workflow1-1.raw	QRQEVCQSYK	QRQEVC[566]QSYK	3	ANXA6	sp|P08133|ANXA6_HUMAN	P08133	ANXA6_HUMAN	Annexin A6	TRUE	FALSE
2023-08-05-workflow1-1.23345.23345.2	2023-08-05-workflow1-1.raw	CESAEPR	C[566]ESAEPR	2	PRPF6	sp|O94906|PRP6_HUMAN	O94906	PRP6_HUMAN	Pre-mRNA-processing factor 6	TRUE	FALSE
2023-08-05-workflow1-1.23346.23346.4	2023-08-05-workflow1-1.raw	ELCHTQSSHASLR	ELC[566]HTQSSHASLR	4	RRBP1	sp|Q9P2E9|RRBP1_HUMAN	Q9P2E9	RRBP1_HUMAN	Ribosome-binding protein 1	TRUE	FALSE
2023-08-05-workflow1-1.23347.23347.3	2023-08-05-workflow1-1.raw	ATNDSVVADKSCEK	ATNDSVVADKSC[566]EK	3	PSMB10	sp|P40306|PSB10_HUMAN	P40306	PSB10_HUMAN	Proteasome subunit beta type-10	TRUE	FALSE
2023-08-05-workflow1-1.23349.23349.3	2023-08-05-workflow1-1.raw	RTIAPCQK	RTIAPC[566]QK	3	HSPA9	sp|P38646|GRP75_HUMAN	P38646	GRP75_HUMAN	Stress-70 protein, mitochondrial	TRUE	FALSE
2023-08-05-workflow1-1.23351.23351.3	2023-08-05-workflow1-1.raw	RVPQCPSGR	RVPQC[566]PSGR	3	ADRM1	sp|Q16186|ADRM1_HUMAN	Q16186	ADRM1_HUMAN	Proteasomal ubiquitin receptor ADRM1	TRUE	FALSE
2023-08-05-workflow1-1.23352.23352.3	2023-08-05-workflow1-1.raw	SSGPYGGGGQYFAKPR		3	HNRNPA1	sp|P09651|ROA1_HUMAN	P09651	ROA1_HUMAN	Heterogeneous nuclear ribonucleoprotein A1	TRUE	FALSE
2023-08-05-workflow1-1.23360.23360.5	2023-08-05-workflow1-1.raw	HAATHGPADCSEEVAEVKPKPETEAK	HAATHGPADC[566]SEEVAEVKPKPETEAK	5	ZNF668	sp|Q96K58|ZN668_HUMAN	Q96K58	ZN668_HUMAN	Zinc finger protein 668	TRUE	FALSE
2023-08-05-workflow1-1.23367.23367.2	2023-08-05-workflow1-1.raw	CESAEPR	C[566]ESAEPR	2	PRPF6	sp|O94906|PRP6_HUMAN	O94906	PRP6_HUMAN	Pre-mRNA-processing factor 6	TRUE	FALSE
2023-08-05-workflow1-1.23368.23368.3	2023-08-05-workflow1-1.raw	TSSDPTCVEKEK	TSSDPTC[566]VEKEK	3	XPO1	sp|O14980|XPO1_HUMAN	O14980	XPO1_HUMAN	Exportin-1	TRUE	FALSE
2023-08-05-workflow1-1.23370.23370.3	2023-08-05-workflow1-1.raw	ELCHTQSSHASLR	ELC[566]HTQSSHASLR	3	RRBP1	sp|Q9P2E9|RRBP1_HUMAN	Q9P2E9	RRBP1_HUMAN	Ribosome-binding protein 1	TRUE	FALSE
2023-08-05-workflow1-1.23376.23376.3	2023-08-05-workflow1-1.raw	RVPQCPSGR	RVPQC[566]PSGR	3	ADRM1	sp|Q16186|ADRM1_HUMAN	Q16186	ADRM1_HUMAN	Proteasomal ubiquitin receptor ADRM1	TRUE	FALSE
2023-08-05-workflow1-1.23377.23377.2	2023-08-05-workflow1-1.raw	ECGQMQNK	EC[566]GQMQNK	2	UBXN7	sp|O94888|UBXN7_HUMAN	O94888	UBXN7_HUMAN	UBX domain-containing protein 7	TRUE	FALSE
2023-08-05-workflow1-1.23378.23378.2	2023-08-05-workflow1-1.raw	AYGGSMCAK	AYGGSM[147]C[566]AK	2	RPL34	sp|P49207|RL34_HUMAN	P49207	RL34_HUMAN	60S ribosomal protein L34	TRUE	FALSE
2023-08-05-workflow1-1.23380.23380.2	2023-08-05-workflow1-1.raw	VCETDGCSSEAK	VC[160]ETDGC[566]SSEAK	2	METAP1	sp|P53582|MAP11_HUMAN	P53582	MAP11_HUMAN	Methionine aminopeptidase 1	TRUE	FALSE
2023-08-05-workflow1-1.23386.23386.2	2023-08-05-workflow1-1.raw	RTIAPCQK	RTIAPC[566]QK	2	HSPA9	sp|P38646|GRP75_HUMAN	P38646	GRP75_HUMAN	Stress-70 protein, mitochondrial	TRUE	FALSE
2023-08-05-workflow1-1.23387.23387.3	2023-08-05-workflow1-1.raw	RNPDKNCFNCEK	RNPDKNC[566]FNC[160]EK	3	DPYD	sp|Q12882|DPYD_HUMAN	Q12882	DPYD_HUMAN	Dihydropyrimidine dehydrogenase [NADP(+)]	TRUE	FALSE
2023-08-05-workflow1-1.23393.23393.3	2023-08-05-workflow1-1.raw	LAQECCYHNNR	LAQEC[566]C[160]YHNNR	3	INTS7	sp|Q9NVH2|INT7_HUMAN	Q9NVH2	INT7_HUMAN	Integrator complex subunit 7	TRUE	FALSE
2023-08-05-workflow1-1.23399.23399.3	2023-08-05-workflow1-1.raw	CAAPRPPSSSPEQR	C[566]AAPRPPSSSPEQR	3	PPP6R3	sp|Q5H9R7|PP6R3_HUMAN	Q5H9R7	PP6R3_HUMAN	Serine/threonine-protein phosphatase 6 regulatory subunit 3	TRUE	FALSE
2023-08-05-workflow1-1.23402.23402.2	2023-08-05-workflow1-1.raw	QRQEVCQSYK	QRQEVC[566]QSYK	2	ANXA6	sp|P08133|ANXA6_HUMAN	P08133	ANXA6_HUMAN	Annexin A6	TRUE	FALSE
2023-08-05-workflow1-1.23409.23409.3	2023-08-05-workflow1-1.raw	NGDICETSGKPK	NGDIC[566]ETSGKPK	3	SMN1	sp|Q16637|SMN_HUMAN	Q16637	SMN_HUMAN	Survival motor neuron protein	TRUE	FALSE
2023-08-05-workflow1-1.23411.23411.3	2023-08-05-workflow1-1.raw	KSYESSEDCSEAAGSPAR	KSYESSEDC[566]SEAAGSPAR	3	ALKBH5	sp|Q6P6C2|ALKB5_HUMAN	Q6P6C2	ALKB5_HUMAN	RNA demethylase ALKBH5	TRUE	FALSE
2023-08-05-workflow1-1.23418.23418.3	2023-08-05-workflow1-1.raw	GCDHCQNPTAVR	GC[160]DHC[566]QNPTAVR	3	RECQL5	sp|O94762|RECQ5_HUMAN	O94762	RECQ5_HUMAN	ATP-dependent DNA helicase Q5	TRUE	FALSE
2023-08-05-workflow1-1.23420.23420.3	2023-08-05-workflow1-1.raw	QLAQKYNCDK	QLAQKYNC[566]DK	3	UBA52	sp|P62987|RL40_HUMAN	P62987	RL40_HUMAN	Ubiquitin-60S ribosomal protein L40	TRUE	FALSE
2023-08-05-workflow1-1.23423.23423.3	2023-08-05-workflow1-1.raw	CSGASQKLPR	C[566]SGASQKLPR	3	ISG20L2	sp|Q9H9L3|I20L2_HUMAN	Q9H9L3	I20L2_HUMAN	Interferon-stimulated 20 kDa exonuclease-like 2	TRUE	FALSE
2023-08-05-workflow1-1.23424.23424.3	2023-08-05-workflow1-1.raw	TAEQSCDQKLTNTNR	TAEQSC[566]DQKLTNTNR	3	UHRF1	sp|Q96T88|UHRF1_HUMAN	Q96T88	UHRF1_HUMAN	E3 ubiquitin-protein ligase UHRF1	TRUE	FALSE
2023-08-05-workflow1-1.23428.23428.3	2023-08-05-workflow1-1.raw	KCNDSLR	KC[566]NDSLR	3	SMCHD1	sp|A6NHR9|SMHD1_HUMAN	A6NHR9	SMHD1_HUMAN	Structural maintenance of chromosomes flexible hinge domain-containing protein 1	TRUE	FALSE
2023-08-05-workflow1-1.23431.23431.4	2023-08-05-workflow1-1.raw	GVTECYECHPKPTQR	GVTEC[160]YEC[566]HPKPTQR	4	UBA2	sp|Q9UBT2|SAE2_HUMAN	Q9UBT2	SAE2_HUMAN	SUMO-activating enzyme subunit 2	TRUE	FALSE
2023-08-05-workflow1-1.23444.23444.2	2023-08-05-workflow1-1.raw	ISQLEMAR		2	MSN	sp|P26038|MOES_HUMAN	P26038	MOES_HUMAN	Moesin	TRUE	FALSE
2023-08-05-workflow1-1.23446.23446.3	2023-08-05-workflow1-1.raw	GLHDSCPGQAR	GLHDSC[566]PGQAR	3	C18orf21	sp|Q32NC0|CR021_HUMAN	Q32NC0	CR021_HUMAN	UPF0711 protein C18orf21	TRUE	FALSE
2023-08-05-workflow1-1.23452.23452.3	2023-08-05-workflow1-1.raw	KCEEEIAK	KC[566]EEEIAK	3	KIF5B	sp|P33176|KINH_HUMAN	P33176	KINH_HUMAN	Kinesin-1 heavy chain	TRUE	FALSE
2023-08-05-workflow1-1.23459.23459.3	2023-08-05-workflow1-1.raw	TAEQSCDQKLTNTNR	TAEQSC[566]DQKLTNTNR	3	UHRF1	sp|Q96T88|UHRF1_HUMAN	Q96T88	UHRF1_HUMAN	E3 ubiquitin-protein ligase UHRF1	TRUE	FALSE
2023-08-05-workflow1-1.23463.23463.3	2023-08-05-workflow1-1.raw	HMYHSLYLK		3	RPL19	sp|P84098|RL19_HUMAN	P84098	RL19_HUMAN	60S ribosomal protein L19	TRUE	FALSE
2023-08-05-workflow1-1.23473.23473.2	2023-08-05-workflow1-1.raw	MCDNCCK	MC[160]DNC[566]C[160]K	2	RECQL	sp|P46063|RECQ1_HUMAN	P46063	RECQ1_HUMAN	ATP-dependent DNA helicase Q1	TRUE	FALSE
2023-08-05-workflow1-1.23476.23476.3	2023-08-05-workflow1-1.raw	ATNDSVVADKSCEK	ATNDSVVADKSC[566]EK	3	PSMB10	sp|P40306|PSB10_HUMAN	P40306	PSB10_HUMAN	Proteasome subunit beta type-10	TRUE	FALSE
2023-08-05-workflow1-1.23477.23477.3	2023-08-05-workflow1-1.raw	EKTACAINK	EKTAC[566]AINK	3	FAM98B	sp|Q52LJ0|FA98B_HUMAN	Q52LJ0	FA98B_HUMAN	Protein FAM98B	FALSE	FALSE
2023-08-05-workflow1-1.23478.23478.2	2023-08-05-workflow1-1.raw	EVAESCK	EVAESC[566]K	2	IDH3A	sp|P50213|IDH3A_HUMAN	P50213	IDH3A_HUMAN	Isocitrate dehydrogenase [NAD] subunit alpha, mitochondrial	TRUE	FALSE
2023-08-05-workflow1-1.23480.23480.3	2023-08-05-workflow1-1.raw	ATNDSVVADKSCEK	ATNDSVVADKSC[566]EK	3	PSMB10	sp|P40306|PSB10_HUMAN	P40306	PSB10_HUMAN	Proteasome subunit beta type-10	TRUE	FALSE
2023-08-05-workflow1-1.23481.23481.2	2023-08-05-workflow1-1.raw	LSQECEK	LSQEC[566]EK	2	HSPA4	sp|P34932|HSP74_HUMAN	P34932	HSP74_HUMAN	Heat shock 70 kDa protein 4	TRUE	FALSE
2023-08-05-workflow1-1.23484.23484.3	2023-08-05-workflow1-1.raw	AVQADGQVKECYQSHR	AVQADGQVKEC[566]YQSHR	3	PDCD6IP	sp|Q8WUM4|PDC6I_HUMAN	Q8WUM4	PDC6I_HUMAN	Programmed cell death 6-interacting protein	TRUE	FALSE
2023-08-05-workflow1-1.23486.23486.3	2023-08-05-workflow1-1.raw	EKTACAINK	EKTAC[566]AINK	3	FAM98B	sp|Q52LJ0|FA98B_HUMAN	Q52LJ0	FA98B_HUMAN	Protein FAM98B	FALSE	FALSE
2023-08-05-workflow1-1.23487.23487.3	2023-08-05-workflow1-1.raw	RPPTPCSDPER	RPPTPC[566]SDPER	3	HIRIP3	sp|Q9BW71|HIRP3_HUMAN	Q9BW71	HIRP3_HUMAN	HIRA-interacting protein 3	TRUE	FALSE
2023-08-05-workflow1-1.23488.23488.3	2023-08-05-workflow1-1.raw	VLCAHGGR	VLC[566]AHGGR	3	ZC3HAV1L	sp|Q96H79|ZCCHL_HUMAN	Q96H79	ZCCHL_HUMAN	Zinc finger CCCH-type antiviral protein 1-like	TRUE	FALSE
2023-08-05-workflow1-1.23489.23489.3	2023-08-05-workflow1-1.raw	GVTECYECHPKPTQR	GVTEC[160]YEC[566]HPKPTQR	3	UBA2	sp|Q9UBT2|SAE2_HUMAN	Q9UBT2	SAE2_HUMAN	SUMO-activating enzyme subunit 2	TRUE	FALSE
2023-08-05-workflow1-1.23491.23491.2	2023-08-05-workflow1-1.raw	CQQQMAEDK	C[566]QQQMAEDK	2	IKBKG	sp|Q9Y6K9|NEMO_HUMAN	Q9Y6K9	NEMO_HUMAN	NF-kappa-B essential modulator	TRUE	FALSE
2023-08-05-workflow1-1.23493.23493.3	2023-08-05-workflow1-1.raw	KIVEACK	KIVEAC[566]K	3	ATG3	sp|Q9NT62|ATG3_HUMAN	Q9NT62	ATG3_HUMAN	Ubiquitin-like-conjugating enzyme ATG3	TRUE	FALSE
2023-08-05-workflow1-1.23495.23495.3	2023-08-05-workflow1-1.raw	TAVGKDSDCYNQR	TAVGKDSDC[566]YNQR	3	SNRNP48	sp|Q6IEG0|SNR48_HUMAN	Q6IEG0	SNR48_HUMAN	U11/U12 small nuclear ribonucleoprotein 48 kDa protein	TRUE	FALSE
2023-08-05-workflow1-1.23497.23497.2	2023-08-05-workflow1-1.raw	NCQQGAAYK	NC[566]QQGAAYK	2	KDM3A	sp|Q9Y4C1|KDM3A_HUMAN	Q9Y4C1	KDM3A_HUMAN	Lysine-specific demethylase 3A	TRUE	FALSE
2023-08-05-workflow1-1.23498.23498.2	2023-08-05-workflow1-1.raw	KCEEEIAK	KC[566]EEEIAK	2	KIF5B	sp|P33176|KINH_HUMAN	P33176	KINH_HUMAN	Kinesin-1 heavy chain	TRUE	FALSE
2023-08-05-workflow1-1.23499.23499.3	2023-08-05-workflow1-1.raw	DGVCGPPPSKK	DGVC[566]GPPPSKK	3	NSUN2	sp|Q08J23|NSUN2_HUMAN	Q08J23	NSUN2_HUMAN	tRNA (cytosine(34)-C(5))-methyltransferase	TRUE	FALSE
2023-08-05-workflow1-1.23501.23501.2	2023-08-05-workflow1-1.raw	HIYYITGETK		2	HSP90AA1	sp|P07900|HS90A_HUMAN	P07900	HS90A_HUMAN	Heat shock protein HSP 90-alpha	TRUE	FALSE
2023-08-05-workflow1-1.23502.23502.3	2023-08-05-workflow1-1.raw	GCLGNSKTEDQR	GC[566]LGNSKTEDQR	3	GNAS	sp|P63092|GNAS2_HUMAN	P63092	GNAS2_HUMAN	Guanine nucleotide-binding protein G(s) subunit alpha isoforms short	TRUE	FALSE
2023-08-05-workflow1-1.23503.23503.3	2023-08-05-workflow1-1.raw	AKDPFAHLPK		3	EEF1G	sp|P26641|EF1G_HUMAN	P26641	EF1G_HUMAN	Elongation factor 1-gamma	TRUE	FALSE
2023-08-05-workflow1-1.23504.23504.3	2023-08-05-workflow1-1.raw	CAAPRPPSSSPEQR	C[566]AAPRPPSSSPEQR	3	PPP6R3	sp|Q5H9R7|PP6R3_HUMAN	Q5H9R7	PP6R3_HUMAN	Serine/threonine-protein phosphatase 6 regulatory subunit 3	TRUE	FALSE
2023-08-05-workflow1-1.23509.23509.3	2023-08-05-workflow1-1.raw	HTSALCNSCR	HTSALC[160]NSC[566]R	3	TLN1	sp|Q9Y490|TLN1_HUMAN	Q9Y490	TLN1_HUMAN	Talin-1	TRUE	FALSE
2023-08-05-workflow1-1.23512.23512.2	2023-08-05-workflow1-1.raw	KIVEACK	KIVEAC[566]K	2	ATG3	sp|Q9NT62|ATG3_HUMAN	Q9NT62	ATG3_HUMAN	Ubiquitin-like-conjugating enzyme ATG3	TRUE	FALSE
2023-08-05-workflow1-1.23513.23513.2	2023-08-05-workflow1-1.raw	ATNDSVVADKSCEK	ATNDSVVADKSC[566]EK	2	PSMB10	sp|P40306|PSB10_HUMAN	P40306	PSB10_HUMAN	Proteasome subunit beta type-10	TRUE	FALSE
2023-08-05-workflow1-1.23521.23521.5	2023-08-05-workflow1-1.raw	LRHDVMAHVHTFGHCCPK	LRHDVM[147]AHVHTFGHC[566]C[160]PK	5	ADSL	sp|P30566|PUR8_HUMAN	P30566	PUR8_HUMAN	Adenylosuccinate lyase	TRUE	FALSE
2023-08-05-workflow1-1.23524.23524.2	2023-08-05-workflow1-1.raw	TSSDPTCVEKEK	TSSDPTC[566]VEKEK	2	XPO1	sp|O14980|XPO1_HUMAN	O14980	XPO1_HUMAN	Exportin-1	TRUE	FALSE
2023-08-05-workflow1-1.23533.23533.2	2023-08-05-workflow1-1.raw	VGTECGNQK	VGTEC[566]GNQK	2	FLNA	sp|P21333|FLNA_HUMAN	P21333	FLNA_HUMAN	Filamin-A	TRUE	FALSE
2023-08-05-workflow1-1.23538.23538.3	2023-08-05-workflow1-1.raw	KIVEACK	KIVEAC[566]K	3	ATG3	sp|Q9NT62|ATG3_HUMAN	Q9NT62	ATG3_HUMAN	Ubiquitin-like-conjugating enzyme ATG3	TRUE	FALSE
2023-08-05-workflow1-1.23545.23545.3	2023-08-05-workflow1-1.raw	ACVGNAYHK	AC[566]VGNAYHK	3	NUP50	sp|Q9UKX7|NUP50_HUMAN	Q9UKX7	NUP50_HUMAN	Nuclear pore complex protein Nup50	TRUE	FALSE
2023-08-05-workflow1-1.23546.23546.4	2023-08-05-workflow1-1.raw	KGEDEDKGPPCGPVNCNEK	KGEDEDKGPPC[160]GPVNC[566]NEK	4	PSME1	sp|Q06323|PSME1_HUMAN	Q06323	PSME1_HUMAN	Proteasome activator complex subunit 1	TRUE	FALSE
2023-08-05-workflow1-1.23551.23551.3	2023-08-05-workflow1-1.raw	CSGASQKLPR	C[566]SGASQKLPR	3	ISG20L2	sp|Q9H9L3|I20L2_HUMAN	Q9H9L3	I20L2_HUMAN	Interferon-stimulated 20 kDa exonuclease-like 2	TRUE	FALSE
2023-08-05-workflow1-1.23555.23555.3	2023-08-05-workflow1-1.raw	LVTECEQKK	LVTEC[566]EQKK	3	GABPA	sp|Q06546|GABPA_HUMAN	Q06546	GABPA_HUMAN	GA-binding protein alpha chain	TRUE	FALSE
2023-08-05-workflow1-1.23556.23556.4	2023-08-05-workflow1-1.raw	KGEDEDKGPPCGPVNCNEK	KGEDEDKGPPC[160]GPVNC[566]NEK	4	PSME1	sp|Q06323|PSME1_HUMAN	Q06323	PSME1_HUMAN	Proteasome activator complex subunit 1	TRUE	FALSE
2023-08-05-workflow1-1.23561.23561.2	2023-08-05-workflow1-1.raw	QLAQKYNCDK	QLAQKYNC[566]DK	2	UBA52	sp|P62987|RL40_HUMAN	P62987	RL40_HUMAN	Ubiquitin-60S ribosomal protein L40	TRUE	FALSE
2023-08-05-workflow1-1.23562.23562.5	2023-08-05-workflow1-1.raw	LRHDVMAHVHTFGHCCPK	LRHDVM[147]AHVHTFGHC[566]C[160]PK	5	ADSL	sp|P30566|PUR8_HUMAN	P30566	PUR8_HUMAN	Adenylosuccinate lyase	TRUE	FALSE
2023-08-05-workflow1-1.23563.23563.2	2023-08-05-workflow1-1.raw	TPTSGQSVSTCSSK	TPTSGQSVSTC[566]SSK	2	C18orf21	sp|Q32NC0|CR021_HUMAN	Q32NC0	CR021_HUMAN	UPF0711 protein C18orf21	TRUE	FALSE
2023-08-05-workflow1-1.23565.23565.3	2023-08-05-workflow1-1.raw	TTASEPVEQSEATSKDCSR	TTASEPVEQSEATSKDC[566]SR	3	WTAP	sp|Q15007|FL2D_HUMAN	Q15007	FL2D_HUMAN	Pre-mRNA-splicing regulator WTAP	TRUE	FALSE
2023-08-05-workflow1-1.23573.23573.4	2023-08-05-workflow1-1.raw	ECSVEKGTGDSLRESK	EC[566]SVEKGTGDSLRESK	4	SRSF11	sp|Q05519|SRS11_HUMAN	Q05519	SRS11_HUMAN	Serine/arginine-rich splicing factor 11	TRUE	FALSE
2023-08-05-workflow1-1.23574.23574.3	2023-08-05-workflow1-1.raw	ACVGNAYHK	AC[566]VGNAYHK	3	NUP50	sp|Q9UKX7|NUP50_HUMAN	Q9UKX7	NUP50_HUMAN	Nuclear pore complex protein Nup50	TRUE	FALSE
2023-08-05-workflow1-1.23577.23577.2	2023-08-05-workflow1-1.raw	NMMAACDPR	NM[147]M[147]AAC[566]DPR	2	TUBB2A	sp|P07437|TBB5_HUMAN	Q13885	TBB2A_HUMAN	Tubulin beta-2A chain	FALSE	FALSE
2023-08-05-workflow1-1.23583.23583.2	2023-08-05-workflow1-1.raw	VVCDENGSK	VVC[566]DENGSK	2	PABPC4	sp|P11940|PABP1_HUMAN	Q13310	PABP4_HUMAN	Polyadenylate-binding protein 4	FALSE	FALSE
2023-08-05-workflow1-1.23587.23587.4	2023-08-05-workflow1-1.raw	TSSSDTLSEEKNSECDPTPSHR	TSSSDTLSEEKNSEC[566]DPTPSHR	4	FANCD2	sp|Q9BXW9|FACD2_HUMAN	Q9BXW9	FACD2_HUMAN	Fanconi anemia group D2 protein	TRUE	FALSE
2023-08-05-workflow1-1.23590.23590.2	2023-08-05-workflow1-1.raw	ACVGNAYHK	AC[566]VGNAYHK	2	NUP50	sp|Q9UKX7|NUP50_HUMAN	Q9UKX7	NUP50_HUMAN	Nuclear pore complex protein Nup50	TRUE	FALSE
2023-08-05-workflow1-1.23592.23592.4	2023-08-05-workflow1-1.raw	EHVIANSGQFHCQRR	EHVIANSGQFHC[566]QRR	4	NCKAP1L	sp|P55160|NCKPL_HUMAN	P55160	NCKPL_HUMAN	Nck-associated protein 1-like	TRUE	FALSE
2023-08-05-workflow1-1.23594.23594.2	2023-08-05-workflow1-1.raw	APPGGCEER	APPGGC[566]EER	2	EXOSC6	sp|Q5RKV6|EXOS6_HUMAN	Q5RKV6	EXOS6_HUMAN	Exosome complex component MTR3	TRUE	FALSE
2023-08-05-workflow1-1.23595.23595.2	2023-08-05-workflow1-1.raw	QLAQKYNCDK	QLAQKYNC[566]DK	2	UBA52	sp|P62987|RL40_HUMAN	P62987	RL40_HUMAN	Ubiquitin-60S ribosomal protein L40	TRUE	FALSE
2023-08-05-workflow1-1.23600.23600.2	2023-08-05-workflow1-1.raw	EITALAPSTMK	EITALAPSTM[147]K	2	ACTA1	sp|P63261|ACTG_HUMAN	P68133	ACTS_HUMAN	Actin, alpha skeletal muscle	FALSE	FALSE
2023-08-05-workflow1-1.23606.23606.3	2023-08-05-workflow1-1.raw	KLCDSAR	KLC[566]DSAR	3	RNF213	sp|Q63HN8|RN213_HUMAN	Q63HN8	RN213_HUMAN	E3 ubiquitin-protein ligase RNF213	TRUE	FALSE
2023-08-05-workflow1-1.23609.23609.2	2023-08-05-workflow1-1.raw	DGVCGPPPSKK	DGVC[566]GPPPSKK	2	NSUN2	sp|Q08J23|NSUN2_HUMAN	Q08J23	NSUN2_HUMAN	tRNA (cytosine(34)-C(5))-methyltransferase	TRUE	FALSE
2023-08-05-workflow1-1.23616.23616.3	2023-08-05-workflow1-1.raw	DSLTEKECVKEK	DSLTEKEC[566]VKEK	3	DNMT1	sp|P26358|DNMT1_HUMAN	P26358	DNMT1_HUMAN	DNA (cytosine-5)-methyltransferase 1	TRUE	FALSE
2023-08-05-workflow1-1.23618.23618.3	2023-08-05-workflow1-1.raw	ANCDLRR	ANC[566]DLRR	3	TLK2	sp|Q9UKI8|TLK1_HUMAN	Q86UE8	TLK2_HUMAN	Serine/threonine-protein kinase tousled-like 2	FALSE	FALSE
2023-08-05-workflow1-1.23619.23619.3	2023-08-05-workflow1-1.raw	LQAQVECSHSSQQR	LQAQVEC[566]SHSSQQR	3	GOLGA3	sp|Q08378|GOGA3_HUMAN	Q08378	GOGA3_HUMAN	Golgin subfamily A member 3	TRUE	FALSE
2023-08-05-workflow1-1.23620.23620.2	2023-08-05-workflow1-1.raw	SCQVENGR	SC[566]QVENGR	2	MBNL1	sp|Q9NR56|MBNL1_HUMAN	Q9NR56	MBNL1_HUMAN	Muscleblind-like protein 1	FALSE	FALSE
2023-08-05-workflow1-1.23623.23623.3	2023-08-05-workflow1-1.raw	AVVTGKDCPHMK	AVVTGKDC[566]PHMK	3	ELMO1	sp|Q92556|ELMO1_HUMAN	Q92556	ELMO1_HUMAN	Engulfment and cell motility protein 1	TRUE	FALSE
2023-08-05-workflow1-1.23625.23625.3	2023-08-05-workflow1-1.raw	KEECPAVR	KEEC[566]PAVR	3	P4HB	sp|P07237|PDIA1_HUMAN	P07237	PDIA1_HUMAN	Protein disulfide-isomerase	TRUE	FALSE
2023-08-05-workflow1-1.23626.23626.3	2023-08-05-workflow1-1.raw	CSTPEEIKK	C[566]STPEEIKK	3	DSTN	sp|P60981|DEST_HUMAN	P60981	DEST_HUMAN	Destrin	TRUE	FALSE
2023-08-05-workflow1-1.23627.23627.2	2023-08-05-workflow1-1.raw	KLCDSAR	KLC[566]DSAR	2	RNF213	sp|Q63HN8|RN213_HUMAN	Q63HN8	RN213_HUMAN	E3 ubiquitin-protein ligase RNF213	TRUE	FALSE
2023-08-05-workflow1-1.23629.23629.2	2023-08-05-workflow1-1.raw	IQCCQTR	IQC[160]C[566]QTR	2	USP13	sp|Q92995|UBP13_HUMAN	Q92995	UBP13_HUMAN	Ubiquitin carboxyl-terminal hydrolase 13	TRUE	FALSE
2023-08-05-workflow1-1.23630.23630.4	2023-08-05-workflow1-1.raw	EHVIANSGQFHCQRR	EHVIANSGQFHC[566]QRR	4	NCKAP1L	sp|P55160|NCKPL_HUMAN	P55160	NCKPL_HUMAN	Nck-associated protein 1-like	TRUE	FALSE
2023-08-05-workflow1-1.23631.23631.3	2023-08-05-workflow1-1.raw	VVQCHSQGGLR	VVQC[566]HSQGGLR	3	EXD2	sp|Q9NVH0|EXD2_HUMAN	Q9NVH0	EXD2_HUMAN	Exonuclease 3'-5' domain-containing protein 2	TRUE	FALSE
2023-08-05-workflow1-1.23634.23634.3	2023-08-05-workflow1-1.raw	NSKEEEEYKYTSCK	NSKEEEEYKYTSC[566]K	3	FNBP1	sp|Q96RU3|FNBP1_HUMAN	Q96RU3	FNBP1_HUMAN	Formin-binding protein 1	TRUE	FALSE
2023-08-05-workflow1-1.23635.23635.3	2023-08-05-workflow1-1.raw	EIVHIQAGQCGNQIGAK	EIVHIQAGQC[160]GNQIGAK	3	TUBB2A	sp|P07437|TBB5_HUMAN	Q13885	TBB2A_HUMAN	Tubulin beta-2A chain	FALSE	FALSE
2023-08-05-workflow1-1.23636.23636.4	2023-08-05-workflow1-1.raw	NSKEEEEYKYTSCK	NSKEEEEYKYTSC[566]K	4	FNBP1	sp|Q96RU3|FNBP1_HUMAN	Q96RU3	FNBP1_HUMAN	Formin-binding protein 1	TRUE	FALSE
2023-08-05-workflow1-1.23642.23642.3	2023-08-05-workflow1-1.raw	KGEDEDKGPPCGPVNCNEK	KGEDEDKGPPC[160]GPVNC[566]NEK	3	PSME1	sp|Q06323|PSME1_HUMAN	Q06323	PSME1_HUMAN	Proteasome activator complex subunit 1	TRUE	FALSE
2023-08-05-workflow1-1.23644.23644.4	2023-08-05-workflow1-1.raw	YVCEGPSHGGLPGASSEKNKK	YVC[566]EGPSHGGLPGASSEKNKK	4	NFKB1	sp|P19838|NFKB1_HUMAN	P19838	NFKB1_HUMAN	Nuclear factor NF-kappa-B p105 subunit	TRUE	FALSE
2023-08-05-workflow1-1.23645.23645.2	2023-08-05-workflow1-1.raw	VLCAHGGR	VLC[566]AHGGR	2	ZC3HAV1L	sp|Q96H79|ZCCHL_HUMAN	Q96H79	ZCCHL_HUMAN	Zinc finger CCCH-type antiviral protein 1-like	TRUE	FALSE
2023-08-05-workflow1-1.23646.23646.3	2023-08-05-workflow1-1.raw	ERICSEEER	ERIC[566]SEEER	3	CHCHD3	sp|Q9NX63|MIC19_HUMAN	Q9NX63	MIC19_HUMAN	MIC	TRUE	FALSE
2023-08-05-workflow1-1.23657.23657.3	2023-08-05-workflow1-1.raw	YCLHGEAGKEAAEK	YC[566]LHGEAGKEAAEK	3	PDS5A	sp|Q29RF7|PDS5A_HUMAN	Q29RF7	PDS5A_HUMAN	Sister chromatid cohesion protein PDS5 homolog A	TRUE	FALSE
2023-08-05-workflow1-1.23660.23660.3	2023-08-05-workflow1-1.raw	ECSVEKGTGDSLRESK	EC[566]SVEKGTGDSLRESK	3	SRSF11	sp|Q05519|SRS11_HUMAN	Q05519	SRS11_HUMAN	Serine/arginine-rich splicing factor 11	TRUE	FALSE
2023-08-05-workflow1-1.23663.23663.3	2023-08-05-workflow1-1.raw	ADPDCSNGQPQAAPTPGAPQNRK	ADPDC[566]SNGQPQAAPTPGAPQNRK	3	YJU2	sp|Q9BW85|YJU2_HUMAN	Q9BW85	YJU2_HUMAN	YJU2 splicing factor homolog	TRUE	FALSE
2023-08-05-workflow1-1.23666.23666.3	2023-08-05-workflow1-1.raw	TYHYHCGVQDK	TYHYHC[566]GVQDK	3	PHF6	sp|Q8IWS0|PHF6_HUMAN	Q8IWS0	PHF6_HUMAN	PHD finger protein 6	TRUE	FALSE
2023-08-05-workflow1-1.23667.23667.2	2023-08-05-workflow1-1.raw	SCQVENGR	SC[566]QVENGR	2	MBNL1	sp|Q9NR56|MBNL1_HUMAN	Q9NR56	MBNL1_HUMAN	Muscleblind-like protein 1	FALSE	FALSE
2023-08-05-workflow1-1.23669.23669.3	2023-08-05-workflow1-1.raw	KTPCGEGSKTWDR	KTPC[566]GEGSKTWDR	3	RPS20	sp|P60866|RS20_HUMAN	P60866	RS20_HUMAN	40S ribosomal protein S20	TRUE	FALSE
2023-08-05-workflow1-1.23671.23671.2	2023-08-05-workflow1-1.raw	SGVSLAALKK		2	HIST1H1C	sp|P10412|H14_HUMAN	P16403	H12_HUMAN	Histone H1.2	FALSE	FALSE
2023-08-05-workflow1-1.23678.23678.2	2023-08-05-workflow1-1.raw	TGSQGQCTQVR	TGSQGQC[566]TQVR	2	RPS28	sp|P62857|RS28_HUMAN	P62857	RS28_HUMAN	40S ribosomal protein S28	TRUE	FALSE
2023-08-05-workflow1-1.23681.23681.2	2023-08-05-workflow1-1.raw	TGSQGQCTQVR	TGSQGQC[566]TQVR	2	RPS28	sp|P62857|RS28_HUMAN	P62857	RS28_HUMAN	40S ribosomal protein S28	TRUE	FALSE
2023-08-05-workflow1-1.23683.23683.3	2023-08-05-workflow1-1.raw	KPVCGVCR	KPVC[566]GVC[160]R	3	RNF114	sp|Q9Y508|RN114_HUMAN	Q9Y508	RN114_HUMAN	E3 ubiquitin-protein ligase RNF114	TRUE	FALSE
2023-08-05-workflow1-1.23684.23684.4	2023-08-05-workflow1-1.raw	IHEGCEEPATHNALAK	IHEGC[566]EEPATHNALAK	4	CLTC	sp|Q00610|CLH1_HUMAN	Q00610	CLH1_HUMAN	Clathrin heavy chain 1	TRUE	FALSE
2023-08-05-workflow1-1.23687.23687.2	2023-08-05-workflow1-1.raw	ISSNCPK	ISSNC[566]PK	2	ARAF	sp|P10398|ARAF_HUMAN	P10398	ARAF_HUMAN	Serine/threonine-protein kinase A-Raf	TRUE	FALSE
2023-08-05-workflow1-1.23692.23692.4	2023-08-05-workflow1-1.raw	AVVTGKDCPHMK	AVVTGKDC[566]PHMK	4	ELMO1	sp|Q92556|ELMO1_HUMAN	Q92556	ELMO1_HUMAN	Engulfment and cell motility protein 1	TRUE	FALSE
2023-08-05-workflow1-1.23694.23694.2	2023-08-05-workflow1-1.raw	DKMCSMVK	DKMC[566]SM[147]VK	2	RPS3A	sp|P61247|RS3A_HUMAN	P61247	RS3A_HUMAN	40S ribosomal protein S3a	TRUE	FALSE
2023-08-05-workflow1-1.23695.23695.4	2023-08-05-workflow1-1.raw	VSPPAPGSAPETPEDKSKPCGSPR	VSPPAPGSAPETPEDKSKPC[566]GSPR	4	MYO9B	sp|Q13459|MYO9B_HUMAN	Q13459	MYO9B_HUMAN	Unconventional myosin-IXb	TRUE	FALSE
2023-08-05-workflow1-1.23696.23696.4	2023-08-05-workflow1-1.raw	VLQNMEQCQKKPENSAESNTEETK	VLQNMEQC[566]QKKPENSAESNTEETK	4	SAAL1	sp|Q96ER3|SAAL1_HUMAN	Q96ER3	SAAL1_HUMAN	Protein SAAL1	TRUE	FALSE
2023-08-05-workflow1-1.23697.23697.4	2023-08-05-workflow1-1.raw	SQGQHWYSSSDKNCK	SQGQHWYSSSDKNC[566]K	4	CASP10	sp|Q92851|CASPA_HUMAN	Q92851	CASPA_HUMAN	Caspase-10	TRUE	FALSE
2023-08-05-workflow1-1.23698.23698.3	2023-08-05-workflow1-1.raw	VFCSHCGNK	VFC[160]SHC[566]GNK	3	NOB1	sp|Q9ULX3|NOB1_HUMAN	Q9ULX3	NOB1_HUMAN	RNA-binding protein NOB1	TRUE	FALSE
2023-08-05-workflow1-1.23699.23699.4	2023-08-05-workflow1-1.raw	KEEAGAGEQHQDCEPAAAAVR	KEEAGAGEQHQDC[566]EPAAAAVR	4	UBN1	sp|Q9NPG3|UBN1_HUMAN	Q9NPG3	UBN1_HUMAN	Ubinuclein-1	TRUE	FALSE
2023-08-05-workflow1-1.23701.23701.3	2023-08-05-workflow1-1.raw	MCSIPPKNEK	MC[566]SIPPKNEK	3	CARHSP1	sp|Q9Y2V2|CHSP1_HUMAN	Q9Y2V2	CHSP1_HUMAN	Calcium-regulated heat-stable protein 1	TRUE	FALSE
2023-08-05-workflow1-1.23707.23707.3	2023-08-05-workflow1-1.raw	IHEGCEEPATHNALAK	IHEGC[566]EEPATHNALAK	3	CLTC	sp|Q00610|CLH1_HUMAN	Q00610	CLH1_HUMAN	Clathrin heavy chain 1	TRUE	FALSE
2023-08-05-workflow1-1.23720.23720.3	2023-08-05-workflow1-1.raw	EHVIANSGQFHCQRR	EHVIANSGQFHC[566]QRR	3	NCKAP1L	sp|P55160|NCKPL_HUMAN	P55160	NCKPL_HUMAN	Nck-associated protein 1-like	TRUE	FALSE
2023-08-05-workflow1-1.23746.23746.2	2023-08-05-workflow1-1.raw	CVAQASK	C[566]VAQASK	2	PSMD11	sp|O00231|PSD11_HUMAN	O00231	PSD11_HUMAN	26S proteasome non-ATPase regulatory subunit 11	TRUE	FALSE
2023-08-05-workflow1-1.23750.23750.3	2023-08-05-workflow1-1.raw	GSCSTEVEKETQEK	GSC[566]STEVEKETQEK	3	ATP6V1G1	sp|O75348|VATG1_HUMAN	O75348	VATG1_HUMAN	V-type proton ATPase subunit G 1	TRUE	FALSE
2023-08-05-workflow1-1.23751.23751.4	2023-08-05-workflow1-1.raw	KTPCGEGSKTWDR	KTPC[566]GEGSKTWDR	4	RPS20	sp|P60866|RS20_HUMAN	P60866	RS20_HUMAN	40S ribosomal protein S20	TRUE	FALSE
2023-08-05-workflow1-1.23754.23754.3	2023-08-05-workflow1-1.raw	CIHVYKK	C[566]IHVYKK	3	MRPL14	sp|Q6P1L8|RM14_HUMAN	Q6P1L8	RM14_HUMAN	39S ribosomal protein L14, mitochondrial	TRUE	FALSE
2023-08-05-workflow1-1.23756.23756.3	2023-08-05-workflow1-1.raw	NKGNECFQK	NKGNEC[566]FQK	3	STIP1	sp|P31948|STIP1_HUMAN	P31948	STIP1_HUMAN	Stress-induced-phosphoprotein 1	TRUE	FALSE
2023-08-05-workflow1-1.23757.23757.3	2023-08-05-workflow1-1.raw	QMKLCVQNSHQEAR	QM[147]KLC[160]VQNSHQEAR	3	CSTF2T	sp|Q9H0L4|CSTFT_HUMAN	Q9H0L4	CSTFT_HUMAN	Cleavage stimulation factor subunit 2 tau variant	TRUE	FALSE
2023-08-05-workflow1-1.23758.23758.2	2023-08-05-workflow1-1.raw	FTQCQNGK	FTQC[566]QNGK	2	SMC2	sp|O95347|SMC2_HUMAN	O95347	SMC2_HUMAN	Structural maintenance of chromosomes protein 2	TRUE	FALSE
2023-08-05-workflow1-1.23759.23759.4	2023-08-05-workflow1-1.raw	LGKHDVTCTVSGGGR	LGKHDVTC[566]TVSGGGR	4	MRPS9	sp|P82933|RT09_HUMAN	P82933	RT09_HUMAN	28S ribosomal protein S9, mitochondrial	TRUE	FALSE
2023-08-05-workflow1-1.23766.23766.2	2023-08-05-workflow1-1.raw	SNLQNCSK	SNLQNC[566]SK	2	POLD3	sp|Q15054|DPOD3_HUMAN	Q15054	DPOD3_HUMAN	DNA polymerase delta subunit 3	TRUE	FALSE
2023-08-05-workflow1-1.23767.23767.2	2023-08-05-workflow1-1.raw	CVAQASK	C[566]VAQASK	2	PSMD11	sp|O00231|PSD11_HUMAN	O00231	PSD11_HUMAN	26S proteasome non-ATPase regulatory subunit 11	TRUE	FALSE
2023-08-05-workflow1-1.23770.23770.2	2023-08-05-workflow1-1.raw	CSTPEEIKK	C[566]STPEEIKK	2	DSTN	sp|P60981|DEST_HUMAN	P60981	DEST_HUMAN	Destrin	TRUE	FALSE
2023-08-05-workflow1-1.23775.23775.2	2023-08-05-workflow1-1.raw	NKGNECFQK	NKGNEC[566]FQK	2	STIP1	sp|P31948|STIP1_HUMAN	P31948	STIP1_HUMAN	Stress-induced-phosphoprotein 1	TRUE	FALSE
2023-08-05-workflow1-1.23776.23776.3	2023-08-05-workflow1-1.raw	GADQKPTSADCAVR	GADQKPTSADC[566]AVR	3	SUGP2	sp|Q8IX01|SUGP2_HUMAN	Q8IX01	SUGP2_HUMAN	SURP and G-patch domain-containing protein 2	TRUE	FALSE
2023-08-05-workflow1-1.23787.23787.3	2023-08-05-workflow1-1.raw	CHQPLAR	C[566]HQPLAR	3	ZYX	sp|Q15942|ZYX_HUMAN	Q15942	ZYX_HUMAN	Zyxin	TRUE	FALSE
2023-08-05-workflow1-1.23789.23789.4	2023-08-05-workflow1-1.raw	GLHCPPPPGGPGAGKR	GLHC[566]PPPPGGPGAGKR	4	RXRB	sp|P28702|RXRB_HUMAN	P28702	RXRB_HUMAN	Retinoic acid receptor RXR-beta	TRUE	FALSE
2023-08-05-workflow1-1.23791.23791.3	2023-08-05-workflow1-1.raw	SVAEQHTPVCSR	SVAEQHTPVC[566]SR	3	KMT2D	sp|O14686|KMT2D_HUMAN	O14686	KMT2D_HUMAN	Histone-lysine N-methyltransferase 2D	TRUE	FALSE
2023-08-05-workflow1-1.23793.23793.2	2023-08-05-workflow1-1.raw	HTSALCNSCR	HTSALC[566]NSC[160]R	2	TLN1	sp|Q9Y490|TLN1_HUMAN	Q9Y490	TLN1_HUMAN	Talin-1	TRUE	FALSE
2023-08-05-workflow1-1.23797.23797.2	2023-08-05-workflow1-1.raw	HGESAWNLENR		2	PGAM1	sp|P18669|PGAM1_HUMAN	P18669	PGAM1_HUMAN	Phosphoglycerate mutase 1	TRUE	FALSE
2023-08-05-workflow1-1.23798.23798.2	2023-08-05-workflow1-1.raw	NKGNECFQK	NKGNEC[566]FQK	2	STIP1	sp|P31948|STIP1_HUMAN	P31948	STIP1_HUMAN	Stress-induced-phosphoprotein 1	TRUE	FALSE
2023-08-05-workflow1-1.23802.23802.2	2023-08-05-workflow1-1.raw	TDPPDGQQDSECNR	TDPPDGQQDSEC[566]NR	2	TXLNG	sp|Q9NUQ3|TXLNG_HUMAN	Q9NUQ3	TXLNG_HUMAN	Gamma-taxilin	TRUE	FALSE
2023-08-05-workflow1-1.23805.23805.3	2023-08-05-workflow1-1.raw	HGGICDCQTSR	HGGIC[160]DC[566]QTSR	3	PMPCA	sp|Q10713|MPPA_HUMAN	Q10713	MPPA_HUMAN	Mitochondrial-processing peptidase subunit alpha	TRUE	FALSE
2023-08-05-workflow1-1.23816.23816.2	2023-08-05-workflow1-1.raw	CDPDAAR	C[566]DPDAAR	2	PPA1	sp|Q15181|IPYR_HUMAN	Q15181	IPYR_HUMAN	Inorganic pyrophosphatase	TRUE	FALSE
2023-08-05-workflow1-1.23820.23820.3	2023-08-05-workflow1-1.raw	MHCCDEVQPK	MHC[160]C[566]DEVQPK	3	MCM6	sp|Q14566|MCM6_HUMAN	Q14566	MCM6_HUMAN	DNA replication licensing factor MCM6	TRUE	FALSE
2023-08-05-workflow1-1.23825.23825.2	2023-08-05-workflow1-1.raw	NFRNPLAK		2	ENO1	sp|P06733|ENOA_HUMAN	P06733	ENOA_HUMAN	Alpha-enolase	TRUE	FALSE
2023-08-05-workflow1-1.23826.23826.2	2023-08-05-workflow1-1.raw	AHSSMVGVNLPQK		2	PGK1	sp|P00558|PGK1_HUMAN	P00558	PGK1_HUMAN	Phosphoglycerate kinase 1	TRUE	FALSE
2023-08-05-workflow1-1.23831.23831.3	2023-08-05-workflow1-1.raw	TSSSSCSAHSSFSSTGQPR	TSSSSC[566]SAHSSFSSTGQPR	3	ARHGEF6	sp|Q15052|ARHG6_HUMAN	Q15052	ARHG6_HUMAN	Rho guanine nucleotide exchange factor 6	TRUE	FALSE
2023-08-05-workflow1-1.23833.23833.2	2023-08-05-workflow1-1.raw	GVQVETISPGDGR		2	FKBP1A	sp|P62942|FKB1A_HUMAN	P62942	FKB1A_HUMAN	Peptidyl-prolyl cis-trans isomerase FKBP1A	TRUE	FALSE
2023-08-05-workflow1-1.23835.23835.2	2023-08-05-workflow1-1.raw	NQCKDLPK	NQC[566]KDLPK	2	MED17	sp|Q9NVC6|MED17_HUMAN	Q9NVC6	MED17_HUMAN	Mediator of RNA polymerase II transcription subunit 17	TRUE	FALSE
2023-08-05-workflow1-1.23836.23836.3	2023-08-05-workflow1-1.raw	CLGTHQETR	C[566]LGTHQETR	3	ZNHIT1	sp|O43257|ZNHI1_HUMAN	O43257	ZNHI1_HUMAN	Zinc finger HIT domain-containing protein 1	TRUE	FALSE
2023-08-05-workflow1-1.23843.23843.2	2023-08-05-workflow1-1.raw	GNVETCAK	GNVETC[566]AK	2	IGF2BP3	sp|O00425|IF2B3_HUMAN	O00425	IF2B3_HUMAN	Insulin-like growth factor 2 mRNA-binding protein 3	TRUE	FALSE
2023-08-05-workflow1-1.23844.23844.3	2023-08-05-workflow1-1.raw	SQGQHWYSSSDKNCK	SQGQHWYSSSDKNC[566]K	3	CASP10	sp|Q92851|CASPA_HUMAN	Q92851	CASPA_HUMAN	Caspase-10	TRUE	FALSE
2023-08-05-workflow1-1.23846.23846.4	2023-08-05-workflow1-1.raw	SHNASLHPTPEQCEAVSK	SHNASLHPTPEQC[566]EAVSK	4	RNF213	sp|Q63HN8|RN213_HUMAN	Q63HN8	RN213_HUMAN	E3 ubiquitin-protein ligase RNF213	TRUE	FALSE
2023-08-05-workflow1-1.23848.23848.2	2023-08-05-workflow1-1.raw	SQDIYLR		2	RPL18	sp|Q07020|RL18_HUMAN	Q07020	RL18_HUMAN	60S ribosomal protein L18	TRUE	FALSE
2023-08-05-workflow1-1.23849.23849.3	2023-08-05-workflow1-1.raw	NLACEESKR	NLAC[566]EESKR	3	SMC2	sp|O95347|SMC2_HUMAN	O95347	SMC2_HUMAN	Structural maintenance of chromosomes protein 2	TRUE	FALSE
2023-08-05-workflow1-1.23851.23851.3	2023-08-05-workflow1-1.raw	CEDLEKQNR	C[566]EDLEKQNR	3	TPR	sp|P12270|TPR_HUMAN	P12270	TPR_HUMAN	Nucleoprotein TPR	TRUE	FALSE
2023-08-05-workflow1-1.23854.23854.2	2023-08-05-workflow1-1.raw	FAAATGATPIAGR		2	RPSA	sp|P08865|RSSA_HUMAN	P08865	RSSA_HUMAN	40S ribosomal protein SA	TRUE	FALSE
2023-08-05-workflow1-1.23855.23855.3	2023-08-05-workflow1-1.raw	MHCCDEVQPK	MHC[160]C[566]DEVQPK	3	MCM6	sp|Q14566|MCM6_HUMAN	Q14566	MCM6_HUMAN	DNA replication licensing factor MCM6	TRUE	FALSE
2023-08-05-workflow1-1.23856.23856.2	2023-08-05-workflow1-1.raw	CDPDAAR	C[566]DPDAAR	2	PPA1	sp|Q15181|IPYR_HUMAN	Q15181	IPYR_HUMAN	Inorganic pyrophosphatase	TRUE	FALSE
2023-08-05-workflow1-1.23859.23859.2	2023-08-05-workflow1-1.raw	CAAPRPPSSSPEQR	C[566]AAPRPPSSSPEQR	2	PPP6R3	sp|Q5H9R7|PP6R3_HUMAN	Q5H9R7	PP6R3_HUMAN	Serine/threonine-protein phosphatase 6 regulatory subunit 3	TRUE	FALSE
2023-08-05-workflow1-1.23864.23864.3	2023-08-05-workflow1-1.raw	KLDPGSEETQTLVR		3	EEF1G	sp|P26641|EF1G_HUMAN	P26641	EF1G_HUMAN	Elongation factor 1-gamma	TRUE	FALSE
2023-08-05-workflow1-1.23868.23868.3	2023-08-05-workflow1-1.raw	VLQNMEQCQKKPENSAESNTEETK	VLQNMEQC[566]QKKPENSAESNTEETK	3	SAAL1	sp|Q96ER3|SAAL1_HUMAN	Q96ER3	SAAL1_HUMAN	Protein SAAL1	TRUE	FALSE
2023-08-05-workflow1-1.23869.23869.3	2023-08-05-workflow1-1.raw	KSYESSEDCSEAAGSPAR	KSYESSEDC[566]SEAAGSPAR	3	ALKBH5	sp|Q6P6C2|ALKB5_HUMAN	Q6P6C2	ALKB5_HUMAN	RNA demethylase ALKBH5	TRUE	FALSE
2023-08-05-workflow1-1.23873.23873.3	2023-08-05-workflow1-1.raw	TYHYHCALHDK	TYHYHC[566]ALHDK	3	PHF6	sp|Q8IWS0|PHF6_HUMAN	Q8IWS0	PHF6_HUMAN	PHD finger protein 6	TRUE	FALSE
2023-08-05-workflow1-1.23880.23880.2	2023-08-05-workflow1-1.raw	TSPLVSGHCK		2	PARP6	sp|Q2NL67|PARP6_HUMAN	Q2NL67	PARP6_HUMAN	Poly [ADP-ribose] polymerase 6	TRUE	FALSE
2023-08-05-workflow1-1.23882.23882.2	2023-08-05-workflow1-1.raw	VGCGSPR	VGC[566]GSPR	2	MTHFD1L	sp|Q6UB35|C1TM_HUMAN	Q6UB35	C1TM_HUMAN	Monofunctional C1-tetrahydrofolate synthase, mitochondrial	TRUE	FALSE
2023-08-05-workflow1-1.23885.23885.3	2023-08-05-workflow1-1.raw	TLHPAVHAGILAR		3	ATIC	sp|P31939|PUR9_HUMAN	P31939	PUR9_HUMAN	Bifunctional purine biosynthesis protein PURH	TRUE	FALSE
2023-08-05-workflow1-1.23886.23886.2	2023-08-05-workflow1-1.raw	QSCATVQR	QSC[566]ATVQR	2	DFFA	sp|O00273|DFFA_HUMAN	O00273	DFFA_HUMAN	DNA fragmentation factor subunit alpha	TRUE	FALSE
2023-08-05-workflow1-1.23887.23887.3	2023-08-05-workflow1-1.raw	CLDDHKYK	C[566]LDDHKYK	3	PSMD1	sp|Q99460|PSMD1_HUMAN	Q99460	PSMD1_HUMAN	26S proteasome non-ATPase regulatory subunit 1	TRUE	FALSE
2023-08-05-workflow1-1.23896.23896.2	2023-08-05-workflow1-1.raw	GSCSTEVEK	GSC[566]STEVEK	2	ATP6V1G1	sp|O75348|VATG1_HUMAN	O75348	VATG1_HUMAN	V-type proton ATPase subunit G 1	TRUE	FALSE
2023-08-05-workflow1-1.23897.23897.2	2023-08-05-workflow1-1.raw	GSCSTEVEKETQEK	GSC[566]STEVEKETQEK	2	ATP6V1G1	sp|O75348|VATG1_HUMAN	O75348	VATG1_HUMAN	V-type proton ATPase subunit G 1	TRUE	FALSE
2023-08-05-workflow1-1.23903.23903.3	2023-08-05-workflow1-1.raw	LPPSGSKPVAASTCSGK	LPPSGSKPVAASTC[566]SGK	3	PRC1	sp|O43663|PRC1_HUMAN	O43663	PRC1_HUMAN	Protein regulator of cytokinesis 1	TRUE	FALSE
2023-08-05-workflow1-1.23904.23904.2	2023-08-05-workflow1-1.raw	QVTSAEECK	QVTSAEEC[566]K	2	TNPO3	sp|Q9Y5L0|TNPO3_HUMAN	Q9Y5L0	TNPO3_HUMAN	Transportin-3	TRUE	FALSE
2023-08-05-workflow1-1.23908.23908.3	2023-08-05-workflow1-1.raw	ACFHCETCK	AC[160]FHC[160]ETC[566]K	3	LASP1	sp|Q14847|LASP1_HUMAN	Q14847	LASP1_HUMAN	LIM and SH3 domain protein 1	TRUE	FALSE
2023-08-05-workflow1-1.23920.23920.2	2023-08-05-workflow1-1.raw	GCVVGTKK	GC[566]VVGTKK	2	RPL3	sp|P39023|RL3_HUMAN	P39023	RL3_HUMAN	60S ribosomal protein L3	TRUE	FALSE
2023-08-05-workflow1-1.23923.23923.3	2023-08-05-workflow1-1.raw	CGSLGNIHHKPGGGQVEVK	C[566]GSLGNIHHKPGGGQVEVK	3	MAPT	sp|P10636|TAU_HUMAN	P10636	TAU_HUMAN	Microtubule-associated protein tau	TRUE	FALSE
2023-08-05-workflow1-1.23925.23925.2	2023-08-05-workflow1-1.raw	SECDSSPEPK	SEC[566]DSSPEPK	2	SRRM2	sp|Q9UQ35|SRRM2_HUMAN	Q9UQ35	SRRM2_HUMAN	Serine/arginine repetitive matrix protein 2	TRUE	FALSE
2023-08-05-workflow1-1.23928.23928.3	2023-08-05-workflow1-1.raw	CNHPSLAEGNK	C[566]NHPSLAEGNK	3	NOP14	sp|P78316|NOP14_HUMAN	P78316	NOP14_HUMAN	Nucleolar protein 14	TRUE	FALSE
2023-08-05-workflow1-1.23929.23929.3	2023-08-05-workflow1-1.raw	LYRPGSVAYVSR		3	ACLY	sp|P53396|ACLY_HUMAN	P53396	ACLY_HUMAN	ATP-citrate synthase	TRUE	FALSE
2023-08-05-workflow1-1.23941.23941.2	2023-08-05-workflow1-1.raw	GSCSTEVEKETQEK	GSC[566]STEVEKETQEK	2	ATP6V1G1	sp|O75348|VATG1_HUMAN	O75348	VATG1_HUMAN	V-type proton ATPase subunit G 1	TRUE	FALSE
2023-08-05-workflow1-1.23948.23948.2	2023-08-05-workflow1-1.raw	QVGEGCR	QVGEGC[566]R	2	2024-09-06	sp|Q14141|SEPT6_HUMAN	Q14141	SEPT6_HUMAN	Septin-6	TRUE	FALSE
2023-08-05-workflow1-1.23951.23951.3	2023-08-05-workflow1-1.raw	LCVQNSHQEAR	LC[566]VQNSHQEAR	3	CSTF2T	sp|Q9H0L4|CSTFT_HUMAN	Q9H0L4	CSTFT_HUMAN	Cleavage stimulation factor subunit 2 tau variant	TRUE	FALSE
2023-08-05-workflow1-1.23955.23955.3	2023-08-05-workflow1-1.raw	CGSLGNIHHKPGGGQVEVK	C[566]GSLGNIHHKPGGGQVEVK	3	MAPT	sp|P10636|TAU_HUMAN	P10636	TAU_HUMAN	Microtubule-associated protein tau	TRUE	FALSE
2023-08-05-workflow1-1.23956.23956.2	2023-08-05-workflow1-1.raw	TQHEAAVK		2	CEP131	sp|Q9UPN4|CP131_HUMAN	Q9UPN4	CP131_HUMAN	Centrosomal protein of 131 kDa	TRUE	FALSE
2023-08-05-workflow1-1.23957.23957.3	2023-08-05-workflow1-1.raw	CDHHIADLRK	C[566]DHHIADLRK	3	GAS7	sp|O60861|GAS7_HUMAN	O60861	GAS7_HUMAN	Growth arrest-specific protein 7	TRUE	FALSE
2023-08-05-workflow1-1.23961.23961.3	2023-08-05-workflow1-1.raw	LHYANCK	LHYANC[566]K	3	POLR1A	sp|O95602|RPA1_HUMAN	O95602	RPA1_HUMAN	DNA-directed RNA polymerase I subunit RPA1	TRUE	FALSE
2023-08-05-workflow1-1.23962.23962.3	2023-08-05-workflow1-1.raw	KTKPYIQVDIGGGQTK		3	HSPA5	contaminant_GR78_MESAU	P11021	BIP_HUMAN	Endoplasmic reticulum chaperone BiP	FALSE	FALSE
2023-08-05-workflow1-1.23963.23963.2	2023-08-05-workflow1-1.raw	QVGEGCR	QVGEGC[566]R	2	2024-09-06	sp|Q14141|SEPT6_HUMAN	Q14141	SEPT6_HUMAN	Septin-6	TRUE	FALSE
2023-08-05-workflow1-1.23972.23972.3	2023-08-05-workflow1-1.raw	IKGEHPGLSIGDVAK		3	HMGB1	sp|P09429|HMGB1_HUMAN	P09429	HMGB1_HUMAN	High mobility group protein B1	TRUE	FALSE
2023-08-05-workflow1-1.23973.23973.3	2023-08-05-workflow1-1.raw	HPAKPDPSGECNPDLR	HPAKPDPSGEC[566]NPDLR	3	RBBP7	sp|Q16576|RBBP7_HUMAN	Q16576	RBBP7_HUMAN	Histone-binding protein RBBP7	TRUE	FALSE
2023-08-05-workflow1-1.23976.23976.3	2023-08-05-workflow1-1.raw	TYHYHCALHDK	TYHYHC[566]ALHDK	3	PHF6	sp|Q8IWS0|PHF6_HUMAN	Q8IWS0	PHF6_HUMAN	PHD finger protein 6	TRUE	FALSE
2023-08-05-workflow1-1.23978.23978.2	2023-08-05-workflow1-1.raw	IHEGCEEPATHNALAK	IHEGC[566]EEPATHNALAK	2	CLTC	sp|Q00610|CLH1_HUMAN	Q00610	CLH1_HUMAN	Clathrin heavy chain 1	TRUE	FALSE
2023-08-05-workflow1-1.23981.23981.2	2023-08-05-workflow1-1.raw	GVDQTCTR	GVDQTC[566]TR	2	DOCK10	sp|Q96BY6|DOC10_HUMAN	Q96BY6	DOC10_HUMAN	Dedicator of cytokinesis protein 10	TRUE	FALSE
2023-08-05-workflow1-1.23982.23982.2	2023-08-05-workflow1-1.raw	MHCCDEVQPK	MHC[160]C[566]DEVQPK	2	MCM6	sp|Q14566|MCM6_HUMAN	Q14566	MCM6_HUMAN	DNA replication licensing factor MCM6	TRUE	FALSE
2023-08-05-workflow1-1.23999.23999.3	2023-08-05-workflow1-1.raw	LHQNICR	LHQNIC[566]R	3	FARSB	sp|Q9NSD9|SYFB_HUMAN	Q9NSD9	SYFB_HUMAN	Phenylalanine--tRNA ligase beta subunit	TRUE	FALSE
2023-08-05-workflow1-1.24000.24000.4	2023-08-05-workflow1-1.raw	VLQNMEQCQKKPENSAESNTEETK	VLQNMEQC[566]QKKPENSAESNTEETK	4	SAAL1	sp|Q96ER3|SAAL1_HUMAN	Q96ER3	SAAL1_HUMAN	Protein SAAL1	TRUE	FALSE
2023-08-05-workflow1-1.24003.24003.2	2023-08-05-workflow1-1.raw	IIYGGSVTGATCK	IIYGGSVTGATC[160]K	2	TPI1	sp|P60174|TPIS_HUMAN	P60174	TPIS_HUMAN	Triosephosphate isomerase	TRUE	FALSE
2023-08-05-workflow1-1.24004.24004.2	2023-08-05-workflow1-1.raw	YTCSEAQK	YTC[566]SEAQK	2	TDP1	sp|Q9NUW8|TYDP1_HUMAN	Q9NUW8	TYDP1_HUMAN	Tyrosyl-DNA phosphodiesterase 1	TRUE	FALSE
2023-08-05-workflow1-1.24005.24005.3	2023-08-05-workflow1-1.raw	SVSGTDVQEECREK	SVSGTDVQEEC[566]REK	3	NASP	sp|P49321|NASP_HUMAN	P49321	NASP_HUMAN	Nuclear autoantigenic sperm protein	TRUE	FALSE
2023-08-05-workflow1-1.24007.24007.3	2023-08-05-workflow1-1.raw	KLLGSCCSHK	KLLGSC[160]C[566]SHK	3	HIRIP3	sp|Q9BW71|HIRP3_HUMAN	Q9BW71	HIRP3_HUMAN	HIRA-interacting protein 3	TRUE	FALSE
2023-08-05-workflow1-1.24009.24009.3	2023-08-05-workflow1-1.raw	SRECDITK	SREC[566]DITK	3	PPIG	sp|Q13427|PPIG_HUMAN	Q13427	PPIG_HUMAN	Peptidyl-prolyl cis-trans isomerase G	TRUE	FALSE
2023-08-05-workflow1-1.24011.24011.3	2023-08-05-workflow1-1.raw	LCTSYSHSSTR	LC[566]TSYSHSSTR	3	GOSR1	sp|O95249|GOSR1_HUMAN	O95249	GOSR1_HUMAN	Golgi SNAP receptor complex member 1	TRUE	FALSE
2023-08-05-workflow1-1.24012.24012.3	2023-08-05-workflow1-1.raw	TLHPAVHAGILAR		3	ATIC	sp|P31939|PUR9_HUMAN	P31939	PUR9_HUMAN	Bifunctional purine biosynthesis protein PURH	TRUE	FALSE
2023-08-05-workflow1-1.24024.24024.4	2023-08-05-workflow1-1.raw	NTHCSSLPHYQK	NTHC[566]SSLPHYQK	4	MATR3	sp|P43243|MATR3_HUMAN	P43243	MATR3_HUMAN	Matrin-3	TRUE	FALSE
2023-08-05-workflow1-1.24025.24025.2	2023-08-05-workflow1-1.raw	NCAQGEGSMAK	NC[566]AQGEGSMAK	2	UBE2O	sp|Q9C0C9|UBE2O_HUMAN	Q9C0C9	UBE2O_HUMAN	(E3-independent) E2 ubiquitin-conjugating enzyme	TRUE	FALSE
2023-08-05-workflow1-1.24033.24033.2	2023-08-05-workflow1-1.raw	GYPHWPAR		2	HDGF	sp|O75475|PSIP1_HUMAN	P51858	HDGF_HUMAN	Hepatoma-derived growth factor	FALSE	FALSE
2023-08-05-workflow1-1.24038.24038.3	2023-08-05-workflow1-1.raw	KMASVNGSSQNCVSGQER	KMASVNGSSQNC[566]VSGQER	3	XPO6	sp|Q96QU8|XPO6_HUMAN	Q96QU8	XPO6_HUMAN	Exportin-6	TRUE	FALSE
2023-08-05-workflow1-1.24060.24060.3	2023-08-05-workflow1-1.raw	GTCADRDNLTR	GTC[566]ADRDNLTR	3	CASP6	sp|P55212|CASP6_HUMAN	P55212	CASP6_HUMAN	Caspase-6	TRUE	FALSE
2023-08-05-workflow1-1.24062.24062.3	2023-08-05-workflow1-1.raw	GTCADRDNLTR	GTC[566]ADRDNLTR	3	CASP6	sp|P55212|CASP6_HUMAN	P55212	CASP6_HUMAN	Caspase-6	TRUE	FALSE
2023-08-05-workflow1-1.24064.24064.3	2023-08-05-workflow1-1.raw	SEICTEEPQKQK	SEIC[566]TEEPQKQK	3	BOD1L1	sp|Q8NFC6|BD1L1_HUMAN	Q8NFC6	BD1L1_HUMAN	Biorientation of chromosomes in cell division protein 1-like 1	TRUE	FALSE
2023-08-05-workflow1-1.24071.24071.3	2023-08-05-workflow1-1.raw	LCTSYSHSSTR	LC[566]TSYSHSSTR	3	GOSR1	sp|O95249|GOSR1_HUMAN	O95249	GOSR1_HUMAN	Golgi SNAP receptor complex member 1	TRUE	FALSE
2023-08-05-workflow1-1.24073.24073.3	2023-08-05-workflow1-1.raw	KMASVNGSSQNCVSGQER	KMASVNGSSQNC[566]VSGQER	3	XPO6	sp|Q96QU8|XPO6_HUMAN	Q96QU8	XPO6_HUMAN	Exportin-6	TRUE	FALSE
2023-08-05-workflow1-1.24077.24077.2	2023-08-05-workflow1-1.raw	TGSQGQCTQVR	TGSQGQC[566]TQVR	2	RPS28	sp|P62857|RS28_HUMAN	P62857	RS28_HUMAN	40S ribosomal protein S28	TRUE	FALSE
2023-08-05-workflow1-1.24085.24085.3	2023-08-05-workflow1-1.raw	EACTCPYCKDSEGR	EAC[566]TC[160]PYC[160]KDSEGR	3	SP1	sp|P08047|SP1_HUMAN	P08047	SP1_HUMAN	Transcription factor Sp1	TRUE	FALSE
2023-08-05-workflow1-1.24086.24086.2	2023-08-05-workflow1-1.raw	ECSDVQPK	EC[566]SDVQPK	2	NDUFA2	sp|O43678|NDUA2_HUMAN	O43678	NDUA2_HUMAN	NADH dehydrogenase [ubiquinone] 1 alpha subcomplex subunit 2	TRUE	FALSE
2023-08-05-workflow1-1.24090.24090.3	2023-08-05-workflow1-1.raw	QDNCVHDLQAHNK	QDNC[566]VHDLQAHNK	3	TBL1XR1	sp|Q9BZK7|TBL1R_HUMAN	Q9BZK7	TBL1R_HUMAN	F-box-like/WD repeat-containing protein TBL1XR1	TRUE	FALSE
2023-08-05-workflow1-1.24106.24106.3	2023-08-05-workflow1-1.raw	RCATTPMAVHR	RC[566]ATTPMAVHR	3	UBR5	sp|O95071|UBR5_HUMAN	O95071	UBR5_HUMAN	E3 ubiquitin-protein ligase UBR5	TRUE	FALSE
2023-08-05-workflow1-1.24108.24108.2	2023-08-05-workflow1-1.raw	KNGFVVLK		2	EIF5A	sp|P63241|IF5A1_HUMAN	P63241	IF5A1_HUMAN	Eukaryotic translation initiation factor 5A-1	FALSE	FALSE
2023-08-05-workflow1-1.24117.24117.3	2023-08-05-workflow1-1.raw	VKPNCNLR	VKPNC[566]NLR	3	VPS13C	sp|Q709C8|VP13C_HUMAN	Q709C8	VP13C_HUMAN	Vacuolar protein sorting-associated protein 13C	TRUE	FALSE
2023-08-05-workflow1-1.24118.24118.3	2023-08-05-workflow1-1.raw	SEICTEEPQKQK	SEIC[566]TEEPQKQK	3	BOD1L1	sp|Q8NFC6|BD1L1_HUMAN	Q8NFC6	BD1L1_HUMAN	Biorientation of chromosomes in cell division protein 1-like 1	TRUE	FALSE
2023-08-05-workflow1-1.24120.24120.3	2023-08-05-workflow1-1.raw	KCSESIPK	KC[566]SESIPK	3	PARP1	sp|P09874|PARP1_HUMAN	P09874	PARP1_HUMAN	Poly [ADP-ribose] polymerase 1	TRUE	FALSE
2023-08-05-workflow1-1.24124.24124.3	2023-08-05-workflow1-1.raw	SKDGVCVR	SKDGVC[566]VR	3	NPEPPS	sp|P55786|PSA_HUMAN	P55786	PSA_HUMAN	Puromycin-sensitive aminopeptidase	TRUE	FALSE
2023-08-05-workflow1-1.24125.24125.2	2023-08-05-workflow1-1.raw	ATNVCTR	ATNVC[566]TR	2	SMARCA5	sp|O60264|SMCA5_HUMAN	O60264	SMCA5_HUMAN	SWI/SNF-related matrix-associated actin-dependent regulator of chromatin subfamily A member 5	TRUE	FALSE
2023-08-05-workflow1-1.24126.24126.3	2023-08-05-workflow1-1.raw	VDCDQHSDIAQR	VDC[566]DQHSDIAQR	3	ERP44	sp|Q9BS26|ERP44_HUMAN	Q9BS26	ERP44_HUMAN	Endoplasmic reticulum resident protein 44	TRUE	FALSE
2023-08-05-workflow1-1.24129.24129.3	2023-08-05-workflow1-1.raw	RYCHDLGER	RYC[566]HDLGER	3	MYBBP1A	sp|Q9BQG0|MBB1A_HUMAN	Q9BQG0	MBB1A_HUMAN	Myb-binding protein 1A	TRUE	FALSE
2023-08-05-workflow1-1.24132.24132.4	2023-08-05-workflow1-1.raw	ESSPEKEAEEGCPEKESEEGCPK	ESSPEKEAEEGC[566]PEKESEEGC[160]PK	4	HTATSF1	sp|O43719|HTSF1_HUMAN	O43719	HTSF1_HUMAN	HIV Tat-specific factor 1	TRUE	FALSE
2023-08-05-workflow1-1.24133.24133.2	2023-08-05-workflow1-1.raw	VVTNCQER	VVTNC[566]QER	2	URI1	sp|O94763|RMP_HUMAN	O94763	RMP_HUMAN	Unconventional prefoldin RPB5 interactor 1	TRUE	FALSE
2023-08-05-workflow1-1.24134.24134.3	2023-08-05-workflow1-1.raw	KVCSTNDLK	KVC[566]STNDLK	3	PARP1	sp|P09874|PARP1_HUMAN	P09874	PARP1_HUMAN	Poly [ADP-ribose] polymerase 1	TRUE	FALSE
2023-08-05-workflow1-1.24135.24135.4	2023-08-05-workflow1-1.raw	DAGSRDEKAEAGEAGQATAEAECHR	DAGSRDEKAEAGEAGQATAEAEC[566]HR	4	ASMTL	sp|O95671|ASML_HUMAN	O95671	ASML_HUMAN	N-acetylserotonin O-methyltransferase-like protein	TRUE	FALSE
2023-08-05-workflow1-1.24144.24144.3	2023-08-05-workflow1-1.raw	RPISDDDCPSASK	RPISDDDC[566]PSASK	3	UHRF2	sp|Q96PU4|UHRF2_HUMAN	Q96PU4	UHRF2_HUMAN	E3 ubiquitin-protein ligase UHRF2	TRUE	FALSE
2023-08-05-workflow1-1.24147.24147.2	2023-08-05-workflow1-1.raw	AITTQNCNTK	AITTQNC[566]NTK	2	SMAD2	sp|Q15796|SMAD2_HUMAN	Q15796	SMAD2_HUMAN	Mothers against decapentaplegic homolog 2	TRUE	FALSE
2023-08-05-workflow1-1.24151.24151.2	2023-08-05-workflow1-1.raw	CSTGYEK	C[566]STGYEK	2	NUP153	sp|P49790|NU153_HUMAN	P49790	NU153_HUMAN	Nuclear pore complex protein Nup153	TRUE	FALSE
2023-08-05-workflow1-1.24154.24154.4	2023-08-05-workflow1-1.raw	KENCMYQACPTQDCNKK	KENC[566]MYQAC[160]PTQDC[160]NKK	4	RPA1	sp|P27694|RFA1_HUMAN	P27694	RFA1_HUMAN	Replication protein A 70 kDa DNA-binding subunit	TRUE	FALSE
2023-08-05-workflow1-1.24158.24158.3	2023-08-05-workflow1-1.raw	GCGRTDFQQGCAK	GC[160]GRTDFQQGC[566]AK	3	ETHE1	sp|O95571|ETHE1_HUMAN	O95571	ETHE1_HUMAN	Persulfide dioxygenase ETHE1, mitochondrial	TRUE	FALSE
2023-08-05-workflow1-1.24165.24165.3	2023-08-05-workflow1-1.raw	HADNCAGPDGVEGENGGETK	HADNC[566]AGPDGVEGENGGETK	3	CTCF	sp|P49711|CTCF_HUMAN	P49711	CTCF_HUMAN	Transcriptional repressor CTCF	TRUE	FALSE
2023-08-05-workflow1-1.24167.24167.4	2023-08-05-workflow1-1.raw	KPEEMPTACPGHSPR	KPEEMPTAC[566]PGHSPR	4	SMARCAL1	sp|Q9NZC9|SMAL1_HUMAN	Q9NZC9	SMAL1_HUMAN	SWI/SNF-related matrix-associated actin-dependent regulator of chromatin subfamily A-like protein 1	TRUE	FALSE
2023-08-05-workflow1-1.24169.24169.2	2023-08-05-workflow1-1.raw	MHACTASS	MHAC[566]TASS	2	NEK7	sp|Q8TDX7|NEK7_HUMAN	Q8TDX7	NEK7_HUMAN	Serine/threonine-protein kinase Nek7	TRUE	FALSE
2023-08-05-workflow1-1.24170.24170.3	2023-08-05-workflow1-1.raw	KPEEMPTACPGHSPR	KPEEMPTAC[566]PGHSPR	3	SMARCAL1	sp|Q9NZC9|SMAL1_HUMAN	Q9NZC9	SMAL1_HUMAN	SWI/SNF-related matrix-associated actin-dependent regulator of chromatin subfamily A-like protein 1	TRUE	FALSE
2023-08-05-workflow1-1.24171.24171.2	2023-08-05-workflow1-1.raw	GTGIVSAPVPK		2	RPS2	sp|P15880|RS2_HUMAN	P15880	RS2_HUMAN	40S ribosomal protein S2	TRUE	FALSE
2023-08-05-workflow1-1.24175.24175.2	2023-08-05-workflow1-1.raw	KVCSTNDLK	KVC[566]STNDLK	2	PARP1	sp|P09874|PARP1_HUMAN	P09874	PARP1_HUMAN	Poly [ADP-ribose] polymerase 1	TRUE	FALSE
2023-08-05-workflow1-1.24176.24176.3	2023-08-05-workflow1-1.raw	TFCESKR	TFC[566]ESKR	3	STXBP2	sp|Q15833|STXB2_HUMAN	Q15833	STXB2_HUMAN	Syntaxin-binding protein 2	TRUE	FALSE
2023-08-05-workflow1-1.24183.24183.2	2023-08-05-workflow1-1.raw	ACDPAAR	AC[566]DPAAR	2	DNMT1	sp|P26358|DNMT1_HUMAN	P26358	DNMT1_HUMAN	DNA (cytosine-5)-methyltransferase 1	TRUE	FALSE
2023-08-05-workflow1-1.24185.24185.3	2023-08-05-workflow1-1.raw	RPAEIYHCR	RPAEIYHC[566]R	3	MRPL22	sp|Q9NWU5|RM22_HUMAN	Q9NWU5	RM22_HUMAN	39S ribosomal protein L22, mitochondrial	TRUE	FALSE
2023-08-05-workflow1-1.24196.24196.3	2023-08-05-workflow1-1.raw	DCGEYAHTR	DC[566]GEYAHTR	3	MRPS2	sp|Q9Y399|RT02_HUMAN	Q9Y399	RT02_HUMAN	28S ribosomal protein S2, mitochondrial	TRUE	FALSE
2023-08-05-workflow1-1.24198.24198.2	2023-08-05-workflow1-1.raw	GTCADRDNLTR	GTC[566]ADRDNLTR	2	CASP6	sp|P55212|CASP6_HUMAN	P55212	CASP6_HUMAN	Caspase-6	TRUE	FALSE
2023-08-05-workflow1-1.24199.24199.3	2023-08-05-workflow1-1.raw	RPAEIYHCR	RPAEIYHC[566]R	3	MRPL22	sp|Q9NWU5|RM22_HUMAN	Q9NWU5	RM22_HUMAN	39S ribosomal protein L22, mitochondrial	TRUE	FALSE
2023-08-05-workflow1-1.24203.24203.2	2023-08-05-workflow1-1.raw	CNYSQSER	C[566]NYSQSER	2	ZC3HAV1	sp|Q7Z2W4|ZCCHV_HUMAN	Q7Z2W4	ZCCHV_HUMAN	Zinc finger CCCH-type antiviral protein 1	TRUE	FALSE
2023-08-05-workflow1-1.24204.24204.2	2023-08-05-workflow1-1.raw	AAAPSCPAR	AAAPSC[566]PAR	2	GTPBP6	sp|O43824|GTPB6_HUMAN	O43824	GTPB6_HUMAN	Putative GTP-binding protein 6	TRUE	FALSE
2023-08-05-workflow1-1.24205.24205.3	2023-08-05-workflow1-1.raw	CISEDQKYGGKGYEGK	C[566]ISEDQKYGGKGYEGK	3	LYAR	sp|Q9NX58|LYAR_HUMAN	Q9NX58	LYAR_HUMAN	Cell growth-regulating nucleolar protein	TRUE	FALSE
2023-08-05-workflow1-1.24208.24208.3	2023-08-05-workflow1-1.raw	CDRHHTSSAIPVPK	C[566]DRHHTSSAIPVPK	3	UVRAG	sp|Q9P2Y5|UVRAG_HUMAN	Q9P2Y5	UVRAG_HUMAN	UV radiation resistance-associated gene protein	TRUE	FALSE
2023-08-05-workflow1-1.24216.24216.2	2023-08-05-workflow1-1.raw	GTCADRDNLTR	GTC[566]ADRDNLTR	2	CASP6	sp|P55212|CASP6_HUMAN	P55212	CASP6_HUMAN	Caspase-6	TRUE	FALSE
2023-08-05-workflow1-1.24222.24222.3	2023-08-05-workflow1-1.raw	CAGGHDDATLAR	C[566]AGGHDDATLAR	3	LIG3	sp|P49916|DNLI3_HUMAN	P49916	DNLI3_HUMAN	DNA ligase 3	TRUE	FALSE
2023-08-05-workflow1-1.24228.24228.2	2023-08-05-workflow1-1.raw	HILANFK		2	TPT1	sp|P13693|TCTP_HUMAN	P13693	TCTP_HUMAN	Translationally-controlled tumor protein	TRUE	FALSE
2023-08-05-workflow1-1.24231.24231.4	2023-08-05-workflow1-1.raw	QAHKCEELLNAQHQR	QAHKC[566]EELLNAQHQR	4	CCDC91	sp|Q7Z6B0|CCD91_HUMAN	Q7Z6B0	CCD91_HUMAN	Coiled-coil domain-containing protein 91	TRUE	FALSE
2023-08-05-workflow1-1.24241.24241.3	2023-08-05-workflow1-1.raw	EETQEDKDCPIKEEK	EETQEDKDC[566]PIKEEK	3	PTPN1	sp|P18031|PTN1_HUMAN	P18031	PTN1_HUMAN	Tyrosine-protein phosphatase non-receptor type 1	TRUE	FALSE
2023-08-05-workflow1-1.24249.24249.3	2023-08-05-workflow1-1.raw	AQHTFCK	AQHTFC[566]K	3	CENPV	sp|Q7Z7K6|CENPV_HUMAN	Q7Z7K6	CENPV_HUMAN	Centromere protein V	TRUE	FALSE
2023-08-05-workflow1-1.24256.24256.3	2023-08-05-workflow1-1.raw	HDVTCTVSGGGR	HDVTC[566]TVSGGGR	3	MRPS9	sp|P82933|RT09_HUMAN	P82933	RT09_HUMAN	28S ribosomal protein S9, mitochondrial	TRUE	FALSE
2023-08-05-workflow1-1.24260.24260.3	2023-08-05-workflow1-1.raw	IECDDKGDGSCDVR	IEC[566]DDKGDGSC[160]DVR	3	FLNA	sp|P21333|FLNA_HUMAN	P21333	FLNA_HUMAN	Filamin-A	FALSE	FALSE
2023-08-05-workflow1-1.24265.24265.5	2023-08-05-workflow1-1.raw	ADEDGEGIHPSAPHRNGGGGGGGGSGLHCAGNGGGGGGGPR	n[43]ADEDGEGIHPSAPHRNGGGGGGGGSGLHC[566]AGNGGGGGGGPR	5	SNX27	sp|Q96L92|SNX27_HUMAN	Q96L92	SNX27_HUMAN	Sorting nexin-27	TRUE	FALSE
2023-08-05-workflow1-1.24266.24266.4	2023-08-05-workflow1-1.raw	CGGAGHIASDCKFQRPGDPQSAQDK	C[566]GGAGHIASDC[160]KFQRPGDPQSAQDK	4	SF1	sp|Q15637|SF01_HUMAN	Q15637	SF01_HUMAN	Splicing factor 1	TRUE	FALSE
2023-08-05-workflow1-1.24271.24271.2	2023-08-05-workflow1-1.raw	NSSCGGGISSSSSSR	NSSC[566]GGGISSSSSSR	2	OSBPL11	sp|Q9BXB4|OSB11_HUMAN	Q9BXB4	OSB11_HUMAN	Oxysterol-binding protein-related protein 11	TRUE	FALSE
2023-08-05-workflow1-1.24274.24274.3	2023-08-05-workflow1-1.raw	LYQECEKLKK	LYQEC[566]EKLKK	3	HSPA4L	sp|Q92598|HS105_HUMAN	O95757	HS74L_HUMAN	Heat shock 70 kDa protein 4L	FALSE	FALSE
2023-08-05-workflow1-1.24275.24275.2	2023-08-05-workflow1-1.raw	VGSCAEAGEGSR	VGSC[566]AEAGEGSR	2	FAM193B	sp|Q96PV7|F193B_HUMAN	Q96PV7	F193B_HUMAN	Protein FAM193B	TRUE	FALSE
2023-08-05-workflow1-1.24277.24277.2	2023-08-05-workflow1-1.raw	IQSCNSGVK	IQSC[566]NSGVK	2	PHF3	sp|Q92576|PHF3_HUMAN	Q92576	PHF3_HUMAN	PHD finger protein 3	TRUE	FALSE
2023-08-05-workflow1-1.24284.24284.3	2023-08-05-workflow1-1.raw	KENCMYQACPTQDCNKK	KENC[566]MYQAC[160]PTQDC[160]NKK	3	RPA1	sp|P27694|RFA1_HUMAN	P27694	RFA1_HUMAN	Replication protein A 70 kDa DNA-binding subunit	TRUE	FALSE
2023-08-05-workflow1-1.24289.24289.3	2023-08-05-workflow1-1.raw	HVLTGSADNSCR	HVLTGSADNSC[566]R	3	EIF3I	sp|Q13347|EIF3I_HUMAN	Q13347	EIF3I_HUMAN	Eukaryotic translation initiation factor 3 subunit I	TRUE	FALSE
2023-08-05-workflow1-1.24291.24291.2	2023-08-05-workflow1-1.raw	CSQSNNQFQK	C[566]SQSNNQFQK	2	ABR	sp|Q12979|ABR_HUMAN	Q12979	ABR_HUMAN	Active breakpoint cluster region-related protein	TRUE	FALSE
2023-08-05-workflow1-1.24298.24298.2	2023-08-05-workflow1-1.raw	SCPEHPAD	SC[566]PEHPAD	2	ZNRF1	sp|Q8ND25|ZNRF1_HUMAN	Q8ND25	ZNRF1_HUMAN	E3 ubiquitin-protein ligase ZNRF1	TRUE	FALSE
2023-08-05-workflow1-1.24300.24300.2	2023-08-05-workflow1-1.raw	ACDHCLR	AC[160]DHC[566]LR	2	SMYD5	sp|Q6GMV2|SMYD5_HUMAN	Q6GMV2	SMYD5_HUMAN	SET and MYND domain-containing protein 5	TRUE	FALSE
2023-08-05-workflow1-1.24303.24303.3	2023-08-05-workflow1-1.raw	AVEEDGHLKCPR	AVEEDGHLKC[566]PR	3	USP36	sp|Q9P275|UBP36_HUMAN	Q9P275	UBP36_HUMAN	Ubiquitin carboxyl-terminal hydrolase 36	TRUE	FALSE
2023-08-05-workflow1-1.24312.24312.2	2023-08-05-workflow1-1.raw	GPQDPSACR	GPQDPSAC[566]R	2	PUS1	sp|Q9Y606|TRUA_HUMAN	Q9Y606	TRUA_HUMAN	tRNA pseudouridine synthase A	TRUE	FALSE
2023-08-05-workflow1-1.24313.24313.3	2023-08-05-workflow1-1.raw	EVAESCKDIK	EVAESC[566]KDIK	3	IDH3A	sp|P50213|IDH3A_HUMAN	P50213	IDH3A_HUMAN	Isocitrate dehydrogenase [NAD] subunit alpha, mitochondrial	TRUE	FALSE
2023-08-05-workflow1-1.24324.24324.5	2023-08-05-workflow1-1.raw	ADEDGEGIHPSAPHRNGGGGGGGGSGLHCAGNGGGGGGGPR	n[43]ADEDGEGIHPSAPHRNGGGGGGGGSGLHC[566]AGNGGGGGGGPR	5	SNX27	sp|Q96L92|SNX27_HUMAN	Q96L92	SNX27_HUMAN	Sorting nexin-27	TRUE	FALSE
2023-08-05-workflow1-1.24325.24325.3	2023-08-05-workflow1-1.raw	AKECMAGTSGSEEVK	AKEC[566]MAGTSGSEEVK	3	KTN1	sp|Q86UP2|KTN1_HUMAN	Q86UP2	KTN1_HUMAN	Kinectin	TRUE	FALSE
2023-08-05-workflow1-1.24326.24326.3	2023-08-05-workflow1-1.raw	DGVCGPPPSKK	DGVC[566]GPPPSKK	3	NSUN2	sp|Q08J23|NSUN2_HUMAN	Q08J23	NSUN2_HUMAN	tRNA (cytosine(34)-C(5))-methyltransferase	TRUE	FALSE
2023-08-05-workflow1-1.24327.24327.2	2023-08-05-workflow1-1.raw	YEAACNR	YEAAC[566]NR	2	ILKAP	sp|Q9H0C8|ILKAP_HUMAN	Q9H0C8	ILKAP_HUMAN	Integrin-linked kinase-associated serine/threonine phosphatase 2C	TRUE	FALSE
2023-08-05-workflow1-1.24328.24328.5	2023-08-05-workflow1-1.raw	IREEELCHHSSSSTPLAADKESQGEK	IREEELC[566]HHSSSSTPLAADKESQGEK	5	POM121C	sp|A8CG34|P121C_HUMAN	A8CG34	P121C_HUMAN	Nuclear envelope pore membrane protein POM 121C	TRUE	FALSE
2023-08-05-workflow1-1.24331.24331.2	2023-08-05-workflow1-1.raw	NVTCQDTR	NVTC[566]QDTR	2	TMEM199	sp|Q8N511|TM199_HUMAN	Q8N511	TM199_HUMAN	Transmembrane protein 199	TRUE	FALSE
2023-08-05-workflow1-1.24334.24334.3	2023-08-05-workflow1-1.raw	MREIVHIQAGQCGNQIGAK	MREIVHIQAGQC[160]GNQIGAK	3	TUBB2A	sp|P07437|TBB5_HUMAN	Q13885	TBB2A_HUMAN	Tubulin beta-2A chain	FALSE	FALSE
2023-08-05-workflow1-1.24342.24342.2	2023-08-05-workflow1-1.raw	GPQDPSACR	GPQDPSAC[566]R	2	PUS1	sp|Q9Y606|TRUA_HUMAN	Q9Y606	TRUA_HUMAN	tRNA pseudouridine synthase A	TRUE	FALSE
[truncated: 145,261 more rows]

## Sheet: FP_combined_protein
Protein	Protein ID	Entry Name	Gene	Protein Length	Organism	Protein Existence	Description	Protein Probability	Top Peptide Probability	Combined Total Peptides	Combined Spectral Count	Combined Unique Spectral Count	Combined Total Spectral Count	2023_08_05_workflow1-1 Spectral Count	2023_08_05_workflow1-2 Spectral Count	2023_08_05_workflow1-3 Spectral Count	2023_08_05_workflow2-1 Spectral Count	2023_08_05_workflow2-2 Spectral Count	2023_08_05_workflow2-3 Spectral Count	Indistinguishable Proteins
contaminant_GR78_MESAU	contaminant_GR78_MESAU owl|P07823| 78 KD GLUCOSE REGULATED PROTEIN PRECURSOR (GRP 78) (IMMUNOGLOBULIN...	contaminant_GR78_MESAU owl|P07823| 78 KD GLUCOSE REGULATED PROTEIN PRECURSOR (GRP 78) (IMMUNOGLOBULIN...		654			owl|P07823|	1	0.999	24	73	0	79	6	25	9	10	14	9	contaminant_GR78_MOUSE, contaminant_GR78_RAT, sp|P11021|BIP_HUMAN
contaminant_INT-STD1	contaminant_INT-STD1 BSA	contaminant_INT-STD1 BSA		607			BSA	1	0.999	8	27	26	27	3	11	3	2	5	3
contaminant_KERATIN03	contaminant_KERATIN03	contaminant_KERATIN03		593			contaminant_KERATIN03	1	0.999	3	6	0	6	0	2	0	1	1	2	sp|P13645|K1C10_HUMAN
contaminant_TRYPSIN	contaminant_TRYPSIN	contaminant_TRYPSIN		229			contaminant_TRYPSIN	1	0.999	5	31	25	31	6	8	4	6	3	4
contaminant_UBIQUITIN02	contaminant_UBIQUITIN02	contaminant_UBIQUITIN02		1058			contaminant_UBIQUITIN02	1	0.999	39	1	1	291	1	0	0	0	0	0
contaminant_UBIQUITIN04	contaminant_UBIQUITIN04	contaminant_UBIQUITIN04		152			contaminant_UBIQUITIN04	1	0.999	2	16	0	16	0	4	3	0	4	5	sp|P49459|UBE2A_HUMAN, sp|P63146|UBE2B_HUMAN
contaminant_UBIQUITIN10	contaminant_UBIQUITIN10	contaminant_UBIQUITIN10		230			contaminant_UBIQUITIN10	1	0.999	4	20	0	20	4	5	4	1	2	4	sp|P15374|UCHL3_HUMAN
contaminant_UBIQUITIN11	contaminant_UBIQUITIN11	contaminant_UBIQUITIN11		1118			contaminant_UBIQUITIN11	1	0.999	4	9	0	9	1	1	1	3	1	2	sp|P40818|UBP8_HUMAN
sp|A0AVT1|UBA6_HUMAN	A0AVT1	UBA6_HUMAN	UBA6	1052	Homo sapiens OX=9606	1:Experimental evidence at protein level	Ubiquitin-like modifier-activating enzyme 6	1	0.999	14	122	122	122	16	18	24	17	17	30
sp|A0FGR8|ESYT2_HUMAN	A0FGR8	ESYT2_HUMAN	ESYT2	921	Homo sapiens OX=9606	1:Experimental evidence at protein level	Extended synaptotagmin-2	1	0.999	6	43	43	43	5	9	8	4	7	10
sp|A1L0T0|ILVBL_HUMAN	A1L0T0	ILVBL_HUMAN	ILVBL	632	Homo sapiens OX=9606	1:Experimental evidence at protein level	Acetolactate synthase-like protein	1	0.999	6	51	51	51	6	9	7	8	11	10
sp|A1X283|SPD2B_HUMAN	A1X283	SPD2B_HUMAN	SH3PXD2B	911	Homo sapiens OX=9606	1:Experimental evidence at protein level	SH3 and PX domain-containing protein 2B	1	0.9968	2	4	4	4	1	0	3	0	0	0
sp|A2RRP1|NBAS_HUMAN	A2RRP1	NBAS_HUMAN	NBAS	2371	Homo sapiens OX=9606	1:Experimental evidence at protein level	Neuroblastoma-amplified sequence	1	0.999	9	39	39	39	8	6	8	2	8	7
sp|A3KMH1|VWA8_HUMAN	A3KMH1	VWA8_HUMAN	VWA8	1905	Homo sapiens OX=9606	1:Experimental evidence at protein level	von Willebrand factor A domain-containing protein 8	1	0.999	6	28	28	28	4	3	7	6	4	4
sp|A3KN83|SBNO1_HUMAN	A3KN83	SBNO1_HUMAN	SBNO1	1393	Homo sapiens OX=9606	1:Experimental evidence at protein level	Protein strawberry notch homolog 1	1	0.999	3	16	16	16	4	2	3	2	3	2
sp|A5YKK6|CNOT1_HUMAN	A5YKK6	CNOT1_HUMAN	CNOT1	2376	Homo sapiens OX=9606	1:Experimental evidence at protein level	CCR4-NOT transcription complex subunit 1	1	0.999	9	31	31	31	6	4	4	4	3	10
sp|A6NDG6|PGP_HUMAN	A6NDG6	PGP_HUMAN	PGP	321	Homo sapiens OX=9606	1:Experimental evidence at protein level	Glycerol-3-phosphate phosphatase	1	0.999	5	27	27	27	4	3	3	7	5	5
sp|A6NDU8|CE051_HUMAN	A6NDU8	CE051_HUMAN	C5orf51	294	Homo sapiens OX=9606	1:Experimental evidence at protein level	UPF0600 protein C5orf51	1	0.999	4	26	26	26	2	4	5	5	3	7
sp|A6NDY0|EPAB2_HUMAN	A6NDY0	EPAB2_HUMAN	PABPN1L	278	Homo sapiens OX=9606	2:Experimental evidence at transcript level	Embryonic polyadenylate-binding protein 2	1	0.999	2	12	0	12	2	3	1	2	2	2	sp|Q86U42|PABP2_HUMAN
sp|A6NFI3|ZN316_HUMAN	A6NFI3	ZN316_HUMAN	ZNF316	1004	Homo sapiens OX=9606	1:Experimental evidence at protein level	Zinc finger protein 316	1	0.999	2	4	4	4	0	0	1	0	0	3
sp|A6NHG4|DDTL_HUMAN	A6NHG4	DDTL_HUMAN	DDTL	134	Homo sapiens OX=9606	2:Experimental evidence at transcript level	D-dopachrome decarboxylase-like protein	1	0.999	3	15	0	15	2	5	2	2	2	2	sp|P30046|DOPD_HUMAN
sp|A6NHL2|TBAL3_HUMAN	A6NHL2	TBAL3_HUMAN	TUBAL3	446	Homo sapiens OX=9606	1:Experimental evidence at protein level	Tubulin alpha chain-like 3	1	0.999	9	4	4	166	0	1	1	1	0	1
sp|A6NHR9|SMHD1_HUMAN	A6NHR9	SMHD1_HUMAN	SMCHD1	2005	Homo sapiens OX=9606	1:Experimental evidence at protein level	Structural maintenance of chromosomes flexible hinge domain-containing protein 1	1	0.999	9	41	41	41	12	6	5	6	6	6
sp|A6NIH7|U119B_HUMAN	A6NIH7	U119B_HUMAN	UNC119B	251	Homo sapiens OX=9606	1:Experimental evidence at protein level	Protein unc-119 homolog B	1	0.999	2	7	7	7	0	0	1	3	2	1
sp|A6QL63|BTBDB_HUMAN	A6QL63	BTBDB_HUMAN	BTBD11	1104	Homo sapiens OX=9606	2:Experimental evidence at transcript level	Ankyrin repeat and BTB/POZ domain-containing protein BTBD11	1	0.9987	2	2	2	2	0	0	0	0	0	2
sp|B0I1T2|MYO1G_HUMAN	B0I1T2	MYO1G_HUMAN	MYO1G	1018	Homo sapiens OX=9606	1:Experimental evidence at protein level	Unconventional myosin-Ig	1	0.999	27	231	226	231	37	42	41	32	37	42
sp|B5ME19|EIFCL_HUMAN	B5ME19	EIFCL_HUMAN	EIF3CL	914	Homo sapiens OX=9606	3:Protein inferred from homology	Eukaryotic translation initiation factor 3 subunit C-like protein	1	0.999	16	76	0	76	6	17	14	9	15	15	sp|Q99613|EIF3C_HUMAN
sp|E9PAV3|NACAM_HUMAN	E9PAV3	NACAM_HUMAN	NACA	2078	Homo sapiens OX=9606	1:Experimental evidence at protein level	Nascent polypeptide-associated complex subunit alpha, muscle-specific form	1	0.999	2	10	0	10	0	3	0	2	2	3	sp|Q13765|NACA_HUMAN
sp|O00116|ADAS_HUMAN	O00116	ADAS_HUMAN	AGPS	658	Homo sapiens OX=9606	1:Experimental evidence at protein level	Alkyldihydroxyacetonephosphate synthase, peroxisomal	1	0.999	13	79	79	79	11	11	12	11	16	18
sp|O00139|KIF2A_HUMAN	O00139	KIF2A_HUMAN	KIF2A	706	Homo sapiens OX=9606	1:Experimental evidence at protein level	Kinesin-like protein KIF2A	1	0.999	9	28	22	39	5	5	6	6	4	2
sp|O00148|DX39A_HUMAN	O00148	DX39A_HUMAN	DDX39A	427	Homo sapiens OX=9606	1:Experimental evidence at protein level	ATP-dependent RNA helicase DDX39A	1	0.999	14	132	72	132	16	24	29	18	25	20
sp|O00151|PDLI1_HUMAN	O00151	PDLI1_HUMAN	PDLIM1	329	Homo sapiens OX=9606	1:Experimental evidence at protein level	PDZ and LIM domain protein 1	1	0.999	9	77	77	77	12	13	13	14	12	13
sp|O00154|BACH_HUMAN	O00154	BACH_HUMAN	ACOT7	380	Homo sapiens OX=9606	1:Experimental evidence at protein level	Cytosolic acyl coenzyme A thioester hydrolase	1	0.999	8	48	48	48	5	10	8	4	12	9
sp|O00170|AIP_HUMAN	O00170	AIP_HUMAN	AIP	330	Homo sapiens OX=9606	1:Experimental evidence at protein level	AH receptor-interacting protein	1	0.999	5	46	46	46	9	8	6	9	5	9
sp|O00186|STXB3_HUMAN	O00186	STXB3_HUMAN	STXBP3	592	Homo sapiens OX=9606	1:Experimental evidence at protein level	Syntaxin-binding protein 3	1	0.999	6	17	17	17	3	2	3	1	3	5
sp|O00217|NDUS8_HUMAN	O00217	NDUS8_HUMAN	NDUFS8	210	Homo sapiens OX=9606	1:Experimental evidence at protein level	NADH dehydrogenase [ubiquinone] iron-sulfur protein 8, mitochondrial	1	0.999	4	11	11	11	0	2	1	2	3	3
sp|O00231|PSD11_HUMAN	O00231	PSD11_HUMAN	PSMD11	422	Homo sapiens OX=9606	1:Experimental evidence at protein level	26S proteasome non-ATPase regulatory subunit 11	1	0.999	6	20	20	20	3	4	2	3	6	2
sp|O00232|PSD12_HUMAN	O00232	PSD12_HUMAN	PSMD12	456	Homo sapiens OX=9606	1:Experimental evidence at protein level	26S proteasome non-ATPase regulatory subunit 12	1	0.999	6	36	36	36	3	5	4	6	10	8
sp|O00233|PSMD9_HUMAN	O00233	PSMD9_HUMAN	PSMD9	223	Homo sapiens OX=9606	1:Experimental evidence at protein level	26S proteasome non-ATPase regulatory subunit 9	1	0.999	7	40	40	40	8	7	7	7	6	5
sp|O00244|ATOX1_HUMAN	O00244	ATOX1_HUMAN	ATOX1	68	Homo sapiens OX=9606	1:Experimental evidence at protein level	Copper transport protein ATOX1	1	0.999	2	14	14	14	1	5	3	1	3	1
sp|O00267|SPT5H_HUMAN	O00267	SPT5H_HUMAN	SUPT5H	1087	Homo sapiens OX=9606	1:Experimental evidence at protein level	Transcription elongation factor SPT5	1	0.999	5	35	35	35	4	8	6	8	7	2
sp|O00268|TAF4_HUMAN	O00268	TAF4_HUMAN	TAF4	1085	Homo sapiens OX=9606	1:Experimental evidence at protein level	Transcription initiation factor TFIID subunit 4	1	0.999	2	13	13	13	5	2	3	2	0	1
sp|O00273|DFFA_HUMAN	O00273	DFFA_HUMAN	DFFA	331	Homo sapiens OX=9606	1:Experimental evidence at protein level	DNA fragmentation factor subunit alpha	1	0.999	6	49	49	49	7	7	8	11	9	7
sp|O00299|CLIC1_HUMAN	O00299	CLIC1_HUMAN	CLIC1	241	Homo sapiens OX=9606	1:Experimental evidence at protein level	Chloride intracellular channel protein 1	1	0.999	16	139	92	139	20	22	20	22	27	28
sp|O00303|EIF3F_HUMAN	O00303	EIF3F_HUMAN	EIF3F	357	Homo sapiens OX=9606	1:Experimental evidence at protein level	Eukaryotic translation initiation factor 3 subunit F	1	0.999	4	8	8	8	1	1	2	1	2	1
sp|O00329|PK3CD_HUMAN	O00329	PK3CD_HUMAN	PIK3CD	1044	Homo sapiens OX=9606	1:Experimental evidence at protein level	Phosphatidylinositol 4,5-bisphosphate 3-kinase catalytic subunit delta isoform	1	0.999	11	45	45	45	5	6	8	9	11	6
sp|O00410|IPO5_HUMAN	O00410	IPO5_HUMAN	IPO5	1097	Homo sapiens OX=9606	1:Experimental evidence at protein level	Importin-5	1	0.999	28	265	265	265	29	37	28	38	66	67
sp|O00411|RPOM_HUMAN	O00411	RPOM_HUMAN	POLRMT	1230	Homo sapiens OX=9606	1:Experimental evidence at protein level	DNA-directed RNA polymerase, mitochondrial	1	0.999	12	45	45	45	8	7	6	8	8	8
sp|O00425|IF2B3_HUMAN	O00425	IF2B3_HUMAN	IGF2BP3	579	Homo sapiens OX=9606	1:Experimental evidence at protein level	Insulin-like growth factor 2 mRNA-binding protein 3	1	0.999	4	21	21	21	3	3	2	3	5	5
sp|O00429|DNM1L_HUMAN	O00429	DNM1L_HUMAN	DNM1L	736	Homo sapiens OX=9606	1:Experimental evidence at protein level	Dynamin-1-like protein	1	0.999	10	69	69	69	7	14	11	9	16	12
sp|O00443|P3C2A_HUMAN	O00443	P3C2A_HUMAN	PIK3C2A	1686	Homo sapiens OX=9606	1:Experimental evidence at protein level	Phosphatidylinositol 4-phosphate 3-kinase C2 domain-containing subunit alpha	1	0.999	4	11	11	11	2	1	4	2	1	1
sp|O00471|EXOC5_HUMAN	O00471	EXOC5_HUMAN	EXOC5	708	Homo sapiens OX=9606	1:Experimental evidence at protein level	Exocyst complex component 5	1	0.999	4	27	27	27	4	4	5	4	2	8
sp|O00483|NDUA4_HUMAN	O00483	NDUA4_HUMAN	NDUFA4	81	Homo sapiens OX=9606	1:Experimental evidence at protein level	Cytochrome c oxidase subunit NDUFA4	1	0.999	4	21	21	21	2	4	6	4	1	4
sp|O00487|PSDE_HUMAN	O00487	PSDE_HUMAN	PSMD14	310	Homo sapiens OX=9606	1:Experimental evidence at protein level	26S proteasome non-ATPase regulatory subunit 14	1	0.999	10	107	107	107	14	21	17	21	19	15
sp|O00499|BIN1_HUMAN	O00499	BIN1_HUMAN	BIN1	593	Homo sapiens OX=9606	1:Experimental evidence at protein level	Myc box-dependent-interacting protein 1	1	0.999	2	14	14	14	2	3	2	2	3	2
sp|O00541|PESC_HUMAN	O00541	PESC_HUMAN	PES1	588	Homo sapiens OX=9606	1:Experimental evidence at protein level	Pescadillo homolog	1	0.999	5	55	55	55	7	9	8	8	9	14
sp|O00560|SDCB1_HUMAN	O00560	SDCB1_HUMAN	SDCBP	298	Homo sapiens OX=9606	1:Experimental evidence at protein level	Syntenin-1	1	0.999	2	7	7	7	2	1	1	1	2	0
sp|O00567|NOP56_HUMAN	O00567	NOP56_HUMAN	NOP56	594	Homo sapiens OX=9606	1:Experimental evidence at protein level	Nucleolar protein 56	1	0.999	9	67	67	67	10	11	11	12	10	13
sp|O00571|DDX3X_HUMAN	O00571	DDX3X_HUMAN	DDX3X	662	Homo sapiens OX=9606	1:Experimental evidence at protein level	ATP-dependent RNA helicase DDX3X	1	0.999	11	70	12	73	7	16	9	12	14	12
sp|O00629|IMA3_HUMAN	O00629	IMA3_HUMAN	KPNA4	521	Homo sapiens OX=9606	1:Experimental evidence at protein level	Importin subunit alpha-3	1	0.999	4	14	9	14	1	4	3	0	3	3
sp|O00743|PPP6_HUMAN	O00743	PPP6_HUMAN	PPP6C	305	Homo sapiens OX=9606	1:Experimental evidence at protein level	Serine/threonine-protein phosphatase 6 catalytic subunit	1	0.999	4	10	10	10	3	2	1	2	0	2
sp|O00767|ACOD_HUMAN	O00767	ACOD_HUMAN	SCD	359	Homo sapiens OX=9606	1:Experimental evidence at protein level	Acyl-CoA desaturase	1	0.999	2	4	4	4	0	3	1	0	0	0
sp|O14497|ARI1A_HUMAN	O14497	ARI1A_HUMAN	ARID1A	2285	Homo sapiens OX=9606	1:Experimental evidence at protein level	AT-rich interactive domain-containing protein 1A	1	0.999	10	78	78	78	10	10	14	17	14	13
sp|O14523|C2C2L_HUMAN	O14523	C2C2L_HUMAN	C2CD2L	706	Homo sapiens OX=9606	1:Experimental evidence at protein level	Phospholipid transfer protein C2CD2L	1	0.999	2	13	13	13	2	3	1	3	1	3
sp|O14526|FCHO1_HUMAN	O14526	FCHO1_HUMAN	FCHO1	889	Homo sapiens OX=9606	1:Experimental evidence at protein level	F-BAR domain only protein 1	1	0.9984	3	10	10	10	1	1	2	1	3	2
sp|O14545|TRAD1_HUMAN	O14545	TRAD1_HUMAN	TRAFD1	582	Homo sapiens OX=9606	1:Experimental evidence at protein level	TRAF-type zinc finger domain-containing protein 1	1	0.999	3	12	12	12	2	1	2	3	1	3
sp|O14556|G3PT_HUMAN	O14556	G3PT_HUMAN	GAPDHS	408	Homo sapiens OX=9606	1:Experimental evidence at protein level	Glyceraldehyde-3-phosphate dehydrogenase, testis-specific	1	0.999	2	29	29	37	6	6	4	3	3	7
sp|O14561|ACPM_HUMAN	O14561	ACPM_HUMAN	NDUFAB1	156	Homo sapiens OX=9606	1:Experimental evidence at protein level	Acyl carrier protein, mitochondrial	1	0.999	2	10	10	10	1	2	2	0	3	2
sp|O14578|CTRO_HUMAN	O14578	CTRO_HUMAN	CIT	2027	Homo sapiens OX=9606	1:Experimental evidence at protein level	Citron Rho-interacting kinase	1	0.999	4	10	10	10	2	1	1	4	1	1
sp|O14579|COPE_HUMAN	O14579	COPE_HUMAN	COPE	308	Homo sapiens OX=9606	1:Experimental evidence at protein level	Coatomer subunit epsilon	1	0.999	3	3	3	3	0	1	1	0	0	1
sp|O14602|IF1AY_HUMAN	O14602	IF1AY_HUMAN	EIF1AY	144	Homo sapiens OX=9606	1:Experimental evidence at protein level	Eukaryotic translation initiation factor 1A, Y-chromosomal	1	0.999	4	12	6	12	0	2	1	2	2	5
sp|O14617|AP3D1_HUMAN	O14617	AP3D1_HUMAN	AP3D1	1153	Homo sapiens OX=9606	1:Experimental evidence at protein level	AP-3 complex subunit delta-1	1	0.999	2	15	15	15	1	2	4	3	3	2
sp|O14641|DVL2_HUMAN	O14641	DVL2_HUMAN	DVL2	736	Homo sapiens OX=9606	1:Experimental evidence at protein level	Segment polarity protein dishevelled homolog DVL-2	1	0.999	2	12	12	12	2	3	2	1	3	1
sp|O14646|CHD1_HUMAN	O14646	CHD1_HUMAN	CHD1	1710	Homo sapiens OX=9606	1:Experimental evidence at protein level	Chromodomain-helicase-DNA-binding protein 1	1	0.999	4	19	19	19	4	1	2	4	4	4
sp|O14656|TOR1A_HUMAN	O14656	TOR1A_HUMAN	TOR1A	332	Homo sapiens OX=9606	1:Experimental evidence at protein level	Torsin-1A	1	0.999	2	17	17	17	3	3	1	3	4	3
sp|O14686|KMT2D_HUMAN	O14686	KMT2D_HUMAN	KMT2D	5537	Homo sapiens OX=9606	1:Experimental evidence at protein level	Histone-lysine N-methyltransferase 2D	1	0.999	8	27	27	27	4	4	4	5	6	4
sp|O14727|APAF_HUMAN	O14727	APAF_HUMAN	APAF1	1248	Homo sapiens OX=9606	1:Experimental evidence at protein level	Apoptotic protease-activating factor 1	1	0.999	6	11	11	11	1	1	2	2	2	3
sp|O14730|RIOK3_HUMAN	O14730	RIOK3_HUMAN	RIOK3	519	Homo sapiens OX=9606	1:Experimental evidence at protein level	Serine/threonine-protein kinase RIO3	1	0.999	2	6	6	6	0	1	0	1	2	2
sp|O14733|MP2K7_HUMAN	O14733	MP2K7_HUMAN	MAP2K7	419	Homo sapiens OX=9606	1:Experimental evidence at protein level	Dual specificity mitogen-activated protein kinase kinase 7	1	0.999	3	11	11	11	3	1	2	2	1	2
sp|O14734|ACOT8_HUMAN	O14734	ACOT8_HUMAN	ACOT8	319	Homo sapiens OX=9606	1:Experimental evidence at protein level	Acyl-coenzyme A thioesterase 8	1	0.999	5	17	17	17	2	3	5	2	3	2
sp|O14737|PDCD5_HUMAN	O14737	PDCD5_HUMAN	PDCD5	125	Homo sapiens OX=9606	1:Experimental evidence at protein level	Programmed cell death protein 5	1	0.999	3	11	11	11	1	4	2	1	2	1
sp|O14744|ANM5_HUMAN	O14744	ANM5_HUMAN	PRMT5	637	Homo sapiens OX=9606	1:Experimental evidence at protein level	Protein arginine N-methyltransferase 5	1	0.999	11	77	77	77	10	18	8	12	16	13
sp|O14745|NHRF1_HUMAN	O14745	NHRF1_HUMAN	SLC9A3R1	358	Homo sapiens OX=9606	1:Experimental evidence at protein level	Na(+)/H(+) exchange regulatory cofactor NHE-RF1	1	0.999	6	43	43	43	11	7	5	9	8	3
sp|O14773|TPP1_HUMAN	O14773	TPP1_HUMAN	TPP1	563	Homo sapiens OX=9606	1:Experimental evidence at protein level	Tripeptidyl-peptidase 1	1	0.999	3	18	18	18	3	3	5	1	2	4
sp|O14776|TCRG1_HUMAN	O14776	TCRG1_HUMAN	TCERG1	1098	Homo sapiens OX=9606	1:Experimental evidence at protein level	Transcription elongation regulator 1	1	0.999	6	48	44	48	4	7	9	9	9	10
sp|O14777|NDC80_HUMAN	O14777	NDC80_HUMAN	NDC80	642	Homo sapiens OX=9606	1:Experimental evidence at protein level	Kinetochore protein NDC80 homolog	1	0.999	3	11	11	11	2	2	3	3	1	0
sp|O14787|TNPO2_HUMAN	O14787	TNPO2_HUMAN	TNPO2	897	Homo sapiens OX=9606	1:Experimental evidence at protein level	Transportin-2	1	0.999	9	22	22	42	2	3	2	4	4	7
sp|O14802|RPC1_HUMAN	O14802	RPC1_HUMAN	POLR3A	1390	Homo sapiens OX=9606	1:Experimental evidence at protein level	DNA-directed RNA polymerase III subunit RPC1	1	0.999	14	43	43	43	3	9	7	4	9	11
sp|O14818|PSA7_HUMAN	O14818	PSA7_HUMAN	PSMA7	248	Homo sapiens OX=9606	1:Experimental evidence at protein level	Proteasome subunit alpha type-7	1	0.999	9	85	78	85	7	17	14	15	16	16
sp|O14841|OPLA_HUMAN	O14841	OPLA_HUMAN	OPLAH	1288	Homo sapiens OX=9606	1:Experimental evidence at protein level	5-oxoprolinase	1	0.999	6	25	25	25	3	2	5	4	6	5
sp|O14880|MGST3_HUMAN	O14880	MGST3_HUMAN	MGST3	152	Homo sapiens OX=9606	1:Experimental evidence at protein level	Microsomal glutathione S-transferase 3	1	0.999	3	14	14	14	0	4	2	2	5	1
sp|O14893|GEMI2_HUMAN	O14893	GEMI2_HUMAN	GEMIN2	280	Homo sapiens OX=9606	1:Experimental evidence at protein level	Gem-associated protein 2	1	0.999	4	18	18	18	2	1	4	4	3	4
sp|O14920|IKKB_HUMAN	O14920	IKKB_HUMAN	IKBKB	756	Homo sapiens OX=9606	1:Experimental evidence at protein level	Inhibitor of nuclear factor kappa-B kinase subunit beta	1	0.999	4	14	14	14	2	1	2	1	4	4
sp|O14929|HAT1_HUMAN	O14929	HAT1_HUMAN	HAT1	419	Homo sapiens OX=9606	1:Experimental evidence at protein level	Histone acetyltransferase type B catalytic subunit	1	0.999	9	58	58	58	7	6	12	11	13	9
sp|O14933|UB2L6_HUMAN	O14933	UB2L6_HUMAN	UBE2L6	153	Homo sapiens OX=9606	1:Experimental evidence at protein level	Ubiquitin/ISG15-conjugating enzyme E2 L6	1	0.999	3	55	55	55	10	9	10	9	7	10
sp|O14950|ML12B_HUMAN	O14950	ML12B_HUMAN	MYL12B	172	Homo sapiens OX=9606	1:Experimental evidence at protein level	Myosin regulatory light chain 12B	1	0.999	3	11	0	11	2	3	0	3	2	1	sp|P19105|ML12A_HUMAN
sp|O14964|HGS_HUMAN	O14964	HGS_HUMAN	HGS	777	Homo sapiens OX=9606	1:Experimental evidence at protein level	Hepatocyte growth factor-regulated tyrosine kinase substrate	1	0.999	12	100	100	100	16	17	13	15	19	20
sp|O14965|AURKA_HUMAN	O14965	AURKA_HUMAN	AURKA	403	Homo sapiens OX=9606	1:Experimental evidence at protein level	Aurora kinase A	1	0.999	3	6	6	6	1	2	2	1	0	0
sp|O14976|GAK_HUMAN	O14976	GAK_HUMAN	GAK	1311	Homo sapiens OX=9606	1:Experimental evidence at protein level	Cyclin-G-associated kinase	1	0.999	8	48	48	48	9	6	8	7	8	10
sp|O14979|HNRDL_HUMAN	O14979	HNRDL_HUMAN	HNRNPDL	420	Homo sapiens OX=9606	1:Experimental evidence at protein level	Heterogeneous nuclear ribonucleoprotein D-like	1	0.999	7	20	20	44	3	1	1	6	5	4
sp|O14980|XPO1_HUMAN	O14980	XPO1_HUMAN	XPO1	1071	Homo sapiens OX=9606	1:Experimental evidence at protein level	Exportin-1	1	0.999	17	185	185	185	21	28	28	28	39	41
sp|O14981|BTAF1_HUMAN	O14981	BTAF1_HUMAN	BTAF1	1849	Homo sapiens OX=9606	1:Experimental evidence at protein level	TATA-binding protein-associated factor 172	1	0.999	8	29	29	29	5	4	2	4	9	5
sp|O15014|ZN609_HUMAN	O15014	ZN609_HUMAN	ZNF609	1411	Homo sapiens OX=9606	1:Experimental evidence at protein level	Zinc finger protein 609	1	0.999	3	19	19	19	5	2	4	4	3	1
sp|O15020|SPTN2_HUMAN	O15020	SPTN2_HUMAN	SPTBN2	2390	Homo sapiens OX=9606	1:Experimental evidence at protein level	Spectrin beta chain, non-erythrocytic 2	1	0.999	11	31	31	41	7	3	9	4	3	5
sp|O15037|KHNYN_HUMAN	O15037	KHNYN_HUMAN	KHNYN	678	Homo sapiens OX=9606	1:Experimental evidence at protein level	Protein KHNYN	1	0.999	2	2	2	2	0	0	1	0	0	1
sp|O15042|SR140_HUMAN	O15042	SR140_HUMAN	U2SURP	1029	Homo sapiens OX=9606	1:Experimental evidence at protein level	U2 snRNP-associated SURP motif-containing protein	1	0.999	13	63	63	63	9	15	12	8	8	11
sp|O15047|SET1A_HUMAN	O15047	SET1A_HUMAN	SETD1A	1707	Homo sapiens OX=9606	1:Experimental evidence at protein level	Histone-lysine N-methyltransferase SETD1A	1	0.999	1	3	3	3	2	0	0	1	0	0
sp|O15067|PUR4_HUMAN	O15067	PUR4_HUMAN	PFAS	1338	Homo sapiens OX=9606	1:Experimental evidence at protein level	Phosphoribosylformylglycinamidine synthase	1	0.999	25	265	265	265	44	46	46	38	45	46
sp|O15091|MRPP3_HUMAN	O15091	MRPP3_HUMAN	KIAA0391	583	Homo sapiens OX=9606	1:Experimental evidence at protein level	Mitochondrial ribonuclease P catalytic subunit	1	0.999	4	10	10	10	2	0	4	1	1	2
sp|O15111|IKKA_HUMAN	O15111	IKKA_HUMAN	CHUK	745	Homo sapiens OX=9606	1:Experimental evidence at protein level	Inhibitor of nuclear factor kappa-B kinase subunit alpha	1	0.999	7	39	39	39	5	8	4	6	10	6
sp|O15143|ARC1B_HUMAN	O15143	ARC1B_HUMAN	ARPC1B	372	Homo sapiens OX=9606	1:Experimental evidence at protein level	Actin-related protein 2/3 complex subunit 1B	1	0.999	8	44	38	44	5	9	10	6	9	5
sp|O15144|ARPC2_HUMAN	O15144	ARPC2_HUMAN	ARPC2	300	Homo sapiens OX=9606	1:Experimental evidence at protein level	Actin-related protein 2/3 complex subunit 2	1	0.999	5	19	19	19	2	5	4	2	2	4
sp|O15145|ARPC3_HUMAN	O15145	ARPC3_HUMAN	ARPC3	178	Homo sapiens OX=9606	1:Experimental evidence at protein level	Actin-related protein 2/3 complex subunit 3	1	0.999	3	29	29	29	5	5	4	5	5	5
sp|O15212|PFD6_HUMAN	O15212	PFD6_HUMAN	PFDN6	129	Homo sapiens OX=9606	1:Experimental evidence at protein level	Prefoldin subunit 6	1	0.9971	3	7	7	7	1	2	2	0	0	2
sp|O15226|NKRF_HUMAN	O15226	NKRF_HUMAN	NKRF	690	Homo sapiens OX=9606	1:Experimental evidence at protein level	NF-kappa-B-repressing factor	1	0.999	4	34	34	34	7	3	7	8	4	5
sp|O15228|GNPAT_HUMAN	O15228	GNPAT_HUMAN	GNPAT	680	Homo sapiens OX=9606	1:Experimental evidence at protein level	Dihydroxyacetone phosphate acyltransferase	1	0.999	9	59	59	59	5	8	12	10	11	13
sp|O15235|RT12_HUMAN	O15235	RT12_HUMAN	MRPS12	138	Homo sapiens OX=9606	1:Experimental evidence at protein level	28S ribosomal protein S12, mitochondrial	1	0.999	4	35	35	35	6	5	8	5	6	5
sp|O15254|ACOX3_HUMAN	O15254	ACOX3_HUMAN	ACOX3	700	Homo sapiens OX=9606	1:Experimental evidence at protein level	Peroxisomal acyl-coenzyme A oxidase 3	1	0.999	2	11	11	11	1	1	2	2	2	3
sp|O15269|SPTC1_HUMAN	O15269	SPTC1_HUMAN	SPTLC1	473	Homo sapiens OX=9606	1:Experimental evidence at protein level	Serine palmitoyltransferase 1	1	0.999	5	33	33	33	4	6	5	5	6	7
sp|O15270|SPTC2_HUMAN	O15270	SPTC2_HUMAN	SPTLC2	562	Homo sapiens OX=9606	1:Experimental evidence at protein level	Serine palmitoyltransferase 2	1	0.999	3	13	13	13	1	3	4	1	1	3
sp|O15294|OGT1_HUMAN	O15294	OGT1_HUMAN	OGT	1046	Homo sapiens OX=9606	1:Experimental evidence at protein level	UDP-N-acetylglucosamine--peptide N-acetylglucosaminyltransferase 110 kDa subunit	1	0.999	5	20	20	20	3	4	3	4	4	2
sp|O15304|SIVA_HUMAN	O15304	SIVA_HUMAN	SIVA1	175	Homo sapiens OX=9606	1:Experimental evidence at protein level	Apoptosis regulatory protein Siva	1	0.999	4	27	27	27	3	4	5	4	5	6
sp|O15347|HMGB3_HUMAN	O15347	HMGB3_HUMAN	HMGB3	200	Homo sapiens OX=9606	1:Experimental evidence at protein level	High mobility group protein B3	1	0.999	5	35	35	43	6	5	3	5	7	9
sp|O15355|PPM1G_HUMAN	O15355	PPM1G_HUMAN	PPM1G	546	Homo sapiens OX=9606	1:Experimental evidence at protein level	Protein phosphatase 1G	1	0.999	11	97	97	97	16	16	18	19	14	14
sp|O15371|EIF3D_HUMAN	O15371	EIF3D_HUMAN	EIF3D	548	Homo sapiens OX=9606	1:Experimental evidence at protein level	Eukaryotic translation initiation factor 3 subunit D	1	0.999	13	146	146	146	22	23	20	31	28	22
sp|O15372|EIF3H_HUMAN	O15372	EIF3H_HUMAN	EIF3H	352	Homo sapiens OX=9606	1:Experimental evidence at protein level	Eukaryotic translation initiation factor 3 subunit H	1	0.999	6	21	21	21	2	5	5	2	4	3
sp|O15382|BCAT2_HUMAN	O15382	BCAT2_HUMAN	BCAT2	392	Homo sapiens OX=9606	1:Experimental evidence at protein level	Branched-chain-amino-acid aminotransferase, mitochondrial	1	0.999	5	48	48	48	6	5	11	8	10	8
sp|O15446|RPA34_HUMAN	O15446	RPA34_HUMAN	CD3EAP	510	Homo sapiens OX=9606	1:Experimental evidence at protein level	DNA-directed RNA polymerase I subunit RPA34	1	0.999	4	30	30	30	5	6	4	6	7	2
sp|O15533|TPSN_HUMAN	O15533	TPSN_HUMAN	TAPBP	448	Homo sapiens OX=9606	1:Experimental evidence at protein level	Tapasin	1	0.999	1	14	14	14	3	3	1	2	3	2
sp|O15541|R113A_HUMAN	O15541	R113A_HUMAN	RNF113A	343	Homo sapiens OX=9606	1:Experimental evidence at protein level	RING finger protein 113A	1	0.999	3	18	18	18	4	2	4	3	2	3
sp|O43143|DHX15_HUMAN	O43143	DHX15_HUMAN	DHX15	795	Homo sapiens OX=9606	1:Experimental evidence at protein level	Pre-mRNA-splicing factor ATP-dependent RNA helicase DHX15	1	0.999	14	72	72	72	9	15	12	14	9	13
sp|O43148|MCES_HUMAN	O43148	MCES_HUMAN	RNMT	476	Homo sapiens OX=9606	1:Experimental evidence at protein level	mRNA cap guanine-N7 methyltransferase	1	0.999	6	40	40	40	8	8	6	5	10	3
sp|O43149|ZZEF1_HUMAN	O43149	ZZEF1_HUMAN	ZZEF1	2961	Homo sapiens OX=9606	1:Experimental evidence at protein level	Zinc finger ZZ-type and EF-hand domain-containing protein 1	1	0.999	20	118	118	118	17	18	22	15	19	27
sp|O43164|PJA2_HUMAN	O43164	PJA2_HUMAN	PJA2	708	Homo sapiens OX=9606	1:Experimental evidence at protein level	E3 ubiquitin-protein ligase Praja-2	1	0.999	3	14	14	14	3	3	2	2	2	2
sp|O43172|PRP4_HUMAN	O43172	PRP4_HUMAN	PRPF4	522	Homo sapiens OX=9606	1:Experimental evidence at protein level	U4/U6 small nuclear ribonucleoprotein Prp4	1	0.999	7	52	52	52	6	7	8	10	12	9
sp|O43175|SERA_HUMAN	O43175	SERA_HUMAN	PHGDH	533	Homo sapiens OX=9606	1:Experimental evidence at protein level	D-3-phosphoglycerate dehydrogenase	1	0.999	24	311	306	311	44	46	56	54	56	55
sp|O43242|PSMD3_HUMAN	O43242	PSMD3_HUMAN	PSMD3	534	Homo sapiens OX=9606	1:Experimental evidence at protein level	26S proteasome non-ATPase regulatory subunit 3	1	0.999	3	23	23	23	4	5	3	3	5	3
sp|O43252|PAPS1_HUMAN	O43252	PAPS1_HUMAN	PAPSS1	624	Homo sapiens OX=9606	1:Experimental evidence at protein level	Bifunctional 3'-phosphoadenosine 5'-phosphosulfate synthase 1	1	0.999	18	103	101	103	15	10	19	11	22	26
sp|O43264|ZW10_HUMAN	O43264	ZW10_HUMAN	ZW10	779	Homo sapiens OX=9606	1:Experimental evidence at protein level	Centromere/kinetochore protein zw10 homolog	1	0.999	9	49	49	49	4	7	7	9	11	11
sp|O43290|SNUT1_HUMAN	O43290	SNUT1_HUMAN	SART1	800	Homo sapiens OX=9606	1:Experimental evidence at protein level	U4/U6.U5 tri-snRNP-associated protein 1	1	0.999	7	34	34	34	10	5	9	6	3	1
sp|O43310|CTIF_HUMAN	O43310	CTIF_HUMAN	CTIF	598	Homo sapiens OX=9606	1:Experimental evidence at protein level	CBP80/20-dependent translation initiation factor	1	0.999	2	13	13	13	2	2	2	3	2	2
sp|O43324|MCA3_HUMAN	O43324	MCA3_HUMAN	EEF1E1	174	Homo sapiens OX=9606	1:Experimental evidence at protein level	Eukaryotic translation elongation factor 1 epsilon-1	1	0.999	5	27	27	27	4	5	4	2	6	6
sp|O43379|WDR62_HUMAN	O43379	WDR62_HUMAN	WDR62	1518	Homo sapiens OX=9606	1:Experimental evidence at protein level	WD repeat-containing protein 62	1	0.999	3	8	8	8	2	2	1	1	1	1
sp|O43390|HNRPR_HUMAN	O43390	HNRPR_HUMAN	HNRNPR	633	Homo sapiens OX=9606	1:Experimental evidence at protein level	Heterogeneous nuclear ribonucleoprotein R	1	0.999	10	11	11	94	2	3	1	2	1	2
sp|O43395|PRPF3_HUMAN	O43395	PRPF3_HUMAN	PRPF3	683	Homo sapiens OX=9606	1:Experimental evidence at protein level	U4/U6 small nuclear ribonucleoprotein Prp3	1	0.999	6	26	26	26	4	6	3	3	4	6
sp|O43396|TXNL1_HUMAN	O43396	TXNL1_HUMAN	TXNL1	289	Homo sapiens OX=9606	1:Experimental evidence at protein level	Thioredoxin-like protein 1	1	0.999	3	7	7	7	1	0	1	3	1	1
sp|O43402|EMC8_HUMAN	O43402	EMC8_HUMAN	EMC8	210	Homo sapiens OX=9606	1:Experimental evidence at protein level	ER membrane protein complex subunit 8	1	0.999	3	20	20	20	5	4	2	3	3	3
sp|O43414|ERI3_HUMAN	O43414	ERI3_HUMAN	ERI3	337	Homo sapiens OX=9606	1:Experimental evidence at protein level	ERI1 exoribonuclease 3	1	0.999	2	14	14	14	2	3	3	1	2	3
sp|O43422|P52K_HUMAN	O43422	P52K_HUMAN	THAP12	761	Homo sapiens OX=9606	1:Experimental evidence at protein level	52 kDa repressor of the inhibitor of the protein kinase	1	0.999	5	31	31	31	6	3	5	6	5	6
sp|O43432|IF4G3_HUMAN	O43432	IF4G3_HUMAN	EIF4G3	1585	Homo sapiens OX=9606	1:Experimental evidence at protein level	Eukaryotic translation initiation factor 4 gamma 3	1	0.999	7	11	11	46	0	2	4	2	2	1
sp|O43447|PPIH_HUMAN	O43447	PPIH_HUMAN	PPIH	177	Homo sapiens OX=9606	1:Experimental evidence at protein level	Peptidyl-prolyl cis-trans isomerase H	1	0.999	6	20	20	20	2	2	2	4	5	5
sp|O43488|ARK72_HUMAN	O43488	ARK72_HUMAN	AKR7A2	359	Homo sapiens OX=9606	1:Experimental evidence at protein level	Aflatoxin B1 aldehyde reductase member 2	1	0.999	5	17	4	17	1	4	3	4	3	2
sp|O43491|E41L2_HUMAN	O43491	E41L2_HUMAN	EPB41L2	1005	Homo sapiens OX=9606	1:Experimental evidence at protein level	Band 4.1-like protein 2	1	0.999	4	12	12	12	2	2	2	2	1	3
sp|O43513|MED7_HUMAN	O43513	MED7_HUMAN	MED7	233	Homo sapiens OX=9606	1:Experimental evidence at protein level	Mediator of RNA polymerase II transcription subunit 7	1	0.999	2	2	2	2	1	0	0	0	0	1
sp|O43583|DENR_HUMAN	O43583	DENR_HUMAN	DENR	198	Homo sapiens OX=9606	1:Experimental evidence at protein level	Density-regulated protein	1	0.999	5	59	59	59	6	11	13	10	10	9
sp|O43592|XPOT_HUMAN	O43592	XPOT_HUMAN	XPOT	962	Homo sapiens OX=9606	1:Experimental evidence at protein level	Exportin-T	1	0.999	6	30	30	30	3	5	4	4	7	7
sp|O43598|DNPH1_HUMAN	O43598	DNPH1_HUMAN	DNPH1	174	Homo sapiens OX=9606	1:Experimental evidence at protein level	2'-deoxynucleoside 5'-phosphate N-hydrolase 1	1	0.999	3	14	14	14	2	4	2	2	2	2
sp|O43639|NCK2_HUMAN	O43639	NCK2_HUMAN	NCK2	380	Homo sapiens OX=9606	1:Experimental evidence at protein level	Cytoplasmic protein NCK2	1	0.999	2	9	9	11	2	1	3	2	0	1
sp|O43681|ASNA_HUMAN	O43681	ASNA_HUMAN	ASNA1	348	Homo sapiens OX=9606	1:Experimental evidence at protein level	ATPase ASNA1	1	0.999	5	37	37	37	5	3	5	8	8	8
sp|O43684|BUB3_HUMAN	O43684	BUB3_HUMAN	BUB3	328	Homo sapiens OX=9606	1:Experimental evidence at protein level	Mitotic checkpoint protein BUB3	1	0.999	7	30	30	30	9	6	2	5	5	3
sp|O43707|ACTN4_HUMAN	O43707	ACTN4_HUMAN	ACTN4	911	Homo sapiens OX=9606	1:Experimental evidence at protein level	Alpha-actinin-4	1	0.999	20	88	46	88	5	18	11	14	21	19
sp|O43708|MAAI_HUMAN	O43708	MAAI_HUMAN	GSTZ1	216	Homo sapiens OX=9606	1:Experimental evidence at protein level	Maleylacetoacetate isomerase	1	0.999	2	10	10	10	2	1	1	2	1	3
sp|O43719|HTSF1_HUMAN	O43719	HTSF1_HUMAN	HTATSF1	755	Homo sapiens OX=9606	1:Experimental evidence at protein level	HIV Tat-specific factor 1	1	0.999	16	55	55	55	9	14	9	9	8	6
sp|O43747|AP1G1_HUMAN	O43747	AP1G1_HUMAN	AP1G1	822	Homo sapiens OX=9606	1:Experimental evidence at protein level	AP-1 complex subunit gamma-1	1	0.999	7	31	31	31	4	3	6	7	6	5
sp|O43765|SGTA_HUMAN	O43765	SGTA_HUMAN	SGTA	313	Homo sapiens OX=9606	1:Experimental evidence at protein level	Small glutamine-rich tetratricopeptide repeat-containing protein alpha	1	0.999	9	69	69	71	12	14	8	12	10	13
sp|O43776|SYNC_HUMAN	O43776	SYNC_HUMAN	NARS	548	Homo sapiens OX=9606	1:Experimental evidence at protein level	Asparagine--tRNA ligase, cytoplasmic	1	0.999	13	97	97	97	15	17	16	20	15	14
sp|O43795|MYO1B_HUMAN	O43795	MYO1B_HUMAN	MYO1B	1136	Homo sapiens OX=9606	1:Experimental evidence at protein level	Unconventional myosin-Ib	1	0.999	9	55	46	55	6	13	9	6	12	9
sp|O43809|CPSF5_HUMAN	O43809	CPSF5_HUMAN	NUDT21	227	Homo sapiens OX=9606	1:Experimental evidence at protein level	Cleavage and polyadenylation specificity factor subunit 5	1	0.999	5	19	19	19	0	1	0	5	7	6
sp|O43813|LANC1_HUMAN	O43813	LANC1_HUMAN	LANCL1	399	Homo sapiens OX=9606	1:Experimental evidence at protein level	LanC-like protein 1	1	0.999	11	63	63	63	7	12	9	7	13	15
sp|O43815|STRN_HUMAN	O43815	STRN_HUMAN	STRN	780	Homo sapiens OX=9606	1:Experimental evidence at protein level	Striatin	1	0.999	4	20	20	20	2	5	3	3	4	3
sp|O43818|U3IP2_HUMAN	O43818	U3IP2_HUMAN	RRP9	475	Homo sapiens OX=9606	1:Experimental evidence at protein level	U3 small nucleolar RNA-interacting protein 2	1	0.999	3	15	15	15	3	4	2	2	2	2
sp|O43837|IDH3B_HUMAN	O43837	IDH3B_HUMAN	IDH3B	385	Homo sapiens OX=9606	1:Experimental evidence at protein level	Isocitrate dehydrogenase [NAD] subunit beta, mitochondrial	1	0.999	5	35	35	35	5	6	5	4	8	7
sp|O43865|SAHH2_HUMAN	O43865	SAHH2_HUMAN	AHCYL1	530	Homo sapiens OX=9606	1:Experimental evidence at protein level	S-adenosylhomocysteine hydrolase-like protein 1	1	0.999	4	25	0	25	3	4	3	5	6	4	sp|Q96HN2|SAHH3_HUMAN
sp|O43913|ORC5_HUMAN	O43913	ORC5_HUMAN	ORC5	435	Homo sapiens OX=9606	1:Experimental evidence at protein level	Origin recognition complex subunit 5	1	0.999	6	9	9	9	1	1	1	2	3	1
sp|O43929|ORC4_HUMAN	O43929	ORC4_HUMAN	ORC4	436	Homo sapiens OX=9606	1:Experimental evidence at protein level	Origin recognition complex subunit 4	1	0.999	3	11	11	11	1	2	1	1	2	4
sp|O60216|RAD21_HUMAN	O60216	RAD21_HUMAN	RAD21	631	Homo sapiens OX=9606	1:Experimental evidence at protein level	Double-strand-break repair protein rad21 homolog	1	0.999	4	10	10	10	0	0	0	3	3	4
sp|O60231|DHX16_HUMAN	O60231	DHX16_HUMAN	DHX16	1041	Homo sapiens OX=9606	1:Experimental evidence at protein level	Pre-mRNA-splicing factor ATP-dependent RNA helicase DHX16	1	0.999	4	11	11	11	1	4	1	2	2	1
sp|O60232|SSA27_HUMAN	O60232	SSA27_HUMAN	SSSCA1	199	Homo sapiens OX=9606	1:Experimental evidence at protein level	Sjoegren syndrome/scleroderma autoantigen 1	1	0.999	5	50	50	50	7	7	9	6	14	7
sp|O60234|GMFG_HUMAN	O60234	GMFG_HUMAN	GMFG	142	Homo sapiens OX=9606	1:Experimental evidence at protein level	Glia maturation factor gamma	1	0.999	7	55	20	55	14	6	8	9	8	10
sp|O60244|MED14_HUMAN	O60244	MED14_HUMAN	MED14	1454	Homo sapiens OX=9606	1:Experimental evidence at protein level	Mediator of RNA polymerase II transcription subunit 14	1	0.999	2	23	23	23	4	2	3	4	5	5
sp|O60256|KPRB_HUMAN	O60256	KPRB_HUMAN	PRPSAP2	369	Homo sapiens OX=9606	1:Experimental evidence at protein level	Phosphoribosyl pyrophosphate synthase-associated protein 2	1	0.999	3	30	30	30	4	3	7	4	5	7
sp|O60264|SMCA5_HUMAN	O60264	SMCA5_HUMAN	SMARCA5	1052	Homo sapiens OX=9606	1:Experimental evidence at protein level	SWI/SNF-related matrix-associated actin-dependent regulator of chromatin subfamily A member 5	1	0.999	6	26	25	26	3	5	3	5	5	5
sp|O60293|ZC3H1_HUMAN	O60293	ZC3H1_HUMAN	ZFC3H1	1989	Homo sapiens OX=9606	1:Experimental evidence at protein level	Zinc finger C3H1 domain-containing protein	1	0.999	6	29	28	29	7	2	4	7	4	5
sp|O60306|AQR_HUMAN	O60306	AQR_HUMAN	AQR	1485	Homo sapiens OX=9606	1:Experimental evidence at protein level	RNA helicase aquarius	1	0.999	8	45	45	45	5	9	6	6	7	12
sp|O60313|OPA1_HUMAN	O60313	OPA1_HUMAN	OPA1	960	Homo sapiens OX=9606	1:Experimental evidence at protein level	Dynamin-like 120 kDa protein, mitochondrial	1	0.999	9	68	68	68	11	9	16	12	9	11
sp|O60318|GANP_HUMAN	O60318	GANP_HUMAN	MCM3AP	1980	Homo sapiens OX=9606	1:Experimental evidence at protein level	Germinal-center associated nuclear protein	1	0.999	5	26	26	26	3	3	8	6	4	2
sp|O60333|KIF1B_HUMAN	O60333	KIF1B_HUMAN	KIF1B	1816	Homo sapiens OX=9606	1:Experimental evidence at protein level	Kinesin-like protein KIF1B	1	0.999	2	6	6	6	0	2	2	2	0	0
sp|O60341|KDM1A_HUMAN	O60341	KDM1A_HUMAN	KDM1A	852	Homo sapiens OX=9606	1:Experimental evidence at protein level	Lysine-specific histone demethylase 1A	1	0.999	3	13	13	13	0	4	1	2	5	1
sp|O60343|TBCD4_HUMAN	O60343	TBCD4_HUMAN	TBC1D4	1298	Homo sapiens OX=9606	1:Experimental evidence at protein level	TBC1 domain family member 4	1	0.999	10	46	46	46	10	6	8	6	8	8
sp|O60488|ACSL4_HUMAN	O60488	ACSL4_HUMAN	ACSL4	711	Homo sapiens OX=9606	1:Experimental evidence at protein level	Long-chain-fatty-acid--CoA ligase 4	1	0.999	13	93	93	93	11	18	15	16	17	16
sp|O60496|DOK2_HUMAN	O60496	DOK2_HUMAN	DOK2	412	Homo sapiens OX=9606	1:Experimental evidence at protein level	Docking protein 2	1	0.999	2	6	6	6	1	0	1	1	2	1
sp|O60502|OGA_HUMAN	O60502	OGA_HUMAN	MGEA5	916	Homo sapiens OX=9606	1:Experimental evidence at protein level	Protein O-GlcNAcase	1	0.999	6	22	22	22	5	4	3	5	2	3
sp|O60504|VINEX_HUMAN	O60504	VINEX_HUMAN	SORBS3	671	Homo sapiens OX=9606	1:Experimental evidence at protein level	Vinexin	1	0.999	4	26	26	26	5	6	6	3	3	3
sp|O60506|HNRPQ_HUMAN	O60506	HNRPQ_HUMAN	SYNCRIP	623	Homo sapiens OX=9606	1:Experimental evidence at protein level	Heterogeneous nuclear ribonucleoprotein Q	1	0.999	10	99	16	99	16	21	13	14	16	19
sp|O60547|GMDS_HUMAN	O60547	GMDS_HUMAN	GMDS	372	Homo sapiens OX=9606	1:Experimental evidence at protein level	GDP-mannose 4,6 dehydratase	1	0.999	7	49	49	49	5	6	8	8	11	11
sp|O60563|CCNT1_HUMAN	O60563	CCNT1_HUMAN	CCNT1	726	Homo sapiens OX=9606	1:Experimental evidence at protein level	Cyclin-T1	1	0.999	2	19	19	19	3	5	4	4	2	1
sp|O60610|DIAP1_HUMAN	O60610	DIAP1_HUMAN	DIAPH1	1272	Homo sapiens OX=9606	1:Experimental evidence at protein level	Protein diaphanous homolog 1	1	0.999	29	247	244	247	26	42	40	45	46	48
[truncated: 4,053 more rows]

## Sheet: compiled_peptides
peptide	unmodified_peptide	charge_state	probability	localization	proteins	identifiers	description	spectral_count	intensity	miscleavages	modifications	modification_count	amino_acids	amino_acid_count	modification_masses	no_of_experiments_count	no_of_replicates_count	workflow.v1_experiment_count	workflow.v2_experiment_count	workflow.v1_1_replicate_count	workflow.v1_2_replicate_count	workflow.v1_3_replicate_count	workflow.v2_1_replicate_count	workflow.v2_2_replicate_count	workflow.v2_3_replicate_count
[truncated: 18,459 more rows]

[truncated: 10 more sheets: compiled_identifiers_CysDBv1.5, KB2_compiled_peptides, KB2_compiled_proteins, KB2 Cys identifiers CysDB v1.5, KB2_TEVbiotin_modified_peptide, TEV biotin FP_combined_peptide, TEV biotin FP_combined_protein, KB2_sCIP_modified_peptide, KB2_sCIP_FP_combined_peptide, KB2_sCIP_FP_combined_protein]
