# Supplementary material for: CySP3-96 Enables Scalable, Streamlined, and Low-Cost Sample Preparation for Cysteine Chemoproteomic Applications
Source: Mol Cell Proteomics. 2024 Dec 18;24(9):100898. doi: 10.1016/j.mcpro.2024.100898 (PMC12529508; doi:10.1016/j.mcpro.2024.100898)
Supplement: Supplemental Table S6 [file mmc6.xlsx]

## Sheet: Summary
	Sheet Name	Description
1	input_scale_combine_mod_peptide	Compiled modified peptides as reported from FragPipe for figure S10 for protein input
2	plate_compiled_peptides	Compiled peptides for comparison of microfuge tube sample prep to plate sample prep to plate sample prep with plate enrichment
3	plate_compiled_identifiers	Compiled Cysteine Identifiers for comparison of microfuge tube sample prep to plate sample prep to plate sample prep with plate enrichment
4	plate_compiled_proteins	Compiled protiens for comparison of microfuge tube sample prep to plate sample prep to plate sample prep with plate enrichment
5	platescreen_CysIDs	compiled cysteine identifiers for all cysteines identifed in plate screen, including KB02 workflow comparison. New Ratio values calculated as following: if high standard devation and only one replicate showing ≥2, lowest of the 2 values taken
6	Atropisomer_targets_uniprot	Atropisomer heatmap data with uniprot annotations
7	Atropisomer_volcano100uM	Volcano output of fold change difference of atropisomer H/L ratios

## Sheet: input_scale_combine_mod_peptide
Peptide Sequence	Modified Sequence	Prev AA	Next AA	Start	End	Peptide Length	Charges	Assigned Modifications	Protein	Protein ID	Entry Name	Gene	Protein Description	Mapped Genes	Mapped Proteins	2023_07_10_KB_noFAIMS_FS_A2_ag_1000 Spectral Count	2023_07_10_KB_noFAIMS_FS_B2_ag_800 Spectral Count	2023_07_10_KB_noFAIMS_FS_B4_ag_800 Spectral Count	2023_07_10_KB_noFAIMS_FS_C2_ag_600 Spectral Count	2023_07_10_KB_noFAIMS_FS_D2_ag_400 Spectral Count	2023_07_10_KB_noFAIMS_FS_D4_ag_400 Spectral Count	2023_07_10_KB_noFAIMS_FS_E2_ag_200 Spectral Count	2023_07_10_KB_noFAIMS_FS_E4_ag_200 Spectral Count	2023_07_10_KB_noFAIMS_FS_F2_ag_100 Spectral Count	2023_07_10_KB_noFAIMS_FS_G2_ag_50 Spectral Count	2023_07_10_KB_noFAIMS_FS_A2_ag_1000 Intensity	2023_07_10_KB_noFAIMS_FS_B2_ag_800 Intensity	2023_07_10_KB_noFAIMS_FS_B4_ag_800 Intensity	2023_07_10_KB_noFAIMS_FS_C2_ag_600 Intensity	2023_07_10_KB_noFAIMS_FS_D2_ag_400 Intensity	2023_07_10_KB_noFAIMS_FS_D4_ag_400 Intensity	2023_07_10_KB_noFAIMS_FS_E2_ag_200 Intensity	2023_07_10_KB_noFAIMS_FS_E4_ag_200 Intensity	2023_07_10_KB_noFAIMS_FS_F2_ag_100 Intensity	2023_07_10_KB_noFAIMS_FS_G2_ag_50 Intensity
AAAAAAALQAK	AAAAAAALQAK	K	S	354	364	11	2		sp|P36578|RL4_HUMAN	P36578	RL4_HUMAN	RPL4	60S ribosomal protein L4			1	0	1	1	1	0	0	0	1	0	24665526	0	15472360	41556928	22053514	0	0	0	4.09685e+06	0
AAAACLDK	AAAAC[463.2366]LDK	R	A	923	930	8	2	5C(463.2366)	sp|Q9H3U1|UN45A_HUMAN	Q9H3U1	UN45A_HUMAN	UNC45A	Protein unc-45 homolog A			0	0	0	0	0	0	0	0	1	0	0	0	0	0	0	0	0	0	34612872	0
AAAAVAAAASSCRPLGSGAGPGPTGAAPVSAPAPGPGPAGK	AAAAVAAAASSC[463.2366]RPLGSGAGPGPTGAAPVSAPAPGPGPAGK	R	G	6	46	41	3	12C(463.2366)	sp|Q9NRL3|STRN4_HUMAN	Q9NRL3	STRN4_HUMAN	STRN4	Striatin-4			1	1	1	1	1	2	0	0	0	0	65455648	62702500	57769472	75861632	81300672	68259376	0	0	0	0
AAADGDRDCVLQK	AAADGDRDC[463.2366]VLQK	K	S	407	419	13	3	9C(463.2366)	sp|Q96D53|COQ8B_HUMAN	Q96D53	COQ8B_HUMAN	COQ8B	Atypical kinase COQ8B, mitochondrial			0	0	0	0	0	0	1	0	0	0	0	0	0	0	0	0	9440642	0	0	0
AAAECFVQSYWEQYKFPVVITR	AAAEC[463.2366]FVQSYWEQYKFPVVITR	K	S	171	192	22	3	5C(463.2366)	sp|O95455|TGDS_HUMAN	O95455	TGDS_HUMAN	TGDS	dTDP-D-glucose 4,6-dehydratase			2	1	0	1	0	1	1	1	0	0	88673312	139021152	0	86189344	0	83737272	10122076	35784080	0	0
AAAFEQLQKWKEVAQDCTK	AAAFEQLQKWKEVAQDC[463.2366]TK	R	A	160	178	19	4	17C(463.2366)	sp|O94826|TOM70_HUMAN	O94826	TOM70_HUMAN	TOMM70	Mitochondrial import receptor subunit TOM70			0	0	1	0	0	0	0	0	0	0	0	0	85547184	0	0	0	0	0	0	0
AAAFVTSPPLSPDPTTPDFLNSLLSCGDLQVTGSAHCTFNTAQK	AAAFVTSPPLSPDPTTPDFLNSLLSC[463.2366]GDLQVTGSAHC[57.0215]TFNTAQK	K	A	298	341	44	4	26C(463.2366)	sp|Q16555|DPYL2_HUMAN	Q16555	DPYL2_HUMAN	DPYSL2	Dihydropyrimidinase-related protein 2			0	1	0	2	1	0	0	0	1	0	0	29481484	0	50502984	24967180	0	0	0	21055558	0
AAAGEDYKADCPPGNPAPTSNHGPDATEAEEDFVDPWTVQTSSAK	AAAGEDYKADC[463.2366]PPGNPAPTSNHGPDATEAEEDFVDPWTVQTSSAK	K	G	52	96	45	4	11C(463.2366)	sp|P23381|SYWC_HUMAN	P23381	SYWC_HUMAN	WARS	Tryptophan--tRNA ligase, cytoplasmic			2	1	1	1	1	1	1	1	1	0	192050272	677819900	124582144	253118464	152286688	229624608	235315968	265339808	17437946	0
AAAGELQEDSGLCVLAR	AAAGELQEDSGLC[463.2366]VLAR	K	L	160	176	17	2,3	13C(463.2366)	sp|Q96C19|EFHD2_HUMAN	Q96C19	EFHD2_HUMAN	EFHD2	EF-hand domain-containing protein D2			0	0	1	2	3	3	6	2	5	4	0	0	111437856	237344864	227322144	614532160	1209203970	384481632	644370180	327178944
AAAGGLAMLTSMRPTLCSR	AAAGGLAMLTSMRPTLC[463.2366]SR	R	L	837	855	19	3	17C(463.2366)	sp|Q9H3U1|UN45A_HUMAN	Q9H3U1	UN45A_HUMAN	UNC45A	Protein unc-45 homolog A			0	0	0	0	0	0	0	0	1	0	0	0	0	0	0	0	0	0	12814640	0
AAAIGIDLGTTYSCVGVFQHGK	AAAIGIDLGTTYSC[57.0215]VGVFQHGK	K	V	4	25	22	3	14C(57.0215)	sp|P0DMV8|HS71A_HUMAN	P0DMV8	HS71A_HUMAN	HSPA1A	Heat shock 70 kDa protein 1A	HSPA1B	sp|P0DMV9|HS71B_HUMAN	0	0	0	0	0	0	0	0	0	1	0	0	0	0	0	0	0	0	0	71288408
AAALASGCTVEIK	AAALASGC[463.2366]TVEIK	R	G	296	308	13	2	8C(463.2366)	sp|Q8IYS1|P20D2_HUMAN	Q8IYS1	P20D2_HUMAN	PM20D2	Peptidase M20 domain-containing protein 2			0	0	0	0	0	0	1	0	1	1	0	0	0	0	0	0	101227264	0	38815308	28115828
AAALKLGQELCGMLHRPR	AAALKLGQELC[463.2366]GMLHRPR	R	H	798	815	18	4	11C(463.2366)	sp|Q13045|FLII_HUMAN	Q13045	FLII_HUMAN	FLII	Protein flightless-1 homolog			0	0	1	1	1	0	0	0	0	0	0	0	31220228	25535900	636218	0	0	0	0	0
AAALSPEDETWEVLEEAPPPVFPLRPGGLPGLCEWLRR	AAALSPEDETWEVLEEAPPPVFPLRPGGLPGLC[463.2366]EWLRR	R	A	411	448	38	4	33C(463.2366)	sp|Q8WZA9|IRGQ_HUMAN	Q8WZA9	IRGQ_HUMAN	IRGQ	Immunity-related GTPase family Q protein			1	1	1	1	1	1	1	0	0	0	66475036	110476688	134159328	89731440	40413676	161823344	97937872	0	0	0
AAANEQLTR	AAANEQLTR	R	A	96	104	9	2		sp|Q9NX63|MIC19_HUMAN	Q9NX63	MIC19_HUMAN	CHCHD3	MIC			0	0	0	1	1	0	0	0	0	0	0	0	0	6580554	3.17875e+06	0	0	0	0	0
AAAPAPEEEMDECEQALAAEPK	AAAPAPEEEMDEC[463.2366]EQALAAEPK	K	A	254	275	22	2,3	13C(463.2366)	sp|P26641|EF1G_HUMAN	P26641	EF1G_HUMAN	EEF1G	Elongation factor 1-gamma			5	8	5	6	6	3	3	4	2	2	3585783550	15345037300	6177834000	9959697400	6205320200	9735007200	5221290000	7802007600	597149630	152939904
AAAPAPEEEMDECEQALAAEPKAK	AAAPAPEEEMDEC[463.2366]EQALAAEPKAK	K	D	254	277	24	3	13C(463.2366)	sp|P26641|EF1G_HUMAN	P26641	EF1G_HUMAN	EEF1G	Elongation factor 1-gamma			0	0	2	0	1	0	0	0	0	0	0	0	196734688	0	48194584	0	0	0	0	0
AAAPAPEEEMDECEQALAAEPKAKDPFAHLPK	AAAPAPEEEMDEC[463.2366]EQALAAEPKAKDPFAHLPK	K	S	254	285	32	4,5	13C(463.2366)	sp|P26641|EF1G_HUMAN	P26641	EF1G_HUMAN	EEF1G	Elongation factor 1-gamma			1	0	2	2	3	0	0	0	0	0	242499056	0	1817822850	479691552	381136832	0	0	0	0	0
AAAPAPEEEMDECEQALAAEPK	AAAPAPEEEM[15.9949]DEC[463.2366]EQALAAEPK	K	A	254	275	22	2,3	10M(15.9949)	sp|P26641|EF1G_HUMAN	P26641	EF1G_HUMAN	EEF1G	Elongation factor 1-gamma			2	6	9	9	7	7	7	9	0	0	164223296	713499520	585602500	566240450	394255040	779688770	348934240	348937632	0	0
AAAPAPEEEMDECEQALAAEPKAKDPFAHLPK	AAAPAPEEEM[15.9949]DEC[463.2366]EQALAAEPKAKDPFAHLPK	K	S	254	285	32	5	10M(15.9949)	sp|P26641|EF1G_HUMAN	P26641	EF1G_HUMAN	EEF1G	Elongation factor 1-gamma			0	0	3	0	0	0	0	0	0	0	0	0	132961712	0	0	0	0	0	0	0
AAAPAPVSEAVCR	AAAPAPVSEAVC[463.2366]R	K	T	397	409	13	2,3	12C(463.2366)	sp|P20810|ICAL_HUMAN	P20810	ICAL_HUMAN	CAST	Calpastatin			0	1	0	1	2	0	1	0	1	0	0	25371174	0	30811284	91823408	0	97503808	0	26060496	0
AAAQCYIDLIIK	AAAQC[463.2366]YIDLIIK	K	E	280	291	12	2	5C(463.2366)	sp|P53618|COPB_HUMAN	P53618	COPB_HUMAN	COPB1	Coatomer subunit beta			0	0	0	0	0	0	1	0	0	0	0	0	0	0	0	0	50243032	0	0	0
AAAQCYIDLIIKESDNNVK	AAAQC[463.2366]YIDLIIKESDNNVK	K	L	280	298	19	3	5C(463.2366)	sp|P53618|COPB_HUMAN	P53618	COPB_HUMAN	COPB1	Coatomer subunit beta			0	1	0	0	0	1	1	0	1	0	0	219885520	0	0	0	55651440	96632088	0	73485792	0
AAARPLLTDLYQATMALGYWR	AAARPLLTDLYQATMALGYWR	R	A	11	31	21	3		sp|Q6XQN6|PNCB_HUMAN	Q6XQN6	PNCB_HUMAN	NAPRT	Nicotinate phosphoribosyltransferase			0	0	0	0	1	0	0	0	0	1	0	0	0	0	17880984	0	0	0	0	37910104
AAASGQPRPEMQCPAEHEEDMYR	AAASGQPRPEMQC[463.2366]PAEHEEDMYR	K	A	35	57	23	3,4	13C(463.2366)	sp|Q96BN8|OTUL_HUMAN	Q96BN8	OTUL_HUMAN	OTULIN	Ubiquitin thioesterase otulin			2	3	1	1	1	2	1	1	1	0	551216510	1625817980	103721728	243084384	155515680	304091680	312973152	224388288	64438396	0
AAASVMCHIEPDDGDDFVR	AAASVMC[463.2366]HIEPDDGDDFVR	R	G	107	125	19	3	7C(463.2366)	sp|Q5JUR7|TEX30_HUMAN	Q5JUR7	TEX30_HUMAN	TEX30	Testis-expressed protein 30			1	2	0	1	0	0	0	0	0	0	59868112	94462112	0	24933804	0	0	0	0	0	0
AAATAEEPDPK	AAATAEEPDPK	K	G	147	157	11	2		sp|Q99733|NP1L4_HUMAN	Q99733	NP1L4_HUMAN	NAP1L4	Nucleosome assembly protein 1-like 4			0	0	0	1	1	1	0	1	0	0	0	0	0	11010287	5.15957e+06	4.03712e+06	0	3.39162e+06	0	0
AAATDHRQELIECVANSDEQLGEMFLEEKIPSISDLK	AAATDHRQELIEC[463.2366]VANSDEQLGEMFLEEKIPSISDLK	R	L	244	280	37	5	13C(463.2366)	sp|Q96RP9|EFGM_HUMAN	Q96RP9	EFGM_HUMAN	GFM1	Elongation factor G, mitochondrial			0	1	0	0	0	0	0	0	0	0	0	13364258	0	0	0	0	0	0	0	0
AAATLTSKLYSLLFRR	AAATLTSKLYSLLFRR	M	T	2	17	16	3,4		sp|Q9UDW1|QCR9_HUMAN	Q9UDW1	QCR9_HUMAN	UQCR10	Cytochrome b-c1 complex subunit 9			0	0	2	0	1	2	0	0	0	0	0	0	95465496	0	156584000	106363048	0	0	0	0
AAATPESQEPQAK	AAATPESQEPQAK	K	G	145	157	13	2		sp|P49006|MRP_HUMAN	P49006	MRP_HUMAN	MARCKSL1	MARCKS-related protein			1	1	1	1	1	1	0	0	1	1	5.89332e+06	5.16691e+06	2.21369e+06	14029066	6.66462e+06	4391293	0	0	560511	540995
AAATTSQPVLTSQQIETIFFKVPELYEIHKEFYDGLFPR	AAATTSQPVLTSQQIETIFFKVPELYEIHKEFYDGLFPR	K	V	529	567	39	5		sp|P11274|BCR_HUMAN	P11274	BCR_HUMAN	BCR	Breakpoint cluster region protein			0	0	0	0	0	0	0	0	0	1	0	0	0	0	0	0	0	0	0	33116906
AAAYNLVQHGITNLCVIGGDGSLTGANIFR	AAAYNLVQHGITNLC[463.2366]VIGGDGSLTGANIFR	R	S	100	129	30	3	15C(463.2366)	sp|P17858|PFKAL_HUMAN	P17858	PFKAL_HUMAN	PFKL	ATP-dependent 6-phosphofructokinase, liver type			0	0	0	0	0	0	1	2	1	1	0	0	0	0	0	0	107000800	65688632	24972786	17938620
AACAEKLK	AAC[463.2366]AEKLK	K	R	479	486	8	2,3	3C(463.2366)	sp|Q9Y520|PRC2C_HUMAN	Q9Y520	PRC2C_HUMAN	PRRC2C	Protein PRRC2C	PRRC2A	sp|P48634|PRC2A_HUMAN	2	0	2	3	2	2	3	1	2	0	247204768	0	998911680	600109060	367244544	910641020	191571920	55072300	107292288	0
AACAEKLKR	AAC[463.2366]AEKLKR	K	L	479	487	9	3	3C(463.2366)	sp|Q9Y520|PRC2C_HUMAN	Q9Y520	PRC2C_HUMAN	PRRC2C	Protein PRRC2C	PRRC2A	sp|P48634|PRC2A_HUMAN	0	0	1	1	1	1	0	1	0	0	0	0	682988420	318140800	240588032	301616608	0	9099976	0	0
AACALLNSGGGVIR	AAC[463.2366]ALLNSGGGVIR	R	M	49	62	14	2	3C(463.2366)	sp|Q7Z7L1|SLN11_HUMAN	Q7Z7L1	SLN11_HUMAN	SLFN11	Schlafen family member 11			1	1	0	2	1	1	0	1	0	0	66903028	120399464	0	35855752	32962882	49089696	0	26906634	0	0
AACCLAGAR	AAC[463.2366]C[57.0215]LAGAR	R	A	30	38	9	2	3C(463.2366)	sp|O95336|6PGL_HUMAN	O95336	6PGL_HUMAN	PGLS	6-phosphogluconolactonase			2	2	2	1	2	2	2	2	2	1	2405104640	4583922200	638935420	1334667900	768777600	1060122620	619906050	287399136	180254336	106030128
AACFAIQK	AAC[463.2366]FAIQK	R	G	190	197	8	2	3C(463.2366)	sp|O15269|SPTC1_HUMAN	O15269	SPTC1_HUMAN	SPTLC1	Serine palmitoyltransferase 1			0	0	0	0	0	0	0	1	0	0	0	0	0	0	0	0	0	55217080	0	0
AACHLKLEDYDKAETEASK	AAC[463.2366]HLKLEDYDKAETEASK	R	A	65	83	19	4	3C(463.2366)	sp|Q9H3U1|UN45A_HUMAN	Q9H3U1	UN45A_HUMAN	UNC45A	Protein unc-45 homolog A			1	0	0	0	0	0	0	0	0	0	36291828	0	0	0	0	0	0	0	0	0
AACKLWDLYLR	AAC[463.2366]KLWDLYLR	K	T	136	146	11	3	3C(463.2366)	sp|Q86U86|PB1_HUMAN	Q86U86	PB1_HUMAN	PBRM1	Protein polybromo-1			1	0	2	1	1	1	0	0	0	0	107975720	0	139069712	138737520	65467672	93702168	0	0	0	0
AACLLDGVPVALK	AAC[463.2366]LLDGVPVALK	R	K	51	63	13	2,3	3C(463.2366)	sp|Q8TDX7|NEK7_HUMAN	Q8TDX7	NEK7_HUMAN	NEK7	Serine/threonine-protein kinase Nek7			3	1	2	1	1	2	2	1	1	1	1094068220	3500843010	624820350	1081216130	771207300	1149149700	842808580	734008580	177685392	52438224
AACLLDGVPVALKK	AAC[463.2366]LLDGVPVALKK	R	V	51	64	14	3	3C(463.2366)	sp|Q8TDX7|NEK7_HUMAN	Q8TDX7	NEK7_HUMAN	NEK7	Serine/threonine-protein kinase Nek7			1	2	1	2	1	1	1	1	1	1	522479872	1081230340	219984480	420423520	267010576	440749312	416001856	418190816	114837336	33498342
AACLLDGVPVALKKVQIFDLMDAK	AAC[463.2366]LLDGVPVALKKVQIFDLMDAK	R	A	51	74	24	4	3C(463.2366)	sp|Q8TDX7|NEK7_HUMAN	Q8TDX7	NEK7_HUMAN	NEK7	Serine/threonine-protein kinase Nek7			0	0	1	0	0	0	0	0	0	0	0	0	47892128	0	0	0	0	0	0	0
AACLPLPGYR	AAC[463.2366]LPLPGYR	K	V	40	49	10	2,3	3C(463.2366)	sp|P13796|PLSL_HUMAN	P13796	PLSL_HUMAN	LCP1	Plastin-2			2	2	1	2	2	2	2	3	3	3	428266688	1415334400	70861128	387131776	290416832	881112960	1753140480	1278280960	719328580	336805632
AACNLLQR	AAC[463.2366]NLLQR	K	G	110	117	8	2	3C(463.2366)	sp|Q01813|PFKAP_HUMAN	Q01813	PFKAP_HUMAN	PFKP	ATP-dependent 6-phosphofructokinase, platelet type			1	2	2	1	2	2	2	2	2	2	2249896450	6972400600	1526336130	2479721730	1776208260	2683961340	3443838210	2944590340	861303420	407699392
AACSAAAMEEDSEASSSR	AAC[463.2366]SAAAMEEDSEASSSR	K	L	196	213	18	2,3	3C(463.2366)	sp|Q05086|UBE3A_HUMAN	Q05086	UBE3A_HUMAN	UBE3A	Ubiquitin-protein ligase E3A			1	2	1	3	2	3	2	2	1	1	159414368	887873980	99821968	250650368	144513888	194614496	256340032	244432800	50679184	15755219
AACYTKLLEFQLALKDCEECIQLEPTFIK	AAC[463.2366]YTKLLEFQLALKDC[57.0215]EEC[57.0215]IQLEPTFIK	R	G	401	429	29	4	17C(57.0215)	sp|P31948|STIP1_HUMAN	P31948	STIP1_HUMAN	STIP1	Stress-induced-phosphoprotein 1			0	0	1	0	0	0	0	0	0	0	0	0	74908080	0	0	0	0	0	0	0
AACHLKDGNCR	AAC[57.0215]HLKDGNC[463.2366]R	R	D	58	68	11	3	10C(463.2366)	sp|Q15785|TOM34_HUMAN	Q15785	TOM34_HUMAN	TOMM34	Mitochondrial import receptor subunit TOM34			2	1	0	0	0	1	0	0	0	0	44267380	58651044	0	0	0	12421784	0	0	0	0
AACQEAQVFGNQLIPPNAQVKKATVFLNPAACK	AAC[57.0215]QEAQVFGNQLIPPNAQVKKATVFLNPAAC[463.2366]K	R	G	41	73	33	5	32C(463.2366)	sp|Q53H12|AGK_HUMAN	Q53H12	AGK_HUMAN	AGK	Acylglycerol kinase, mitochondrial			0	0	1	0	0	0	0	0	0	0	0	0	14102337	0	0	0	0	0	0	0
AADAAGPGCPR	AADAAGPGC[463.2366]PR	R	C	95	105	11	2	9C(463.2366)	sp|Q8NCN4|RN169_HUMAN	Q8NCN4	RN169_HUMAN	RNF169	E3 ubiquitin-protein ligase RNF169			1	1	1	1	1	1	0	0	0	0	88338152	158543200	43405956	90234056	52215164	71663808	0	0	0	0
AADALEEQQRCISELKAETR	AADALEEQQRC[463.2366]ISELKAETR	R	S	725	744	20	3,4	11C(463.2366)	sp|Q14980|NUMA1_HUMAN	Q14980	NUMA1_HUMAN	NUMA1	Nuclear mitotic apparatus protein 1			0	0	2	0	1	0	0	0	0	0	0	0	322550720	0	171990496	0	0	0	0	0
AADCDLQITNAQTKEEYTDDNALIPK	AADC[463.2366]DLQITNAQTKEEYTDDNALIPK	K	N	41	66	26	3	4C(463.2366)	sp|Q7Z6E9|RBBP6_HUMAN	Q7Z6E9	RBBP6_HUMAN	RBBP6	E3 ubiquitin-protein ligase RBBP6			1	0	0	0	0	0	0	0	0	0	98770328	0	0	0	0	0	0	0	0	0
AADCEVEQWDSDEPIPAKELER	AADC[463.2366]EVEQWDSDEPIPAKELER	R	G	26	47	22	3	4C(463.2366)	sp|Q9UBQ7|GRHPR_HUMAN	Q9UBQ7	GRHPR_HUMAN	GRHPR	Glyoxylate reductase/hydroxypyruvate reductase			1	1	1	1	0	1	1	0	0	0	87678272	165246816	85007296	60264504	0	91283488	93798032	0	0	0
AADDREEDGCSQAVPLVPLTEENEEAMENEQFQQLLRK	AADDREEDGC[463.2366]SQAVPLVPLTEENEEAMENEQFQQLLRK	R	L	1029	1066	38	4	10C(463.2366)	sp|Q9UNS1|TIM_HUMAN	Q9UNS1	TIM_HUMAN	TIMELESS	Protein timeless homolog			1	0	0	0	0	0	0	0	0	0	30051504	0	0	0	0	0	0	0	0	0
AADETLCQTK	AADETLC[463.2366]QTK	K	V	923	932	10	2	7C(463.2366)	sp|P49916|DNLI3_HUMAN	P49916	DNLI3_HUMAN	LIG3	DNA ligase 3			0	0	0	1	0	0	1	0	1	1	0	445923424	0	332223392	0	0	232493008	148332272	75754416	16194289
AADETLCQTKVLLDIFTGVR	AADETLC[463.2366]QTKVLLDIFTGVR	K	L	923	942	20	3	7C(463.2366)	sp|P49916|DNLI3_HUMAN	P49916	DNLI3_HUMAN	LIG3	DNA ligase 3			0	0	1	0	1	0	0	0	0	0	0	0	37829984	0	15190910	0	0	0	0	0
AADIASKVDASACGMER	AADIASKVDASAC[463.2366]GMER	K	L	321	337	17	3	13C(463.2366)	sp|O95671|ASML_HUMAN	O95671	ASML_HUMAN	ASMTL	N-acetylserotonin O-methyltransferase-like protein			2	1	2	0	2	0	1	1	1	1	101713568	400474112	24087518	0	159574688	0	279422464	217544768	66078464	28756958
AADKGVYIIGSSGFDSIPADLGVIYTR	AADKGVYIIGSSGFDSIPADLGVIYTR	K	N	141	167	27	3		sp|Q8NBX0|SCPDL_HUMAN	Q8NBX0	SCPDL_HUMAN	SCCPDH	Saccharopine dehydrogenase-like oxidoreductase			0	0	0	0	0	0	0	0	0	2	0	0	0	0	0	0	0	0	0	2.01855e+06
AADSICDGDLVDSQIR	AADSIC[463.2366]DGDLVDSQIR	R	S	911	926	16	2	6C(463.2366)	sp|P35251|RFC1_HUMAN	P35251	RFC1_HUMAN	RFC1	Replication factor C subunit 1			1	1	0	1	0	1	1	1	1	0	39191864	116582720	0	43651692	0	62654384	49342468	23910286	18388438	0
AADSTSQCGK	AADSTSQC[463.2366]GK	K	A	948	957	10	2	8C(463.2366)	sp|Q6VMQ6|MCAF1_HUMAN	Q6VMQ6	MCAF1_HUMAN	ATF7IP	Activating transcription factor 7-interacting protein 1			0	1	1	1	1	1	1	2	1	1	0	79707648	28235048	69589840	35630068	105894864	80807760	36983340	25666936	9361594
AAEAAINILKANASICFAVPDPLMPDPSKQPK	AAEAAINILKANASIC[463.2366]FAVPDPLMPDPSKQPK	R	N	91	122	32	4	16C(463.2366)	sp|O75569|PRKRA_HUMAN	O75569	PRKRA_HUMAN	PRKRA	Interferon-inducible double-stranded RNA-dependent protein kinase activator A			0	0	1	0	0	0	0	0	0	0	0	0	52480016	0	0	0	0	0	0	0
AAEAARLLLSDMWSSK	AAEAARLLLSDMWSSK	K	E	700	715	16	2		sp|Q13835|PKP1_HUMAN	Q13835	PKP1_HUMAN	PKP1	Plakophilin-1			0	1	0	1	0	0	0	0	0	0	0	242496272	0	18230984	0	0	0	0	0	0
AAEACARPHGPPPDLAAR	AAEAC[463.2366]ARPHGPPPDLAAR	R	L	53	70	18	4	5C(463.2366)	sp|Q3KQV9|UAP1L_HUMAN	Q3KQV9	UAP1L_HUMAN	UAP1L1	UDP-N-acetylhexosamine pyrophosphorylase-like protein 1			1	0	0	0	0	0	0	0	0	0	247190512	0	0	0	0	0	0	0	0	0
AAECAGK	AAEC[463.2366]AGK	K	L	632	638	7	2	4C(463.2366)	sp|P53992|SC24C_HUMAN	P53992	SC24C_HUMAN	SEC24C	Protein transport protein Sec24C			0	0	0	0	0	0	1	0	0	1	0	0	0	0	0	0	54525212	0	0	14327768
AAECNIVVTQPR	AAEC[463.2366]NIVVTQPR	R	R	435	446	12	2	4C(463.2366)	sp|Q08211|DHX9_HUMAN	Q08211	DHX9_HUMAN	DHX9	ATP-dependent RNA helicase A			1	1	1	1	1	1	2	1	1	1	271241024	715864130	194786464	259422784	216371584	468018336	723054590	394825344	246008032	106183104
AAEDAVWSGATFITHLFNAMLPFHHRDPGIVGLLTSDRLPAGR	AAEDAVWSGATFITHLFNAMLPFHHRDPGIVGLLTSDRLPAGR	R	C	218	260	43	7		sp|Q9Y303|NAGA_HUMAN	Q9Y303	NAGA_HUMAN	AMDHD2	N-acetylglucosamine-6-phosphate deacetylase			1	2	0	1	1	0	0	0	0	0	13815070	22662762	0	19465828	17892126	0	0	0	0	0
AAEDDEDDDVDTK	AAEDDEDDDVDTK	R	K	91	103	13	2		sp|P06454|PTMA_HUMAN	P06454	PTMA_HUMAN	PTMA	Prothymosin alpha			1	2	2	2	2	1	2	1	0	1	117358856	169911920	2.74086e+06	94744512	20561414	26762894	19209878	10134151	0	2734528
AAEDDEDDDVDTKK	AAEDDEDDDVDTKK	R	Q	91	104	14	2,3		sp|P06454|PTMA_HUMAN	P06454	PTMA_HUMAN	PTMA	Prothymosin alpha			3	3	0	3	3	3	2	2	0	0	81705576	124741024	0	70925200	25410172	31026188	17503744	11910202	0	0
AAEDDEDDDVDTKKQK	AAEDDEDDDVDTKKQK	R	T	91	106	16	2,3,4		sp|P06454|PTMA_HUMAN	P06454	PTMA_HUMAN	PTMA	Prothymosin alpha			3	1	0	1	0	0	0	0	0	0	27182278	16988298	0	17461010	0	0	0	0	0	0
AAEEEDEADPKR	AAEEEDEADPKR	R	Q	82	93	12	2,3		sp|P20962|PTMS_HUMAN	P20962	PTMS_HUMAN	PTMS	Parathymosin			1	2	0	2	2	1	0	2	0	0	9633363	20239044	0	34788800	15883340	5.24902e+06	0	6.5445e+06	0	0
AAEEVMCYTSLQLRPPQGR	AAEEVMC[463.2366]YTSLQLRPPQGR	R	L	120	138	19	3	7C(463.2366)	sp|Q9Y3P8|SIT1_HUMAN	Q9Y3P8	SIT1_HUMAN	SIT1	Signaling threshold-regulating transmembrane adapter 1			1	1	0	2	0	1	0	0	0	0	279408032	261798000	0	321416896	0	267438912	0	0	0	0
AAEKVSEAR	AAEKVSEAR	R	K	18	26	9	2		sp|O75348|VATG1_HUMAN	O75348	VATG1_HUMAN	ATP6V1G1	V-type proton ATPase subunit G 1			0	0	0	1	0	0	0	0	0	0	0	0	0	5307753	0	0	0	0	0	0
AAELFHQLSQALEVLTDAAAR	AAELFHQLSQALEVLTDAAAR	R	A	49	69	21	3		sp|Q9NVM6|DJC17_HUMAN	Q9NVM6	DJC17_HUMAN	DNAJC17	DnaJ homolog subfamily C member 17			0	0	0	0	0	0	0	0	0	1	0	0	0	0	0	0	0	0	0	9604241
AAELFVETIAKDAYCCAQQGK	AAELFVETIAKDAYC[463.2366]C[57.0215]AQQGK	R	R	70	90	21	3	15C(463.2366)	sp|Q9NR33|DPOE4_HUMAN	Q9NR33	DPOE4_HUMAN	POLE4	DNA polymerase epsilon subunit 4			1	1	0	0	0	0	0	0	0	0	197664352	149070592	0	0	0	0	0	0	0	0
AAENNVFHLVATVCSQEEPVQPLLR	AAENNVFHLVATVC[463.2366]SQEEPVQPLLR	R	E	49	73	25	3	14C(463.2366)	sp|Q96CW6|S7A6O_HUMAN	Q96CW6	S7A6O_HUMAN	SLC7A6OS	Probable RNA polymerase II nuclear localization protein SLC7A6			0	0	0	2	1	1	1	1	1	0	0	0	0	184962960	25455746	188471488	30459044	82129536	13160889	0
AAETCQEPK	AAETC[463.2366]QEPK	K	E	83	91	9	2	5C(463.2366)	sp|Q9P032|NDUF4_HUMAN	Q9P032	NDUF4_HUMAN	NDUFAF4	NADH dehydrogenase [ubiquinone] 1 alpha subcomplex assembly factor 4			1	2	1	1	2	2	2	1	2	1	608625090	1311013890	427866304	538589890	384599744	544799620	145059616	122721104	84252296	35018528
AAETDPGMVHLALGSDLTTLGLNLNSPENLYPK	AAETDPGMVHLALGSDLTTLGLNLNSPENLYPK	R	F	366	398	33	3		sp|Q9NZN8|CNOT2_HUMAN	Q9NZN8	CNOT2_HUMAN	CNOT2	CCR4-NOT transcription complex subunit 2			0	0	0	0	0	0	0	0	0	1	0	0	0	0	0	0	0	0	0	856725
AAFALGGLGSGFASNREELSALVAPAFAHTSQVLVDK	AAFALGGLGSGFASNREELSALVAPAFAHTSQVLVDK	R	S	556	592	37	3,4		sp|P27708|PYR1_HUMAN	P27708	PYR1_HUMAN	CAD	CAD protein			0	0	0	0	0	0	0	1	1	2	0	0	0	0	0	0	0	56522032	54700104	215528944
AAFGLSEAGFNTACVTK	AAFGLSEAGFNTAC[463.2366]VTK	R	L	76	92	17	2	14C(463.2366)	sp|P31040|SDHA_HUMAN	P31040	SDHA_HUMAN	SDHA	Succinate dehydrogenase [ubiquinone] flavoprotein subunit, mitochondrial			0	0	0	1	0	2	1	2	1	1	0	0	0	20162966	0	103941744	122709808	64023264	47725132	27511262
AAFGLSEAGFNTACVTKLFPTR	AAFGLSEAGFNTAC[463.2366]VTKLFPTR	R	S	76	97	22	3	14C(463.2366)	sp|P31040|SDHA_HUMAN	P31040	SDHA_HUMAN	SDHA	Succinate dehydrogenase [ubiquinone] flavoprotein subunit, mitochondrial			1	0	1	1	1	2	0	0	0	0	90755768	0	108302272	113575120	61904096	179695424	0	0	0	0
AAFLGCLTDVR	AAFLGC[463.2366]LTDVR	R	Q	416	426	11	2	6C(463.2366)	sp|Q9UID3|VPS51_HUMAN	Q9UID3	VPS51_HUMAN	VPS51	Vacuolar protein sorting-associated protein 51 homolog			1	1	1	1	2	1	1	1	1	0	251845520	335701760	126717768	174047408	121160608	290291296	194972032	115973792	36575848	0
AAFLQYCR	AAFLQYC[463.2366]R	K	K	524	531	8	2	7C(463.2366)	sp|Q8WUM0|NU133_HUMAN	Q8WUM0	NU133_HUMAN	NUP133	Nuclear pore complex protein Nup133			0	1	0	0	1	1	1	1	1	0	0	753376450	0	0	106122616	185009472	330953344	218395968	64097600	0
AAFNSGKVDIVAINDPFIDLNYMVYMFQYDSTHGK	AAFNSGKVDIVAINDPFIDLNYMVYMFQYDSTHGK	R	F	21	55	35	3,4		sp|P04406|G3P_HUMAN	P04406	G3P_HUMAN	GAPDH	Glyceraldehyde-3-phosphate dehydrogenase			0	0	0	0	0	1	1	2	4	9	0	0	0	0	0	45999784	304427808	302436416	351282880	822877950
AAFNSGKVDIVAINDPFIDLNYMVYMFQYDSTHGKFHGTVK	AAFNSGKVDIVAINDPFIDLNYMVYMFQYDSTHGKFHGTVK	R	A	21	61	41	4,5,6		sp|P04406|G3P_HUMAN	P04406	G3P_HUMAN	GAPDH	Glyceraldehyde-3-phosphate dehydrogenase			1	2	2	2	2	3	23	29	28	29	218123648	854233920	307667104	642326460	620534660	1197205760	6486015000	7559742500	6888733200	2238844930
AAFNSGKVDIVAINDPFIDLNYMVYMFQYDSTHGK	AAFNSGKVDIVAINDPFIDLNYMVYM[15.9949]FQYDSTHGK	R	F	21	55	35	4	26M(15.9949)	sp|P04406|G3P_HUMAN	P04406	G3P_HUMAN	GAPDH	Glyceraldehyde-3-phosphate dehydrogenase			0	0	0	0	0	0	0	0	1	5	0	0	0	0	0	0	0	0	28661076	78355112
AAFNSGKVDIVAINDPFIDLNYMVYMFQYDSTHGKFHGTVK	AAFNSGKVDIVAINDPFIDLNYMVYM[15.9949]FQYDSTHGKFHGTVK	R	A	21	61	41	4,5,6	26M(15.9949)	sp|P04406|G3P_HUMAN	P04406	G3P_HUMAN	GAPDH	Glyceraldehyde-3-phosphate dehydrogenase			0	0	0	0	0	2	11	15	14	15	0	0	0	0	0	47770908	640549950	673799550	1248466560	1306930690
AAFNSGKVDIVAINDPFIDLNYMVYMFQYDSTHGK	AAFNSGKVDIVAINDPFIDLNYM[15.9949]VYMFQYDSTHGK	R	F	21	55	35	4	23M(15.9949)	sp|P04406|G3P_HUMAN	P04406	G3P_HUMAN	GAPDH	Glyceraldehyde-3-phosphate dehydrogenase			0	0	0	0	0	0	0	0	1	0	0	0	0	0	0	0	0	0	28661076	0
AAFNSGKVDIVAINDPFIDLNYMVYMFQYDSTHGKFHGTVK	AAFNSGKVDIVAINDPFIDLNYM[15.9949]VYMFQYDSTHGKFHGTVK	R	A	21	61	41	4,5,6	23M(15.9949)	sp|P04406|G3P_HUMAN	P04406	G3P_HUMAN	GAPDH	Glyceraldehyde-3-phosphate dehydrogenase			0	0	0	0	0	0	3	2	10	3	0	0	0	0	0	0	58722480	145892000	643939970	290981824
AAFNSGKVDIVAINDPFIDLNYMVYMFQYDSTHGKFHGTVK	AAFNSGKVDIVAINDPFIDLNYM[15.9949]VYM[15.9949]FQYDSTHGKFHGTVK	R	A	21	61	41	5,6	23M(15.9949)	sp|P04406|G3P_HUMAN	P04406	G3P_HUMAN	GAPDH	Glyceraldehyde-3-phosphate dehydrogenase			0	0	0	0	0	0	1	3	4	5	0	0	0	0	0	0	6.05398e+06	54787088	51150816	255189088
AAFPLHDCK	AAFPLHDC[463.2366]K	K	F	243	251	9	3	8C(463.2366)	sp|Q4KMQ2|ANO6_HUMAN	Q4KMQ2	ANO6_HUMAN	ANO6	Anoctamin-6			1	0	0	0	0	0	1	0	0	0	52264868	0	0	0	0	0	37148652	0	0	0
AAFTCIK	AAFTC[463.2366]IK	K	N	1248	1254	7	2	5C(463.2366)	sp|Q7Z6Z7|HUWE1_HUMAN	Q7Z6Z7	HUWE1_HUMAN	HUWE1	E3 ubiquitin-protein ligase HUWE1			0	0	0	0	0	0	1	1	1	1	0	0	0	0	0	0	108055200	44416572	47975376	27773014
AAFYEEQINYYDTYIKTCLDNLK	AAFYEEQINYYDTYIKTC[463.2366]LDNLK	K	R	1432	1454	23	3	18C(463.2366)	sp|Q13576|IQGA2_HUMAN	Q13576	IQGA2_HUMAN	IQGAP2	Ras GTPase-activating-like protein IQGAP2			1	1	1	1	0	1	0	0	0	0	156786528	49700836	53948552	115000560	0	96647648	0	0	0	0
AAFYEEQINYYDTYIKTCLDNLKR	AAFYEEQINYYDTYIKTC[463.2366]LDNLKR	K	K	1432	1455	24	4	18C(463.2366)	sp|Q13576|IQGA2_HUMAN	Q13576	IQGA2_HUMAN	IQGAP2	Ras GTPase-activating-like protein IQGAP2			1	0	1	1	0	0	0	0	0	0	10871645	0	140151344	137286256	0	0	0	0	0	0
AAGAPGAACRPGCSQK	AAGAPGAAC[463.2366]RPGC[57.0215]SQK	K	L	85	100	16	3	13C(57.0215)	sp|O95685|PPR3D_HUMAN	O95685	PPR3D_HUMAN	PPP1R3D	Protein phosphatase 1 regulatory subunit 3D			0	0	0	0	1	0	0	0	0	0	0	0	0	0	9893091	0	0	0	0	0
AAGAPGAACRPGCSQK	AAGAPGAAC[57.0215]RPGC[463.2366]SQK	K	L	85	100	16	3	13C(463.2366)	sp|O95685|PPR3D_HUMAN	O95685	PPR3D_HUMAN	PPP1R3D	Protein phosphatase 1 regulatory subunit 3D			0	0	0	0	0	0	0	1	0	0	0	0	0	0	0	0	0	9990362	0	0
AAGASDVVLYKIDVPANRYDLLCLEGLVR	AAGASDVVLYKIDVPANRYDLLC[463.2366]LEGLVR	K	G	54	82	29	4	23C(463.2366)	sp|Q9NSD9|SYFB_HUMAN	Q9NSD9	SYFB_HUMAN	FARSB	Phenylalanine--tRNA ligase beta subunit			1	1	1	1	2	2	1	1	1	1	112704064	317338208	130258176	188793520	140243408	303500928	135883568	75460368	90367872	16943724
AAGCNIPVASVAAGFPAGQTHLK	AAGC[463.2366]NIPVASVAAGFPAGQTHLK	K	T	115	137	23	3	4C(463.2366)	sp|Q9Y315|DEOC_HUMAN	Q9Y315	DEOC_HUMAN	DERA	Deoxyribose-phosphate aldolase			0	1	0	0	0	1	1	1	2	1	0	117058808	0	0	0	28254912	96047808	35275820	22589004	15750448
AAGDGDCGTTHSR	AAGDGDC[463.2366]GTTHSR	R	A	398	410	13	3	7C(463.2366)	sp|Q3LXA3|TKFC_HUMAN	Q3LXA3	TKFC_HUMAN	TKFC	Triokinase/FMN cyclase			2	1	1	1	1	1	1	2	0	1	111634064	291662304	48270680	69807328	46824660	89878504	68011144	63097752	0	23660074
AAGEPIKEGDNDYFTCITK	AAGEPIKEGDNDYFTC[463.2366]ITK	K	A	125	143	19	3	16C(463.2366)	sp|Q99543|DNJC2_HUMAN	Q99543	DNJC2_HUMAN	DNAJC2	DnaJ homolog subfamily C member 2			0	2	1	1	0	2	1	1	2	1	0	89819040	44083568	52245040	0	216435568	348043072	9049156	141659728	54813112
AAGGGSYKGHVDILAPTVQELAALEKEAQTSFLHLGYLPNQLFR	AAGGGSYKGHVDILAPTVQELAALEKEAQTSFLHLGYLPNQLFR	R	T	695	738	44	5,6		sp|Q92499|DDX1_HUMAN	Q92499	DDX1_HUMAN	DDX1	ATP-dependent RNA helicase DDX1			2	3	3	2	4	2	4	2	3	4	102440208	188820160	73029328	165489680	122612904	261942592	270603968	438309952	700343300	118057712
AAGGIELFVGGIGPDGHIAFNEPGSSLVSR	AAGGIELFVGGIGPDGHIAFNEPGSSLVSR	K	T	127	156	30	3		sp|P46926|GNPI1_HUMAN	P46926	GNPI1_HUMAN	GNPDA1	Glucosamine-6-phosphate isomerase 1			0	0	0	0	0	0	1	1	2	1	0	0	0	0	0	0	31102650	54695040	85669768	123063744
AAGGQLPPRLFTLPLLHYLEVSGCGSLR	AAGGQLPPRLFTLPLLHYLEVSGC[57.0215]GSLR	R	A	37	64	28	4	24C(57.0215)	sp|Q8N1G4|LRC47_HUMAN	Q8N1G4	LRC47_HUMAN	LRRC47	Leucine-rich repeat-containing protein 47			0	0	0	0	1	0	0	0	0	0	0	0	0	0	13967671	0	0	0	0	0
AAGGQLPPRLFTLPLLHYLEVSGCGSLRAPGPGLAQGLPQLHSLVLR	AAGGQLPPRLFTLPLLHYLEVSGC[57.0215]GSLRAPGPGLAQGLPQLHSLVLR	R	R	37	83	47	5,6	24C(57.0215)	sp|Q8N1G4|LRC47_HUMAN	Q8N1G4	LRC47_HUMAN	LRRC47	Leucine-rich repeat-containing protein 47			0	0	3	3	2	0	0	0	0	0	0	0	317478304	67441752	105054176	0	0	0	0	0
AAGIIHLGATSCYVGDNTDLIILR	AAGIIHLGATSC[463.2366]YVGDNTDLIILR	K	N	102	125	24	3	12C(463.2366)	sp|P30566|PUR8_HUMAN	P30566	PUR8_HUMAN	ADSL	Adenylosuccinate lyase			0	2	0	2	1	1	3	1	1	2	0	400043392	0	195155168	125647968	156361360	560419260	244714304	259066848	115215776
AAGIIHLGATSCYVGDNTDLIILRNALDLLLPK	AAGIIHLGATSC[463.2366]YVGDNTDLIILRNALDLLLPK	K	L	102	134	33	4	12C(463.2366)	sp|P30566|PUR8_HUMAN	P30566	PUR8_HUMAN	ADSL	Adenylosuccinate lyase			0	0	0	1	0	0	0	0	0	0	0	0	0	537079	0	0	0	0	0	0
AAGIIHLGATSCYVGDNTDLIILRNALDLLLPKLAR	AAGIIHLGATSC[463.2366]YVGDNTDLIILRNALDLLLPKLAR	K	V	102	137	36	5	12C(463.2366)	sp|P30566|PUR8_HUMAN	P30566	PUR8_HUMAN	ADSL	Adenylosuccinate lyase			0	0	1	0	1	0	0	0	0	0	0	0	33230848	0	12264254	0	0	0	0	0
AAGIIHLGATSCYVGDNTDLIILRNALDLLLPKLAR	AAGIIHLGATSC[57.0215]YVGDNTDLIILRNALDLLLPKLAR	K	V	102	137	36	5	12C(57.0215)	sp|P30566|PUR8_HUMAN	P30566	PUR8_HUMAN	ADSL	Adenylosuccinate lyase			0	0	1	0	1	0	0	0	0	0	0	0	41346116	0	28102368	0	0	0	0	0
AAGKGPLATGGIKK	AAGKGPLATGGIKK	K	S	47	60	14	3		sp|Q9Y2S6|TMA7_HUMAN	Q9Y2S6	TMA7_HUMAN	TMA7	Translation machinery-associated protein 7			1	1	1	1	1	0	0	1	0	0	14995232	11701033	13251685	32010128	17388424	0	0	5260578	0	0
AAGKLKAEGSEIR	AAGKLKAEGSEIR	K	L	66	78	13	3		sp|P07237|PDIA1_HUMAN	P07237	PDIA1_HUMAN	P4HB	Protein disulfide-isomerase			0	0	1	1	0	0	0	0	0	0	0	0	2.12394e+06	5284542	0	0	0	0	0	0
AAGLPELSCSK	AAGLPELSC[463.2366]SK	R	D	983	993	11	2	9C(463.2366)	sp|O00329|PK3CD_HUMAN	O00329	PK3CD_HUMAN	PIK3CD	Phosphatidylinositol 4,5-bisphosphate 3-kinase catalytic subunit delta isoform			1	0	1	1	1	0	0	1	1	1	196847456	0	469442144	274110624	251762816	0	0	256306944	99222432	37849572
AAGNPGSLAAPIDHKPCSAPLEPK	AAGNPGSLAAPIDHKPC[463.2366]SAPLEPK	R	S	1726	1749	24	4	17C(463.2366)	sp|Q14676|MDC1_HUMAN	Q14676	MDC1_HUMAN	MDC1	Mediator of DNA damage checkpoint protein 1			1	0	0	0	0	0	0	0	0	0	50157104	0	0	0	0	0	0	0	0	0
AAGPELQADCDQIVKR	AAGPELQADC[463.2366]DQIVKR	K	E	840	855	16	3	10C(463.2366)	sp|Q460N5|PAR14_HUMAN	Q460N5	PAR14_HUMAN	PARP14	Poly [ADP-ribose] polymerase 14			1	1	1	1	1	0	0	0	0	0	29528588	52592428	9413721	18177436	9812102	0	0	0	0	0
AAGPLLTDECR	AAGPLLTDEC[463.2366]R	R	T	190	200	11	2	10C(463.2366)	sp|Q9BQ69|MACD1_HUMAN	Q9BQ69	MACD1_HUMAN	MACROD1	O-acetyl-ADP-ribose deacetylase MACROD1			3	2	3	2	1	3	2	1	3	3	1073604540	2899613180	397672544	670304000	352861344	846195010	382534944	336328288	148967024	44579668
AAGPLLTDECRTLQSCK	AAGPLLTDEC[463.2366]RTLQSC[57.0215]K	R	T	190	206	17	3	10C(463.2366)	sp|Q9BQ69|MACD1_HUMAN	Q9BQ69	MACD1_HUMAN	MACROD1	O-acetyl-ADP-ribose deacetylase MACROD1			1	0	1	0	0	0	0	0	0	0	3.58487e+06	0	42212040	0	0	0	0	0	0	0
AAGPSLSHTSGGTQSK	AAGPSLSHTSGGTQSK	K	V	168	183	16	3		sp|P27694|RFA1_HUMAN	P27694	RFA1_HUMAN	RPA1	Replication protein A 70 kDa DNA-binding subunit			1	1	0	1	0	0	0	0	0	0	4546010	4248212	0	7.83349e+06	0	0	0	0	0	0
AAGSPHLTLEFCNYPSSMR	AAGSPHLTLEFC[463.2366]NYPSSMR	R	D	260	278	19	3	12C(463.2366)	sp|Q96GM8|TOE1_HUMAN	Q96GM8	TOE1_HUMAN	TOE1	Target of EGR1 protein 1			0	1	0	1	0	0	0	1	0	0	0	300697184	0	44628636	0	0	0	89505472	0	0
AAGSPHLTLEFCNYPSSMRDHIDYR	AAGSPHLTLEFC[463.2366]NYPSSMRDHIDYR	R	C	260	284	25	4,5	12C(463.2366)	sp|Q96GM8|TOE1_HUMAN	Q96GM8	TOE1_HUMAN	TOE1	Target of EGR1 protein 1			2	2	1	2	2	0	0	0	0	0	338934752	495535264	214008784	224789760	199540608	0	0	0	0	0
AAGTDSFNGHPPQGCASTPVAR	AAGTDSFNGHPPQGC[463.2366]ASTPVAR	R	E	539	560	22	3	15C(463.2366)	sp|Q9NVU0|RPC5_HUMAN	Q9NVU0	RPC5_HUMAN	POLR3E	DNA-directed RNA polymerase III subunit RPC5			3	4	3	3	2	3	1	2	2	1	154786944	406817472	28402994	179224912	166674208	198472800	26385942	119329208	61429288	16545373
AAGVNVEPFWPGLFAK	AAGVNVEPFWPGLFAK	K	A	34	49	16	2		sp|P05386|RLA1_HUMAN	P05386	RLA1_HUMAN	RPLP1	60S acidic ribosomal protein P1			2	0	0	1	0	0	0	0	0	0	80445312	0	0	79002400	0	0	0	0	0	0
AAHGCVTAVSGK	AAHGC[463.2366]VTAVSGK	K	A	170	181	12	2,3	5C(463.2366)	sp|O75410|TACC1_HUMAN	O75410	TACC1_HUMAN	TACC1	Transforming acidic coiled-coil-containing protein 1			1	1	0	2	0	1	0	0	0	0	99412864	331786432	0	194965648	0	131588400	0	0	0	0
AAHIFFTDTCPEPLFSELGR	AAHIFFTDTC[463.2366]PEPLFSELGR	K	S	101	120	20	3	10C(463.2366)	sp|Q15833|STXB2_HUMAN	Q15833	STXB2_HUMAN	STXBP2	Syntaxin-binding protein 2			0	0	1	1	1	1	0	0	0	1	0	0	106271560	180078944	60390056	156819824	0	0	0	63676976
AAHIFNEALVCHQIR	AAHIFNEALVC[463.2366]HQIR	K	Y	603	617	15	3,4	11C(463.2366)	sp|O43795|MYO1B_HUMAN	O43795	MYO1B_HUMAN	MYO1B	Unconventional myosin-Ib			2	2	2	2	2	2	2	2	2	2	336838976	721363650	192823680	221157984	182889424	347017216	293086304	300527072	89005424	28019152
AAHLCAEAALR	AAHLC[463.2366]AEAALR	K	L	145	155	11	2,3	5C(463.2366)	sp|Q9UQ80|PA2G4_HUMAN	Q9UQ80	PA2G4_HUMAN	PA2G4	Proliferation-associated protein 2G4			1	2	2	1	1	1	2	3	3	2	157392048	551308800	264799168	180704000	221756992	477871296	1569406850	517911456	444839104	212945504
AAHSEGNTTAGLDMR	AAHSEGNTTAGLDMR	R	E	467	481	15	3		sp|P78371|TCPB_HUMAN	P78371	TCPB_HUMAN	CCT2	T-complex protein 1 subunit beta			0	0	0	0	1	0	1	0	0	0	0	0	0	0	2412946	0	1.86632e+06	0	0	0
AAHTEDINACTLTTSPR	AAHTEDINAC[463.2366]TLTTSPR	R	L	628	644	17	3	10C(463.2366)	sp|P04049|RAF1_HUMAN	P04049	RAF1_HUMAN	RAF1	RAF proto-oncogene serine/threonine-protein kinase			1	3	1	1	2	1	2	1	1	2	150747936	462980512	59118112	94705632	80861616	144922176	183796352	93703968	48600816	25446396
AAHTEDINACTLTTSPRLPVF	AAHTEDINAC[463.2366]TLTTSPRLPVF	R	-	628	648	21	3	10C(463.2366)	sp|P04049|RAF1_HUMAN	P04049	RAF1_HUMAN	RAF1	RAF proto-oncogene serine/threonine-protein kinase			0	0	1	1	1	0	0	0	0	0	0	0	104125216	41792284	52067088	0	0	0	0	0
AAHVFFTDSCPDALFNELVK	AAHVFFTDSC[463.2366]PDALFNELVK	R	S	101	120	20	3	10C(463.2366)	sp|P61764|STXB1_HUMAN	P61764	STXB1_HUMAN	STXBP1	Syntaxin-binding protein 1			1	0	0	0	0	1	1	1	1	2	32867446	0	0	0	0	125560144	140548240	37847488	82065184	38309824
AAIAQALAGEVSVVPPSRLMALLGQALKWQQHQGLLPPGMTIDLFR	AAIAQALAGEVSVVPPSRLMALLGQALKWQQHQGLLPPGMTIDLFR	R	G	143	188	46	5		sp|Q2TAY7|SMU1_HUMAN	Q2TAY7	SMU1_HUMAN	SMU1	WD40 repeat-containing protein SMU1			0	0	2	2	2	2	1	1	0	0	0	0	71697840	43232968	66972084	29066756	38089384	17964584	0	0
AAICQNLQHVLAVVR	AAIC[463.2366]QNLQHVLAVVR	R	L	280	294	15	3	4C(463.2366)	sp|Q96HA7|TONSL_HUMAN	Q96HA7	TONSL_HUMAN	TONSL	Tonsoku-like protein			0	1	0	1	0	0	0	1	0	0	0	269895616	0	70848664	0	0	0	79759816	0	0
AAIDWFDGKEFHGNIIKVSFATR	AAIDWFDGKEFHGNIIKVSFATR	K	R	298	320	23	4,5		sp|Q92804|RBP56_HUMAN	Q92804	RBP56_HUMAN	TAF15	TATA-binding protein-associated factor 2N			1	1	2	2	2	2	0	0	1	0	181826080	44502948	322766752	453263712	416538560	287773216	0	0	65398480	0
AAIDWFDGKEFSGNPIKVSFATR	AAIDWFDGKEFSGNPIKVSFATR	K	R	349	371	23	3,4		sp|P35637|FUS_HUMAN	P35637	FUS_HUMAN	FUS	RNA-binding protein FUS			1	1	1	1	2	2	3	2	2	2	391847648	534596288	230689872	301788032	333730112	381748736	507952288	899608830	673371390	282754304
AAIEAFNKCK	AAIEAFNKC[463.2366]K	K	T	206	215	10	3	9C(463.2366)	sp|Q9UHB9|SRP68_HUMAN	Q9UHB9	SRP68_HUMAN	SRP68	Signal recognition particle subunit SRP68			0	0	0	0	0	0	1	0	1	0	0	0	0	0	0	0	38494120	0	26339810	0
AAIGCGIVESILNWVK	AAIGC[463.2366]GIVESILNWVK	K	F	401	416	16	2,3	5C(463.2366)	sp|P11388|TOP2A_HUMAN	P11388	TOP2A_HUMAN	TOP2A	DNA topoisomerase 2-alpha			1	1	1	2	1	1	1	3	4	0	19369012	112851544	17882274	43368072	30928008	84953088	146415168	103417352	29675104	0
AAIGCGIVESILNWVKFK	AAIGC[57.0215]GIVESILNWVKFK	K	A	401	418	18	3	5C(57.0215)	sp|P11388|TOP2A_HUMAN	P11388	TOP2A_HUMAN	TOP2A	DNA topoisomerase 2-alpha			0	0	0	0	1	0	0	0	0	0	0	0	0	0	3.38651e+06	0	0	0	0	0
AAIGLLAR	AAIGLLAR	R	H	41	48	8	2		sp|P07741|APT_HUMAN	P07741	APT_HUMAN	APRT	Adenine phosphoribosyltransferase			0	0	0	1	1	0	0	0	0	0	0	0	0	18836988	17370936	0	0	0	0	0
AAILPTSIFLTNK	AAILPTSIFLTNK	K	K	228	240	13	2		sp|O14744|ANM5_HUMAN	O14744	ANM5_HUMAN	PRMT5	Protein arginine N-methyltransferase 5			0	0	0	0	0	0	0	0	0	1	0	0	0	0	0	0	0	0	0	8894219
AAILPTSIFLTNKK	AAILPTSIFLTNKK	K	G	228	241	14	3		sp|O14744|ANM5_HUMAN	O14744	ANM5_HUMAN	PRMT5	Protein arginine N-methyltransferase 5			0	0	0	0	0	0	0	0	1	1	0	0	0	0	0	0	0	0	21547984	29237022
AAISDSADCSLSPDVDPVLAFQREGFGR	AAISDSADC[463.2366]SLSPDVDPVLAFQREGFGR	K	Q	798	825	28	3	9C(463.2366)	sp|Q8TEW0|PARD3_HUMAN	Q8TEW0	PARD3_HUMAN	PARD3	Partitioning defective 3 homolog			0	0	0	1	0	0	0	0	0	0	0	0	0	49398220	0	0	0	0	0	0
AAISNKITSCIFQLLQEAGIK	AAISNKITSC[463.2366]IFQLLQEAGIK	K	T	54	74	21	3	10C(463.2366)	sp|P22234|PUR6_HUMAN	P22234	PUR6_HUMAN	PAICS	Multifunctional protein ADE2			1	1	1	1	2	1	2	1	1	0	256231152	722090050	440270304	520617600	310773952	620726400	210060592	137094336	106935552	0
AAISNKITSCIFQLLQEAGIKTAFTR	AAISNKITSC[463.2366]IFQLLQEAGIKTAFTR	K	K	54	79	26	4	10C(463.2366)	sp|P22234|PUR6_HUMAN	P22234	PUR6_HUMAN	PAICS	Multifunctional protein ADE2			1	1	2	1	1	1	2	1	1	0	161129952	246349744	412483072	315077088	172446832	295007936	31913198	36454544	14029292	0
AAISNKITSCIFQLLQEAGIK	AAISNKITSC[57.0215]IFQLLQEAGIK	K	T	54	74	21	2,3	10C(57.0215)	sp|P22234|PUR6_HUMAN	P22234	PUR6_HUMAN	PAICS	Multifunctional protein ADE2			4	3	2	4	2	3	2	2	3	1	2084711940	3382823680	796384510	3107098110	1966510850	1936600580	760728060	683690560	943230140	33535304
AAISNKITSCIFQLLQEAGIKTAFTR	AAISNKITSC[57.0215]IFQLLQEAGIKTAFTR	K	K	54	79	26	3,4	10C(57.0215)	sp|P22234|PUR6_HUMAN	P22234	PUR6_HUMAN	PAICS	Multifunctional protein ADE2			5	3	3	4	5	3	2	1	2	0	4305413600	4931232300	4091190270	5072037900	4030900740	2989726460	371540096	45880336	207328016	0
AAKQPHVGDYR	AAKQPHVGDYR	K	Q	188	198	11	3		sp|Q06323|PSME1_HUMAN	Q06323	PSME1_HUMAN	PSME1	Proteasome activator complex subunit 1			1	0	0	1	1	1	0	0	0	0	10707800	0	0	17933900	8394669	8630238	0	0	0	0
AALAGGTTMIIDHVVPEPGTSLLAAFDQWR	AALAGGTTMIIDHVVPEPGTSLLAAFDQWR	K	E	95	124	30	3		sp|Q16555|DPYL2_HUMAN	Q16555	DPYL2_HUMAN	DPYSL2	Dihydropyrimidinase-related protein 2			0	0	0	0	0	0	0	0	0	2	0	0	0	0	0	0	0	0	0	62918000
AALAGGTTMIIDHVVPEPGTSLLAAFDQWREWADSK	AALAGGTTMIIDHVVPEPGTSLLAAFDQWREWADSK	K	S	95	130	36	4		sp|Q16555|DPYL2_HUMAN	Q16555	DPYL2_HUMAN	DPYSL2	Dihydropyrimidinase-related protein 2			0	0	0	0	0	0	2	1	1	3	0	0	0	0	0	0	55148960	45225328	84447136	64980012
AALAGGTTMIIDHVVPEPGTSLLAAFDQWR	AALAGGTTM[15.9949]IIDHVVPEPGTSLLAAFDQWR	K	E	95	124	30	3	9M(15.9949)	sp|Q16555|DPYL2_HUMAN	Q16555	DPYL2_HUMAN	DPYSL2	Dihydropyrimidinase-related protein 2			0	0	0	0	0	0	0	0	0	1	0	0	0	0	0	0	0	0	0	401925
AALAGHPR	AALAGHPR	R	A	161	168	8	2		sp|Q15102|PA1B3_HUMAN	Q15102	PA1B3_HUMAN	PAFAH1B3	Platelet-activating factor acetylhydrolase IB subunit gamma			1	1	0	1	1	0	1	0	1	0	10511571	10104553	0	15093095	10171026	0	2.24744e+06	0	1.64424e+06	0
AALAHPFFQDVTKPVPHLRL	AALAHPFFQDVTKPVPHLRL	K	-	279	298	20	5		sp|P24941|CDK2_HUMAN	P24941	CDK2_HUMAN	CDK2	Cyclin-dependent kinase 2			1	0	0	0	0	0	0	0	1	1	24202066	0	0	0	0	0	0	0	32472580	28465200
AALANLCIGDVITAIDGENTSNMTHLEAQNR	AALANLC[463.2366]IGDVITAIDGENTSNMTHLEAQNR	K	L	39	69	31	3,4	7C(463.2366)	sp|O00151|PDLI1_HUMAN	O00151	PDLI1_HUMAN	PDLIM1	PDZ and LIM domain protein 1			2	4	2	2	3	2	1	2	1	1	692142460	1976797060	215084640	853387140	325869120	413478272	194911424	129968648	78626176	27056568
AALANLCIGDVITAIDGENTSNMTHLEAQNRIK	AALANLC[463.2366]IGDVITAIDGENTSNMTHLEAQNRIK	K	G	39	71	33	4	7C(463.2366)	sp|O00151|PDLI1_HUMAN	O00151	PDLI1_HUMAN	PDLIM1	PDZ and LIM domain protein 1			0	0	1	0	0	0	0	0	0	0	0	0	44936012	0	0	0	0	0	0	0
AALANLCIGDVITAIDGENTSNMTHLEAQNR	AALANLC[463.2366]IGDVITAIDGENTSNM[15.9949]THLEAQNR	K	L	39	69	31	3	23M(15.9949)	sp|O00151|PDLI1_HUMAN	O00151	PDLI1_HUMAN	PDLIM1	PDZ and LIM domain protein 1			1	1	0	1	0	1	0	1	0	0	12580686	45586400	0	42916704	0	51918688	0	19519120	0	0
AALAPYNWPVWLGVHDR	AALAPYNWPVWLGVHDR	R	R	229	245	17	3		sp|Q9Y240|CLC11_HUMAN	Q9Y240	CLC11_HUMAN	CLEC11A	C-type lectin domain family 11 member A			0	0	0	0	0	0	0	0	0	1	0	0	0	0	0	0	0	0	0	12558781
AALAPYNWPVWLGVHDRR	AALAPYNWPVWLGVHDRR	R	A	229	246	18	4		sp|Q9Y240|CLC11_HUMAN	Q9Y240	CLC11_HUMAN	CLEC11A	C-type lectin domain family 11 member A			0	0	0	0	0	0	0	0	1	1	0	0	0	0	0	0	0	0	32545400	36696624
AALASAHQCHPLPR	AALASAHQC[463.2366]HPLPR	R	T	309	322	14	3	9C(463.2366)	sp|Q9NWZ5|UCKL1_HUMAN	Q9NWZ5	UCKL1_HUMAN	UCKL1	Uridine-cytidine kinase-like 1			1	0	0	1	1	1	1	1	0	0	57974080	0	0	50806568	42460100	67291560	46125904	70494848	0	0
AALCAVHVIR	AALC[463.2366]AVHVIR	K	K	157	166	10	3	4C(463.2366)	sp|O43747|AP1G1_HUMAN	O43747	AP1G1_HUMAN	AP1G1	AP-1 complex subunit gamma-1			0	1	1	1	1	1	1	1	1	1	0	100702304	0	0	0	0	82106664	28582788	43210284	19647436
AALDCSTSHLDEFYSDPHAVAGALK	AALDC[463.2366]STSHLDEFYSDPHAVAGALK	K	S	301	325	25	4	5C(463.2366)	sp|Q68EM7|RHG17_HUMAN	Q68EM7	RHG17_HUMAN	ARHGAP17	Rho GTPase-activating protein 17			1	1	0	1	1	0	1	0	1	1	290287584	734047230	0	184267136	151901936	0	377470400	0	46029232	20047700
AALDSINELPENILLELFTHVPAR	AALDSINELPENILLELFTHVPAR	K	Q	8	31	24	3		sp|Q9NRD1|FBX6_HUMAN	Q9NRD1	FBX6_HUMAN	FBXO6	F-box only protein 6			0	0	0	0	0	0	0	0	0	2	0	0	0	0	0	0	0	0	0	15806272
AALEACHKGWGVSVVVGVAASGEEIATRPFQLVTGR	AALEAC[57.0215]HKGWGVSVVVGVAASGEEIATRPFQLVTGR	R	T	277	312	36	4,5	6C(57.0215)	sp|P11766|ADHX_HUMAN	P11766	ADHX_HUMAN	ADH5	Alcohol dehydrogenase class-3			0	0	0	0	0	0	1	1	1	3	0	0	0	0	0	0	173760304	121850840	115471104	75510064
AALEALGSCLNNK	AALEALGSC[463.2366]LNNK	R	Y	83	95	13	2	9C(463.2366)	sp|P34897|GLYM_HUMAN	P34897	GLYM_HUMAN	SHMT2	Serine hydroxymethyltransferase, mitochondrial			1	2	1	0	1	0	2	1	2	1	76361256	223306976	50791664	0	0	0	154662848	46371524	61311628	74646032
AALEALGSCLNNKYSEGYPGK	AALEALGSC[463.2366]LNNKYSEGYPGK	R	R	83	103	21	3	9C(463.2366)	sp|P34897|GLYM_HUMAN	P34897	GLYM_HUMAN	SHMT2	Serine hydroxymethyltransferase, mitochondrial			0	0	0	0	0	1	0	0	1	1	0	0	0	0	0	35878256	0	0	71671576	7.61141e+06
AALEALGSCLNNKYSEGYPGKR	AALEALGSC[463.2366]LNNKYSEGYPGKR	R	Y	83	104	22	3,4	9C(463.2366)	sp|P34897|GLYM_HUMAN	P34897	GLYM_HUMAN	SHMT2	Serine hydroxymethyltransferase, mitochondrial			2	2	0	0	0	1	1	1	1	2	441384384	1299244290	0	0	0	57474808	415925376	11699069	65485248	245855024
AALEEANGEIEKFSNRSNICR	AALEEANGEIEKFSNRSNIC[463.2366]R	K	F	67	87	21	4	20C(463.2366)	sp|Q8NB16|MLKL_HUMAN	Q8NB16	MLKL_HUMAN	MLKL	Mixed lineage kinase domain-like protein			0	0	1	0	1	0	0	0	0	0	0	0	81796728	0	904019	0	0	0	0	0
AALETDENLLLCAPTGAGK	AALETDENLLLC[463.2366]APTGAGK	R	T	491	509	19	2,3	12C(463.2366)	sp|O75643|U520_HUMAN	O75643	U520_HUMAN	SNRNP200	U5 small nuclear ribonucleoprotein 200 kDa helicase			0	0	0	0	0	0	3	1	2	2	0	0	0	0	0	0	211993680	55808040	59765216	44703832
AALGPLVTGLYDVQAFKFGDFVLK	AALGPLVTGLYDVQAFKFGDFVLK	R	S	6	29	24	3		sp|P11172|UMPS_HUMAN	P11172	UMPS_HUMAN	UMPS	Uridine 5'-monophosphate synthase			0	0	0	0	0	0	0	0	1	0	0	0	0	0	0	0	0	0	27662128	0
AALHLYSNTLNFQISEVEPK	AALHLYSNTLNFQISEVEPK	R	Y	117	136	20	3		sp|P41227|NAA10_HUMAN	P41227	NAA10_HUMAN	NAA10	N-alpha-acetyltransferase 10			0	0	0	0	0	0	0	1	1	1	0	0	0	0	0	0	0	61725736	62679104	67657744
AALLEAGMPECTEDK	AALLEAGMPEC[463.2366]TEDK	R	-	1278	1292	15	2,3	11C(463.2366)	sp|Q9C0C9|UBE2O_HUMAN	Q9C0C9	UBE2O_HUMAN	UBE2O	(E3-independent) E2 ubiquitin-conjugating enzyme			3	2	2	1	2	2	3	3	1	1	676611070	1143819390	614034240	548309120	426349344	582746940	455572928	521481088	114473800	21342860
AALLNQHYQVNFK	AALLNQHYQVNFK	K	G	217	229	13	2,3		sp|P07814|SYEP_HUMAN	P07814	SYEP_HUMAN	EPRS	Bifunctional glutamate/proline--tRNA ligase			0	0	0	0	0	0	0	1	1	2	0	0	0	0	0	0	0	72921696	68307456	87341560
AALLWALAAALER	AALLWALAAALER	R	R	589	601	13	2		sp|Q8IZ83|A16A1_HUMAN	Q8IZ83	A16A1_HUMAN	ALDH16A1	Aldehyde dehydrogenase family 16 member A1			0	0	0	0	0	0	0	0	1	1	0	0	0	0	0	0	0	0	20476736	14594296
AALLWALAAALERR	AALLWALAAALERR	R	K	589	602	14	3		sp|Q8IZ83|A16A1_HUMAN	Q8IZ83	A16A1_HUMAN	ALDH16A1	Aldehyde dehydrogenase family 16 member A1			0	0	0	0	0	0	0	0	1	0	0	0	0	0	0	0	0	0	20185300	0
AALPSHVVTMLDNFPTNLHPMSQLSAAVTALNSESNFAR	AALPSHVVTMLDNFPTNLHPMSQLSAAVTALNSESNFAR	R	A	145	183	39	3,4		sp|O75390|CISY_HUMAN	O75390	CISY_HUMAN	CS	Citrate synthase, mitochondrial			3	3	1	1	3	3	3	2	3	3	878019710	1924313860	254329776	568025220	397886912	884568060	1675291650	1168655740	3048045570	1373530880
AALPSHVVTMLDNFPTNLHPMSQLSAAVTALNSESNFAR	AALPSHVVTMLDNFPTNLHPM[15.9949]SQLSAAVTALNSESNFAR	R	A	145	183	39	4,5	21M(15.9949)	sp|O75390|CISY_HUMAN	O75390	CISY_HUMAN	CS	Citrate synthase, mitochondrial			0	0	0	0	0	0	1	0	4	3	0	0	0	0	0	0	1.81221e+06	0	369395456	239072352
AALPSHVVTMLDNFPTNLHPMSQLSAAVTALNSESNFAR	AALPSHVVTM[15.9949]LDNFPTNLHPMSQLSAAVTALNSESNFAR	R	A	145	183	39	3,4	10M(15.9949)	sp|O75390|CISY_HUMAN	O75390	CISY_HUMAN	CS	Citrate synthase, mitochondrial			0	0	0	0	0	0	1	1	2	3	0	0	0	0	0	0	28848838	19900632	584862530	435693536
AALPSHVVTMLDNFPTNLHPMSQLSAAVTALNSESNFAR	AALPSHVVTM[15.9949]LDNFPTNLHPM[15.9949]SQLSAAVTALNSESNFAR	R	A	145	183	39	4	10M(15.9949)	sp|O75390|CISY_HUMAN	O75390	CISY_HUMAN	CS	Citrate synthase, mitochondrial			0	0	0	0	0	0	0	0	3	3	0	0	0	0	0	0	0	0	55786404	48008256
AALQALGVAEGGERCPQSVGWMPGLNER	AALQALGVAEGGERC[463.2366]PQSVGWMPGLNER	R	T	36	63	28	3	15C(463.2366)	sp|O00459|P85B_HUMAN	O00459	P85B_HUMAN	PIK3R2	Phosphatidylinositol 3-kinase regulatory subunit beta			1	0	2	1	1	1	0	0	0	0	43428048	0	80456888	78754704	63619224	5.66388e+06	0	0	0	0
AALQEELQLCK	AALQEELQLC[463.2366]K	R	G	1132	1142	11	2	10C(463.2366)	sp|P49327|FAS_HUMAN	P49327	FAS_HUMAN	FASN	Fatty acid synthase			1	0	0	0	0	2	0	0	0	0	38246260	0	0	0	0	6161872	0	0	0	0
AALQEGHQFLCSIEA	AALQEGHQFLC[463.2366]SIEA	K	-	133	147	15	2	11C(463.2366)	sp|P50583|AP4A_HUMAN	P50583	AP4A_HUMAN	NUDT2	Bis(5'-nucleosyl)-tetraphosphatase [asymmetrical]			1	0	0	1	0	0	1	0	0	0	156306864	0	0	100930432	0	0	63138144	0	0	0
AALQELLSK	AALQELLSK	R	G	86	94	9	2		sp|P62851|RS25_HUMAN	P62851	RS25_HUMAN	RPS25	40S ribosomal protein S25			0	0	0	0	1	0	0	1	0	0	0	0	0	0	27480498	0	0	19170926	0	0
AALQELLSKGLIKLVSK	AALQELLSKGLIKLVSK	R	H	86	102	17	3		sp|P62851|RS25_HUMAN	P62851	RS25_HUMAN	RPS25	40S ribosomal protein S25			0	0	1	0	0	0	0	0	0	0	0	0	50065372	0	0	0	0	0	0	0
AALRDLGCHVELR	AALRDLGC[463.2366]HVELR	K	E	477	489	13	3,4	8C(463.2366)	sp|Q6NXE6|ARMC6_HUMAN	Q6NXE6	ARMC6_HUMAN	ARMC6	Armadillo repeat-containing protein 6			2	1	2	2	1	1	0	0	0	0	94800232	129647504	135580160	201945952	107732184	131831456	0	0	0	0
AALRDLGCHVELRELWTGQR	AALRDLGC[463.2366]HVELRELWTGQR	K	G	477	496	20	4	8C(463.2366)	sp|Q6NXE6|ARMC6_HUMAN	Q6NXE6	ARMC6_HUMAN	ARMC6	Armadillo repeat-containing protein 6			0	0	1	0	0	0	0	0	0	0	0	0	166931808	0	0	0	0	0	0	0
AALRPLVKPK	AALRPLVKPK	M	L	2	11	10	2		sp|P62910|RL32_HUMAN	P62910	RL32_HUMAN	RPL32	60S ribosomal protein L32			0	0	0	0	0	1	0	0	0	0	0	0	0	0	0	4.94948e+06	0	0	0	0
AALSALESFLKQVSNMVAK	AALSALESFLKQVSNMVAK	K	N	311	329	19	3		sp|P78527|PRKDC_HUMAN	P78527	PRKDC_HUMAN	PRKDC	DNA-dependent protein kinase catalytic subunit			0	0	0	1	0	0	0	0	0	0	0	0	0	11949252	0	0	0	0	0	0
AALSASEGEEVPQDKAPSHVPFLLIGGGTAAFAAAR	AALSASEGEEVPQDKAPSHVPFLLIGGGTAAFAAAR	K	S	113	148	36	4		sp|O95831|AIFM1_HUMAN	O95831	AIFM1_HUMAN	AIFM1	Apoptosis-inducing factor 1, mitochondrial			0	0	0	0	0	0	0	0	0	1	0	0	0	0	0	0	0	0	0	15225274
AALYLECSAK	AALYLEC[463.2366]SAK	R	F	167	176	10	2	7C(463.2366)	sp|Q9HBH0|RHOF_HUMAN	Q9HBH0	RHOF_HUMAN	RHOF	Rho-related GTP-binding protein RhoF			0	0	0	0	1	0	0	0	0	0	0	0	0	0	39439096	0	0	0	0	0
AAMCKPLMQNR	AAMC[463.2366]KPLMQNR	K	G	832	842	11	3	4C(463.2366)	sp|Q14202|ZMYM3_HUMAN	Q14202	ZMYM3_HUMAN	ZMYM3	Zinc finger MYM-type protein 3			1	1	2	1	1	1	0	1	0	0	115297168	330080416	91092368	150277232	115799424	173157600	0	59235952	0	0
AAMDAVCAK	AAMDAVC[463.2366]AK	R	V	20	28	9	2	7C(463.2366)	sp|Q86UY6|NAA40_HUMAN	Q86UY6	NAA40_HUMAN	NAA40	N-alpha-acetyltransferase 40			1	0	0	0	1	1	0	0	0	0	48524396	0	0	0	11935608	56584576	0	0	0	0
AAMDNSEIAGEKK	AAMDNSEIAGEKK	K	S	258	270	13	3		sp|Q16891|MIC60_HUMAN	Q16891	MIC60_HUMAN	IMMT	MIC			1	0	0	0	0	0	0	0	0	0	3898669	0	0	0	0	0	0	0	0	0
AAMGNFVDLCR	AAMGNFVDLC[463.2366]R	R	A	542	552	11	2	10C(463.2366)	sp|Q8IZ69|TRM2A_HUMAN	Q8IZ69	TRM2A_HUMAN	TRMT2A	tRNA (uracil-5-)-methyltransferase homolog A			1	0	0	0	0	0	0	0	0	0	13763510	0	0	0	0	0	0	0	0	0
AANASSKLQEANAQLAEQACPHDVEMTPVQR	AANASSKLQEANAQLAEQAC[463.2366]PHDVEMTPVQR	R	R	678	708	31	4	20C(463.2366)	sp|Q15334|L2GL1_HUMAN	Q15334	L2GL1_HUMAN	LLGL1	Lethal(2) giant larvae protein homolog 1			0	0	1	0	1	0	0	0	0	0	0	0	49056016	0	27934280	0	0	0	0	0
AANILVSDTLSCK	AANILVSDTLSC[463.2366]K	R	L	367	379	13	2	12C(463.2366)	sp|P06239|LCK_HUMAN	P06239	LCK_HUMAN	LCK	Tyrosine-protein kinase Lck			0	0	1	1	1	1	1	2	1	1	0	0	57017376	141046960	75431584	182234624	421085568	216417280	114760664	62491040
AANTQKCIR	AANTQKC[463.2366]IR	R	A	69	77	9	3	7C(463.2366)	sp|P49588|SYAC_HUMAN	P49588	SYAC_HUMAN	AARS	Alanine--tRNA ligase, cytoplasmic			0	0	1	0	0	0	0	0	0	0	0	0	46120472	0	0	0	0	0	0	0
AAPAGGFQNIACLR	AAPAGGFQNIAC[463.2366]LR	R	S	125	138	14	2	12C(463.2366)	sp|Q9UBP6|TRMB_HUMAN	Q9UBP6	TRMB_HUMAN	METTL1	tRNA (guanine-N(7)-)-methyltransferase			0	0	0	0	0	1	0	0	1	0	0	0	0	0	0	32087288	0	0	22442750	0
AAPCIYWLPLTDSQIVQK	AAPC[463.2366]IYWLPLTDSQIVQK	K	E	1220	1237	18	2,3	4C(463.2366)	sp|Q9UKV3|ACINU_HUMAN	Q9UKV3	ACINU_HUMAN	ACIN1	Apoptotic chromatin condensation inducer in the nucleus			3	3	4	5	2	3	3	2	2	2	609643520	1403482620	433940992	640760640	390036160	963783620	535124736	405510912	276577248	54611636
AAPCIYWLPLTDSQIVQKEAER	AAPC[463.2366]IYWLPLTDSQIVQKEAER	K	A	1220	1241	22	3	4C(463.2366)	sp|Q9UKV3|ACINU_HUMAN	Q9UKV3	ACINU_HUMAN	ACIN1	Apoptotic chromatin condensation inducer in the nucleus			1	2	1	1	1	1	0	0	1	0	314963776	137678912	483793280	265135312	137703104	621904380	0	0	10482509	0
AAPCIYWLPLTDSQIVQKEAERAER	AAPC[463.2366]IYWLPLTDSQIVQKEAERAER	K	A	1220	1244	25	4	4C(463.2366)	sp|Q9UKV3|ACINU_HUMAN	Q9UKV3	ACINU_HUMAN	ACIN1	Apoptotic chromatin condensation inducer in the nucleus			2	1	1	1	2	1	0	0	0	0	394333728	116836992	680608260	396717120	332340640	168292096	0	0	0	0
AAPDDPSGFAVLASCAR	AAPDDPSGFAVLASC[463.2366]AR	R	A	24	40	17	2	15C(463.2366)	sp|Q9UHJ6|SHPK_HUMAN	Q9UHJ6	SHPK_HUMAN	SHPK	Sedoheptulokinase			0	0	0	0	0	0	1	0	0	0	0	0	0	0	0	0	63394016	0	0	0
AAPEASGTPSSDAVSR	AAPEASGTPSSDAVSR	R	L	417	432	16	2		sp|P31146|COR1A_HUMAN	P31146	COR1A_HUMAN	CORO1A	Coronin-1A			0	1	0	0	0	1	0	1	0	1	0	39963096	0	0	0	14551463	0	52321556	0	6124733
AAPEASGTPSSDAVSRLEEEMR	AAPEASGTPSSDAVSRLEEEMR	R	K	417	438	22	3		sp|P31146|COR1A_HUMAN	P31146	COR1A_HUMAN	CORO1A	Coronin-1A			0	0	0	1	0	0	0	0	0	0	0	0	0	36103520	0	0	0	0	0	0
AAPGDRTMLDSLWAAGQELQAWKSPGADLLQVLTK	AAPGDRTMLDSLWAAGQELQAWKSPGADLLQVLTK	K	A	488	522	35	4		sp|Q3LXA3|TKFC_HUMAN	Q3LXA3	TKFC_HUMAN	TKFC	Triokinase/FMN cyclase			2	1	0	1	0	1	0	0	0	0	22196364	31495092	0	37376848	0	31720558	0	0	0	0
AAPKPAASGACSVSAEETEKWMEEAMHMAK	AAPKPAASGAC[463.2366]SVSAEETEKWMEEAMHMAK	K	E	5	34	30	4,5	11C(463.2366)	sp|Q7Z6V5|ADAT2_HUMAN	Q7Z6V5	ADAT2_HUMAN	ADAT2	tRNA-specific adenosine deaminase 2			2	4	1	2	1	1	1	1	0	0	623875010	1536346500	162434064	272876032	143926432	362970816	192730560	163842592	0	0
AAPLLGYLPQDLLGAPVLLFLHPEDRPLMLAIHKK	AAPLLGYLPQDLLGAPVLLFLHPEDRPLMLAIHKK	R	L	377	411	35	5		sp|O15534|PER1_HUMAN	O15534	PER1_HUMAN	PER1	Period circadian protein homolog 1			0	1	0	0	0	0	1	1	0	0	0	29642552	0	0	0	0	15353299	13021618	0	0
AAPRPAPVAQPPAAAPPSAVGSSAAAPR	AAPRPAPVAQPPAAAPPSAVGSSAAAPR	R	Q	24	51	28	3		sp|Q9Y6H1|CHCH2_HUMAN	Q9Y6H1	CHCH2_HUMAN	CHCHD2	Coiled-coil-helix-coiled-coil-helix domain-containing protein 2			1	0	0	0	0	0	0	0	0	0	26696200	0	0	0	0	0	0	0	0	0
AAPTSAPPSKSRHHEMPR	AAPTSAPPSKSRHHEM[15.9949]PR	R	E	45	62	18	3	16M(15.9949)	sp|Q13123|RED_HUMAN	Q13123	RED_HUMAN	IK	Protein Red			0	1	0	0	0	0	0	0	0	0	0	44589252	0	0	0	0	0	0	0	0
AAQAPSSFQLLYDLK	AAQAPSSFQLLYDLK	R	L	805	819	15	2		sp|P11586|C1TC_HUMAN	P11586	C1TC_HUMAN	MTHFD1	C-1-tetrahydrofolate synthase, cytoplasmic			0	0	0	0	0	0	0	0	0	1	0	0	0	0	0	0	0	0	0	26914036
AAQAPSSFQLLYDLKLPVEDK	AAQAPSSFQLLYDLKLPVEDK	R	L	805	825	21	3		sp|P11586|C1TC_HUMAN	P11586	C1TC_HUMAN	MTHFD1	C-1-tetrahydrofolate synthase, cytoplasmic			0	0	0	0	0	0	0	1	1	1	0	0	0	0	0	0	0	44862064	26471988	47353996
AAQAPSSFQLLYDLKLPVEDKIR	AAQAPSSFQLLYDLKLPVEDKIR	R	L	805	827	23	3,4		sp|P11586|C1TC_HUMAN	P11586	C1TC_HUMAN	MTHFD1	C-1-tetrahydrofolate synthase, cytoplasmic			1	1	0	0	1	1	1	1	2	2	101059248	184027840	0	0	103315840	101636864	143539552	179767296	308236448	167641728
AAQASDLEK	AAQASDLEK	K	L	278	286	9	2		sp|P37837|TALDO_HUMAN	P37837	TALDO_HUMAN	TALDO1	Transaldolase			1	1	1	1	1	1	1	2	1	1	4493025	13545109	4.7299e+06	18701652	8676917	11031050	7101265	6469757	2597955	4989391
AAQDFFSTCR	AAQDFFSTC[463.2366]R	R	S	51	60	10	2,3	9C(463.2366)	sp|P06132|DCUP_HUMAN	P06132	DCUP_HUMAN	UROD	Uroporphyrinogen decarboxylase			2	3	2	1	1	1	2	1	2	1	1209443330	1996748290	393969440	428450304	261483824	478561728	301693312	0	72537664	0
AAQDFFSTCRSPEACCELTLQPLR	AAQDFFSTC[463.2366]RSPEAC[57.0215]C[57.0215]ELTLQPLR	R	R	51	74	24	3	15C(57.0215)	sp|P06132|DCUP_HUMAN	P06132	DCUP_HUMAN	UROD	Uroporphyrinogen decarboxylase			1	0	0	0	0	0	0	0	0	0	92208280	0	0	0	0	0	0	0	0	0
AAQDLCEEALR	AAQDLC[463.2366]EEALR	R	H	693	703	11	2,3	6C(463.2366)	sp|O94906|PRP6_HUMAN	O94906	PRP6_HUMAN	PRPF6	Pre-mRNA-processing factor 6			2	1	1	2	1	3	1	3	2	1	399439072	1266629120	149619296	291205888	184138832	498313632	723777280	472788832	176368672	53731456
AAQDLCEEALRHYEDFPKLWMMK	AAQDLC[463.2366]EEALRHYEDFPKLWMMK	R	G	693	715	23	4,5	6C(463.2366)	sp|O94906|PRP6_HUMAN	O94906	PRP6_HUMAN	PRPF6	Pre-mRNA-processing factor 6			4	1	2	2	3	2	0	0	0	0	313050560	178385632	365605600	309491712	204980016	274224672	0	0	0	0
AAQDRDQIYR	AAQDRDQIYR	R	R	252	261	10	3		sp|P62995|TRA2B_HUMAN	P62995	TRA2B_HUMAN	TRA2B	Transformer-2 protein homolog beta			1	0	0	0	0	0	0	0	0	0	13215656	0	0	0	0	0	0	0	0	0
AAQEDKAGNYEEALQLYQHAVQYFLHVVK	AAQEDKAGNYEEALQLYQHAVQYFLHVVK	K	Y	18	46	29	5		sp|O75351|VPS4B_HUMAN	O75351	VPS4B_HUMAN	VPS4B	Vacuolar protein sorting-associated protein 4B			0	0	0	0	0	0	0	0	1	0	0	0	0	0	0	0	0	0	40307060	0
AAQEEYVK	AAQEEYVK	K	R	323	330	8	2		sp|P04075|ALDOA_HUMAN	P04075	ALDOA_HUMAN	ALDOA	Fructose-bisphosphate aldolase A			1	2	0	0	0	1	1	0	0	0	9162122	10892297	0	0	0	9498645	8820963	0	0	0
AAQEEYVKR	AAQEEYVKR	K	A	323	331	9	2		sp|P04075|ALDOA_HUMAN	P04075	ALDOA_HUMAN	ALDOA	Fructose-bisphosphate aldolase A			1	0	2	2	2	2	2	2	1	1	42425324	0	23139846	70835936	50985060	66872388	36917672	37100532	15639343	11636031
AAQLAIRVTNPNAR	AAQLAIRVTNPNAR	R	L	115	128	14	3		sp|P62910|RL32_HUMAN	P62910	RL32_HUMAN	RPL32	60S ribosomal protein L32			0	0	1	0	0	0	0	0	0	0	0	0	59592328	0	0	0	0	0	0	0
AAQLCGAGMAAVVDK	AAQLC[463.2366]GAGMAAVVDK	R	L	830	844	15	2	5C(463.2366)	sp|P19367|HXK1_HUMAN	P19367	HXK1_HUMAN	HK1	Hexokinase-1			0	1	0	0	0	0	1	1	1	1	0	17486180	0	0	0	0	90397704	46837568	28698482	16970418
AAQLCGAGMAAVVDKIR	AAQLC[463.2366]GAGMAAVVDKIR	R	E	830	846	17	3	5C(463.2366)	sp|P19367|HXK1_HUMAN	P19367	HXK1_HUMAN	HK1	Hexokinase-1			1	1	0	1	0	1	1	0	2	1	186161728	388476352	0	129913904	0	170936064	401168576	0	143736176	0
AAQLCGAGMAAVVDKIRENR	AAQLC[463.2366]GAGMAAVVDKIRENR	R	G	830	849	20	4	5C(463.2366)	sp|P19367|HXK1_HUMAN	P19367	HXK1_HUMAN	HK1	Hexokinase-1			1	0	1	1	1	1	0	0	0	0	58871852	0	136294384	83037544	89849912	105468864	0	0	0	0
AAQLCGAGMAAVVDR	AAQLC[463.2366]GAGMAAVVDR	R	L	830	844	15	2	5C(463.2366)	sp|P52789|HXK2_HUMAN	P52789	HXK2_HUMAN	HK2	Hexokinase-2			0	1	0	0	0	0	2	1	1	2	0	58843712	0	0	0	0	173343552	67936960	43183920	28341824
AAQLCGAGMAAVVDRIRENR	AAQLC[463.2366]GAGMAAVVDRIRENR	R	G	830	849	20	4	5C(463.2366)	sp|P52789|HXK2_HUMAN	P52789	HXK2_HUMAN	HK2	Hexokinase-2			0	0	1	0	0	0	0	0	0	0	0	0	49570392	0	0	0	0	0	0	0
AAQPPAQPCQLCGR	AAQPPAQPC[463.2366]QLC[57.0215]GR	R	S	85	98	14	2	12C(57.0215)	sp|Q96B54|ZN428_HUMAN	Q96B54	ZN428_HUMAN	ZNF428	Zinc finger protein 428			1	0	0	1	0	0	0	0	0	0	56061400	0	0	20432868	0	0	0	0	0	0
AAQPPAQPCQLCGR	AAQPPAQPC[57.0215]QLC[463.2366]GR	R	S	85	98	14	2	12C(463.2366)	sp|Q96B54|ZN428_HUMAN	Q96B54	ZN428_HUMAN	ZNF428	Zinc finger protein 428			0	1	0	0	0	0	0	0	0	0	0	126449928	0	0	0	0	0	0	0	0
AAQTTIETAIHSLIETLKNKEFISAVAQVK	AAQTTIETAIHSLIETLKNKEFISAVAQVK	K	A	2896	2925	30	5		sp|O94915|FRYL_HUMAN	O94915	FRYL_HUMAN	FRYL	Protein furry homolog-like			0	0	0	0	0	0	0	0	1	0	0	0	0	0	0	0	0	0	18717840	0
AAQVALLYLQELAEELSTALPAPVSCPEGPKVSSPTKPK	AAQVALLYLQELAEELSTALPAPVSC[463.2366]PEGPKVSSPTKPK	R	K	187	225	39	4	26C(463.2366)	sp|Q8WUA4|TF3C2_HUMAN	Q8WUA4	TF3C2_HUMAN	GTF3C2	General transcription factor 3C polypeptide 2			0	0	1	0	0	1	0	0	0	0	0	0	16840296	0	0	10503830	0	0	0	0
AAQYACSLLGHALQR	AAQYAC[463.2366]SLLGHALQR	R	H	20	34	15	3	6C(463.2366)	sp|O96011|PX11B_HUMAN	O96011	PX11B_HUMAN	PEX11B	Peroxisomal membrane protein 11B			1	2	0	2	1	1	0	0	1	1	194434272	390857376	0	164207264	125695184	142946384	0	0	60377728	22132508
AAREECPVFTPPGGETLDQVK	AAREEC[463.2366]PVFTPPGGETLDQVK	K	M	109	129	21	3	6C(463.2366)	sp|Q9NQ88|TIGAR_HUMAN	Q9NQ88	TIGAR_HUMAN	TIGAR	Fructose-2,6-bisphosphatase TIGAR			2	2	1	2	1	1	0	0	1	0	1236593410	1375122560	824227580	936297790	863422210	429915488	0	0	73242880	0
AAREECPVFTPPGGETLDQVKMR	AAREEC[463.2366]PVFTPPGGETLDQVKMR	K	G	109	131	23	4	6C(463.2366)	sp|Q9NQ88|TIGAR_HUMAN	Q9NQ88	TIGAR_HUMAN	TIGAR	Fructose-2,6-bisphosphatase TIGAR			0	0	1	0	1	0	0	0	0	0	0	0	6.94985e+06	0	21564456	0	0	0	0	0
AASAFFTYVSLSQEGR	AASAFFTYVSLSQEGR	R	S	325	340	16	2		sp|O00154|BACH_HUMAN	O00154	BACH_HUMAN	ACOT7	Cytosolic acyl coenzyme A thioester hydrolase			0	0	0	0	0	0	1	1	1	1	0	0	0	0	0	0	32485360	350605344	85703928	113392960
AASAIYSGYIFDYDYYRDDFYDRLFDYR	AASAIYSGYIFDYDYYRDDFYDRLFDYR	R	G	104	131	28	4		sp|Q9UKM9|RALY_HUMAN	Q9UKM9	RALY_HUMAN	RALY	RNA-binding protein Raly			0	0	0	0	0	0	0	0	0	1	0	0	0	0	0	0	0	0	0	24469804
AASCGEGK	AASC[463.2366]GEGK	R	K	234	241	8	2	4C(463.2366)	sp|Q6FI81|CPIN1_HUMAN	Q6FI81	CPIN1_HUMAN	CIAPIN1	Anamorsin			2	0	2	2	0	0	2	0	2	0	1048355010	0	898700350	1550862210	0	1395654910	457255776	0	153707520	0
AASCGEGKK	AASC[463.2366]GEGKK	R	R	234	242	9	2,3	4C(463.2366)	sp|Q6FI81|CPIN1_HUMAN	Q6FI81	CPIN1_HUMAN	CIAPIN1	Anamorsin			2	3	2	2	2	2	1	1	1	0	76545512	154959888	105281296	115335088	62947828	75956920	30859300	28865998	10736938	0
AASCGEGKKR	AASC[463.2366]GEGKKR	R	K	234	243	10	3	4C(463.2366)	sp|Q6FI81|CPIN1_HUMAN	Q6FI81	CPIN1_HUMAN	CIAPIN1	Anamorsin			1	0	1	0	1	0	0	0	0	0	28174510	0	85804320	0	26410652	0	0	0	0	0
AASDIAMTELPPTHPIRLGLALNFSVFYYEILNSPDRACR	AASDIAMTELPPTHPIRLGLALNFSVFYYEILNSPDRAC[57.0215]R	K	L	154	193	40	5	39C(57.0215)	sp|P62258|1433E_HUMAN	P62258	1433E_HUMAN	YWHAE	14-3-3 protein epsilon			0	0	0	0	1	0	0	0	0	0	0	0	0	0	12693870	0	0	0	0	0
AASGCER	AASGC[463.2366]ER	K	L	225	231	7	2	5C(463.2366)	sp|P78411|IRX5_HUMAN	P78411	IRX5_HUMAN	IRX5	Iroquois-class homeodomain protein IRX-5			0	0	0	0	0	1	0	0	0	0	0	0	0	0	0	45874872	0	0	0	0
AASMDPPRATEPVATSNPAGDPVGSTRCPASEPGLDATTASESR	AASMDPPRATEPVATSNPAGDPVGSTRC[463.2366]PASEPGLDATTASESR	K	G	1002	1045	44	4	28C(463.2366)	sp|Q27J81|INF2_HUMAN	Q27J81	INF2_HUMAN	INF2	Inverted formin-2			0	0	0	2	0	0	0	0	0	0	0	0	0	8681421	0	0	0	0	0	0
AASNCGIVESILNWVK	AASNC[463.2366]GIVESILNWVK	K	F	422	437	16	2	5C(463.2366)	sp|Q02880|TOP2B_HUMAN	Q02880	TOP2B_HUMAN	TOP2B	DNA topoisomerase 2-beta			1	2	1	2	2	2	1	4	1	0	29392166	116774096	9113221	45571784	17438348	66528120	96333616	45596476	20007110	0
AASNLRDNYR	AASNLRDNYR	K	F	174	183	10	3		sp|P30101|PDIA3_HUMAN	P30101	PDIA3_HUMAN	PDIA3	Protein disulfide-isomerase A3			1	0	0	1	0	0	0	0	0	0	11173383	0	0	18645224	0	0	0	0	0	0
AASSTSQSGLSNSSHNCSNKPSIGK	AASSTSQSGLSNSSHNC[463.2366]SNKPSIGK	R	N	355	379	25	4	17C(463.2366)	sp|Q9BYI3|HYCCI_HUMAN	Q9BYI3	HYCCI_HUMAN	FAM126A	Hyccin			0	1	0	0	0	0	0	0	0	0	0	0	0	0	0	0	0	0	0	0
AASVFVLYATSCANNFAMK	AASVFVLYATSC[463.2366]ANNFAMK	R	G	40	58	19	2	12C(463.2366)	sp|Q9NRF9|DPOE3_HUMAN	Q9NRF9	DPOE3_HUMAN	POLE3	DNA polymerase epsilon subunit 3			0	0	0	0	0	0	1	1	1	0	0	0	0	0	0	0	53906160	60161288	26184790	0
AASVPCSVAPEK	AASVPC[463.2366]SVAPEK	R	S	65	76	12	2	6C(463.2366)	sp|Q9C073|F117A_HUMAN	Q9C073	F117A_HUMAN	FAM117A	Protein FAM117A			1	2	2	1	1	1	1	0	0	0	48196904	121316896	129531304	78412728	220206144	52007224	32345524	0	0	0
AASVRPVLDIYSASGMPLASLLWK	AASVRPVLDIYSASGMPLASLLWK	K	S	59	82	24	3		sp|Q9H269|VPS16_HUMAN	Q9H269	VPS16_HUMAN	VPS16	Vacuolar protein sorting-associated protein 16 homolog			0	0	0	0	0	0	0	0	0	1	0	0	0	0	0	0	0	0	0	24537256
AATACFGFPK	AATAC[463.2366]FGFPK	R	S	239	248	10	2	5C(463.2366)	sp|Q9UJA5|TRM6_HUMAN	Q9UJA5	TRM6_HUMAN	TRMT6	tRNA (adenine(58)-N(1))-methyltransferase non-catalytic subunit TRM6			2	2	2	2	2	2	0	0	2	0	293508800	497514144	238738512	661509060	146347408	309104640	0	274805504	115089808	0
AATACFGFPKSFLSGLYEFPLNKVDSLLHGTFSAK	AATAC[57.0215]FGFPKSFLSGLYEFPLNKVDSLLHGTFSAK	R	M	239	273	35	5	5C(57.0215)	sp|Q9UJA5|TRM6_HUMAN	Q9UJA5	TRM6_HUMAN	TRMT6	tRNA (adenine(58)-N(1))-methyltransferase non-catalytic subunit TRM6			2	0	1	1	1	0	0	0	0	0	11548665	0	149051568	49054388	39769556	0	0	0	0	0
AATCEGSESSGFGKLPK	AATC[463.2366]EGSESSGFGKLPK	K	N	215	231	17	3	4C(463.2366)	sp|Q9UPN4|CP131_HUMAN	Q9UPN4	CP131_HUMAN	CEP131	Centrosomal protein of 131 kDa			1	1	0	0	2	1	0	1	1	0	135273312	358093440	0	238617824	241470976	304821440	0	45765336	58798688	0
AATDAQDANQCCTSCEDNAPATSYCVECSEPLCETCVEAHQRVK	AATDAQDANQCCTSCEDNAPATSYC[57.0215]VECSEPLC[463.2366]ETC[57.0215]VEAHQRVK	K	Y	142	185	44	4	25C(57.0215)	sp|Q13263|TIF1B_HUMAN	Q13263	TIF1B_HUMAN	TRIM28	Transcription intermediary factor 1-beta			0	1	0	0	0	1	0	0	0	0	0	0	0	0	0	0	0	0	0	0
AATDAQDANQCCTSCEDNAPATSYCVECSEPLCETCVEAHQRVK	AATDAQDANQCC[57.0215]TSC[57.0215]EDNAPATSYCVEC[463.2366]SEPLCETCVEAHQRVK	K	Y	142	185	44	4	12C(57.0215)	sp|Q13263|TIF1B_HUMAN	Q13263	TIF1B_HUMAN	TRIM28	Transcription intermediary factor 1-beta			0	0	0	0	0	0	0	1	0	0	0	0	0	0	0	0	0	0	0	0
AATFGLILDDVSLTHLTFGK	AATFGLILDDVSLTHLTFGK	R	E	158	177	20	3		sp|P35232|PHB_HUMAN	P35232	PHB_HUMAN	PHB	Prohibitin			0	0	0	0	0	0	0	0	0	2	0	0	0	0	0	0	0	0	0	45408896
AATFGLILDDVSLTHLTFGKEFTEAVEAK	AATFGLILDDVSLTHLTFGKEFTEAVEAK	R	Q	158	186	29	3,4		sp|P35232|PHB_HUMAN	P35232	PHB_HUMAN	PHB	Prohibitin			0	0	0	0	1	0	1	2	2	1	0	0	0	0	7.93881e+06	0	79751168	64860540	99861584	71479784
AATGEEVSAEDLGGADLHCR	AATGEEVSAEDLGGADLHC[463.2366]R	K	K	249	268	20	3	19C(463.2366)	sp|Q9HCC0|MCCB_HUMAN	Q9HCC0	MCCB_HUMAN	MCCC2	Methylcrotonoyl-CoA carboxylase beta chain, mitochondrial			1	1	1	1	1	1	1	1	0	1	28441916	69878576	53206816	25959234	24650624	15112905	22160178	55363944	0	3.79302e+06
AATGEEVSAEDLGGADLHCRK	AATGEEVSAEDLGGADLHC[463.2366]RK	K	S	249	269	21	4	19C(463.2366)	sp|Q9HCC0|MCCB_HUMAN	Q9HCC0	MCCB_HUMAN	MCCC2	Methylcrotonoyl-CoA carboxylase beta chain, mitochondrial			1	1	1	1	1	1	0	1	0	0	212164368	310701984	78171760	128407664	78645832	141833488	0	99347064	0	0
AATQCEFSK	AATQC[463.2366]EFSK	R	Q	111	119	9	2	5C(463.2366)	sp|Q96GG9|DCNL1_HUMAN	Q96GG9	DCNL1_HUMAN	DCUN1D1	DCN1-like protein 1			1	1	0	1	1	1	1	1	1	1	54789004	205942960	0	74619864	57609992	68519576	213819872	91243200	78265168	47276520
AATQCEFSKQEFMDGMTELGCDSIEKLK	AATQC[463.2366]EFSKQEFMDGMTELGC[57.0215]DSIEKLK	R	A	111	138	28	4	21C(57.0215)	sp|Q96GG9|DCNL1_HUMAN	Q96GG9	DCNL1_HUMAN	DCUN1D1	DCN1-like protein 1			1	2	0	1	1	0	0	0	0	0	153042080	452135328	0	101221824	70559056	0	0	0	0	0
AATSGILSALGNFLAQMIEKKR	AATSGILSALGNFLAQMIEKKR	K	K	38	59	22	4		sp|Q9NR77|PXMP2_HUMAN	Q9NR77	PXMP2_HUMAN	PXMP2	Peroxisomal membrane protein 2			2	1	1	1	1	1	0	0	0	0	27745480	36380980	96762552	67294224	61013656	26176052	0	0	0	0
AATSTLSVCDFLGEK	AATSTLSVC[463.2366]DFLGEK	R	L	106	120	15	2	9C(463.2366)	sp|Q8N128|F177A_HUMAN	Q8N128	F177A_HUMAN	FAM177A1	Protein FAM177A1			0	1	0	0	0	0	0	1	0	0	0	365095520	0	0	0	0	0	64112784	0	0
AATSTLSVCDFLGEKIASVLGISTPK	AATSTLSVC[463.2366]DFLGEKIASVLGISTPK	R	Y	106	131	26	3	9C(463.2366)	sp|Q8N128|F177A_HUMAN	Q8N128	F177A_HUMAN	FAM177A1	Protein FAM177A1			0	0	0	0	1	0	0	0	0	0	0	0	0	0	20945606	0	0	0	0	0
AAVAGEDGR	AAVAGEDGR	R	M	65	73	9	2		sp|P07910|HNRPC_HUMAN	O60812	HNRC1_HUMAN	HNRNPCL1	Heterogeneous nuclear ribonucleoprotein C-like 1	HNRNPC, HNRNPCL2, HNRNPCL3, HNRNPCL4	sp|B2RXH8|HNRC2_HUMAN, sp|B7ZW38|HNRC3_HUMAN, sp|O60812|HNRC1_HUMAN, sp|P0DMR1|HNRC4_HUMAN	0	0	0	1	0	0	0	0	1	1	0	0	0	65898408	0	0	0	0	6.69366e+06	6.9438e+06
AAVAGKKPVVGK	AAVAGKKPVVGK	K	K	369	380	12	2,3		sp|P36578|RL4_HUMAN	P36578	RL4_HUMAN	RPL4	60S ribosomal protein L4			2	0	2	1	0	0	0	1	0	0	2.49397e+06	0	1.473e+06	294722	0	0	0	922831	0	0
AAVATFLQSVQVPEFTPK	AAVATFLQSVQVPEFTPK	R	S	785	802	18	2		sp|P22314|UBA1_HUMAN	P22314	UBA1_HUMAN	UBA1	Ubiquitin-like modifier-activating enzyme 1		contaminant_UBIQUITIN02	1	0	0	1	0	0	1	1	2	1	55436252	0	0	74499240	0	0	60791200	79203376	87190752	85863696
AAVDAGFVPNDMQVGQTGKIVAPELYIAVGISGAIQHLAGMKDSK	AAVDAGFVPNDMQVGQTGKIVAPELYIAVGISGAIQHLAGMKDSK	R	T	250	294	45	5		sp|P13804|ETFA_HUMAN	P13804	ETFA_HUMAN	ETFA	Electron transfer flavoprotein subunit alpha, mitochondrial			1	0	0	0	1	0	0	1	0	0	26480304	0	0	0	92606120	0	0	955736	0	0
AAVEEGIVLGGGCALLR	AAVEEGIVLGGGCALLR	R	C	430	446	17	2		sp|P10809|CH60_HUMAN	P10809	CH60_HUMAN	HSPD1	60 kDa heat shock protein, mitochondrial			0	0	0	1	1	0	0	0	0	1	0	0	0	41795380	55539976	0	0	0	0	6.52213e+06
AAVEEGIVLGGGCALLR	AAVEEGIVLGGGC[463.2366]ALLR	R	C	430	446	17	2,3	13C(463.2366)	sp|P10809|CH60_HUMAN	P10809	CH60_HUMAN	HSPD1	60 kDa heat shock protein, mitochondrial			79	85	50	79	77	71	62	73	52	32	64454140000	86321275000	25740099600	52647592000	37014364000	32895232000	35957309000	27573420000	10087447600	4227897090
AAVEEGIVLGGGCALLRCIPALDSLTPANEDQK	AAVEEGIVLGGGC[57.0215]ALLRC[463.2366]IPALDSLTPANEDQK	R	L	430	462	33	3	13C(57.0215)	sp|P10809|CH60_HUMAN	P10809	CH60_HUMAN	HSPD1	60 kDa heat shock protein, mitochondrial			0	0	0	0	0	0	1	1	0	0	0	0	0	0	0	0	87712064	70692304	0	0
AAVENHVR	AAVENHVR	R	N	88	95	8	2		sp|P49247|RPIA_HUMAN	P49247	RPIA_HUMAN	RPIA	Ribose-5-phosphate isomerase			0	1	0	1	0	0	0	0	0	0	0	1.14301e+06	0	1.52403e+06	0	0	0	0	0	0
AAVENLPTFLVELSR	AAVENLPTFLVELSR	R	V	28	42	15	2		sp|Q14974|IMB1_HUMAN	Q14974	IMB1_HUMAN	KPNB1	Importin subunit beta-1			1	0	0	0	0	1	2	1	0	1	46474136	0	0	0	0	82945024	169661664	179526672	0	83372856
AAVENLPTFLVELSRVLANPGNSQVAR	AAVENLPTFLVELSRVLANPGNSQVAR	R	V	28	54	27	3		sp|Q14974|IMB1_HUMAN	Q14974	IMB1_HUMAN	KPNB1	Importin subunit beta-1			0	0	1	0	1	0	0	0	0	0	0	0	33690968	0	30388226	0	0	0	0	0
AAVESLGFILFR	AAVESLGFILFR	R	T	617	628	12	2		sp|Q99460|PSMD1_HUMAN	Q99460	PSMD1_HUMAN	PSMD1	26S proteasome non-ATPase regulatory subunit 1			0	0	0	0	0	0	0	0	0	1	0	0	0	0	0	0	0	0	0	15365084
AAVETLGVPCFLGGMAR	AAVETLGVPC[463.2366]FLGGMAR	R	G	306	322	17	2	10C(463.2366)	sp|A1L0T0|ILVBL_HUMAN	A1L0T0	ILVBL_HUMAN	ILVBL	Acetolactate synthase-like protein			0	1	1	1	2	1	1	0	0	1	0	169333296	132630424	106651584	62080108	142993728	220984416	0	0	15412922
AAVLVQQWVSYADTELIPAACGATLPALGLR	AAVLVQQWVSYADTELIPAAC[463.2366]GATLPALGLR	R	S	92	122	31	3	21C(463.2366)	sp|P26640|SYVC_HUMAN	P26640	SYVC_HUMAN	VARS	Valine--tRNA ligase			0	1	1	1	1	1	2	1	2	0	0	31801084	14329544	21890852	6879549	36782964	58467896	27227766	35941720	0
AAVMATLLFPGR	AAVMATLLFPGR	K	E	120	131	12	2		sp|Q96GX9|MTNB_HUMAN	Q96GX9	MTNB_HUMAN	APIP	Methylthioribulose-1-phosphate dehydratase			0	0	0	0	0	0	1	1	1	1	0	0	0	0	0	0	68598656	66769424	43467416	59331584
AAVMATLLFPGREFK	AAVMATLLFPGREFK	K	L	120	134	15	3		sp|Q96GX9|MTNB_HUMAN	Q96GX9	MTNB_HUMAN	APIP	Methylthioribulose-1-phosphate dehydratase			0	0	0	0	0	0	0	0	1	0	0	0	0	0	0	0	0	0	15849574	0
AAVPSGASTGIYEALELR	AAVPSGASTGIYEALELR	R	D	33	50	18	2		sp|P06733|ENOA_HUMAN	P06733	ENOA_HUMAN	ENO1	Alpha-enolase	ENO2, ENO3	sp|P09104|ENOG_HUMAN, sp|P13929|ENOB_HUMAN	1	1	0	2	1	1	1	2	1	2	128257312	353294208	0	193836848	99422808	108195872	183872080	285940160	130019624	121441576
AAVPSGASTGIYEALELRDNDKTR	AAVPSGASTGIYEALELRDNDKTR	R	Y	33	56	24	3,4		sp|P06733|ENOA_HUMAN	P06733	ENOA_HUMAN	ENO1	Alpha-enolase			1	0	1	2	2	1	1	1	1	1	299574720	0	114547216	593209410	453496064	283257376	172913344	161679264	95216880	49220504
AAVPSIKFCLDNGAK	AAVPSIKFC[463.2366]LDNGAK	K	S	42	56	15	2,3	9C(463.2366)	sp|P00558|PGK1_HUMAN	P00558	PGK1_HUMAN	PGK1	Phosphoglycerate kinase 1			2	3	3	2	2	3	2	1	4	2	3631523580	5603693100	9058882600	446635712	2422531070	10313238500	7223663100	2221248770	5320350200	559612030
AAVPSIKFCLDNGAK	AAVPSIKFC[57.0215]LDNGAK	K	S	42	56	15	2,3	9C(57.0215)	sp|P00558|PGK1_HUMAN	P00558	PGK1_HUMAN	PGK1	Phosphoglycerate kinase 1			1	1	1	1	1	2	1	1	0	0	689515840	719185920	414568832	1006309820	872025540	455520128	273725056	223613824	331242752	0
AAVSALLEQHGLQGDVAFGHSK	AAVSALLEQHGLQGDVAFGHSK	K	L	669	690	22	3,4		sp|B0I1T2|MYO1G_HUMAN	B0I1T2	MYO1G_HUMAN	MYO1G	Unconventional myosin-Ig			0	0	0	0	0	0	0	0	0	2	0	0	0	0	0	0	0	0	0	43974848
AAVSTNCR	AAVSTNC[463.2366]R	K	A	219	226	8	2	7C(463.2366)	sp|P78346|RPP30_HUMAN	P78346	RPP30_HUMAN	RPP30	Ribonuclease P protein subunit p30			0	0	0	0	1	0	0	0	0	1	0	0	0	0	29004578	0	0	0	0	9629479
AAVVESHKLGGTCVNVGCVPK	AAVVESHKLGGTC[463.2366]VNVGC[57.0215]VPK	R	K	90	110	21	3,4	13C(463.2366)	sp|P00390|GSHR_HUMAN	P00390	GSHR_HUMAN	GSR	Glutathione reductase, mitochondrial			3	2	1	0	2	2	0	0	0	0	427325888	770090430	85090328	0	98616032	120353424	0	0	0	0
AAVYVLIR	AAVYVLIR	R	T	477	484	8	2		sp|Q9BV44|THUM3_HUMAN	Q9BV44	THUM3_HUMAN	THUMPD3	THUMP domain-containing protein 3			0	0	0	0	0	0	0	0	1	1	0	0	0	0	0	0	0	0	16309004	24156896
AAWEAGKFGNEVIPVTVTVK	AAWEAGKFGNEVIPVTVTVK	K	G	224	243	20	3		sp|P24752|THIL_HUMAN	P24752	THIL_HUMAN	ACAT1	Acetyl-CoA acetyltransferase, mitochondrial			0	0	0	0	0	0	0	0	1	1	0	0	0	0	0	0	0	0	24349820	20967896
AAWGEETDYTPVWCMR	AAWGEETDYTPVWC[463.2366]MR	R	Q	22	37	16	2	14C(463.2366)	sp|P06132|DCUP_HUMAN	P06132	DCUP_HUMAN	UROD	Uroporphyrinogen decarboxylase			1	0	1	0	0	2	2	0	0	0	113423824	0	73701624	0	0	44903976	32494188	0	0	0
AAWNALRDEVGHLALALEALQAQVQAAPPQGALEELR	AAWNALRDEVGHLALALEALQAQVQAAPPQGALEELR	R	T	117	153	37	4		sp|Q9H6K4|OPA3_HUMAN	Q9H6K4	OPA3_HUMAN	OPA3	Optic atrophy 3 protein			0	0	0	0	0	0	0	0	0	1	0	0	0	0	0	0	0	0	0	24819912
AAYEAFCR	AAYEAFC[463.2366]R	R	W	104	111	8	2	7C(463.2366)	sp|P51649|SSDH_HUMAN	P51649	SSDH_HUMAN	ALDH5A1	Succinate-semialdehyde dehydrogenase, mitochondrial			2	1	0	1	1	1	1	1	1	0	234806144	375198624	0	149518000	92808768	165156832	239983696	114914464	48221024	0
AAYIYIR	AAYIYIR	R	G	153	159	7	2		sp|P49821|NDUV1_HUMAN	P49821	NDUV1_HUMAN	NDUFV1	NADH dehydrogenase [ubiquinone] flavoprotein 1, mitochondrial			0	0	0	0	0	0	0	0	0	1	0	0	0	0	0	0	0	0	0	3718814
AAYLLGCSLEELSSAIFKHQHK	AAYLLGC[463.2366]SLEELSSAIFKHQHK	K	G	698	719	22	4	7C(463.2366)	sp|Q92614|MY18A_HUMAN	Q92614	MY18A_HUMAN	MYO18A	Unconventional myosin-XVIIIa			1	0	0	0	1	0	0	1	0	0	64508984	0	0	0	42882980	0	0	51304424	0	0
AAYLSDPRAPPCEYKDWLTK	AAYLSDPRAPPC[463.2366]EYKDWLTK	K	M	3826	3845	20	4	12C(463.2366)	sp|P78527|PRKDC_HUMAN	P78527	PRKDC_HUMAN	PRKDC	DNA-dependent protein kinase catalytic subunit			1	0	1	1	1	1	0	0	0	0	192973504	0	171097408	151004592	121943040	184173248	0	0	0	0
AAYNVTLLNFMDPQKMPYLKEEPYFGMGK	AAYNVTLLNFMDPQKMPYLKEEPYFGMGK	R	M	197	225	29	4		sp|Q9C0B1|FTO_HUMAN	Q9C0B1	FTO_HUMAN	FTO	Alpha-ketoglutarate-dependent dioxygenase FTO			0	0	0	0	0	0	0	0	0	1	0	0	0	0	0	0	0	0	0	17024218
AAYSFYNVHTQTPLLDLMSDALVLAK	AAYSFYNVHTQTPLLDLMSDALVLAK	K	M	418	443	26	3		sp|P30419|NMT1_HUMAN	P30419	NMT1_HUMAN	NMT1	Glycylpeptide N-tetradecanoyltransferase 1			0	0	0	0	0	0	0	1	2	2	0	0	0	0	0	0	0	145292320	159869456	204779056
AAYSNFWCGMTSQGYYKR	AAYSNFWC[463.2366]GMTSQGYYKR	R	T	196	213	18	2	8C(463.2366)	sp|Q8NBJ5|GT251_HUMAN	Q8NBJ5	GT251_HUMAN	COLGALT1	Procollagen galactosyltransferase 1			0	0	1	0	0	0	0	0	0	0	0	0	21286710	0	0	0	0	0	0	0
AAYVLFYQR	AAYVLFYQR	K	R	914	922	9	2		sp|P51784|UBP11_HUMAN	Q13107	UBP4_HUMAN	USP4	Ubiquitin carboxyl-terminal hydrolase 4	USP11, USP15	sp|Q13107|UBP4_HUMAN, sp|Q9Y4E8|UBP15_HUMAN	0	0	0	1	1	0	1	1	1	1	0	0	0	47663628	31305528	0	59003124	57296092	30038696	27434080
ACAAGTPAVIR	AC[463.2366]AAGTPAVIR	R	L	1138	1148	11	2	2C(463.2366)	sp|P51610|HCFC1_HUMAN	P51610	HCFC1_HUMAN	HCFC1	Host cell factor 1			2	2	2	1	1	1	3	1	1	1	232915152	516152960	269927264	332422304	314617728	611704830	616218690	280463616	149318848	59825028
ACAAQTK	AC[463.2366]AAQTK	R	A	239	245	7	2	2C(463.2366)	sp|P17980|PRS6A_HUMAN	P17980	PRS6A_HUMAN	PSMC3	26S proteasome regulatory subunit 6A			1	0	2	2	0	3	2	1	0	2	476875072	0	563174530	879241600	457122880	927054720	475547008	384337856	0	95187384
ACADATLSQITNNIDPVGR	AC[463.2366]ADATLSQITNNIDPVGR	K	L	24	42	19	2	2C(463.2366)	sp|P62873|GBB1_HUMAN	P62873	GBB1_HUMAN	GNB1	Guanine nucleotide-binding protein G(I)/G(S)/G(T) subunit beta-1			1	3	2	1	1	1	2	1	1	1	81315144	268890496	108858720	80099776	54528824	207313408	212264192	80752512	52934652	19747644
ACADATLSQITNNIDPVGRIQMR	AC[463.2366]ADATLSQITNNIDPVGRIQMR	K	T	24	46	23	3	2C(463.2366)	sp|P62873|GBB1_HUMAN	P62873	GBB1_HUMAN	GNB1	Guanine nucleotide-binding protein G(I)/G(S)/G(T) subunit beta-1			0	0	1	0	0	0	0	0	0	0	0	0	103599416	0	0	0	0	0	0	0
ACADKLK	AC[463.2366]ADKLK	K	R	99	105	7	2,3	2C(463.2366)	sp|Q9P2J5|SYLC_HUMAN	Q9P2J5	SYLC_HUMAN	LARS	Leucine--tRNA ligase, cytoplasmic			2	2	1	1	2	2	1	2	1	0	276348192	970524100	72203752	168538608	170402208	338704832	123724672	169317600	27643476	0
ACADKLKR	AC[463.2366]ADKLKR	K	E	99	106	8	2,3	2C(463.2366)	sp|Q9P2J5|SYLC_HUMAN	Q9P2J5	SYLC_HUMAN	LARS	Leucine--tRNA ligase, cytoplasmic			2	2	2	2	2	3	2	3	1	1	3396909060	8000222200	1664465150	2715722240	1661529860	2190129920	1273739390	1443715460	251153536	64865272
ACAEIAAQR	AC[463.2366]AEIAAQR	K	T	3278	3286	9	2	2C(463.2366)	sp|Q5T4S7|UBR4_HUMAN	Q5T4S7	UBR4_HUMAN	UBR4	E3 ubiquitin-protein ligase UBR4			0	0	0	0	0	0	1	0	0	0	0	0	0	0	0	0	34914232	0	0	0
ACAELHQNVNVK	AC[463.2366]AELHQNVNVK	R	N	285	296	12	3	2C(463.2366)	sp|Q96QK1|VPS35_HUMAN	Q96QK1	VPS35_HUMAN	VPS35	Vacuolar protein sorting-associated protein 35			0	0	0	0	0	0	0	0	0	2	0	0	0	0	0	0	0	0	0	52318080
ACAEVSQWTR	AC[463.2366]AEVSQWTR	K	L	139	148	10	2	2C(463.2366)	sp|Q8NEC7|GSTCD_HUMAN	Q8NEC7	GSTCD_HUMAN	GSTCD	Glutathione S-transferase C-terminal domain-containing protein			0	1	0	1	2	0	0	1	0	0	0	241797040	0	108513568	105561504	0	0	127704672	0	0
ACALQVLSAILEGSK	AC[463.2366]ALQVLSAILEGSK	R	Q	475	489	15	2	2C(463.2366)	sp|Q6AI08|HEAT6_HUMAN	Q6AI08	HEAT6_HUMAN	HEATR6	HEAT repeat-containing protein 6			0	0	0	0	0	1	1	1	1	0	0	0	0	0	0	18385378	33622172	21327974	7812812	0
ACALQVLSAILEGSKQFLSVAEDTSDHRR	AC[463.2366]ALQVLSAILEGSKQFLSVAEDTSDHRR	R	A	475	503	29	5	2C(463.2366)	sp|Q6AI08|HEAT6_HUMAN	Q6AI08	HEAT6_HUMAN	HEATR6	HEAT repeat-containing protein 6			0	0	1	0	0	0	0	0	0	0	0	0	21947144	0	0	0	0	0	0	0
ACANATWNSIHNGVIAVFQR	AC[463.2366]ANATWNSIHNGVIAVFQR	R	K	37	56	20	3	2C(463.2366)	sp|P85299|PRR5_HUMAN	P85299	PRR5_HUMAN	PRR5	Proline-rich protein 5			0	0	0	1	0	0	0	0	0	0	0	0	0	5.16509e+06	0	0	0	0	0	0
ACANDLLVDEFLK	AC[463.2366]ANDLLVDEFLK	R	V	927	939	13	2	2C(463.2366)	sp|Q99683|M3K5_HUMAN	Q99683	M3K5_HUMAN	MAP3K5	Mitogen-activated protein kinase kinase kinase 5			1	0	0	0	0	0	1	1	0	0	35118800	0	0	0	0	0	69203144	42598648	0	0
ACANPAAGSVILLENLR	AC[463.2366]ANPAAGSVILLENLR	K	F	107	123	17	2,3	2C(463.2366)	sp|P00558|PGK1_HUMAN	P00558	PGK1_HUMAN	PGK1	Phosphoglycerate kinase 1			2	3	2	4	2	3	2	4	4	2	2827323900	6107015200	2977526270	2484308480	1437644030	6713648100	6701094400	1737867520	3553744380	1483499900
ACANPAPGSVILLENLR	AC[463.2366]ANPAPGSVILLENLR	K	F	107	123	17	2	2C(463.2366)	sp|P07205|PGK2_HUMAN	P07205	PGK2_HUMAN	PGK2	Phosphoglycerate kinase 2			2	0	0	2	1	1	0	0	0	0	2.51977e+06	0	0	15000416	26068024	12349476	0	0	0	0
ACASPSAQVEGSPVAGSDGSQPAVK	AC[463.2366]ASPSAQVEGSPVAGSDGSQPAVK	R	L	248	272	25	2	2C(463.2366)	sp|Q9UFC0|LRWD1_HUMAN	Q9UFC0	LRWD1_HUMAN	LRWD1	Leucine-rich repeat and WD repeat-containing protein 1			0	0	0	0	1	0	1	0	0	0	0	0	0	0	43391628	0	55026696	0	0	0
ACCPLEGVRPSPQQTEYR	AC[463.2366]C[57.0215]PLEGVRPSPQQTEYR	K	N	223	240	18	3	2C(463.2366)	sp|Q8IZ69|TRM2A_HUMAN	Q8IZ69	TRM2A_HUMAN	TRMT2A	tRNA (uracil-5-)-methyltransferase homolog A			0	1	0	0	1	0	0	0	0	0	0	83054344	0	0	3.21294e+06	0	0	0	0	0
ACDESFQPLGDIMK	AC[463.2366]DESFQPLGDIMK	R	M	572	585	14	2	2C(463.2366)	sp|Q6Y7W6|GGYF2_HUMAN	Q6Y7W6	GGYF2_HUMAN	GIGYF2	GRB10-interacting GYF protein 2			1	2	0	2	0	0	1	0	0	0	86572088	225955584	0	49952216	0	0	92696032	0	0	0
ACDESVLMDLK	AC[463.2366]DESVLMDLK	K	A	539	549	11	2	2C(463.2366)	sp|Q9UJV9|DDX41_HUMAN	Q9UJV9	DDX41_HUMAN	DDX41	Probable ATP-dependent RNA helicase DDX41			1	0	0	0	0	0	0	0	0	0	32530396	0	0	0	0	0	0	0	0	0
ACDFLLSR	AC[463.2366]DFLLSR	R	Q	615	622	8	2	2C(463.2366)	sp|P48449|ERG7_HUMAN	P48449	ERG7_HUMAN	LSS	Lanosterol synthase			0	0	0	0	0	0	0	0	0	1	0	0	0	0	0	0	0	0	0	31702476
ACDILAIDK	AC[463.2366]DILAIDK	K	S	46	54	9	2	2C(463.2366)	sp|O00273|DFFA_HUMAN	O00273	DFFA_HUMAN	DFFA	DNA fragmentation factor subunit alpha			1	1	1	1	1	1	1	1	1	1	70263688	247448704	59694712	90522728	47616680	112240640	196909712	57303096	44664768	29106708
ACDLPAWVHFPDTER	AC[463.2366]DLPAWVHFPDTER	R	A	180	194	15	2,3	2C(463.2366)	sp|A0FGR8|ESYT2_HUMAN	A0FGR8	ESYT2_HUMAN	ESYT2	Extended synaptotagmin-2			2	2	1	1	1	2	3	2	2	1	534155904	1790079620	375068576	593135740	433762816	1235121150	1627336580	1817234180	430508352	156209504
ACDLPAWVHFPDTERAEWLNK	AC[463.2366]DLPAWVHFPDTERAEWLNK	R	T	180	200	21	4	2C(463.2366)	sp|A0FGR8|ESYT2_HUMAN	A0FGR8	ESYT2_HUMAN	ESYT2	Extended synaptotagmin-2			1	1	2	1	1	1	2	0	0	0	333422560	1009085250	534824384	72480168	501393408	858929150	504646528	0	0	0
ACDPAAR	AC[463.2366]DPAAR	K	Q	1484	1490	7	2	2C(463.2366)	sp|P26358|DNMT1_HUMAN	P26358	DNMT1_HUMAN	DNMT1	DNA (cytosine-5)-methyltransferase 1			1	1	0	1	0	0	0	1	1	0	85046112	165178720	0	49420084	0	0	0	23817670	13477317	0
ACDSSSR	AC[463.2366]DSSSR	K	Y	675	681	7	2	2C(463.2366)	sp|Q86TI0|TBCD1_HUMAN	Q86TI0	TBCD1_HUMAN	TBC1D1	TBC1 domain family member 1			0	1	0	1	0	0	0	1	1	1	0	2498989820	0	2314157060	0	0	0	689617730	447862016	118116808
ACDSVTSNVLPLLLEQFHK	AC[463.2366]DSVTSNVLPLLLEQFHK	R	H	385	403	19	3	2C(463.2366)	sp|Q96T76|MMS19_HUMAN	Q96T76	MMS19_HUMAN	MMS19	MMS19 nucleotide excision repair protein homolog			0	0	0	0	0	0	2	1	0	0	0	0	0	0	0	0	75784368	11716226	0	0
ACDVPEELNILIHDVPLLAMEYCSGGDLRK	AC[463.2366]DVPEELNILIHDVPLLAMEYC[463.2366]SGGDLRK	K	L	76	105	30	4	23C(463.2366)	sp|O15111|IKKA_HUMAN	O15111	IKKA_HUMAN	CHUK	Inhibitor of nuclear factor kappa-B kinase subunit alpha			1	2	3	1	1	1	0	1	0	0	16550024	111793936	5.1382e+06	49085880	31288202	68013968	0	54412536	0	0
ACDVPEELNILIHDVPLLAMEYCSGGDLRK	AC[463.2366]DVPEELNILIHDVPLLAMEYC[57.0215]SGGDLRK	K	L	76	105	30	4	23C(57.0215)	sp|O15111|IKKA_HUMAN	O15111	IKKA_HUMAN	CHUK	Inhibitor of nuclear factor kappa-B kinase subunit alpha			0	0	1	0	0	0	0	0	0	0	0	0	63650856	0	0	0	0	0	0	0
ACDYIQELR	AC[463.2366]DYIQELR	K	Q	247	255	9	2	2C(463.2366)	sp|P22415|USF1_HUMAN	P22415	USF1_HUMAN	USF1	Upstream stimulatory factor 1			1	1	0	1	0	1	0	0	0	0	113465104	238750448	0	99236936	0	131569152	0	52579016	0	0
ACEAAKK	AC[463.2366]EAAKK	R	T	260	266	7	3	2C(463.2366)	sp|O60563|CCNT1_HUMAN	O60563	CCNT1_HUMAN	CCNT1	Cyclin-T1			1	1	1	1	1	1	1	1	1	0	201597088	472040672	173260400	255178240	227347120	268612096	235706624	203154576	83540984	0
ACEAITVGK	AC[463.2366]EAITVGK	R	V	293	301	9	2	2C(463.2366)	sp|P36915|GNL1_HUMAN	P36915	GNL1_HUMAN	GNL1	Guanine nucleotide-binding protein-like 1			0	0	0	0	0	0	0	2	1	1	0	0	0	0	0	0	0	84919384	54360140	42259724
ACEAITVGKVDLSSWR	AC[463.2366]EAITVGKVDLSSWR	R	E	293	308	16	3	2C(463.2366)	sp|P36915|GNL1_HUMAN	P36915	GNL1_HUMAN	GNL1	Guanine nucleotide-binding protein-like 1			1	2	1	2	1	2	0	1	1	0	214100832	523171552	147561392	247558784	132628544	732685500	0	146721312	117448504	0
ACEAITVGKVDLSSWREK	AC[463.2366]EAITVGKVDLSSWREK	R	L	293	310	18	4	2C(463.2366)	sp|P36915|GNL1_HUMAN	P36915	GNL1_HUMAN	GNL1	Guanine nucleotide-binding protein-like 1			1	0	2	0	1	0	0	0	0	0	70570856	0	198986432	0	82257512	0	0	0	0	0
ACEGLMLLVSLPEPAAAK	AC[463.2366]EGLMLLVSLPEPAAAK	K	C	280	297	18	2	2C(463.2366)	sp|Q5W0V3|F16B1_HUMAN	Q5W0V3	F16B1_HUMAN	FAM160B1	Protein FAM160B1			1	1	1	1	0	1	1	2	0	0	52925712	198469168	12195174	57603444	0	68736904	63313280	40193096	0	0
ACEIRDQITSK	AC[463.2366]EIRDQITSK	K	E	220	230	11	3	2C(463.2366)	sp|Q92878|RAD50_HUMAN	Q92878	RAD50_HUMAN	RAD50	DNA repair protein RAD50			0	0	0	1	0	0	0	0	0	0	0	0	0	207497856	0	0	0	0	0	0
ACELVQPNR	AC[463.2366]ELVQPNR	R	G	1212	1220	9	2	2C(463.2366)	sp|Q8IWY9|CDAN1_HUMAN	Q8IWY9	CDAN1_HUMAN	CDAN1	Codanin-1			2	2	2	1	1	1	1	1	1	1	445549696	1041670660	133374256	355648544	227499904	498571968	494801600	369432000	116773712	26111594
ACELVQPNRGTVLAQS	AC[463.2366]ELVQPNRGTVLAQS	R	-	1212	1227	16	2	2C(463.2366)	sp|Q8IWY9|CDAN1_HUMAN	Q8IWY9	CDAN1_HUMAN	CDAN1	Codanin-1			1	1	2	1	1	1	0	0	0	0	155360384	92526192	125027832	106559816	113047328	67507344	0	0	0	0
ACEMNGEECAEDLR	AC[463.2366]EMNGEEC[57.0215]AEDLR	R	M	70	83	14	2	2C(463.2366)	sp|Q13422|IKZF1_HUMAN	Q13422	IKZF1_HUMAN	IKZF1	DNA-binding protein Ikaros			0	1	0	0	0	0	0	0	0	0	0	67095164	0	0	0	0	0	0	0	0
ACESASHDNQSVR	AC[463.2366]ESASHDNQSVR	K	M	284	296	13	3	2C(463.2366)	sp|Q8TBZ6|TM10A_HUMAN	Q8TBZ6	TM10A_HUMAN	TRMT10A	tRNA methyltransferase 10 homolog A			1	1	1	1	1	1	1	0	1	1	34125536	129391600	29571956	74845112	46271144	55015208	66402752	61667228	13551178	6.46359e+06
ACFCDDHTR	AC[463.2366]FC[57.0215]DDHTR	K	S	191	199	9	3	2C(463.2366)	sp|Q9Y3S2|ZN330_HUMAN	Q9Y3S2	ZN330_HUMAN	ZNF330	Zinc finger protein 330			1	1	0	1	0	1	0	1	0	0	276424096	461860928	0	87688304	0	39221672	0	58241440	0	0
ACFGGLFANLIRPGDAK	AC[463.2366]FGGLFANLIRPGDAK	R	A	2891	2907	17	3	2C(463.2366)	sp|Q9NR09|BIRC6_HUMAN	Q9NR09	BIRC6_HUMAN	BIRC6	Baculoviral IAP repeat-containing protein 6			1	2	1	1	1	1	1	1	1	0	721993150	1336640130	253111136	490731136	268178832	422949216	202043072	296693728	57923576	0
ACFGTFLPEEK	AC[463.2366]FGTFLPEEK	K	L	79	89	11	2	2C(463.2366)	sp|Q9NRP4|SDHF3_HUMAN	Q9NRP4	SDHF3_HUMAN	SDHAF3	Succinate dehydrogenase assembly factor 3, mitochondrial			0	1	0	0	0	0	0	0	0	0	0	95778744	0	0	0	0	0	0	0	0
ACFLGATVK	AC[463.2366]FLGATVK	K	Y	375	383	9	2	2C(463.2366)	sp|Q9H9P8|L2HDH_HUMAN	Q9H9P8	L2HDH_HUMAN	L2HGDH	L-2-hydroxyglutarate dehydrogenase, mitochondrial			0	0	0	0	0	0	0	0	0	1	0	0	0	0	0	0	0	0	0	23378542
ACFQVGTSEEMK	AC[463.2366]FQVGTSEEMK	K	M	727	738	12	2	2C(463.2366)	sp|P35658|NU214_HUMAN	P35658	NU214_HUMAN	NUP214	Nuclear pore complex protein Nup214			2	3	2	1	1	1	2	0	1	2	101395520	312893376	66599716	122745584	108653672	214821440	350983552	143537472	126315968	56492124
ACFQVGTSEEMK	AC[463.2366]FQVGTSEEM[15.9949]K	K	M	727	738	12	2	11M(15.9949)	sp|P35658|NU214_HUMAN	P35658	NU214_HUMAN	NUP214	Nuclear pore complex protein Nup214			0	0	0	0	0	0	0	0	0	1	0	0	0	0	0	0	0	0	0	9691879
ACFRQFFTK	AC[463.2366]FRQFFTK	R	L	232	240	9	3	2C(463.2366)	sp|Q16543|CDC37_HUMAN	Q16543	CDC37_HUMAN	CDC37	Hsp90 co-chaperone Cdc37			1	0	1	0	0	0	0	0	0	0	44312244	0	244792320	0	0	0	0	0	0	0
ACFTMDPK	AC[463.2366]FTMDPK	R	L	443	450	8	2	2C(463.2366)	sp|P26640|SYVC_HUMAN	P26640	SYVC_HUMAN	VARS	Valine--tRNA ligase			0	2	0	0	2	2	2	2	1	1	0	619817020	0	0	2.27061e+06	319885856	0	80133056	86197320	273772
ACFTQWLCHLHNEVNR	AC[463.2366]FTQWLC[57.0215]HLHNEVNR	R	K	164	179	16	3	2C(463.2366)	sp|P55789|ALR_HUMAN	P55789	ALR_HUMAN	GFER	FAD-linked sulfhydryl oxidase ALR			0	1	0	0	0	0	0	0	0	0	0	81596160	0	0	0	0	0	0	0	0
ACFTQWLCHLHNEVNRK	AC[463.2366]FTQWLC[57.0215]HLHNEVNRK	R	L	164	180	17	4	2C(463.2366)	sp|P55789|ALR_HUMAN	P55789	ALR_HUMAN	GFER	FAD-linked sulfhydryl oxidase ALR			0	0	1	0	0	0	0	0	0	0	0	0	94462184	0	0	0	0	0	0	0
ACFYNLDKFR	AC[463.2366]FYNLDKFR	K	V	384	393	10	3	2C(463.2366)	sp|Q96I25|SPF45_HUMAN	Q96I25	SPF45_HUMAN	RBM17	Splicing factor 45			1	2	1	1	1	1	1	1	1	1	129305584	380632896	68898096	65303752	99913424	170881152	213213744	186984080	104328184	63911488
ACGAGSAELNPNSEWFENYSLCHR	AC[463.2366]GAGSAELNPNSEWFENYSLC[57.0215]HR	R	C	325	348	24	3	22C(57.0215)	sp|O14686|KMT2D_HUMAN	O14686	KMT2D_HUMAN	KMT2D	Histone-lysine N-methyltransferase 2D			1	1	1	2	1	0	1	0	0	0	227461856	384542304	33411720	119931744	60229320	0	17636300	0	0	0
ACGDSTLTQITAGLDPVGR	AC[463.2366]GDSTLTQITAGLDPVGR	K	L	24	42	19	2	2C(463.2366)	sp|P62879|GBB2_HUMAN	P62879	GBB2_HUMAN	GNB2	Guanine nucleotide-binding protein G(I)/G(S)/G(T) subunit beta-2			1	1	0	0	0	0	1	1	1	1	59672592	137257648	0	0	0	0	85512192	72210896	34681988	13133566
ACGKFEISAIR	AC[463.2366]GKFEISAIR	K	D	509	519	11	3	2C(463.2366)	sp|Q96G03|PGM2_HUMAN	Q96G03	PGM2_HUMAN	PGM2	Phosphoglucomutase-2			0	0	0	0	0	0	1	0	1	1	0	0	0	0	0	0	110106016	0	63675484	52736052
ACGLNFADLMAR	AC[463.2366]GLNFADLMAR	R	Q	85	96	12	2	2C(463.2366)	sp|Q99536|VAT1_HUMAN	Q99536	VAT1_HUMAN	VAT1	Synaptic vesicle membrane protein VAT-1 homolog			2	2	1	2	0	2	2	2	2	2	1311968640	4704061400	1645374590	1462970240	0	2543446270	3357187840	1809642110	777828800	222839024
ACGLNFADLMAR	AC[463.2366]GLNFADLM[15.9949]AR	R	Q	85	96	12	2	10M(15.9949)	sp|Q99536|VAT1_HUMAN	Q99536	VAT1_HUMAN	VAT1	Synaptic vesicle membrane protein VAT-1 homolog			0	0	0	0	1	1	1	0	3	1	0	0	0	0	21036870	37914820	199985376	0	38995436	20479490
ACGNFGIPCELR	AC[463.2366]GNFGIPC[57.0215]ELR	K	V	287	298	12	2	2C(463.2366)	sp|P22234|PUR6_HUMAN	P22234	PUR6_HUMAN	PAICS	Multifunctional protein ADE2			1	2	2	3	2	2	2	2	1	1	1286534140	3865771260	579109890	966188990	608035070	1088793090	838954370	560503490	418758464	200499904
ACGNFGIPCELRVTSAHKGPDETLR	AC[463.2366]GNFGIPC[57.0215]ELRVTSAHKGPDETLR	K	L	287	311	25	4,5	2C(463.2366)	sp|P22234|PUR6_HUMAN	P22234	PUR6_HUMAN	PAICS	Multifunctional protein ADE2			2	0	5	0	1	0	0	0	0	0	50230128	0	206924960	0	40728112	0	0	0	0	0
ACGNMFGLMHGTCPETSGGLLICLPR	AC[463.2366]GNMFGLMHGTC[57.0215]PETSGGLLIC[57.0215]LPR	K	E	305	330	26	3	13C(57.0215)	sp|P49903|SPS1_HUMAN	P49903	SPS1_HUMAN	SEPHS1	Selenide, water dikinase 1			1	1	0	1	1	1	0	0	0	0	251356688	16130378	0	67793520	38444796	15534340	0	0	0	0
ACGQIFCGK	AC[463.2366]GQIFC[463.2366]GK	R	C	184	192	9	2	2C(463.2366)	sp|O14964|HGS_HUMAN	O14964	HGS_HUMAN	HGS	Hepatocyte growth factor-regulated tyrosine kinase substrate			1	1	0	0	0	0	0	0	0	0	285857792	731833600	0	0	0	0	0	0	0	0
ACGQIFCGK	AC[463.2366]GQIFC[57.0215]GK	R	C	184	192	9	2	2C(463.2366)	sp|O14964|HGS_HUMAN	O14964	HGS_HUMAN	HGS	Hepatocyte growth factor-regulated tyrosine kinase substrate			2	2	2	2	1	1	2	2	2	1	1175769860	2144914940	467678912	851042180	611321220	780334140	489676160	386576160	86479904	23744046
ACGVDFEIR	AC[463.2366]GVDFEIR	K	A	140	148	9	2	2C(463.2366)	sp|P32121|ARRB2_HUMAN	P32121	ARRB2_HUMAN	ARRB2	Beta-arrestin-2			0	0	0	0	0	1	1	2	1	0	0	180472240	0	0	0	155152928	195013760	149630288	73614088	0
ACGVDYEVK	AC[463.2366]GVDYEVK	K	A	139	147	9	2	2C(463.2366)	sp|P49407|ARRB1_HUMAN	P49407	ARRB1_HUMAN	ARRB1	Beta-arrestin-1			0	1	0	0	1	0	1	1	1	1	0	220178272	0	0	80409048	0	233695520	106548352	54522536	36387076
ACGVSRPVIACSVTIK	AC[463.2366]GVSRPVIAC[463.2366]SVTIK	R	E	92	107	16	3	11C(463.2366)	sp|P55769|NH2L1_HUMAN	P55769	NH2L1_HUMAN	SNU13	NHP2-like protein 1			0	1	0	0	0	0	0	0	0	0	0	149617056	0	0	0	0	0	0	0	0
ACGVSRPVIACSVTIK	AC[463.2366]GVSRPVIAC[57.0215]SVTIK	R	E	92	107	16	3	11C(57.0215)	sp|P55769|NH2L1_HUMAN	P55769	NH2L1_HUMAN	SNU13	NHP2-like protein 1			0	2	0	0	0	0	0	0	0	0	0	890096640	0	0	0	0	0	0	0	0
ACHNLLTFNNDTLR	AC[463.2366]HNLLTFNNDTLR	R	W	570	583	14	3	2C(463.2366)	sp|Q9C0C7|AMRA1_HUMAN	Q9C0C7	AMRA1_HUMAN	AMBRA1	Activating molecule in BECN1-regulated autophagy protein 1			0	1	0	0	0	0	0	0	0	0	0	161834320	0	0	0	0	0	0	0	0
ACIAEKLGGSLIVAFEGCPV	AC[463.2366]IAEKLGGSLIVAFEGC[57.0215]PV	R	-	146	165	20	2	18C(57.0215)	sp|P60981|DEST_HUMAN	P60981	DEST_HUMAN	DSTN	Destrin			0	0	0	0	1	0	0	0	0	0	0	0	0	0	4.01165e+06	0	0	0	0	0
ACINTLQFLYSR	AC[463.2366]INTLQFLYSR	R	G	551	562	12	2	2C(463.2366)	sp|Q8WVB6|CTF18_HUMAN	Q8WVB6	CTF18_HUMAN	CHTF18	Chromosome transmission fidelity protein 18 homolog			1	0	0	1	0	0	1	1	1	0	62155512	0	0	92360576	0	0	154096000	133958600	116643840	0
ACIPYLKK	AC[463.2366]IPYLKK	K	S	135	142	8	3	2C(463.2366)	sp|Q6YN16|HSDL2_HUMAN	Q6YN16	HSDL2_HUMAN	HSDL2	Hydroxysteroid dehydrogenase-like protein 2			0	0	0	0	0	0	1	0	0	1	0	0	0	0	0	0	49837752	0	0	10386238
ACISFNKK	AC[463.2366]ISFNKK	K	D	170	177	8	3	2C(463.2366)	sp|Q6PD62|CTR9_HUMAN	Q6PD62	CTR9_HUMAN	CTR9	RNA polymerase-associated protein CTR9 homolog			0	1	0	0	0	0	0	1	0	0	0	47761784	0	0	0	0	0	36277700	0	0
ACISIGNQNFEVK	AC[463.2366]ISIGNQNFEVK	K	A	37	49	13	2	2C(463.2366)	sp|P52564|MP2K6_HUMAN	P52564	MP2K6_HUMAN	MAP2K6	Dual specificity mitogen-activated protein kinase kinase 6			1	2	0	1	0	1	1	2	0	0	59827596	206832992	0	54596032	0	118669944	139146544	104238960	0	0
ACISIGNQNFEVKADDLEPIMELGR	AC[463.2366]ISIGNQNFEVKADDLEPIMELGR	K	G	37	61	25	3	2C(463.2366)	sp|P52564|MP2K6_HUMAN	P52564	MP2K6_HUMAN	MAP2K6	Dual specificity mitogen-activated protein kinase kinase 6			1	3	0	1	1	0	1	1	0	0	57311032	191498464	0	31424118	38518832	0	11532104	49392704	0	0
ACKDPNPIIDGR	AC[463.2366]KDPNPIIDGR	R	K	91	102	12	3	2C(463.2366)	sp|Q9H0Z9|RBM38_HUMAN	Q9H0Z9	RBM38_HUMAN	RBM38	RNA-binding protein 38	RBM24	sp|Q9BX46|RBM24_HUMAN	1	0	0	0	0	0	0	0	0	0	17595702	0	0	0	0	0	0	0	0	0
ACKPPGER	AC[463.2366]KPPGER	R	N	108	115	8	2,3	2C(463.2366)	sp|Q13163|MP2K5_HUMAN	Q13163	MP2K5_HUMAN	MAP2K5	Dual specificity mitogen-activated protein kinase kinase 5			1	1	0	0	2	0	1	1	1	0	43193232	420429312	0	0	226654544	0	148812192	23322002	50820848	0
ACKTEADGRVVEGNHTVYR	AC[463.2366]KTEADGRVVEGNHTVYR	K	L	338	356	19	4	2C(463.2366)	sp|Q15438|CYH1_HUMAN	Q15438	CYH1_HUMAN	CYTH1	Cytohesin-1			1	0	1	0	1	0	0	0	0	0	67905600	0	56319828	0	44026360	0	0	0	0	0
ACKVDSPTVNTTLR	AC[463.2366]KVDSPTVNTTLR	K	S	440	453	14	3	2C(463.2366)	sp|Q9H0B6|KLC2_HUMAN	Q9H0B6	KLC2_HUMAN	KLC2	Kinesin light chain 2			1	2	1	0	0	1	1	1	1	0	2.06122e+06	271064448	48336432	0	0	43211720	90274936	0	36197488	0
ACKVDSPTVTTTLK	AC[463.2366]KVDSPTVTTTLK	K	N	455	468	14	2,3	2C(463.2366)	sp|Q07866|KLC1_HUMAN	Q07866	KLC1_HUMAN	KLC1	Kinesin light chain 1			2	3	2	2	2	3	2	3	2	1	1838955520	5615483900	608038850	1224761340	1035426690	1613502210	1420401920	1347853310	426209440	67276232
ACKVDSPTVTTTLKNLGALYR	AC[463.2366]KVDSPTVTTTLKNLGALYR	K	R	455	475	21	4	2C(463.2366)	sp|Q07866|KLC1_HUMAN	Q07866	KLC1_HUMAN	KLC1	Kinesin light chain 1			0	0	1	0	0	0	0	0	0	0	0	0	61494232	0	0	0	0	0	0	0
ACLAEAITLVESTHSR	AC[463.2366]LAEAITLVESTHSR	R	K	99	114	16	3	2C(463.2366)	sp|Q8IVH4|MMAA_HUMAN	Q8IVH4	MMAA_HUMAN	MMAA	Methylmalonic aciduria type A protein, mitochondrial			2	2	1	1	2	1	2	3	1	1	99787992	286224512	41046644	223453040	117980704	354332608	241375168	406963040	30668252	17324858
ACLDRNPEAFKPK	AC[463.2366]LDRNPEAFKPK	K	L	570	582	13	4	2C(463.2366)	sp|Q6MZP7|LIN54_HUMAN	Q6MZP7	LIN54_HUMAN	LIN54	Protein lin-54 homolog			1	0	0	0	0	1	0	0	0	0	65623292	0	0	0	0	59825612	0	0	0	0
ACLDTAVENMPSLK	AC[463.2366]LDTAVENMPSLK	K	M	1226	1239	14	2	2C(463.2366)	sp|P49327|FAS_HUMAN	P49327	FAS_HUMAN	FASN	Fatty acid synthase			0	1	0	0	0	1	1	1	1	0	0	72255168	0	0	0	16754342	49475560	31644848	20182100	0
ACLEGSINEHSAHCPHTPEFSVTGGTEEK	AC[463.2366]LEGSINEHSAHC[57.0215]PHTPEFSVTGGTEEK	R	S	174	202	29	4,5	14C(57.0215)	sp|Q86UA6|RIP_HUMAN	Q86UA6	RIP_HUMAN	RPAIN	RPA-interacting protein			1	1	0	3	1	1	0	2	0	0	100487776	341990432	0	138043168	39580092	125613840	0	232391984	0	0
ACLERIQELEDLLAKEK	AC[463.2366]LERIQELEDLLAKEK	R	D	316	332	17	3,4	2C(463.2366)	sp|P20700|LMNB1_HUMAN	P20700	LMNB1_HUMAN	LMNB1	Lamin-B1			0	0	2	0	0	0	0	0	0	0	0	0	86597168	0	0	0	0	0	0	0
ACLIFFDEIDAIGGAR	AC[463.2366]LIFFDEIDAIGGAR	K	F	269	284	16	2	2C(463.2366)	sp|P35998|PRS7_HUMAN	P35998	PRS7_HUMAN	PSMC2	26S proteasome regulatory subunit 7			0	1	0	1	0	1	1	2	0	0	0	215844688	0	43733664	0	72540912	55988720	38199304	0	0
ACLISLGYDVENDRQGEAEFNR	AC[463.2366]LISLGYDVENDRQGEAEFNR	K	L	792	813	22	3	2C(463.2366)	sp|O43707|ACTN4_HUMAN	O43707	ACTN4_HUMAN	ACTN4	Alpha-actinin-4			0	0	0	0	0	0	3	0	1	0	0	0	0	0	0	0	112890160	0	143701152	0
ACLLCSLVK	AC[463.2366]LLC[57.0215]SLVK	R	T	15	23	9	2	2C(463.2366)	sp|P63272|SPT4H_HUMAN	P63272	SPT4H_HUMAN	SUPT4H1	Transcription elongation factor SPT4			1	1	0	0	0	0	0	0	0	0	106510048	191185136	0	0	0	0	0	0	0	0
ACLMSLDITEHELQILEQQSQEEYLSDIAYK	AC[463.2366]LMSLDITEHELQILEQQSQEEYLSDIAYK	R	S	390	420	31	3	2C(463.2366)	sp|Q14191|WRN_HUMAN	Q14191	WRN_HUMAN	WRN	Werner syndrome ATP-dependent helicase			0	1	0	1	0	0	0	0	0	0	0	128702224	0	14751734	0	0	0	0	0	0
ACLPDAK	AC[463.2366]LPDAK	K	T	506	512	7	2	2C(463.2366)	sp|O15091|MRPP3_HUMAN	O15091	MRPP3_HUMAN	KIAA0391	Mitochondrial ribonuclease P catalytic subunit			0	0	0	0	0	0	1	0	0	0	0	0	0	0	0	0	80628176	0	0	0
ACLQDSYDNLQEIMKFEIDQLSR	AC[463.2366]LQDSYDNLQEIMKFEIDQLSR	K	N	861	883	23	3	2C(463.2366)	sp|Q9NS87|KIF15_HUMAN	Q9NS87	KIF15_HUMAN	KIF15	Kinesin-like protein KIF15			1	2	1	1	2	2	1	1	2	1	134730800	459334560	81412160	185433856	105425824	302356928	247853264	173951936	80086000	16908550
ACLQPSQDPQMR	AC[463.2366]LQPSQDPQMR	R	L	611	622	12	2	2C(463.2366)	sp|Q86Y56|DAAF5_HUMAN	Q86Y56	DAAF5_HUMAN	DNAAF5	Dynein assembly factor 5, axonemal			1	0	0	1	0	1	0	1	1	0	35749564	0	0	51315076	0	32735744	0	43093952	18204688	0
ACLQQDLK	AC[463.2366]LQQDLK	R	Q	134	141	8	2	2C(463.2366)	sp|Q86WJ1|CHD1L_HUMAN	Q86WJ1	CHD1L_HUMAN	CHD1L	Chromodomain-helicase-DNA-binding protein 1-like			0	0	0	0	0	0	1	2	1	1	0	0	0	0	0	0	244396384	75851456	57633516	28858716
ACLSCHQQIHR	AC[463.2366]LSC[57.0215]HQQIHR	K	N	188	198	11	3	2C(463.2366)	sp|Q9NQZ6|ZC4H2_HUMAN	Q9NQZ6	ZC4H2_HUMAN	ZC4H2	Zinc finger C4H2 domain-containing protein			1	0	0	0	0	0	0	0	0	0	134183968	0	0	0	0	0	0	0	0	0
ACLVHNELLEK	AC[463.2366]LVHNELLEK	R	E	148	158	11	3	2C(463.2366)	sp|Q9UK61|TASOR_HUMAN	Q9UK61	TASOR_HUMAN	FAM208A	Protein TASOR			0	0	0	0	0	0	1	1	0	1	0	0	0	0	0	0	121636944	78905808	0	16385893
ACLVHNELLEKEFTEK	AC[463.2366]LVHNELLEKEFTEK	R	R	148	163	16	3	2C(463.2366)	sp|Q9UK61|TASOR_HUMAN	Q9UK61	TASOR_HUMAN	FAM208A	Protein TASOR			1	1	1	1	1	1	1	1	1	1	205770208	447432640	97868288	166188160	131911032	275649696	189487376	107979648	73885016	12478716
ACMLTTATAHDGDVNVISWSR	AC[463.2366]MLTTATAHDGDVNVISWSR	K	R	298	318	21	3	2C(463.2366)	sp|Q9BQ67|GRWD1_HUMAN	Q9BQ67	GRWD1_HUMAN	GRWD1	Glutamate-rich WD repeat-containing protein 1			0	0	0	0	0	0	0	1	0	0	0	0	0	0	0	0	0	42885872	0	0
ACNCLLLKVNQIGSVTEAIQACKLAQENGWGVMVSHR	AC[463.2366]NC[463.2366]LLLKVNQIGSVTEAIQAC[463.2366]KLAQENGWGVMVSHR	K	S	336	372	37	6	22C(463.2366)	sp|P09104|ENOG_HUMAN	P09104	ENOG_HUMAN	ENO2	Gamma-enolase			0	0	0	0	0	0	1	0	0	3	0	0	0	0	0	0	1375615870	0	0	6.11719e+06
ACNCLLLK	AC[463.2366]NC[57.0215]LLLK	K	V	336	343	8	2	2C(463.2366)	sp|P09104|ENOG_HUMAN	P09104	ENOG_HUMAN	ENO2	Gamma-enolase	ENO3	sp|P13929|ENOB_HUMAN	1	0	0	0	0	0	0	0	0	0	202190720	0	0	0	0	0	0	0	0	0
ACNLTDTQK	AC[463.2366]NLTDTQK	R	E	1356	1364	9	2	2C(463.2366)	sp|Q7LBC6|KDM3B_HUMAN	Q7LBC6	KDM3B_HUMAN	KDM3B	Lysine-specific demethylase 3B			1	1	2	0	1	1	2	1	2	1	111208808	478633056	150864368	0	135032368	221497984	146786448	140709728	62228292	21499352
ACNLTDTQKEVK	AC[463.2366]NLTDTQKEVK	R	E	1356	1367	12	3	2C(463.2366)	sp|Q7LBC6|KDM3B_HUMAN	Q7LBC6	KDM3B_HUMAN	KDM3B	Lysine-specific demethylase 3B			1	1	1	1	2	2	1	1	1	0	461232832	1061830140	316127040	383407456	312162016	402887456	163172320	186763856	64054512	0
ACNQLGQFLQHR	AC[463.2366]NQLGQFLQHR	R	E	329	340	12	3	2C(463.2366)	sp|O95782|AP2A1_HUMAN	O94973	AP2A2_HUMAN	AP2A2	AP-2 complex subunit alpha-2	AP2A1	sp|O94973|AP2A2_HUMAN	1	0	2	1	2	1	2	2	1	1	85393384	0	58082840	60586760	56780860	119723616	201097392	119193856	83710168	39420936
ACPEEPAAPSPEPR	AC[463.2366]PEEPAAPSPEPR	R	V	98	111	14	2	2C(463.2366)	sp|O94819|KBTBB_HUMAN	O94819	KBTBB_HUMAN	KBTBD11	Kelch repeat and BTB domain-containing protein 11			1	2	1	1	1	1	1	1	2	0	132940896	345548704	118035152	194756416	116808096	201648400	136591792	122876864	40520988	0
ACPFLPVKR	AC[463.2366]PFLPVKR	R	K	1607	1615	9	3	2C(463.2366)	sp|Q96RL7|VP13A_HUMAN	Q96RL7	VP13A_HUMAN	VPS13A	Vacuolar protein sorting-associated protein 13A			0	1	0	0	0	0	0	0	0	0	0	62469520	0	0	0	0	0	0	0	0
ACPKKTNTTASAK	AC[463.2366]PKKTNTTASAK	K	V	643	655	13	3,4	2C(463.2366)	sp|Q13428|TCOF_HUMAN	Q13428	TCOF_HUMAN	TCOF1	Treacle protein			0	0	3	0	0	0	0	0	0	0	0	0	196051552	0	0	0	0	0	0	0
ACPLQPDHTNDEKE	AC[463.2366]PLQPDHTNDEKE	K	-	98	111	14	3	2C(463.2366)	sp|Q15004|PAF15_HUMAN	Q15004	PAF15_HUMAN	PCLAF	PCNA-associated factor			2	0	1	1	2	0	0	0	0	1	66560812	0	284057856	2.57346e+06	185838080	0	0	0	0	15570775
ACPRPEGLNFQDLK	AC[463.2366]PRPEGLNFQDLK	K	N	218	231	14	2,3	2C(463.2366)	sp|P15927|RFA2_HUMAN	P15927	RFA2_HUMAN	RPA2	Replication protein A 32 kDa subunit			2	3	1	2	3	3	3	3	2	2	1924713860	12964883500	341949952	1675260540	865504580	5414377000	4074896380	4673810400	1069808580	535520704
ACPRPEGLNFQDLKNQLK	AC[463.2366]PRPEGLNFQDLKNQLK	K	H	218	235	18	3,4	2C(463.2366)	sp|P15927|RFA2_HUMAN	P15927	RFA2_HUMAN	RPA2	Replication protein A 32 kDa subunit			2	2	2	2	2	3	2	1	2	0	4810878000	12150283300	1457854980	5196465700	2731650820	3856719360	825319300	903430720	622253310	0
ACPSRDPACK	AC[463.2366]PSRDPAC[57.0215]K	R	N	486	495	10	2,3	2C(463.2366)	sp|Q5T447|HECD3_HUMAN	Q5T447	HECD3_HUMAN	HECTD3	E3 ubiquitin-protein ligase HECTD3			1	0	0	1	1	0	0	0	0	0	255602480	0	0	303514720	147820320	0	0	0	0	0
ACPTREQLLMNALLYLR	AC[463.2366]PTREQLLMNALLYLR	K	S	3491	3507	17	3	2C(463.2366)	sp|Q9NU22|MDN1_HUMAN	Q9NU22	MDN1_HUMAN	MDN1	Midasin			2	2	0	1	1	1	1	1	0	0	147553264	365794944	0	143054832	203381728	165695056	66959160	52393288	0	0
ACPYYGSR	AC[463.2366]PYYGSR	R	L	349	356	8	2	2C(463.2366)	sp|Q96FC9|DDX11_HUMAN	Q96FC9	DDX11_HUMAN	DDX11	ATP-dependent DNA helicase DDX11			0	0	1	0	1	0	0	0	0	0	0	0	62277368	0	61995756	0	0	0	0	0
ACQEQIEAALR	AC[463.2366]QEQIEAALR	R	E	242	252	11	2	2C(463.2366)	sp|P30281|CCND3_HUMAN	P30281	CCND3_HUMAN	CCND3	G1/S-specific cyclin-D3			0	0	0	0	0	0	1	0	0	0	0	0	0	0	0	0	18503024	0	0	0
ACQEVLEKVK	AC[463.2366]QEVLEKVK	K	L	51	60	10	3	2C(463.2366)	sp|Q9UBF8|PI4KB_HUMAN	Q9UBF8	PI4KB_HUMAN	PI4KB	Phosphatidylinositol 4-kinase beta			0	1	0	0	0	0	0	0	0	0	0	56638772	0	0	0	0	0	0	0	0
ACQGQYETIER	AC[463.2366]QGQYETIER	K	L	323	333	11	2	2C(463.2366)	sp|Q9BXI6|TB10A_HUMAN	Q9BXI6	TB10A_HUMAN	TBC1D10A	TBC1 domain family member 10A			2	2	1	1	1	1	1	1	1	1	234716528	675719360	102876656	232525728	142523312	183046928	173039728	99640216	20268328	14766532
ACQIFVR	AC[463.2366]QIFVR	K	N	652	658	7	2	2C(463.2366)	sp|P52272|HNRPM_HUMAN	P52272	HNRPM_HUMAN	HNRNPM	Heterogeneous nuclear ribonucleoprotein M			1	1	2	1	1	1	1	2	2	2	4091329540	7415269900	3496787460	2893126400	2496883710	3715775740	2465112580	1035027710	722702590	209325408
ACQKMILELFSKVPSLVGSFIR	AC[463.2366]QKMILELFSKVPSLVGSFIR	K	S	111	132	22	4	2C(463.2366)	sp|P78417|GSTO1_HUMAN	P78417	GSTO1_HUMAN	GSTO1	Glutathione S-transferase omega-1			0	0	1	0	0	0	0	0	0	0	0	0	12054790	0	0	0	0	0	0	0
ACQLSVVVDDKK	AC[463.2366]QLSVVVDDKK	R	F	1338	1349	12	3	2C(463.2366)	sp|P26358|DNMT1_HUMAN	P26358	DNMT1_HUMAN	DNMT1	DNA (cytosine-5)-methyltransferase 1			1	1	0	1	0	1	1	0	1	1	57456788	132584504	0	69787352	0	115712904	166805600	0	50343280	24736362
ACQLSVVVDDKKFVSNITR	AC[463.2366]QLSVVVDDKKFVSNITR	R	L	1338	1356	19	4	2C(463.2366)	sp|P26358|DNMT1_HUMAN	P26358	DNMT1_HUMAN	DNMT1	DNA (cytosine-5)-methyltransferase 1			0	0	1	0	1	0	0	0	0	0	0	0	88449952	0	22238122	0	0	0	0	0
ACQSIYPLHDVFVR	AC[463.2366]QSIYPLHDVFVR	K	K	200	213	14	2,3	2C(463.2366)	sp|P61247|RS3A_HUMAN	P61247	RS3A_HUMAN	RPS3A	40S ribosomal protein S3a			3	4	3	2	3	2	2	2	3	3	3981248770	8803960800	1893902850	2382705920	1479008640	2958481410	4883972100	1727472900	1515037440	578367620
ACQSIYPLHDVFVRK	AC[463.2366]QSIYPLHDVFVRK	K	V	200	214	15	4	2C(463.2366)	sp|P61247|RS3A_HUMAN	P61247	RS3A_HUMAN	RPS3A	40S ribosomal protein S3a			2	3	1	3	1	2	1	2	1	1	423295232	772175740	0	293181440	3.81879e+06	352168448	8774292	174722272	9226351	206267
ACQSLASR	AC[463.2366]QSLASR	R	D	543	550	8	2	2C(463.2366)	sp|Q12789|TF3C1_HUMAN	Q12789	TF3C1_HUMAN	GTF3C1	General transcription factor 3C polypeptide 1			1	0	0	1	1	1	0	0	0	0	79673360	0	0	100876624	93485400	168147344	0	0	0	0
ACRFPYHLIK	AC[463.2366]RFPYHLIK	R	C	27	36	10	3,4	2C(463.2366)	sp|Q8WW33|GTSF1_HUMAN	Q8WW33	GTSF1_HUMAN	GTSF1	Gametocyte-specific factor 1			2	1	2	2	2	3	0	1	0	0	1369586940	1011378110	840861440	1204624380	910754620	865289220	0	150345440	0	0
ACRYHPTFFNDVFSTLFLDQPGGCHVTCLV	AC[463.2366]RYHPTFFNDVFSTLFLDQPGGC[57.0215]HVTC[57.0215]LV	R	-	615	644	30	4	24C(57.0215)	sp|Q14166|TTL12_HUMAN	Q14166	TTL12_HUMAN	TTLL12	Tubulin--tyrosine ligase-like protein 12			1	0	1	1	1	0	0	0	0	0	94585392	0	286019264	125620928	114531152	0	0	0	0	0
ACSAIHAVNLR	AC[463.2366]SAIHAVNLR	K	N	559	569	11	3	2C(463.2366)	sp|Q13045|FLII_HUMAN	Q13045	FLII_HUMAN	FLII	Protein flightless-1 homolog			0	0	0	0	0	0	1	1	1	1	0	0	0	0	0	0	208370528	118792336	58782728	32995084
ACSAPGGLVPSEKPPMMPQAQPAIPRPNR	AC[463.2366]SAPGGLVPSEKPPMMPQAQPAIPRPNR	R	L	259	287	29	4	2C(463.2366)	sp|O14523|C2C2L_HUMAN	O14523	C2C2L_HUMAN	C2CD2L	Phospholipid transfer protein C2CD2L			1	1	0	1	1	1	1	1	1	0	230720672	453857696	0	152130096	128822384	227728496	245286432	206759536	77369536	0
ACSEQEGR	AC[463.2366]SEQEGR	R	L	149	156	8	2	2C(463.2366)	sp|O14662|STX16_HUMAN	O14662	STX16_HUMAN	STX16	Syntaxin-16			1	1	1	2	1	1	1	1	2	2	244159024	551339330	179444896	331883584	168230976	290757728	128497216	66569472	41901032	15593339
ACSGKFMPIMQWLYFDALECLPEDKEVLTEDK	AC[463.2366]SGKFMPIMQWLYFDALEC[57.0215]LPEDKEVLTEDK	K	C	412	443	32	4	20C(57.0215)	sp|P22314|UBA1_HUMAN	P22314	UBA1_HUMAN	UBA1	Ubiquitin-like modifier-activating enzyme 1			1	1	1	1	1	1	0	0	0	0	96562120	169583136	6.22126e+06	97722112	38012816	69620960	0	0	0	0
ACSLPHCR	AC[463.2366]SLPHC[57.0215]R	R	T	379	386	8	3	2C(463.2366)	sp|Q92793|CBP_HUMAN	Q92793	CBP_HUMAN	CREBBP	CREB-binding protein			0	1	0	0	1	0	0	0	0	0	0	32534676	0	0	39636348	0	0	0	0	0
ACSPCSSQSSSSGICTDFWDLLVKLDNMNVSR	AC[463.2366]SPC[57.0215]SSQSSSSGIC[463.2366]TDFWDLLVKLDNMNVSR	K	K	3371	3402	32	3	15C(463.2366)	sp|Q7Z6Z7|HUWE1_HUMAN	Q7Z6Z7	HUWE1_HUMAN	HUWE1	E3 ubiquitin-protein ligase HUWE1			0	0	0	0	0	1	0	0	0	0	0	0	0	0	0	12422129	0	0	0	0
ACSPCSSQSSSSGICTDFWDLLVKLDNMNVSR	AC[463.2366]SPC[57.0215]SSQSSSSGIC[57.0215]TDFWDLLVKLDNMNVSR	K	K	3371	3402	32	3	15C(57.0215)	sp|Q7Z6Z7|HUWE1_HUMAN	Q7Z6Z7	HUWE1_HUMAN	HUWE1	E3 ubiquitin-protein ligase HUWE1			1	1	2	1	2	1	0	0	0	0	35193076	137963440	42366828	54622752	38098320	55009520	0	0	0	0
ACSPCSSQSSSSGICTDFWDLLVKLDNMNVSRK	AC[463.2366]SPC[57.0215]SSQSSSSGIC[57.0215]TDFWDLLVKLDNMNVSRK	K	G	3371	3403	33	4	15C(57.0215)	sp|Q7Z6Z7|HUWE1_HUMAN	Q7Z6Z7	HUWE1_HUMAN	HUWE1	E3 ubiquitin-protein ligase HUWE1			1	0	0	0	0	0	0	0	0	0	20555272	0	0	0	0	0	0	0	0	0
ACSTVEGK	AC[463.2366]STVEGK	R	W	600	607	8	2	2C(463.2366)	sp|Q96RL1|UIMC1_HUMAN	Q96RL1	UIMC1_HUMAN	UIMC1	BRCA1-A complex subunit RAP80			1	1	0	1	0	1	1	1	1	0	133160496	405170208	0	100080992	0	202551536	128405824	120670984	32683972	0
ACSTVEGKWQQR	AC[463.2366]STVEGKWQQR	R	L	600	611	12	3	2C(463.2366)	sp|Q96RL1|UIMC1_HUMAN	Q96RL1	UIMC1_HUMAN	UIMC1	BRCA1-A complex subunit RAP80			1	0	1	1	1	1	0	0	0	0	98740176	0	229020352	141937024	129352816	102560704	0	0	0	0
ACSVGAVPGITK	AC[463.2366]SVGAVPGITK	R	F	277	288	12	2	2C(463.2366)	sp|Q9NVN8|GNL3L_HUMAN	Q9NVN8	GNL3L_HUMAN	GNL3L	Guanine nucleotide-binding protein-like 3-like protein			0	0	0	0	0	0	0	0	0	1	0	0	0	0	0	0	0	0	0	8.20812e+06
ACTAQSLGNLLDMMYREPAR	AC[463.2366]TAQSLGNLLDMMYREPAR	K	W	86	105	20	3	2C(463.2366)	sp|Q16854|DGUOK_HUMAN	Q16854	DGUOK_HUMAN	DGUOK	Deoxyguanosine kinase, mitochondrial			0	0	0	0	0	0	1	1	1	1	0	0	0	0	0	0	208691072	102644240	68532800	34697616
ACTILLR	AC[463.2366]TILLR	K	G	371	377	7	2	2C(463.2366)	sp|P49368|TCPG_HUMAN	P49368	TCPG_HUMAN	CCT3	T-complex protein 1 subunit gamma			2	1	1	1	1	1	1	1	0	0	1731407620	3079415300	509332192	1004721280	606910980	1014432700	1075934340	757847940	451643520	0
ACTQPRPNYASNFSVIGAR	AC[463.2366]TQPRPNYASNFSVIGAR	K	E	1141	1159	19	3	2C(463.2366)	sp|O14976|GAK_HUMAN	O14976	GAK_HUMAN	GAK	Cyclin-G-associated kinase			1	1	2	2	1	2	2	1	1	1	309589248	733783170	271486208	491915936	362670560	444185248	288596224	185270704	160225072	39742956
ACTQPRPNYASNFSVIGAREER	AC[463.2366]TQPRPNYASNFSVIGAREER	K	G	1141	1162	22	4	2C(463.2366)	sp|O14976|GAK_HUMAN	O14976	GAK_HUMAN	GAK	Cyclin-G-associated kinase			0	0	0	0	1	0	0	0	0	0	0	0	0	0	67188880	0	0	0	0	0
ACTTEAHKQR	AC[463.2366]TTEAHKQR	K	M	142	151	10	3	2C(463.2366)	sp|Q16514|TAF12_HUMAN	Q16514	TAF12_HUMAN	TAF12	Transcription initiation factor TFIID subunit 12			3	2	2	1	2	2	1	2	1	0	247729952	495554720	212953792	233185920	205059392	155980992	60927116	50458704	23237024	0
ACTTEEDQEK	AC[463.2366]TTEEDQEK	K	L	488	497	10	2	2C(463.2366)	sp|P49915|GUAA_HUMAN	P49915	GUAA_HUMAN	GMPS	GMP synthase [glutamine-hydrolyzing]			3	3	1	2	2	2	3	1	3	2	244605680	1183220740	193839328	394079488	192027120	499950656	489476128	452164160	151504512	120189248
ACTTEEDQEKLMQITSLHSLNAFLLPIK	AC[463.2366]TTEEDQEKLMQITSLHSLNAFLLPIK	K	T	488	515	28	3,4	2C(463.2366)	sp|P49915|GUAA_HUMAN	P49915	GUAA_HUMAN	GMPS	GMP synthase [glutamine-hydrolyzing]			2	3	1	1	1	4	2	2	1	1	1630952320	4883742700	489352000	1193472130	562367550	1211073540	747645760	778437440	251953216	64104536
ACTTEEDQEKLMQITSLHSLNAFLLPIKTVGVQGDCR	AC[463.2366]TTEEDQEKLMQITSLHSLNAFLLPIKTVGVQGDC[463.2366]R	K	S	488	524	37	5	2C(463.2366)	sp|P49915|GUAA_HUMAN	P49915	GUAA_HUMAN	GMPS	GMP synthase [glutamine-hydrolyzing]			0	1	1	0	0	1	0	0	0	0	0	141996384	140097296	0	0	7.16158e+06	0	0	0	0
ACTTEEDQEKLMQITSLHSLNAFLLPIKTVGVQGDCR	AC[463.2366]TTEEDQEKLMQITSLHSLNAFLLPIKTVGVQGDC[57.0215]R	K	S	488	524	37	4,5	2C(463.2366)	sp|P49915|GUAA_HUMAN	P49915	GUAA_HUMAN	GMPS	GMP synthase [glutamine-hydrolyzing]			2	0	2	3	3	1	0	0	0	0	381977984	0	376123200	408260160	295056736	241511360	0	0	0	0
ACTTEEDQEKLMQITSLHSLNAFLLPIK	AC[463.2366]TTEEDQEKLM[15.9949]QITSLHSLNAFLLPIK	K	T	488	515	28	4	12M(15.9949)	sp|P49915|GUAA_HUMAN	P49915	GUAA_HUMAN	GMPS	GMP synthase [glutamine-hydrolyzing]			0	2	0	0	0	0	0	0	0	0	0	615699780	0	0	0	0	0	0	0	0
ACTTGSR	AC[463.2366]TTGSR	R	R	65	71	7	2	2C(463.2366)	sp|Q8WWP7|GIMA1_HUMAN	Q8WWP7	GIMA1_HUMAN	GIMAP1	GTPase IMAP family member 1			1	0	1	1	1	0	1	1	0	0	137575824	0	92931360	244640736	119878736	0	158503968	125694320	0	0
ACVCQTLGISPEEK	AC[463.2366]VC[57.0215]QTLGISPEEK	R	F	58	71	14	2	2C(463.2366)	sp|A6NHR9|SMHD1_HUMAN	A6NHR9	SMHD1_HUMAN	SMCHD1	Structural maintenance of chromosomes flexible hinge domain-containing protein 1			1	1	0	1	0	1	1	1	0	0	158692880	345273696	0	122786592	0	183715568	198078608	89113600	0	0
ACVCQTLGISPEEKFVITTTSR	AC[463.2366]VC[57.0215]QTLGISPEEKFVITTTSR	R	K	58	79	22	3	2C(463.2366)	sp|A6NHR9|SMHD1_HUMAN	A6NHR9	SMHD1_HUMAN	SMCHD1	Structural maintenance of chromosomes flexible hinge domain-containing protein 1			1	0	0	0	0	0	0	0	0	0	46499152	0	0	0	0	0	0	0	0	0
ACVCQTLGISPEEKFVITTTSRK	AC[463.2366]VC[57.0215]QTLGISPEEKFVITTTSRK	R	E	58	80	23	4	2C(463.2366)	sp|A6NHR9|SMHD1_HUMAN	A6NHR9	SMHD1_HUMAN	SMCHD1	Structural maintenance of chromosomes flexible hinge domain-containing protein 1			2	0	0	0	0	0	0	0	0	0	112902096	0	0	0	0	0	0	0	0	0
ACVEAPK	AC[463.2366]VEAPK	R	G	501	507	7	2	2C(463.2366)	sp|O15067|PUR4_HUMAN	O15067	PUR4_HUMAN	PFAS	Phosphoribosylformylglycinamidine synthase			0	1	1	2	1	1	0	1	1	1	0	277225504	47108456	88795200	34179988	215061616	0	100829168	102060768	72639456
ACVGNAYHK	AC[463.2366]VGNAYHK	K	Q	150	158	9	2,3	2C(463.2366)	sp|Q9UKX7|NUP50_HUMAN	Q9UKX7	NUP50_HUMAN	NUP50	Nuclear pore complex protein Nup50			3	3	4	4	3	2	2	3	3	2	3738512380	10249922600	1578836350	2220816380	2065568260	4008520190	2417171710	1634080510	931409730	44725516
ACVGNAYHKQLAALNCSVR	AC[463.2366]VGNAYHKQLAALNC[57.0215]SVR	K	D	150	168	19	3,4	16C(57.0215)	sp|Q9UKX7|NUP50_HUMAN	Q9UKX7	NUP50_HUMAN	NUP50	Nuclear pore complex protein Nup50			1	0	1	1	2	0	0	0	0	0	33224892	0	23957622	15240574	82067040	0	0	0	0	0
ACVGNAYHKQLAALNCSVRDWIVK	AC[463.2366]VGNAYHKQLAALNC[57.0215]SVRDWIVK	K	H	150	173	24	4	16C(57.0215)	sp|Q9UKX7|NUP50_HUMAN	Q9UKX7	NUP50_HUMAN	NUP50	Nuclear pore complex protein Nup50			1	0	1	1	1	0	0	0	0	0	111271400	0	0	176438464	145339616	0	0	0	0	0
ACVLELEER	AC[463.2366]VLELEER	R	L	211	219	9	2	2C(463.2366)	sp|Q9BW19|KIFC1_HUMAN	Q9BW19	KIFC1_HUMAN	KIFC1	Kinesin-like protein KIFC1			0	1	0	1	0	0	0	1	0	0	0	1036232320	0	387328960	0	0	0	118890008	0	0
ACVLQNPQTIMHIQDPASQR	AC[463.2366]VLQNPQTIMHIQDPASQR	K	L	78	97	20	3	2C(463.2366)	sp|O95544|NADK_HUMAN	O95544	NADK_HUMAN	NADK	NAD kinase			0	1	0	0	0	0	0	0	0	0	0	43635380	0	0	0	0	0	0	0	0
ACVMMQGR	AC[463.2366]VMMQGR	R	F	77	84	8	2	2C(463.2366)	sp|P00491|PNPH_HUMAN	P00491	PNPH_HUMAN	PNP	Purine nucleoside phosphorylase			0	0	0	1	0	2	3	0	3	2	0	0	0	14414123	0	157191040	270886752	0	80766304	48823308
ACVVHGSDLK	AC[463.2366]VVHGSDLK	K	D	662	671	10	3	2C(463.2366)	sp|P05023|AT1A1_HUMAN	P05023	AT1A1_HUMAN	ATP1A1	Sodium/potassium-transporting ATPase subunit alpha-1	ATP1A2	sp|P50993|AT1A2_HUMAN	0	0	0	0	0	0	0	1	1	0	0	0	0	0	0	0	0	87398112	27309124	0
ACVVHGSDLKDMTSEQLDDILKYHTEIVFAR	AC[463.2366]VVHGSDLKDMTSEQLDDILKYHTEIVFAR	K	T	662	692	31	5	2C(463.2366)	sp|P05023|AT1A1_HUMAN	P05023	AT1A1_HUMAN	ATP1A1	Sodium/potassium-transporting ATPase subunit alpha-1			1	0	0	0	0	0	0	0	0	0	39655576	0	0	0	0	0	0	0	0	0
ACVVNGPDGTR	AC[463.2366]VVNGPDGTR	R	S	802	812	11	2	2C(463.2366)	sp|Q6PIJ6|FBX38_HUMAN	Q6PIJ6	FBX38_HUMAN	FBXO38	F-box only protein 38			1	2	1	1	1	0	0	1	0	0	43196064	75283416	46004960	78206240	42250288	0	0	32017286	0	0
ACYALENFVENLGPK	AC[463.2366]YALENFVENLGPK	K	V	458	472	15	2	2C(463.2366)	sp|Q8TEX9|IPO4_HUMAN	Q8TEX9	IPO4_HUMAN	IPO4	Importin-4			0	1	0	0	0	0	1	0	1	0	0	35785132	0	0	0	0	57712968	0	45523804	0
ACYGVLR	AC[463.2366]YGVLR	R	F	118	124	7	2	2C(463.2366)	sp|P23396|RS3_HUMAN	P23396	RS3_HUMAN	RPS3	40S ribosomal protein S3			1	1	1	1	1	1	1	2	2	1	167461600	542095040	303367200	300714720	338402016	668875070	2144277890	746293630	811103620	426593568
ACYLSINPQK	AC[463.2366]YLSINPQK	R	D	221	230	10	2	2C(463.2366)	sp|P61163|ACTZ_HUMAN	P61163	ACTZ_HUMAN	ACTR1A	Alpha-centractin	ACTR1B	sp|P42025|ACTY_HUMAN	0	0	0	0	0	0	0	0	1	1	0	0	0	0	0	0	0	0	9409087	24641812
ACYLSINPQKDEALETEK	AC[463.2366]YLSINPQKDEALETEK	R	V	221	238	18	3	2C(463.2366)	sp|P42025|ACTY_HUMAN	P42025	ACTY_HUMAN	ACTR1B	Beta-centractin			0	0	0	0	0	0	1	0	0	1	0	0	0	0	0	0	157056608	0	0	40680684
ACYLSINPQKDEALETEKVQYTLPDGSTLDVGPAR	AC[463.2366]YLSINPQKDEALETEKVQYTLPDGSTLDVGPAR	R	F	221	255	35	4	2C(463.2366)	sp|P42025|ACTY_HUMAN	P42025	ACTY_HUMAN	ACTR1B	Beta-centractin			1	1	0	1	1	1	1	1	1	1	28515332	65396100	0	9443750	32929848	126018680	131078528	90651600	46075360	17533300
ACYLSINPQKDETLETEK	AC[463.2366]YLSINPQKDETLETEK	R	A	221	238	18	3	2C(463.2366)	sp|P61163|ACTZ_HUMAN	P61163	ACTZ_HUMAN	ACTR1A	Alpha-centractin			2	4	1	1	2	2	2	1	2	1	45699976	694259840	158440464	287349504	194878064	507543616	1157615360	604498690	323658880	248064240
ACYLSINPQKDETLETEKAQYYLPDGSTIEIGPSR	AC[463.2366]YLSINPQKDETLETEKAQYYLPDGSTIEIGPSR	R	F	221	255	35	3,4	2C(463.2366)	sp|P61163|ACTZ_HUMAN	P61163	ACTZ_HUMAN	ACTR1A	Alpha-centractin			2	2	2	1	1	2	3	3	1	1	644554240	1785931520	506093824	598886660	464191040	1164572290	1114673920	731940670	375784384	136627904
ACYRDMSSFPETK	AC[463.2366]YRDMSSFPETK	R	A	975	987	13	2,3	2C(463.2366)	sp|P19174|PLCG1_HUMAN	P19174	PLCG1_HUMAN	PLCG1	1-phosphatidylinositol 4,5-bisphosphate phosphodiesterase gamma-1			5	4	2	3	1	2	2	3	2	0	2979625730	4073172480	2177602050	2768941570	2784174590	2862383620	817000830	648712380	449803104	0
ACYRDMSSFPETKAEK	AC[463.2366]YRDMSSFPETKAEK	R	Y	975	990	16	3	2C(463.2366)	sp|P19174|PLCG1_HUMAN	P19174	PLCG1_HUMAN	PLCG1	1-phosphatidylinositol 4,5-bisphosphate phosphodiesterase gamma-1			1	0	1	1	1	0	0	0	0	0	75189304	0	144652704	5.40811e+06	122475712	0	0	0	0	0
ACYYSLASK	AC[463.2366]YYSLASK	R	V	595	603	9	2	2C(463.2366)	sp|P43403|ZAP70_HUMAN	P43403	ZAP70_HUMAN	ZAP70	Tyrosine-protein kinase ZAP-70			1	1	0	1	1	1	1	2	1	2	96870912	476038784	0	138368448	91982976	264526864	475380992	254038848	128102944	78428184
ACYYSLASKVEGPPGSTQK	AC[463.2366]YYSLASKVEGPPGSTQK	R	A	595	613	19	3	2C(463.2366)	sp|P43403|ZAP70_HUMAN	P43403	ZAP70_HUMAN	ZAP70	Tyrosine-protein kinase ZAP-70			1	0	1	1	1	1	1	1	1	0	97090272	0	79161696	87304872	88523472	121177584	83407408	40763644	44346592	0
ACYYSLASKVEGPPGSTQKAEAACA	AC[463.2366]YYSLASKVEGPPGSTQKAEAAC[57.0215]A	R	-	595	619	25	3	24C(57.0215)	sp|P43403|ZAP70_HUMAN	P43403	ZAP70_HUMAN	ZAP70	Tyrosine-protein kinase ZAP-70			1	0	1	1	1	2	0	0	0	0	57815184	0	73685040	63132716	70111992	75068016	0	0	0	0
ACALQVLSAILEGSKQFLSVAEDTSDHRR	AC[57.0215]ALQVLSAILEGSKQFLSVAEDTSDHRR	R	A	475	503	29	5	2C(57.0215)	sp|Q6AI08|HEAT6_HUMAN	Q6AI08	HEAT6_HUMAN	HEATR6	HEAT repeat-containing protein 6			0	0	0	0	0	0	0	0	1	0	0	0	0	0	0	0	0	0	11460817	0
ACANPAAGSVILLENLR	AC[57.0215]ANPAAGSVILLENLR	K	F	107	123	17	2	2C(57.0215)	sp|P00558|PGK1_HUMAN	P00558	PGK1_HUMAN	PGK1	Phosphoglycerate kinase 1			2	0	0	1	2	0	0	1	1	1	283025600	0	0	536299168	127673584	0	0	116611072	103367888	10396881
ACARPLISVYSEKGESSGK	AC[57.0215]ARPLISVYSEKGESSGK	M	N	2	20	19	3	2C(57.0215)	sp|P36578|RL4_HUMAN	P36578	RL4_HUMAN	RPL4	60S ribosomal protein L4			0	0	1	0	1	1	0	0	0	0	0	0	37208984	0	39168472	14454752	0	0	0	0
ACCPLEGVRPSPQQTEYR	AC[57.0215]C[463.2366]PLEGVRPSPQQTEYR	K	N	223	240	18	3	2C(57.0215)	sp|Q8IZ69|TRM2A_HUMAN	Q8IZ69	TRM2A_HUMAN	TRMT2A	tRNA (uracil-5-)-methyltransferase homolog A			0	2	1	1	0	0	0	0	0	0	0	227561328	136975936	30300552	0	0	0	0	0	0
ACDHCLR	AC[57.0215]DHC[463.2366]LR	R	A	69	75	7	3	2C(57.0215)	sp|Q6GMV2|SMYD5_HUMAN	Q6GMV2	SMYD5_HUMAN	SMYD5	SET and MYND domain-containing protein 5			1	1	0	0	0	0	0	0	0	0	54114620	116564080	0	0	0	0	0	0	0	0
ACDVPEELNILIHDVPLLAMEYCSGGDLRK	AC[57.0215]DVPEELNILIHDVPLLAMEYC[463.2366]SGGDLRK	K	L	76	105	30	4	23C(463.2366)	sp|O15111|IKKA_HUMAN	O15111	IKKA_HUMAN	CHUK	Inhibitor of nuclear factor kappa-B kinase subunit alpha			1	1	1	1	1	1	1	1	0	0	35863208	97177560	65048356	70901552	62614576	113250200	57543888	41417768	0	0
ACELCPEEVKK	AC[57.0215]ELC[463.2366]PEEVKK	K	A	2470	2480	11	3	2C(57.0215)	sp|Q93008|USP9X_HUMAN	Q93008	USP9X_HUMAN	USP9X	Probable ubiquitin carboxyl-terminal hydrolase FAF-X			1	1	0	1	0	0	0	0	0	0	107870320	232353216	0	70437696	0	0	0	0	0	0
ACFHCETCK	AC[57.0215]FHC[463.2366]ETC[57.0215]K	K	M	28	36	9	2,3	2C(57.0215)	sp|Q14847|LASP1_HUMAN	Q14847	LASP1_HUMAN	LASP1	LIM and SH3 domain protein 1			2	3	1	2	1	1	1	1	1	1	670422980	1230297340	193951984	271686720	177581568	351079872	136461536	51993952	42241892	19541582
ACFHCETCK	AC[57.0215]FHC[57.0215]ETC[463.2366]K	K	M	28	36	9	2,3	2C(57.0215)	sp|Q14847|LASP1_HUMAN	Q14847	LASP1_HUMAN	LASP1	LIM and SH3 domain protein 1			3	2	1	3	1	1	1	0	1	1	306342720	704831620	106919800	211048880	105035920	184981184	86689536	40415872	28290000	21943632
ACGAGSAELNPNSEWFENYSLCHR	AC[57.0215]GAGSAELNPNSEWFENYSLC[463.2366]HR	R	C	325	348	24	3	22C(463.2366)	sp|O14686|KMT2D_HUMAN	O14686	KMT2D_HUMAN	KMT2D	Histone-lysine N-methyltransferase 2D			1	1	0	1	0	1	0	0	0	0	112149136	181087408	0	50357792	0	49427068	0	0	0	0
ACGNFGIPCELRVTSAHKGPDETLR	AC[57.0215]GNFGIPC[463.2366]ELRVTSAHKGPDETLR	K	L	287	311	25	4,5	2C(57.0215)	sp|P22234|PUR6_HUMAN	P22234	PUR6_HUMAN	PAICS	Multifunctional protein ADE2			2	0	2	1	1	1	0	0	0	0	281895808	0	171588960	111469000	88589376	65321552	0	0	0	0
ACGNFGIPCELR	AC[57.0215]GNFGIPC[57.0215]ELR	K	V	287	298	12	2	2C(57.0215)	sp|P22234|PUR6_HUMAN	P22234	PUR6_HUMAN	PAICS	Multifunctional protein ADE2			1	0	0	1	1	0	0	0	0	0	0	0	0	4.76148e+06	419505	0	0	0	0	0
ACGNMFGLMHGTCPETSGGLLICLPR	AC[57.0215]GNMFGLMHGTC[463.2366]PETSGGLLIC[57.0215]LPR	K	E	305	330	26	3	13C(463.2366)	sp|P49903|SPS1_HUMAN	P49903	SPS1_HUMAN	SEPHS1	Selenide, water dikinase 1			1	0	0	0	0	0	0	0	0	0	251356688	0	0	0	0	0	0	0	0	0
ACGQIFCGK	AC[57.0215]GQIFC[463.2366]GK	R	C	184	192	9	2	2C(57.0215)	sp|O14964|HGS_HUMAN	O14964	HGS_HUMAN	HGS	Hepatocyte growth factor-regulated tyrosine kinase substrate			1	2	1	2	1	2	1	1	0	0	374655232	740195970	176033536	319980544	193300192	241139328	129823408	143189520	0	0
ACGVSRPVIACSVTIK	AC[57.0215]GVSRPVIAC[463.2366]SVTIK	R	E	92	107	16	3	11C(463.2366)	sp|P55769|NH2L1_HUMAN	P55769	NH2L1_HUMAN	SNU13	NHP2-like protein 1			1	1	0	1	0	0	0	0	0	1	202606576	575355260	0	119356760	0	0	0	0	0	2080689
ACIGDTLCQK	AC[57.0215]IGDTLC[463.2366]QK	R	L	448	457	10	2	2C(57.0215)	sp|A0AVT1|UBA6_HUMAN	A0AVT1	UBA6_HUMAN	UBA6	Ubiquitin-like modifier-activating enzyme 6			0	0	0	0	0	0	1	0	0	0	0	0	0	0	0	0	128023680	0	0	0
ACIPVGLLGKDICACAATGTGK	AC[57.0215]IPVGLLGKDIC[463.2366]AC[57.0215]AATGTGK	K	T	247	268	22	3	13C(463.2366)	sp|Q96GQ7|DDX27_HUMAN	Q96GQ7	DDX27_HUMAN	DDX27	Probable ATP-dependent RNA helicase DDX27			1	0	1	1	1	0	0	0	0	0	129967312	0	47712768	68155368	47722352	0	0	0	0	0
ACQKMILELFSKVPSLVGSFIR	AC[57.0215]QKMILELFSKVPSLVGSFIR	K	S	111	132	22	4	2C(57.0215)	sp|P78417|GSTO1_HUMAN	P78417	GSTO1_HUMAN	GSTO1	Glutathione S-transferase omega-1			1	0	2	1	1	0	0	0	0	0	39950256	0	68728304	52791188	52045160	0	0	0	0	0
ACQSCPSEPNTAALQAALAR	AC[57.0215]QSC[463.2366]PSEPNTAALQAALAR	K	V	731	750	20	2	2C(57.0215)	sp|Q8TEX9|IPO4_HUMAN	Q8TEX9	IPO4_HUMAN	IPO4	Importin-4			2	1	0	0	0	0	0	0	0	0	80270312	353967968	0	0	0	0	0	0	0	0
ACRYHPTFFNDVFSTLFLDQPGGCHVTCLV	AC[57.0215]RYHPTFFNDVFSTLFLDQPGGC[57.0215]HVTC[463.2366]LV	R	-	615	644	30	4	24C(57.0215)	sp|Q14166|TTL12_HUMAN	Q14166	TTL12_HUMAN	TTLL12	Tubulin--tyrosine ligase-like protein 12			1	0	1	0	1	0	0	0	0	0	38087072	0	7420411	0	37063960	0	0	0	0	0
ACRYHPTFFNDVFSTLFLDQPGGCHVTCLV	AC[57.0215]RYHPTFFNDVFSTLFLDQPGGC[57.0215]HVTC[57.0215]LV	R	-	615	644	30	4	24C(57.0215)	sp|Q14166|TTL12_HUMAN	Q14166	TTL12_HUMAN	TTLL12	Tubulin--tyrosine ligase-like protein 12			0	0	2	0	0	0	0	0	0	0	0	0	41070356	0	0	0	0	0	0	0
ACSGKFMPIMQWLYFDALECLPEDKEVLTEDK	AC[57.0215]SGKFMPIMQWLYFDALEC[463.2366]LPEDKEVLTEDK	K	C	412	443	32	4	20C(463.2366)	sp|P22314|UBA1_HUMAN	P22314	UBA1_HUMAN	UBA1	Ubiquitin-like modifier-activating enzyme 1			1	0	1	0	0	0	0	0	0	0	19058560	0	12869398	0	0	0	0	0	0	0
ACSPCSSQSSSSGICTDFWDLLVKLDNMNVSR	AC[57.0215]SPC[463.2366]SSQSSSSGIC[57.0215]TDFWDLLVKLDNMNVSR	K	K	3371	3402	32	3	15C(57.0215)	sp|Q7Z6Z7|HUWE1_HUMAN	Q7Z6Z7	HUWE1_HUMAN	HUWE1	E3 ubiquitin-protein ligase HUWE1			0	0	0	1	0	0	0	0	0	0	0	0	0	54622752	0	0	0	0	0	0
ACSPCSSQSSSSGICTDFWDLLVKLDNMNVSRK	AC[57.0215]SPC[463.2366]SSQSSSSGIC[57.0215]TDFWDLLVKLDNMNVSRK	K	G	3371	3403	33	4	15C(57.0215)	sp|Q7Z6Z7|HUWE1_HUMAN	Q7Z6Z7	HUWE1_HUMAN	HUWE1	E3 ubiquitin-protein ligase HUWE1			1	0	1	0	0	0	0	0	0	0	22410942	0	11200723	0	0	0	0	0	0	0
ACSPCSSQSSSSGICTDFWDLLVKLDNMNVSR	AC[57.0215]SPC[57.0215]SSQSSSSGIC[463.2366]TDFWDLLVKLDNMNVSR	K	K	3371	3402	32	3	15C(463.2366)	sp|Q7Z6Z7|HUWE1_HUMAN	Q7Z6Z7	HUWE1_HUMAN	HUWE1	E3 ubiquitin-protein ligase HUWE1			3	3	2	0	1	2	1	4	0	0	35193076	51489280	22226470	0	9270608	46392632	4.07507e+06	4306837	0	0
ACVNGIAWAPHSSCHICTAADDHQALIWDIQQMPR	AC[57.0215]VNGIAWAPHSSC[463.2366]HIC[57.0215]TAADDHQALIWDIQQMPR	R	A	267	301	35	5	14C(463.2366)	sp|P61962|DCAF7_HUMAN	P61962	DCAF7_HUMAN	DCAF7	DDB1- and CUL4-associated factor 7			1	1	0	0	0	0	0	0	0	0	197507760	280526464	0	0	0	0	0	0	0	0
ACVNGIAWAPHSSCHICTAADDHQALIWDIQQMPR	AC[57.0215]VNGIAWAPHSSC[57.0215]HIC[463.2366]TAADDHQALIWDIQQMPR	R	A	267	301	35	5	14C(57.0215)	sp|P61962|DCAF7_HUMAN	P61962	DCAF7_HUMAN	DCAF7	DDB1- and CUL4-associated factor 7			0	1	1	1	1	1	1	2	0	0	0	280526464	44456608	100685376	85219064	69392552	16533993	54904836	0	0
ACYYSLASKVEGPPGSTQKAEAACA	AC[57.0215]YYSLASKVEGPPGSTQKAEAAC[463.2366]A	R	-	595	619	25	3	24C(463.2366)	sp|P43403|ZAP70_HUMAN	P43403	ZAP70_HUMAN	ZAP70	Tyrosine-protein kinase ZAP-70			1	1	1	1	2	1	0	0	0	0	122331072	217767168	94007072	139915872	105586064	62497920	0	0	0	0
ADAADQAALAARQECDIAR	ADAADQAALAARQEC[463.2366]DIAR	K	A	388	406	19	3	15C(463.2366)	sp|Q9HDC5|JPH1_HUMAN	Q9HDC5	JPH1_HUMAN	JPH1	Junctophilin-1			0	0	2	0	0	0	0	0	0	0	0	0	63288628	0	0	0	0	0	0	0
ADAEAECNILR	ADAEAEC[463.2366]NILR	K	K	68	78	11	2	7C(463.2366)	sp|Q96ES7|SGF29_HUMAN	Q96ES7	SGF29_HUMAN	SGF29	SAGA-associated factor 29			0	1	0	2	0	0	2	0	0	0	0	125989616	0	60935312	0	0	75780104	0	0	0
ADAEAECNILRK	ADAEAEC[463.2366]NILRK	K	A	68	79	12	3	7C(463.2366)	sp|Q96ES7|SGF29_HUMAN	Q96ES7	SGF29_HUMAN	SGF29	SAGA-associated factor 29			0	0	0	0	1	0	0	0	0	0	0	0	0	0	6.97778e+06	0	0	0	0	0
ADAECYTAMK	ADAEC[463.2366]YTAMK	K	L	258	267	10	2	5C(463.2366)	sp|O94905|ERLN2_HUMAN	O94905	ERLN2_HUMAN	ERLIN2	Erlin-2			0	0	0	0	0	0	1	0	0	0	0	0	0	0	0	0	81467016	0	0	0
ADAKDPASLPQCLGPGCVRPAQPSSK	ADAKDPASLPQC[57.0215]LGPGC[463.2366]VRPAQPSSK	R	Y	364	389	26	3,4	12C(57.0215)	sp|Q9P0U4|CXXC1_HUMAN	Q9P0U4	CXXC1_HUMAN	CXXC1	CXXC-type zinc finger protein 1			2	1	0	1	1	0	0	0	0	0	187103424	328634336	0	141323936	126265408	0	0	0	0	0
ADALYPVVSAASICAK	ADALYPVVSAASIC[463.2366]AK	K	V	168	183	16	2,3	14C(463.2366)	sp|O75792|RNH2A_HUMAN	O75792	RNH2A_HUMAN	RNASEH2A	Ribonuclease H2 subunit A			1	1	2	1	1	2	3	1	2	1	167806784	403892224	192620768	174394176	108582032	633704000	609636480	140338928	301791584	61324160
ADCIKEIDLLK	ADC[463.2366]IKEIDLLK	R	Q	77	87	11	3	3C(463.2366)	sp|Q8TDX7|NEK7_HUMAN	Q8TDX7	NEK7_HUMAN	NEK7	Serine/threonine-protein kinase Nek7			0	1	0	1	1	0	0	0	0	0	0	148266256	0	0	3.82182e+06	0	0	0	0	0
ADCLVPR	ADC[463.2366]LVPR	R	N	377	383	7	2	3C(463.2366)	sp|Q14571|ITPR2_HUMAN	Q14571	ITPR2_HUMAN	ITPR2	Inositol 1,4,5-trisphosphate receptor type 2			0	0	0	0	0	1	1	1	0	0	0	0	0	0	0	54067268	141136624	95379168	0	0
ADCLVPSEIR	ADC[463.2366]LVPSEIR	K	K	191	200	10	2	3C(463.2366)	sp|Q99719|SEPT5_HUMAN	Q99719	SEPT5_HUMAN	2024-09-05	Septin-5			0	0	0	0	1	1	1	1	1	2	0	0	0	0	16902954	25652506	50958220	32296772	18599522	8237019
ADCPTMEAQTTLTTNDIVISKLTQILSYLRQGTR	ADC[463.2366]PTMEAQTTLTTNDIVISKLTQILSYLRQGTR	K	N	261	294	34	4	3C(463.2366)	sp|Q13123|RED_HUMAN	Q13123	RED_HUMAN	IK	Protein Red			0	0	1	0	0	0	0	0	0	0	0	0	26517264	0	0	0	0	0	0	0
ADCSNIDK	ADC[463.2366]SNIDK	R	L	49	56	8	2	3C(463.2366)	sp|Q9Y3A3|PHOCN_HUMAN	Q9Y3A3	PHOCN_HUMAN	MOB4	MOB-like protein phocein			1	0	0	0	0	0	0	0	1	1	23126984	0	0	0	0	0	0	0	43551624	41007756
ADCTITMADSDFLALMTGK	ADC[463.2366]TITMADSDFLALMTGK	K	M	493	511	19	2	3C(463.2366)	sp|P22307|NLTP_HUMAN	P22307	NLTP_HUMAN	SCP2	Non-specific lipid-transfer protein			1	2	0	1	0	0	1	0	0	0	5.61377e+06	99652064	0	7546747	0	0	33122348	0	0	0
ADCTITMADSDFLALMTGKMNPQSAFFQGK	ADC[463.2366]TITMADSDFLALMTGKMNPQSAFFQGK	K	L	493	522	30	3	3C(463.2366)	sp|P22307|NLTP_HUMAN	P22307	NLTP_HUMAN	SCP2	Non-specific lipid-transfer protein			1	3	1	2	1	1	0	0	0	0	64547256	113036352	52933640	57305552	42737720	76894608	0	0	0	0
ADCTITMADSDFLALMTGKMNPQSAFFQGKLK	ADC[463.2366]TITMADSDFLALMTGKMNPQSAFFQGKLK	K	L	493	524	32	4	3C(463.2366)	sp|P22307|NLTP_HUMAN	P22307	NLTP_HUMAN	SCP2	Non-specific lipid-transfer protein			1	0	0	0	2	0	0	0	0	0	32280612	0	0	0	36699592	0	0	0	0	0
ADDGRPFPQVIK	ADDGRPFPQVIK	K	S	88	99	12	3		sp|P04075|ALDOA_HUMAN	P04075	ALDOA_HUMAN	ALDOA	Fructose-bisphosphate aldolase A			0	1	0	1	1	0	0	1	1	1	0	219686784	0	117579168	70492960	0	0	159736272	59760412	42281716
ADDKLIAEEGVDSLNVKELQAACR	ADDKLIAEEGVDSLNVKELQAAC[463.2366]R	K	A	357	380	24	4	23C(463.2366)	sp|O95202|LETM1_HUMAN	O95202	LETM1_HUMAN	LETM1	Mitochondrial proton/calcium exchanger protein			0	0	1	0	0	0	0	0	0	0	0	0	91752656	0	0	0	0	0	0	0
ADDLGKGGNEESTK	ADDLGKGGNEESTK	K	T	124	137	14	2,3		sp|P00441|SODC_HUMAN	P00441	SODC_HUMAN	SOD1	Superoxide dismutase [Cu-Zn]			0	0	0	0	1	1	0	2	0	2	0	0	0	0	3.1941e+06	4500718	0	11068009	0	2.44261e+06
ADDNATIR	ADDNATIR	R	V	235	242	8	2		sp|O75821|EIF3G_HUMAN	O75821	EIF3G_HUMAN	EIF3G	Eukaryotic translation initiation factor 3 subunit G			0	0	0	1	0	0	0	0	0	0	0	0	0	4.95517e+06	0	0	0	0	0	0
ADDTFEALCIEPFSSPPELPDVMKPQDSGSSANEQAVQ	ADDTFEALC[463.2366]IEPFSSPPELPDVMKPQDSGSSANEQAVQ	R	-	81	118	38	3	9C(463.2366)	sp|Q15370|ELOB_HUMAN	Q15370	ELOB_HUMAN	ELOB	Elongin-B			2	2	2	2	1	2	1	1	1	0	151799120	671182460	44442048	142197968	63510200	285432896	164486368	279306176	12862208	0
ADEASELACPTPK	ADEASELAC[463.2366]PTPK	K	E	2194	2206	13	2	9C(463.2366)	sp|P49327|FAS_HUMAN	P49327	FAS_HUMAN	FASN	Fatty acid synthase			0	1	0	1	0	1	1	1	1	1	0	200435824	0	51185880	0	92124512	186514992	183408832	37490840	34269076
ADEGISFR	ADEGISFR	K	G	121	128	8	2		sp|Q06830|PRDX1_HUMAN	Q06830	PRDX1_HUMAN	PRDX1	Peroxiredoxin-1			0	0	0	0	0	0	0	1	0	1	0	0	0	0	0	0	0	26200556	0	9988456
ADEICIAGSPLTPR	ADEIC[463.2366]IAGSPLTPR	R	R	631	644	14	2	5C(463.2366)	sp|Q08999|RBL2_HUMAN	Q08999	RBL2_HUMAN	RBL2	Retinoblastoma-like protein 2			0	1	0	0	0	0	1	1	0	0	0	122323472	0	0	0	0	75235184	44746388	0	0
ADEQTTCEVLDYFLR	ADEQTTC[463.2366]EVLDYFLR	K	R	963	977	15	2	7C(463.2366)	sp|Q8N201|INT1_HUMAN	Q8N201	INT1_HUMAN	INTS1	Integrator complex subunit 1			0	0	0	0	0	0	0	0	1	0	0	0	0	0	0	0	0	0	25368264	0
ADEQTTCEVLDYFLRR	ADEQTTC[463.2366]EVLDYFLRR	K	L	963	978	16	3	7C(463.2366)	sp|Q8N201|INT1_HUMAN	Q8N201	INT1_HUMAN	INTS1	Integrator complex subunit 1			0	0	0	0	0	0	0	1	0	0	0	0	0	0	0	0	0	45148760	0	0
ADETKDEQFEQCVQNFNK	ADETKDEQFEQC[463.2366]VQNFNK	K	Q	36	53	18	3	12C(463.2366)	sp|O00499|BIN1_HUMAN	O00499	BIN1_HUMAN	BIN1	Myc box-dependent-interacting protein 1			0	0	0	0	0	1	1	0	1	0	0	0	0	0	0	21423052	113964448	0	26913932	0
ADETKDEQFEQCVQNFNKQLTEGTR	ADETKDEQFEQC[463.2366]VQNFNKQLTEGTR	K	L	36	60	25	4	12C(463.2366)	sp|O00499|BIN1_HUMAN	O00499	BIN1_HUMAN	BIN1	Myc box-dependent-interacting protein 1			0	0	0	0	0	1	0	0	0	0	0	0	0	0	0	67757200	0	0	0	0
ADEVAPAKK	ADEVAPAKK	R	A	461	469	9	2		sp|P53396|ACLY_HUMAN	P53396	ACLY_HUMAN	ACLY	ATP-citrate synthase			0	1	0	0	0	1	0	0	0	0	0	3.05993e+06	0	0	0	2988640	0	0	0	0
ADFAQACQDAGVR	ADFAQAC[463.2366]QDAGVR	R	F	125	137	13	2	7C(463.2366)	sp|P11498|PYC_HUMAN	P11498	PYC_HUMAN	PC	Pyruvate carboxylase, mitochondrial			0	0	0	0	0	0	1	1	0	1	0	0	0	0	0	0	47054536	41663272	0	7549915
ADFCIIHYAGK	ADFC[463.2366]IIHYAGK	K	V	573	583	11	2,3	4C(463.2366)	sp|P35579|MYH9_HUMAN	P35580	MYH10_HUMAN	MYH10	Myosin-10	MYH9	sp|P35580|MYH10_HUMAN	0	1	0	0	0	0	1	1	2	3	0	73800248	0	0	0	0	192575328	74050904	85760744	147435920
ADFCIIHYAGKVDYK	ADFC[463.2366]IIHYAGKVDYK	K	A	573	587	15	3,4	4C(463.2366)	sp|P35579|MYH9_HUMAN	P35580	MYH10_HUMAN	MYH10	Myosin-10	MYH9	sp|P35580|MYH10_HUMAN	0	0	0	0	0	0	1	1	1	3	0	0	0	0	0	0	83556192	51731572	37804072	49601252
ADFNPMPNRGTHNCR	ADFNPMPNRGTHNC[463.2366]R	K	N	922	936	15	4	14C(463.2366)	sp|Q9Y2I1|NISCH_HUMAN	Q9Y2I1	NISCH_HUMAN	NISCH	Nischarin			1	1	0	0	0	0	0	0	0	0	94741664	152626720	0	0	0	0	0	0	0	0
ADFPAGIPECGTDALR	ADFPAGIPEC[463.2366]GTDALR	K	F	908	923	16	2	10C(463.2366)	sp|P26640|SYVC_HUMAN	P26640	SYVC_HUMAN	VARS	Valine--tRNA ligase			0	0	0	0	0	1	2	1	1	1	0	0	0	0	0	7.51816e+06	106378992	33851260	75531296	35041456
ADFYCAEVAR	ADFYC[463.2366]AEVAR	R	Q	132	141	10	2	5C(463.2366)	sp|Q96F63|CCD97_HUMAN	Q96F63	CCD97_HUMAN	CCDC97	Coiled-coil domain-containing protein 97			0	0	0	0	0	0	1	2	1	1	0	0	0	0	0	0	134781296	123159480	8605210	19236886
ADGGDGSRWNYALLVPMLGLAAFR	ADGGDGSRWNYALLVPMLGLAAFR	R	W	18	41	24	3		sp|Q96BQ5|CC127_HUMAN	Q96BQ5	CC127_HUMAN	CCDC127	Coiled-coil domain-containing protein 127			0	0	0	0	0	0	0	0	1	0	0	0	0	0	0	0	0	0	45173736	0
ADGYVDNLAEAVDLLLQHADK	ADGYVDNLAEAVDLLLQHADK	K	-	250	270	21	3		sp|Q9H008|LHPP_HUMAN	Q9H008	LHPP_HUMAN	LHPP	Phospholysine phosphohistidine inorganic pyrophosphate phosphatase			0	0	0	0	0	0	0	0	0	1	0	0	0	0	0	0	0	0	0	13413458
ADHGEPIGR	ADHGEPIGR	R	G	169	177	9	2		sp|P08238|HS90B_HUMAN	P08238	HS90B_HUMAN	HSP90AB1	Heat shock protein HSP 90-beta			1	1	1	1	1	1	0	1	0	1	16807924	27922364	7.52231e+06	31930756	21055986	18566742	0	17457650	0	9016955
ADHQPLTEASYVNLPTIALCNTDSPLR	ADHQPLTEASYVNLPTIALC[463.2366]NTDSPLR	R	Y	129	155	27	3,4	20C(463.2366)	sp|P08865|RSSA_HUMAN	P08865	RSSA_HUMAN	RPSA	40S ribosomal protein SA			0	0	0	0	0	2	1	0	1	3	0	0	0	0	0	104613384	104667968	0	36647964	71433968
ADHQPLTEASYVNLPTIALCNTDSPLR	ADHQPLTEASYVNLPTIALC[57.0215]NTDSPLR	R	Y	129	155	27	3	20C(57.0215)	sp|P08865|RSSA_HUMAN	P08865	RSSA_HUMAN	RPSA	40S ribosomal protein SA			0	0	0	1	0	0	0	0	0	0	0	0	0	50015200	0	0	0	0	0	0
ADIEVACYGYEGIDAVKEALR	ADIEVAC[463.2366]YGYEGIDAVKEALR	R	A	193	213	21	3	7C(463.2366)	sp|P05198|IF2A_HUMAN	P05198	IF2A_HUMAN	EIF2S1	Eukaryotic translation initiation factor 2 subunit 1			0	0	0	0	0	0	0	0	1	0	0	0	0	0	0	0	0	0	29984928	0
ADIIHACDIVEDAAIAYGYNNIQMTLPK	ADIIHAC[463.2366]DIVEDAAIAYGYNNIQMTLPK	R	T	356	383	28	3	7C(463.2366)	sp|Q9NSD9|SYFB_HUMAN	Q9NSD9	SYFB_HUMAN	FARSB	Phenylalanine--tRNA ligase beta subunit			1	2	1	1	1	2	2	2	2	1	194925280	786034940	69609936	331311680	187442880	358337312	507409984	455186528	310674432	135024400
ADIIHACDIVEDAAIAYGYNNIQMTLPK	ADIIHAC[463.2366]DIVEDAAIAYGYNNIQM[15.9949]TLPK	R	T	356	383	28	3	24M(15.9949)	sp|Q9NSD9|SYFB_HUMAN	Q9NSD9	SYFB_HUMAN	FARSB	Phenylalanine--tRNA ligase beta subunit			0	0	0	0	0	0	0	0	1	0	0	0	0	0	0	0	0	0	35194264	0
ADIIVSELLGSFADNELSPECLDGAQHFLK	ADIIVSELLGSFADNELSPEC[463.2366]LDGAQHFLK	K	D	429	458	30	3	21C(463.2366)	sp|O14744|ANM5_HUMAN	O14744	ANM5_HUMAN	PRMT5	Protein arginine N-methyltransferase 5			0	0	0	0	0	0	1	1	0	0	0	0	0	0	0	0	36588816	4.22435e+06	0	0
ADIWSFGITAIELATGAAPYHKYPPMK	ADIWSFGITAIELATGAAPYHKYPPMK	K	V	208	234	27	3,4		sp|O95747|OXSR1_HUMAN	O95747	OXSR1_HUMAN	OXSR1	Serine/threonine-protein kinase			0	0	0	0	0	0	2	2	3	4	0	0	0	0	0	0	164124560	91596544	252861632	498699520
ADIWSFGITAIELATGAAPYHKYPPMK	ADIWSFGITAIELATGAAPYHKYPPM[15.9949]K	K	V	208	234	27	4	26M(15.9949)	sp|O95747|OXSR1_HUMAN	O95747	OXSR1_HUMAN	OXSR1	Serine/threonine-protein kinase			0	0	0	0	0	0	0	0	0	3	0	0	0	0	0	0	0	0	0	79044632
ADKDQANDGLSSALLILYLDSAR	ADKDQANDGLSSALLILYLDSAR	K	N	524	546	23	3		sp|A0FGR8|ESYT2_HUMAN	A0FGR8	ESYT2_HUMAN	ESYT2	Extended synaptotagmin-2			0	0	0	0	0	0	0	0	0	1	0	0	0	0	0	0	0	0	0	25676826
ADKLAEEHSS	ADKLAEEHSS	K	-	520	529	10	2		sp|P06576|ATPB_HUMAN	P06576	ATPB_HUMAN	ATP5F1B	ATP synthase subunit beta, mitochondrial			0	0	1	1	1	0	0	1	0	0	0	0	15360147	49953544	29746280	0	0	7375478	0	0
ADKQHVLDMLFSAFEKHQYYNLK	ADKQHVLDMLFSAFEKHQYYNLK	R	D	178	200	23	5		sp|P13984|T2FB_HUMAN	P13984	T2FB_HUMAN	GTF2F2	General transcription factor IIF subunit 2			0	0	0	0	0	0	0	0	0	2	0	0	0	0	0	0	0	0	0	20199068
ADLINNLGTIAK	ADLINNLGTIAK	K	S	96	107	12	2		sp|P08238|HS90B_HUMAN	P08238	HS90B_HUMAN	HSP90AB1	Heat shock protein HSP 90-beta	HSP90AA1	sp|P07900|HS90A_HUMAN	0	0	0	1	0	0	0	2	1	1	0	0	0	0	0	0	0	150856096	101653328	116210624
ADLMPFLYWNMMLR	ADLMPFLYWNMMLR	K	G	419	432	14	2		sp|Q9Y6N5|SQOR_HUMAN	Q9Y6N5	SQOR_HUMAN	SQOR	Sulfide:quinone oxidoreductase, mitochondrial			0	0	0	0	0	0	1	0	1	2	0	0	0	0	0	0	29948186	0	44531496	35431528
ADLQAAAVRHVLALTGCGPGR	ADLQAAAVRHVLALTGC[463.2366]GPGR	R	A	35	55	21	4	17C(463.2366)	sp|Q9BTY7|HGH1_HUMAN	Q9BTY7	HGH1_HUMAN	HGH1	Protein HGH1 homolog			0	0	1	0	1	0	0	0	0	0	0	0	109054288	0	55747292	0	0	0	0	0
ADLSCLVPATSVAVR	ADLSC[463.2366]LVPATSVAVR	R	R	283	297	15	2	5C(463.2366)	sp|Q17RN3|FA98C_HUMAN	Q17RN3	FA98C_HUMAN	FAM98C	Protein FAM98C			1	0	0	0	1	1	0	1	0	0	64762168	0	0	0	4415870	68742776	0	32620454	0	0
ADLVISHAGAGSCLETLEK	ADLVISHAGAGSC[463.2366]LETLEK	K	G	74	92	19	3	13C(463.2366)	sp|Q9NP73|ALG13_HUMAN	Q9NP73	ALG13_HUMAN	ALG13	Putative bifunctional UDP-N-acetylglucosamine transferase and deubiquitinase ALG13			0	0	0	0	0	0	0	0	1	0	0	0	0	0	0	0	0	0	24311108	0
ADMGGAATICSAIVSAAK	ADMGGAATIC[463.2366]SAIVSAAK	R	L	304	321	18	2	10C(463.2366)	sp|P28838|AMPL_HUMAN	P28838	AMPL_HUMAN	LAP3	Cytosol aminopeptidase			1	0	0	0	0	1	0	0	0	0	94589936	0	0	0	0	43719100	0	0	0	0
ADMLCNSQSNDILQHQGSNCGGTSNKHSLEEDEGSDFITENR	ADMLC[57.0215]NSQSNDILQHQGSNC[463.2366]GGTSNKHSLEEDEGSDFITENR	K	N	52	93	42	5	20C(463.2366)	sp|Q9NUQ3|TXLNG_HUMAN	Q9NUQ3	TXLNG_HUMAN	TXLNG	Gamma-taxilin			2	0	0	0	0	0	0	0	0	0	19307970	0	0	0	0	0	0	0	0	0
ADMWSFGITAIELATGAAPYHKYPPMK	ADMWSFGITAIELATGAAPYHKYPPMK	K	V	254	280	27	3,4		sp|Q9UEW8|STK39_HUMAN	Q9UEW8	STK39_HUMAN	STK39	STE20/SPS1-related proline-alanine-rich protein kinase			0	0	0	0	0	0	0	0	1	3	0	0	0	0	0	0	0	0	68010712	136657648
ADMWSFGITAIELATGAAPYHKYPPMK	ADMWSFGITAIELATGAAPYHKYPPM[15.9949]K	K	V	254	280	27	4	26M(15.9949)	sp|Q9UEW8|STK39_HUMAN	Q9UEW8	STK39_HUMAN	STK39	STE20/SPS1-related proline-alanine-rich protein kinase			0	0	0	0	0	0	0	0	0	1	0	0	0	0	0	0	0	0	0	22051736
ADPAIKEPLPVEDVCPK	ADPAIKEPLPVEDVC[463.2366]PK	R	V	50	66	17	3	15C(463.2366)	sp|Q92667|AKAP1_HUMAN	Q92667	AKAP1_HUMAN	AKAP1	A-kinase anchor protein 1, mitochondrial			0	0	1	0	0	1	0	0	1	0	0	0	21905618	0	0	38485372	0	0	23253126	0
ADPALCFLEK	ADPALC[463.2366]FLEK	R	V	1302	1311	10	2	6C(463.2366)	sp|Q9HCK8|CHD8_HUMAN	Q8TD26	CHD6_HUMAN	CHD6	Chromodomain-helicase-DNA-binding protein 6	CHD8	sp|Q8TD26|CHD6_HUMAN	0	1	0	0	1	1	1	1	2	0	0	143230384	0	0	21066414	57739872	97024856	42795200	28417462	0
ADPDCSNGQPQAAPTPGAPQNRK	ADPDC[463.2366]SNGQPQAAPTPGAPQNRK	K	E	271	293	23	3	5C(463.2366)	sp|Q9BW85|YJU2_HUMAN	Q9BW85	YJU2_HUMAN	YJU2	YJU2 splicing factor homolog			1	1	3	2	1	1	1	3	1	1	52982868	120860344	182412992	136570240	101741728	227767040	81985520	88117040	38743720	9157460
ADPDGPEAQAEACSGER	ADPDGPEAQAEAC[463.2366]SGER	K	T	6	22	17	2,3	13C(463.2366)	sp|Q9NX24|NHP2_HUMAN	Q9NX24	NHP2_HUMAN	NHP2	H/ACA ribonucleoprotein complex subunit 2			2	1	2	2	4	3	3	2	2	2	210520176	874695420	255867872	311823872	204872528	468576512	906031490	438496128	259064816	112242232
ADPECCSILHGLVAAVETLCK	ADPEC[463.2366]C[57.0215]SILHGLVAAVETLC[57.0215]K	R	L	115	135	21	3	20C(57.0215)	sp|Q9NVM9|INT13_HUMAN	Q9NVM9	INT13_HUMAN	INTS13	Integrator complex subunit 13			1	0	0	0	0	0	0	0	0	0	23428944	0	0	0	0	0	0	0	0	0
ADPGVLAALCEK	ADPGVLAALC[463.2366]EK	R	T	533	544	12	2	10C(463.2366)	sp|Q8WVB6|CTF18_HUMAN	Q8WVB6	CTF18_HUMAN	CHTF18	Chromosome transmission fidelity protein 18 homolog			0	0	0	0	0	0	1	0	0	0	0	0	0	0	0	0	45285836	0	0	0
ADPGVLAALCEKTDNDIR	ADPGVLAALC[463.2366]EKTDNDIR	R	A	533	550	18	3	10C(463.2366)	sp|Q8WVB6|CTF18_HUMAN	Q8WVB6	CTF18_HUMAN	CHTF18	Chromosome transmission fidelity protein 18 homolog			1	0	0	1	1	1	1	1	1	0	83729040	0	0	55459936	7.80194e+06	78695968	74370488	56733120	25204584	0
ADPNHLVDDLLTPCSPGDPGAIEMTWMDVPGDKLLEPVVSMSDMLR	ADPNHLVDDLLTPC[463.2366]SPGDPGAIEMTWMDVPGDKLLEPVVSMSDMLR	R	S	371	416	46	4	14C(463.2366)	sp|O75351|VPS4B_HUMAN	O75351	VPS4B_HUMAN	VPS4B	Vacuolar protein sorting-associated protein 4B			1	1	2	0	0	2	2	1	0	0	2.1093e+06	19014314	2.10898e+06	0	0	18707748	22326104	2.92089e+06	0	0
ADPQEAINCLMR	ADPQEAINC[463.2366]LMR	K	A	95	106	12	2	9C(463.2366)	sp|P54920|SNAA_HUMAN	P54920	SNAA_HUMAN	NAPA	Alpha-soluble NSF attachment protein			0	0	0	0	0	1	1	0	2	1	0	0	0	0	0	70478312	190884480	0	175542992	45711704
ADQCYEDVR	ADQC[463.2366]YEDVR	K	V	21	29	9	2	4C(463.2366)	sp|P31146|COR1A_HUMAN	P31146	COR1A_HUMAN	CORO1A	Coronin-1A			1	2	2	2	1	1	2	2	1	1	423038656	1142899970	171178176	348408096	228176960	545298560	1875364990	411448512	594017150	587678590
ADQCYEDVRVSQTTWDSGFCAVNPK	ADQC[57.0215]YEDVRVSQTTWDSGFC[463.2366]AVNPK	K	F	21	45	25	3	20C(463.2366)	sp|P31146|COR1A_HUMAN	P31146	COR1A_HUMAN	CORO1A	Coronin-1A			0	0	2	0	0	1	1	0	1	0	0	0	46841312	0	0	40971968	81124368	0	71489808	0
ADQELMTYSHDNIICGITSVSFSK	ADQELMTYSHDNIIC[463.2366]GITSVSFSK	R	S	257	280	24	3	15C(463.2366)	sp|P62873|GBB1_HUMAN	P62873	GBB1_HUMAN	GNB1	Guanine nucleotide-binding protein G(I)/G(S)/G(T) subunit beta-1			0	1	0	0	0	0	1	2	1	1	0	3296119810	0	0	0	0	119422704	76238400	49211200	27732764
ADQQYECVAEIGEGAYGK	ADQQYEC[463.2366]VAEIGEGAYGK	R	V	9	26	18	2,3	7C(463.2366)	sp|Q00534|CDK6_HUMAN	Q00534	CDK6_HUMAN	CDK6	Cyclin-dependent kinase 6			1	2	0	1	1	1	1	2	2	2	48608672	295331392	0	62059264	29143428	101263864	202851040	90505656	42346996	30972528
ADQQYECVAEIGEGAYGKVFK	ADQQYEC[463.2366]VAEIGEGAYGKVFK	R	A	9	29	21	3	7C(463.2366)	sp|Q00534|CDK6_HUMAN	Q00534	CDK6_HUMAN	CDK6	Cyclin-dependent kinase 6			1	1	1	2	0	2	3	1	1	1	339564928	921129920	289566464	549299330	397133568	852150080	353321920	325975616	99652352	11503966
ADQQYECVAEIGEGAYGKVFKAR	ADQQYEC[463.2366]VAEIGEGAYGKVFKAR	R	D	9	31	23	4	7C(463.2366)	sp|Q00534|CDK6_HUMAN	Q00534	CDK6_HUMAN	CDK6	Cyclin-dependent kinase 6			0	0	1	0	0	0	0	0	0	0	0	0	93792800	0	0	0	0	0	0	0
ADRDESSPYAAMLAAQDVAQRCK	ADRDESSPYAAMLAAQDVAQRC[463.2366]K	K	E	64	86	23	4	22C(463.2366)	sp|P62263|RS14_HUMAN	P62263	RS14_HUMAN	RPS14	40S ribosomal protein S14			0	0	1	0	1	0	0	0	0	0	0	0	106918296	0	78117392	0	0	0	0	0
ADRLAQMSICSSLAR	ADRLAQMSIC[463.2366]SSLAR	K	K	50	64	15	3	10C(463.2366)	sp|O95861|BPNT1_HUMAN	O95861	BPNT1_HUMAN	BPNT1	3'(2'),5'-bisphosphate nucleotidase 1			1	1	0	1	0	1	0	0	1	0	84700096	71971544	0	62342252	0	97668704	0	0	28863718	0
ADSCSQAAGTK	ADSC[463.2366]SQAAGTK	K	G	947	957	11	2	4C(463.2366)	sp|Q9H7N4|SFR19_HUMAN	Q9H7N4	SFR19_HUMAN	SCAF1	Splicing factor, arginine/serine-rich 19			0	1	1	1	1	1	1	1	1	1	0	26183576	36653860	57880336	24194196	86092736	61450460	60093968	21347684	5.68584e+06
ADTNLGNILLNVLIPPNMPCTR	ADTNLGNILLNVLIPPNMPC[463.2366]TR	R	T	397	418	22	2,3	20C(463.2366)	sp|Q9UKX7|NUP50_HUMAN	Q9UKX7	NUP50_HUMAN	NUP50	Nuclear pore complex protein Nup50			3	3	3	2	1	3	2	0	2	1	65434696	156007728	92864464	65019932	18567062	88450960	96769816	0	31589024	2.80575e+06
ADTNLGNILLNVLIPPNMPCTR	ADTNLGNILLNVLIPPNMPC[57.0215]TR	R	T	397	418	22	2	20C(57.0215)	sp|Q9UKX7|NUP50_HUMAN	Q9UKX7	NUP50_HUMAN	NUP50	Nuclear pore complex protein Nup50			0	0	0	0	0	0	0	0	1	1	0	0	0	0	0	0	0	0	27791336	31939912
ADTSQEICSPR	ADTSQEIC[463.2366]SPR	K	L	1020	1030	11	2	8C(463.2366)	sp|P52948|NUP98_HUMAN	P52948	NUP98_HUMAN	NUP98	Nuclear pore complex protein Nup98-Nup96			0	1	0	0	0	0	0	1	0	0	0	59076864	0	0	0	0	0	10304063	0	0
ADTVGLACEAINR	ADTVGLAC[463.2366]EAINR	R	M	2103	2115	13	2	8C(463.2366)	sp|O75165|DJC13_HUMAN	O75165	DJC13_HUMAN	DNAJC13	DnaJ homolog subfamily C member 13			0	0	0	0	0	0	0	0	1	0	0	0	0	0	0	0	0	0	0	0
ADVFHAYLSLLK	ADVFHAYLSLLK	K	Q	392	403	12	2,3		sp|Q86VP6|CAND1_HUMAN	Q86VP6	CAND1_HUMAN	CAND1	Cullin-associated NEDD8-dissociated protein 1			2	2	0	2	2	2	2	2	2	2	140433488	467515264	0	140830304	73510016	151315424	558920450	680316610	239098208	261525920
ADVIQATGDAICIFR	ADVIQATGDAIC[463.2366]IFR	K	E	189	203	15	2	12C(463.2366)	sp|Q08945|SSRP1_HUMAN	Q08945	SSRP1_HUMAN	SSRP1	FACT complex subunit SSRP1			0	0	0	0	0	0	1	1	2	2	0	0	0	0	0	0	124081936	62645912	50494012	16248186
ADVIQATGDAICIFRELQCLTPR	ADVIQATGDAIC[463.2366]IFRELQC[57.0215]LTPR	K	G	189	211	23	3	12C(463.2366)	sp|Q08945|SSRP1_HUMAN	Q08945	SSRP1_HUMAN	SSRP1	FACT complex subunit SSRP1			0	1	1	1	0	0	0	0	0	0	0	86589864	33996812	44834288	0	0	0	0	0	0
ADVIQATGDAICIFRELQCLTPR	ADVIQATGDAIC[57.0215]IFRELQC[463.2366]LTPR	K	G	189	211	23	3	12C(57.0215)	sp|Q08945|SSRP1_HUMAN	Q08945	SSRP1_HUMAN	SSRP1	FACT complex subunit SSRP1			1	0	0	0	1	0	0	0	0	0	30513572	0	0	0	39093032	0	0	0	0	0
ADYEIASKEQDFFFELDAMDHLQSFIADCDRR	ADYEIASKEQDFFFELDAMDHLQSFIADC[463.2366]DRR	R	T	69	100	32	4,5	29C(463.2366)	sp|Q9Y383|LC7L2_HUMAN	Q9Y383	LC7L2_HUMAN	LUC7L2	Putative RNA-binding protein Luc7-like 2			2	2	0	1	2	2	1	1	0	0	89501136	299994784	0	44224812	61520388	72565056	341106	40880468	0	0
AEAAEAAEER	AEAAEAAEER	K	L	983	992	10	2		sp|Q92574|TSC1_HUMAN	Q92574	TSC1_HUMAN	TSC1	Hamartin			0	0	0	0	0	0	0	0	0	1	0	0	0	0	0	0	0	0	0	2.31037e+06
AEAEEHLKLAGMADGLFLLRQCLR	AEAEEHLKLAGMADGLFLLRQC[463.2366]LR	R	S	18	41	24	4	22C(463.2366)	sp|P43403|ZAP70_HUMAN	P43403	ZAP70_HUMAN	ZAP70	Tyrosine-protein kinase ZAP-70			0	0	0	0	0	1	1	0	0	0	0	0	0	0	0	24356460	55303080	0	0	0
AEAEKDGVKVPTTLAEYCIK	AEAEKDGVKVPTTLAEYC[463.2366]IK	K	T	174	193	20	3,4	18C(463.2366)	sp|Q712K3|UB2R2_HUMAN	Q712K3	UB2R2_HUMAN	UBE2R2	Ubiquitin-conjugating enzyme E2 R2			1	2	4	3	2	3	1	2	2	1	303287488	1760354180	610052540	734909440	473226496	1277705220	108042768	640725500	158917760	34486520
AEAEQSVTCAHCR	AEAEQSVTC[463.2366]AHC[57.0215]R	R	K	708	720	13	3	12C(57.0215)	sp|O43149|ZZEF1_HUMAN	O43149	ZZEF1_HUMAN	ZZEF1	Zinc finger ZZ-type and EF-hand domain-containing protein 1			0	0	0	0	0	0	1	1	0	0	0	0	0	0	0	0	26058614	30217638	0	0
AEAEQSVTCAHCR	AEAEQSVTC[57.0215]AHC[463.2366]R	R	K	708	720	13	3	12C(463.2366)	sp|O43149|ZZEF1_HUMAN	O43149	ZZEF1_HUMAN	ZZEF1	Zinc finger ZZ-type and EF-hand domain-containing protein 1			0	1	0	0	0	0	0	0	0	0	0	91629568	0	0	0	0	0	0	0	0
AEAESLYQSK	AEAESLYQSK	K	Y	366	375	10	2		sp|P04264|K2C1_HUMAN	contaminant_KERATIN13	contaminant_KERATIN13		contaminant_KERATIN13	KRT1	contaminant_KERATIN13	0	0	0	0	0	0	0	0	1	1	0	0	0	0	0	0	0	0	46241072	56386392
AEAGEAGQATAEAECHR	AEAGEAGQATAEAEC[463.2366]HR	K	T	260	276	17	3	15C(463.2366)	sp|O95671|ASML_HUMAN	O95671	ASML_HUMAN	ASMTL	N-acetylserotonin O-methyltransferase-like protein			0	1	0	0	0	0	1	1	1	1	0	188447360	0	0	0	0	55905420	60561572	20228074	13874494
AEAGEAGQATAEAECHRTR	AEAGEAGQATAEAEC[463.2366]HRTR	K	E	260	278	19	4	15C(463.2366)	sp|O95671|ASML_HUMAN	O95671	ASML_HUMAN	ASMTL	N-acetylserotonin O-methyltransferase-like protein			0	0	0	0	1	1	0	0	0	0	0	0	0	0	34361736	78023616	0	0	0	0
AEAPEDAPGVQELYTHWLQGTDSECAGR	AEAPEDAPGVQELYTHWLQGTDSEC[463.2366]AGR	R	L	429	456	28	3	25C(463.2366)	sp|Q9H6Q4|NARFL_HUMAN	Q9H6Q4	NARFL_HUMAN	NARFL	Cytosolic Fe-S cluster assembly factor NARFL			1	2	0	0	0	0	0	1	0	0	31584876	180943296	0	0	0	0	0	53447864	0	0
AEASGCR	AEASGC[463.2366]R	K	R	725	731	7	2	6C(463.2366)	sp|Q7Z2T5|TRM1L_HUMAN	Q7Z2T5	TRM1L_HUMAN	TRMT1L	TRMT1-like protein			0	0	0	0	1	0	0	0	0	0	0	0	0	0	24703686	0	0	0	0	0
AEASQLGHK	AEASQLGHK	R	V	1722	1730	9	2		sp|Q9Y490|TLN1_HUMAN	Q9Y490	TLN1_HUMAN	TLN1	Talin-1			0	1	0	0	0	0	0	0	1	0	0	3.42755e+06	0	0	0	0	0	0	1.20157e+06	0
AEASWDSAVHGCPQLSR	AEASWDSAVHGC[463.2366]PQLSR	K	G	1223	1239	17	3	12C(463.2366)	sp|Q9NQT8|KI13B_HUMAN	Q9NQT8	KI13B_HUMAN	KIF13B	Kinesin-like protein KIF13B			1	1	0	1	1	1	1	1	1	2	79772288	201213760	0	39791460	42030408	66013160	125006912	146160080	34036252	11508205
AEAVESAQAGDKCDFTGTLIVVPDVSK	AEAVESAQAGDKC[463.2366]DFTGTLIVVPDVSK	R	L	230	256	27	3	13C(463.2366)	sp|Q14566|MCM6_HUMAN	Q14566	MCM6_HUMAN	MCM6	DNA replication licensing factor MCM6			1	4	0	0	0	2	2	1	1	2	60655520	371064512	0	0	0	122260448	268751456	234710304	126956688	71125288
AEAVESAQAGDKCDFTGTLIVVPDVSKLSTPGAR	AEAVESAQAGDKC[463.2366]DFTGTLIVVPDVSKLSTPGAR	R	A	230	263	34	4	13C(463.2366)	sp|Q14566|MCM6_HUMAN	Q14566	MCM6_HUMAN	MCM6	DNA replication licensing factor MCM6			1	0	1	1	1	1	0	0	0	0	65645388	0	66574704	102801392	78821576	167206416	0	0	0	0
AEAYVLACTDQQYLVPK	AEAYVLAC[463.2366]TDQQYLVPK	R	D	606	622	17	2	8C(463.2366)	sp|O95602|RPA1_HUMAN	O95602	RPA1_HUMAN	POLR1A	DNA-directed RNA polymerase I subunit RPA1			0	2	0	0	0	2	1	1	0	0	0	111582288	0	0	0	56662200	51118568	51628976	0	0
AECEILMMVGLPAAGK	AEC[463.2366]EILMMVGLPAAGK	K	T	419	434	16	2	3C(463.2366)	sp|Q9BUJ2|HNRL1_HUMAN	Q9BUJ2	HNRL1_HUMAN	HNRNPUL1	Heterogeneous nuclear ribonucleoprotein U-like protein 1			1	1	0	0	0	0	1	1	0	0	34954784	92880264	0	0	0	0	43397964	46717232	0	0
AECGLLLSPVSGDVHACPFGGSVGDGVGIGGESADKKDEENELDQEK	AEC[463.2366]GLLLSPVSGDVHAC[57.0215]PFGGSVGDGVGIGGESADKKDEENELDQEK	R	R	146	192	47	5	17C(57.0215)	sp|Q8WYQ5|DGCR8_HUMAN	Q8WYQ5	DGCR8_HUMAN	DGCR8	Microprocessor complex subunit DGCR8			0	1	0	0	0	0	0	0	0	0	0	18935914	0	0	0	0	0	0	0	0
AECLEKFPVIQHFK	AEC[463.2366]LEKFPVIQHFK	K	F	332	345	14	3,4	3C(463.2366)	sp|Q15257|PTPA_HUMAN	Q15257	PTPA_HUMAN	PTPA	Serine/threonine-protein phosphatase 2A activator			0	1	0	0	0	0	2	0	3	1	0	2.76478e+06	0	0	0	0	433654016	0	135255280	49452616
AECMLQQAER	AEC[463.2366]MLQQAER	R	L	334	343	10	2,3	3C(463.2366)	sp|P13796|PLSL_HUMAN	P13796	PLSL_HUMAN	LCP1	Plastin-2			1	2	2	3	2	2	3	2	3	2	1986280700	4358392300	514829696	918590340	520002400	1244563970	1868053120	1139673600	914566660	647414460
AECMLQQAER	AEC[463.2366]M[15.9949]LQQAER	R	L	334	343	10	2	3C(463.2366)	sp|P13796|PLSL_HUMAN	P13796	PLSL_HUMAN	LCP1	Plastin-2			1	2	0	1	0	1	3	1	2	4	38130212	409843584	0	68281088	0	97955504	143103712	43863308	59318568	49971016
AECRPAASENYMR	AEC[463.2366]RPAASENYMR	R	L	114	126	13	3	3C(463.2366)	sp|P13984|T2FB_HUMAN	P13984	T2FB_HUMAN	GTF2F2	General transcription factor IIF subunit 2			1	1	1	1	0	1	2	1	1	1	360434368	987895550	331416672	358849664	0	1131185660	427411456	511682240	107209896	32294388
AECRPAASENYMR	AEC[463.2366]RPAASENYM[15.9949]R	R	L	114	126	13	3	12M(15.9949)	sp|P13984|T2FB_HUMAN	P13984	T2FB_HUMAN	GTF2F2	General transcription factor IIF subunit 2			0	0	0	0	0	0	1	0	0	0	0	0	0	0	0	0	20883832	0	0	0
AECSIRLPK	AEC[463.2366]SIRLPK	K	A	493	501	9	2,3	3C(463.2366)	sp|O94776|MTA2_HUMAN	O94776	MTA2_HUMAN	MTA2	Metastasis-associated protein MTA2			2	2	2	2	2	2	2	2	2	1	1246829570	2986127360	797749820	758236100	518028864	920266940	404559392	478632576	102484176	20733766
AECTARLPEASQSPLVLK	AEC[463.2366]TARLPEASQSPLVLK	K	Q	510	527	18	3	3C(463.2366)	sp|Q13330|MTA1_HUMAN	Q13330	MTA1_HUMAN	MTA1	Metastasis-associated protein MTA1			1	0	1	0	0	2	0	1	0	0	117892392	0	94447936	0	51159092	159475616	0	42655124	0	0
AECGLLLSPVSGDVHACPFGGSVGDGVGIGGESADKKDEENELDQEK	AEC[57.0215]GLLLSPVSGDVHAC[463.2366]PFGGSVGDGVGIGGESADKKDEENELDQEK	R	R	146	192	47	5	17C(463.2366)	sp|Q8WYQ5|DGCR8_HUMAN	Q8WYQ5	DGCR8_HUMAN	DGCR8	Microprocessor complex subunit DGCR8			1	0	0	0	0	0	0	0	0	0	5020562	0	0	0	0	0	0	0	0	0
AECLEELGCLVESYGMNVCQPTPGK	AEC[57.0215]LEELGC[57.0215]LVESYGMNVC[463.2366]QPTPGK	R	A	1342	1366	25	3	19C(463.2366)	sp|Q14008|CKAP5_HUMAN	Q14008	CKAP5_HUMAN	CKAP5	Cytoskeleton-associated protein 5			1	1	0	1	1	0	0	0	0	0	75723168	140492656	0	74585976	29806362	0	0	0	0	0
AECMLQQAER	AEC[57.0215]MLQQAER	R	L	334	343	10	2	3C(57.0215)	sp|P13796|PLSL_HUMAN	P13796	PLSL_HUMAN	LCP1	Plastin-2			1	1	1	1	1	1	1	1	1	1	29047080	56914248	14281774	43185560	4.4737e+06	35362608	19926148	26973224	8589766	12564114
AECMLQQAERLGCR	AEC[57.0215]MLQQAERLGC[463.2366]R	R	Q	334	347	14	3	13C(463.2366)	sp|P13796|PLSL_HUMAN	P13796	PLSL_HUMAN	LCP1	Plastin-2			0	0	1	0	0	0	0	0	0	0	0	0	115319360	0	0	0	0	0	0	0
AEDGENYDIKK	AEDGENYDIKK	R	Q	42	52	11	2,3		sp|O75347|TBCA_HUMAN	O75347	TBCA_HUMAN	TBCA	Tubulin-specific chaperone A			1	2	0	0	0	1	0	0	0	0	7728502	10082263	0	0	0	8534218	0	0	0	0
AEDKEWMPVTK	AEDKEWMPVTK	K	L	55	65	11	3		sp|P15880|RS2_HUMAN	P15880	RS2_HUMAN	RPS2	40S ribosomal protein S2			0	1	0	0	1	0	0	1	0	0	0	62143036	0	0	16510481	0	0	19422248	0	0
AEDLCRR	AEDLC[463.2366]RR	K	S	202	208	7	3	5C(463.2366)	sp|O76094|SRP72_HUMAN	O76094	SRP72_HUMAN	SRP72	Signal recognition particle subunit SRP72			0	0	0	0	0	0	0	0	1	0	0	0	0	0	0	0	0	0	61573832	0
AEDQTESSCESHR	AEDQTESSC[463.2366]ESHR	R	K	171	183	13	3	9C(463.2366)	sp|Q9BU76|MMTA2_HUMAN	Q9BU76	MMTA2_HUMAN	MMTAG2	Multiple myeloma tumor-associated protein 2			1	1	1	1	1	1	0	1	0	0	121552680	322813568	80026376	120475352	73544320	105609856	0	43059448	0	0
AEDQTESSCESHRK	AEDQTESSC[463.2366]ESHRK	R	S	171	184	14	3,4	9C(463.2366)	sp|Q9BU76|MMTA2_HUMAN	Q9BU76	MMTA2_HUMAN	MMTAG2	Multiple myeloma tumor-associated protein 2			3	2	2	2	3	1	0	2	0	0	262737376	472636992	182752176	166588704	145038096	80314296	0	110865416	0	0
AEDSICLADSKPLPHQNVTNHVGK	AEDSIC[463.2366]LADSKPLPHQNVTNHVGK	R	A	901	924	24	4,5	6C(463.2366)	sp|Q7Z5K2|WAPL_HUMAN	Q7Z5K2	WAPL_HUMAN	WAPL	Wings apart-like protein homolog			2	1	0	0	1	0	1	2	0	0	94394080	241937152	0	0	35670260	0	79435808	106818096	0	0
AEEDVEPECIMEK	AEEDVEPEC[463.2366]IMEK	R	V	119	131	13	2,3	9C(463.2366)	sp|Q9UJU6|DBNL_HUMAN	Q9UJU6	DBNL_HUMAN	DBNL	Drebrin-like protein			2	3	2	3	3	2	3	2	2	1	2632448770	5644151300	605523330	1278559100	835241340	1363748860	1258018050	1640682620	125847584	32933352
AEEDVEPECIMEKVAK	AEEDVEPEC[463.2366]IMEKVAK	R	A	119	134	16	2,3	9C(463.2366)	sp|Q9UJU6|DBNL_HUMAN	Q9UJU6	DBNL_HUMAN	DBNL	Drebrin-like protein			2	1	2	2	1	1	0	0	0	0	713741310	452513728	832655100	704170880	492301792	327099040	0	0	0	0
AEEDVEPECIMEK	AEEDVEPEC[463.2366]IM[15.9949]EK	R	V	119	131	13	2	11M(15.9949)	sp|Q9UJU6|DBNL_HUMAN	Q9UJU6	DBNL_HUMAN	DBNL	Drebrin-like protein			0	1	0	2	0	0	0	0	0	0	0	40782384	0	24971560	0	0	0	0	0	0
AEEFKKLNCQVIGASVDSHFCHLAWVNTPK	AEEFKKLNC[57.0215]QVIGASVDSHFC[463.2366]HLAWVNTPK	R	K	63	92	30	5	21C(463.2366)	sp|Q06830|PRDX1_HUMAN	Q06830	PRDX1_HUMAN	PRDX1	Peroxiredoxin-1			0	0	0	1	1	0	0	0	0	0	0	0	0	9572709	16208306	0	0	0	0	0
AEELCSQVNEGVR	AEELC[463.2366]SQVNEGVR	K	E	1413	1425	13	2	5C(463.2366)	sp|Q9NZM3|ITSN2_HUMAN	Q15811	ITSN1_HUMAN	ITSN1	Intersectin-1	ITSN2	sp|Q15811|ITSN1_HUMAN	0	0	0	0	0	0	0	1	0	0	0	0	0	0	0	0	0	22428612	0	0
AEENKKEPLCR	AEENKKEPLC[463.2366]R	K	Q	176	186	11	3,4	10C(463.2366)	sp|O14562|UBFD1_HUMAN	O14562	UBFD1_HUMAN	UBFD1	Ubiquitin domain-containing protein UBFD1			2	3	2	3	2	3	2	3	1	1	362629792	792639100	572238080	684158530	321169472	1006819520	402657088	289784864	103201376	26605826
AEFAAPSTDAPDKGYVVPNVDLPPLCSSR	AEFAAPSTDAPDKGYVVPNVDLPPLC[463.2366]SSR	K	F	64	92	29	3	26C(463.2366)	sp|Q96B26|EXOS8_HUMAN	Q96B26	EXOS8_HUMAN	EXOSC8	Exosome complex component RRP43			1	0	0	0	0	0	1	1	0	0	41694360	0	0	0	0	0	47974496	81532688	0	0
AEFCWVCLGPWEPHGSAWYNCNRYNEDDAK	AEFC[57.0215]WVC[463.2366]LGPWEPHGSAWYNC[57.0215]NRYNEDDAK	K	A	369	398	30	4	21C(57.0215)	sp|Q9Y4X5|ARI1_HUMAN	Q9Y4X5	ARI1_HUMAN	ARIH1	E3 ubiquitin-protein ligase ARIH1			1	1	0	0	0	0	0	0	0	0	135197152	280304576	0	0	0	0	0	0	0	0
AEFYFQPWAQEAVCR	AEFYFQPWAQEAVC[463.2366]R	R	Y	479	493	15	2	14C(463.2366)	sp|Q96GM5|SMRD1_HUMAN	Q96GM5	SMRD1_HUMAN	SMARCD1	SWI/SNF-related matrix-associated actin-dependent regulator of chromatin subfamily D member 1			1	2	0	1	0	1	2	1	0	0	49650676	217576960	0	31791232	0	39014372	90521760	91424064	0	0
AEGGLLMRPIICICNDQFAPSLR	AEGGLLMRPIIC[57.0215]IC[463.2366]NDQFAPSLR	R	Q	477	499	23	3	12C(57.0215)	sp|Q8WVB6|CTF18_HUMAN	Q8WVB6	CTF18_HUMAN	CHTF18	Chromosome transmission fidelity protein 18 homolog			0	2	0	0	1	0	0	0	0	0	0	43618756	0	0	0	0	0	0	0	0
AEGGSPAVFDWFFEAACPASLQEDPPILR	AEGGSPAVFDWFFEAAC[463.2366]PASLQEDPPILR	R	Q	5	33	29	3	17C(463.2366)	sp|Q8IV53|DEN1C_HUMAN	Q8IV53	DEN1C_HUMAN	DENND1C	DENN domain-containing protein 1C			0	1	0	0	0	0	0	0	0	0	0	17981158	0	0	0	0	0	0	0	0
AEGLGDGYRLVINDGKLGAQSVYHLHIHVLGGR	AEGLGDGYRLVINDGKLGAQSVYHLHIHVLGGR	K	Q	124	156	33	6		sp|Q9BX68|HINT2_HUMAN	Q9BX68	HINT2_HUMAN	HINT2	Histidine triad nucleotide-binding protein 2, mitochondrial			0	0	0	1	1	0	0	0	0	0	0	0	0	40919752	17454840	0	0	0	0	0
AEGPGLSR	AEGPGLSR	K	T	877	884	8	2		sp|P21333|FLNA_HUMAN	P21333	FLNA_HUMAN	FLNA	Filamin-A			2	2	1	1	1	0	1	1	0	0	7.15891e+06	9727573	1.96042e+06	8743772	10399344	0	3.46587e+06	2.90598e+06	0	0
AEGSDVANAVLDGADCIMLSGETAK	AEGSDVANAVLDGADC[463.2366]IMLSGETAK	R	G	343	367	25	2,3	16C(463.2366)	sp|P14618|KPYM_HUMAN	P14618	KPYM_HUMAN	PKM	Pyruvate kinase PKM			1	6	2	2	2	2	5	3	3	2	37680028	409161600	184695888	221332608	47326084	268919232	451186432	235237632	329276544	216132560
AEGSDVANAVLDGADCIMLSGETAKGDYPLEAVR	AEGSDVANAVLDGADC[463.2366]IMLSGETAKGDYPLEAVR	R	M	343	376	34	3,4	16C(463.2366)	sp|P14618|KPYM_HUMAN	P14618	KPYM_HUMAN	PKM	Pyruvate kinase PKM			3	5	2	3	3	3	3	5	3	2	690316350	2686907900	706165950	969350020	557779520	1501270910	2666296580	1587002620	1421399420	598081540
AEGSDVANAVLDGADCIMLSGETAKGDYPLEAVRMQHLIAR	AEGSDVANAVLDGADC[463.2366]IMLSGETAKGDYPLEAVRMQHLIAR	R	E	343	383	41	4,5	16C(463.2366)	sp|P14618|KPYM_HUMAN	P14618	KPYM_HUMAN	PKM	Pyruvate kinase PKM			0	0	2	0	1	0	0	0	0	0	0	0	155757136	0	49909496	0	0	0	0	0
AEGSDVANAVLDGADCIMLSGETAKGDYPLEAVR	AEGSDVANAVLDGADC[463.2366]IM[15.9949]LSGETAKGDYPLEAVR	R	M	343	376	34	3	16C(463.2366)	sp|P14618|KPYM_HUMAN	P14618	KPYM_HUMAN	PKM	Pyruvate kinase PKM			0	0	0	0	0	0	2	2	2	3	0	0	0	0	0	0	65278500	18052876	44062596	29868720
AEGSDVANAVLDGADCIMLSGETAKGDYPLEAVR	AEGSDVANAVLDGADC[57.0215]IMLSGETAKGDYPLEAVR	R	M	343	376	34	3	16C(57.0215)	sp|P14618|KPYM_HUMAN	P14618	KPYM_HUMAN	PKM	Pyruvate kinase PKM			0	0	0	0	0	0	1	2	0	1	0	0	0	0	0	0	3.9447e+06	16507059	0	16782538
AEGSSTASSGSQLAEGKGSQMGTVQPIPCLLSMPTR	AEGSSTASSGSQLAEGKGSQMGTVQPIPC[463.2366]LLSMPTR	K	N	503	538	36	3	29C(463.2366)	sp|Q9NZB2|F120A_HUMAN	Q9NZB2	F120A_HUMAN	FAM120A	Constitutive coactivator of PPAR-gamma-like protein 1			1	0	1	1	1	2	0	0	0	0	12605630	0	62118384	43867588	39931888	91026112	0	0	0	0
AEIEKLCEK	AEIEKLC[463.2366]EK	K	G	309	317	9	2,3	7C(463.2366)	sp|Q8ND24|RN214_HUMAN	Q8ND24	RN214_HUMAN	RNF214	RING finger protein 214			0	1	0	0	0	0	1	2	0	0	0	211414688	0	0	0	0	41414672	62433896	0	0
AEIISLCK	AEIISLC[463.2366]K	R	R	435	442	8	2	7C(463.2366)	sp|Q9BXP5|SRRT_HUMAN	Q9BXP5	SRRT_HUMAN	SRRT	Serrate RNA effector molecule homolog			1	2	2	1	1	1	1	1	1	0	25564780	968018240	323439808	381196352	239748896	480554880	256643104	245954976	51407996	0
AEIISLCKR	AEIISLC[463.2366]KR	R	Y	435	443	9	3	7C(463.2366)	sp|Q9BXP5|SRRT_HUMAN	Q9BXP5	SRRT_HUMAN	SRRT	Serrate RNA effector molecule homolog			0	1	1	0	1	1	1	0	1	0	0	187651232	78195320	0	44703200	69236784	90202640	0	30370828	0
AEIISLCKRYPGFMR	AEIISLC[463.2366]KRYPGFMR	R	V	435	449	15	3,4	7C(463.2366)	sp|Q9BXP5|SRRT_HUMAN	Q9BXP5	SRRT_HUMAN	SRRT	Serrate RNA effector molecule homolog			0	0	2	1	2	0	0	0	0	0	0	0	272175136	44940424	64323424	0	0	0	0	0
AEINILLCGDPGTSK	AEINILLC[463.2366]GDPGTSK	R	S	502	516	15	2,3	8C(463.2366)	sp|P33991|MCM4_HUMAN	P33991	MCM4_HUMAN	MCM4	DNA replication licensing factor MCM4			0	2	3	2	2	4	3	2	3	1	0	576517700	134444016	233362848	124309048	300111680	538998140	260213984	179957392	40519848
AEINILLCGDPGTSKSQLLQYVYNLVPR	AEINILLC[57.0215]GDPGTSKSQLLQYVYNLVPR	R	G	502	529	28	3	8C(57.0215)	sp|P33991|MCM4_HUMAN	P33991	MCM4_HUMAN	MCM4	DNA replication licensing factor MCM4			1	1	2	2	3	2	0	1	0	0	51825688	183282672	85965432	232084752	153307328	146403744	0	153321040	0	0
AEINILLCGDPGTSKSQLLQYVYNLVPRGQYTSGK	AEINILLC[57.0215]GDPGTSKSQLLQYVYNLVPRGQYTSGK	R	G	502	536	35	4	8C(57.0215)	sp|P33991|MCM4_HUMAN	P33991	MCM4_HUMAN	MCM4	DNA replication licensing factor MCM4			0	0	1	1	0	0	0	0	0	0	0	0	26945748	46052884	0	0	0	0	0	0
AEIPCEDEQEQEHNGPLDNK	AEIPC[463.2366]EDEQEQEHNGPLDNK	R	G	451	470	20	3	5C(463.2366)	sp|Q96SB4|SRPK1_HUMAN	Q96SB4	SRPK1_HUMAN	SRPK1	SRSF protein kinase 1			3	2	0	1	1	1	1	2	2	1	174987200	1018470530	0	174445968	124412880	270734048	415822048	451900544	39800360	28282784
AEIPCEDEQEQEHNGPLDNKGK	AEIPC[463.2366]EDEQEQEHNGPLDNKGK	R	S	451	472	22	3,4	5C(463.2366)	sp|Q96SB4|SRPK1_HUMAN	Q96SB4	SRPK1_HUMAN	SRPK1	SRSF protein kinase 1			2	1	2	3	2	3	0	1	0	0	1047563010	3079863300	428362336	1057796670	552865790	1061739710	0	404316160	0	0
AEISCIDNK	AEISC[463.2366]IDNK	K	D	1864	1872	9	2	5C(463.2366)	sp|O75369|FLNB_HUMAN	O75369	FLNB_HUMAN	FLNB	Filamin-B			0	0	0	0	0	0	1	1	0	0	0	0	0	0	0	0	75195000	90367216	0	0
AEISCTDNQDGTCSVSYLPVLPGDYSILVKYNEQHVPGSPFTAR	AEISC[463.2366]TDNQDGTC[57.0215]SVSYLPVLPGDYSILVKYNEQHVPGSPFTAR	K	V	1908	1951	44	4	13C(57.0215)	sp|P21333|FLNA_HUMAN	P21333	FLNA_HUMAN	FLNA	Filamin-A			1	0	0	0	0	0	0	0	0	0	54181204	0	0	0	0	0	0	0	0	0
AEISFVLCK	AEISFVLC[463.2366]K	K	D	82	90	9	2	8C(463.2366)	sp|Q8N9N8|EIF1A_HUMAN	Q8N9N8	EIF1A_HUMAN	EIF1AD	Probable RNA-binding protein EIF1AD			1	1	0	1	0	1	1	1	1	1	63775880	275965696	0	50467320	0	132669888	261825472	204406048	66265208	32577420
AEISFVLCKDHVR	AEISFVLC[463.2366]KDHVR	K	S	82	94	13	3,4	8C(463.2366)	sp|Q8N9N8|EIF1A_HUMAN	Q8N9N8	EIF1A_HUMAN	EIF1AD	Probable RNA-binding protein EIF1AD			2	2	2	2	2	2	2	2	2	1	373037312	969574720	242626912	441790496	278265152	763681790	595796860	490481856	92572984	11526491
AEISHHISSCDDRSCIEQDVVNQTR	AEISHHISSC[57.0215]DDRSC[463.2366]IEQDVVNQTR	R	S	62	86	25	4,5	10C(57.0215)	sp|Q8WW33|GTSF1_HUMAN	Q8WW33	GTSF1_HUMAN	GTSF1	Gametocyte-specific factor 1			1	0	3	4	2	1	0	0	0	0	363793728	0	426723200	716880770	486557568	134118952	0	0	0	0
AELANIERECLNNKQQLMR	AELANIEREC[463.2366]LNNKQQLMR	K	A	984	1002	19	3,4	10C(463.2366)	sp|Q9H2G2|SLK_HUMAN	Q9H2G2	SLK_HUMAN	SLK	STE20-like serine/threonine-protein kinase			1	2	1	2	2	0	0	0	1	0	91357744	170365504	111107504	101797552	121026480	0	0	0	92760208	0
AELATEEFLPVTPILEGFVILR	AELATEEFLPVTPILEGFVILR	R	K	880	901	22	2		sp|Q13200|PSMD2_HUMAN	Q13200	PSMD2_HUMAN	PSMD2	26S proteasome non-ATPase regulatory subunit 2			0	0	0	0	0	0	0	1	0	2	0	0	0	0	0	0	0	9360268	0	10297601
AELATEEFLPVTPILEGFVILRK	AELATEEFLPVTPILEGFVILRK	R	N	880	902	23	3		sp|Q13200|PSMD2_HUMAN	Q13200	PSMD2_HUMAN	PSMD2	26S proteasome non-ATPase regulatory subunit 2			0	0	0	0	0	0	0	0	0	1	0	0	0	0	0	0	0	0	0	9705420
AELFTQSCADLDKWLHGLESQIQSDDYGK	AELFTQSC[463.2366]ADLDKWLHGLESQIQSDDYGK	K	D	1382	1410	29	4	8C(463.2366)	sp|Q01082|SPTB2_HUMAN	Q01082	SPTB2_HUMAN	SPTBN1	Spectrin beta chain, non-erythrocytic 1			0	0	0	0	0	0	1	0	0	0	0	0	0	0	0	0	71360288	0	0	0
AELFTQSCADLDKWLHGLESQIQSDDYGKDLTSVNILLK	AELFTQSC[463.2366]ADLDKWLHGLESQIQSDDYGKDLTSVNILLK	K	K	1382	1420	39	4,5	8C(463.2366)	sp|Q01082|SPTB2_HUMAN	Q01082	SPTB2_HUMAN	SPTBN1	Spectrin beta chain, non-erythrocytic 1			0	2	1	0	1	3	3	2	1	0	0	153082592	23322344	0	8970611	127586000	154793840	51700744	42987336	0
AELMEQVPHIALFCQENRPSIPYAFSK	AELMEQVPHIALFC[463.2366]QENRPSIPYAFSK	R	F	104	130	27	4	14C(463.2366)	sp|Q8TF05|PP4R1_HUMAN	Q8TF05	PP4R1_HUMAN	PPP4R1	Serine/threonine-protein phosphatase 4 regulatory subunit 1			1	0	0	0	0	1	1	2	1	0	11672701	0	0	0	0	130337120	6.52198e+06	98601488	848905	0
AELMEQVPHIALFCQENRPSIPYAFSKFLLPIVVR	AELMEQVPHIALFC[57.0215]QENRPSIPYAFSKFLLPIVVR	R	Y	104	138	35	5	14C(57.0215)	sp|Q8TF05|PP4R1_HUMAN	Q8TF05	PP4R1_HUMAN	PPP4R1	Serine/threonine-protein phosphatase 4 regulatory subunit 1			0	0	0	0	1	0	0	0	0	0	0	0	0	0	29251338	0	0	0	0	0
AELPPGPGAVGREMTK	AELPPGPGAVGREM[15.9949]TK	K	E	18	33	16	2	14M(15.9949)	sp|Q9UI10|EI2BD_HUMAN	Q9UI10	EI2BD_HUMAN	EIF2B4	Translation initiation factor eIF-2B subunit delta			0	0	0	0	0	0	0	0	1	0	0	0	0	0	0	0	0	0	140223968	0
AELVCLSGPHPVPDPPGPEGAR	AELVC[463.2366]LSGPHPVPDPPGPEGAR	R	S	37	58	22	3	5C(463.2366)	sp|Q8WZ82|OVCA2_HUMAN	Q8WZ82	OVCA2_HUMAN	OVCA2	Esterase OVCA2			0	0	0	0	0	0	0	0	1	0	0	0	0	0	0	0	0	0	16031462	0
AEMDAAIASCKR	AEMDAAIASC[463.2366]KR	K	A	77	88	12	2,3	10C(463.2366)	sp|Q02252|MMSA_HUMAN	Q02252	MMSA_HUMAN	ALDH6A1	Methylmalonate-semialdehyde dehydrogenase [acylating], mitochondrial			1	0	0	0	1	1	2	0	1	1	127143888	0	0	0	24639840	61404392	123773216	0	21036652	9098868
AEMTCSGILPIDQMR	AEMTC[463.2366]SGILPIDQMR	K	D	451	465	15	2	5C(463.2366)	sp|Q9H089|LSG1_HUMAN	Q9H089	LSG1_HUMAN	LSG1	Large subunit GTPase 1 homolog			0	0	0	0	0	0	1	0	0	0	0	0	0	0	0	0	42050164	0	0	0
AENEEAAACPAWER	AENEEAAAC[463.2366]PAWER	K	G	2377	2390	14	2	9C(463.2366)	sp|P78559|MAP1A_HUMAN	P78559	MAP1A_HUMAN	MAP1A	Microtubule-associated protein 1A			0	0	0	0	0	0	1	1	1	1	0	0	0	0	0	0	55358936	47017532	28544264	7.92935e+06
AENGKLVINGNPITIFQER	AENGKLVINGNPITIFQER	K	D	62	80	19	3		sp|P04406|G3P_HUMAN	P04406	G3P_HUMAN	GAPDH	Glyceraldehyde-3-phosphate dehydrogenase			0	0	0	0	0	0	0	1	0	1	0	0	0	0	0	0	0	51460624	0	22970532
AENGKLVINGNPITIFQERDPSK	AENGKLVINGNPITIFQERDPSK	K	L	62	84	23	3,4		sp|P04406|G3P_HUMAN	P04406	G3P_HUMAN	GAPDH	Glyceraldehyde-3-phosphate dehydrogenase			0	0	0	0	0	0	1	1	2	2	0	0	0	0	0	0	117824440	127526472	136542496	83224240
AENGLLMTPCYTANFVAPEVLK	AENGLLMTPC[463.2366]YTANFVAPEVLK	R	R	566	587	22	2,3	10C(463.2366)	sp|Q15418|KS6A1_HUMAN	Q15418	KS6A1_HUMAN	RPS6KA1	Ribosomal protein S6 kinase alpha-1	RPS6KA3	sp|P51812|KS6A3_HUMAN	3	0	0	0	0	0	2	2	1	0	139306512	0	0	0	0	0	156518016	91063032	21190312	0
AENGLLMTPCYTANFVAPEVLKR	AENGLLMTPC[463.2366]YTANFVAPEVLKR	R	Q	566	588	23	3,4	10C(463.2366)	sp|Q15418|KS6A1_HUMAN	Q15418	KS6A1_HUMAN	RPS6KA1	Ribosomal protein S6 kinase alpha-1	RPS6KA3	sp|P51812|KS6A3_HUMAN	1	2	3	2	2	2	1	2	1	1	3233180670	8415453200	1309644420	2661408770	1661433470	2767783170	2277785090	1968487810	553814910	153569536
AENGLLMTPCYTANFVAPEVLKR	AENGLLM[15.9949]TPC[463.2366]YTANFVAPEVLKR	R	Q	566	588	23	3	10C(463.2366)	sp|Q15418|KS6A1_HUMAN	Q15418	KS6A1_HUMAN	RPS6KA1	Ribosomal protein S6 kinase alpha-1	RPS6KA3	sp|P51812|KS6A3_HUMAN	1	1	2	3	0	2	1	1	1	0	29162000	0	63926992	97678520	0	178052016	135690768	158047616	45722992	0
AENGTGSSPRGPGCSLR	AENGTGSSPRGPGC[463.2366]SLR	R	H	13	29	17	3	14C(463.2366)	sp|Q9NQT4|EXOS5_HUMAN	Q9NQT4	EXOS5_HUMAN	EXOSC5	Exosome complex component RRP46			2	0	1	0	1	0	0	0	0	0	50423264	0	26393644	0	34114016	0	0	0	0	0
AENNPWVTPIADQFQLGVSHVFEYIR	AENNPWVTPIADQFQLGVSHVFEYIR	K	S	213	238	26	3		sp|Q15404|RSU1_HUMAN	Q15404	RSU1_HUMAN	RSU1	Ras suppressor protein 1			0	1	0	0	0	0	1	2	1	1	0	17162678	0	0	0	0	35681332	25529560	85016496	182903904
AEPAKIEAFR	AEPAKIEAFR	K	A	142	151	10	2,3		sp|P00558|PGK1_HUMAN	P00558	PGK1_HUMAN	PGK1	Phosphoglycerate kinase 1			1	1	1	2	3	1	1	2	1	2	117489088	188341584	43625352	251733696	135793792	147668912	42668776	115411408	35460220	22782688
AEPAKIEAFRASLSK	AEPAKIEAFRASLSK	K	L	142	156	15	3		sp|P00558|PGK1_HUMAN	P00558	PGK1_HUMAN	PGK1	Phosphoglycerate kinase 1			0	0	0	1	0	0	0	0	0	0	0	0	0	26514476	0	0	0	0	0	0
AEPDESNAR	AEPDESNAR	K	Y	25	33	9	2		sp|P61088|UBE2N_HUMAN	P61088	UBE2N_HUMAN	UBE2N	Ubiquitin-conjugating enzyme E2 N			0	1	0	1	0	1	0	0	0	0	0	5.71197e+06	0	3.88518e+06	0	1.90395e+06	0	0	0	0
AEPHFLSILQHLLLVR	AEPHFLSILQHLLLVR	K	N	406	421	16	3,4		sp|O60610|DIAP1_HUMAN	O60610	DIAP1_HUMAN	DIAPH1	Protein diaphanous homolog 1			1	2	0	2	2	2	2	3	3	2	47931128	268741184	0	135395680	121061584	149153408	953332100	527157088	641563840	275652736
AEPHFLSILQHLLLVRNDYEARPQYYK	AEPHFLSILQHLLLVRNDYEARPQYYK	K	L	406	432	27	5		sp|O60610|DIAP1_HUMAN	O60610	DIAP1_HUMAN	DIAPH1	Protein diaphanous homolog 1			0	0	0	0	0	0	0	0	1	0	0	0	0	0	0	0	0	0	42553224	0
AEPPQCTSLAWSADGQTLFAGYTDNLVR	AEPPQC[463.2366]TSLAWSADGQTLFAGYTDNLVR	K	V	281	308	28	3	6C(463.2366)	sp|P63244|RACK1_HUMAN	P63244	RACK1_HUMAN	RACK1	Receptor of activated protein C kinase 1			0	0	0	0	0	0	1	1	1	1	0	0	0	0	0	0	17262654	8462981	73405688	72720064
AEPSISYSCNPLYFDFK	AEPSISYSC[463.2366]NPLYFDFK	K	L	561	577	17	2	9C(463.2366)	sp|Q9UKJ3|GPTC8_HUMAN	Q9UKJ3	GPTC8_HUMAN	GPATCH8	G patch domain-containing protein 8			0	1	0	0	0	0	2	0	0	0	0	134956464	0	0	0	0	21976020	0	0	0
AEPSISYSCNPLYFDFKLSR	AEPSISYSC[463.2366]NPLYFDFKLSR	K	N	561	580	20	3	9C(463.2366)	sp|Q9UKJ3|GPTC8_HUMAN	Q9UKJ3	GPTC8_HUMAN	GPATCH8	G patch domain-containing protein 8			0	1	1	0	0	0	0	0	0	0	0	84330144	1373892350	0	0	0	0	0	0	0
AEPYCSVLPGFTFIQHLPLSER	AEPYC[463.2366]SVLPGFTFIQHLPLSER	R	L	387	408	22	3	5C(463.2366)	sp|Q9BUJ2|HNRL1_HUMAN	Q9BUJ2	HNRL1_HUMAN	HNRNPUL1	Heterogeneous nuclear ribonucleoprotein U-like protein 1			1	2	1	1	2	2	1	1	1	1	458731584	1450502780	441021248	804168700	426466304	1043661250	946445060	658631680	418084736	155519280
AEQFYCGDTEGK	AEQFYC[463.2366]GDTEGK	K	K	390	401	12	2	6C(463.2366)	sp|Q02218|ODO1_HUMAN	Q02218	ODO1_HUMAN	OGDH	2-oxoglutarate dehydrogenase, mitochondrial			0	0	0	0	0	0	1	1	0	1	0	0	0	0	0	0	47670260	26277964	0	4.03529e+06
AEQFYCGDTEGKK	AEQFYC[463.2366]GDTEGKK	K	V	390	402	13	3	6C(463.2366)	sp|Q02218|ODO1_HUMAN	Q02218	ODO1_HUMAN	OGDH	2-oxoglutarate dehydrogenase, mitochondrial			0	0	0	0	0	0	0	1	0	0	0	0	0	0	0	0	0	24444882	0	0
AEQLFSSALCAAR	AEQLFSSALC[463.2366]AAR	R	L	82	94	13	2	10C(463.2366)	sp|Q96GD0|PLPP_HUMAN	Q96GD0	PLPP_HUMAN	PDXP	Pyridoxal phosphate phosphatase			1	1	1	1	1	1	1	1	1	2	69064464	161201760	59943768	62320892	30114288	237792576	274640000	143326208	64859592	32638852
AEQQDVNVNPEITALQTMLAECQENLKK	AEQQDVNVNPEITALQTMLAEC[463.2366]QENLKK	K	L	223	250	28	3	22C(463.2366)	sp|Q9C0F1|CEP44_HUMAN	Q9C0F1	CEP44_HUMAN	CEP44	Centrosomal protein of 44 kDa			1	1	0	1	0	1	1	1	0	0	55840640	255126672	0	44020016	0	91352464	25289068	84628848	0	0
AEQQDVNVNPEITALQTMLAECQENLKKLTSIEK	AEQQDVNVNPEITALQTMLAEC[463.2366]QENLKKLTSIEK	K	R	223	256	34	4	22C(463.2366)	sp|Q9C0F1|CEP44_HUMAN	Q9C0F1	CEP44_HUMAN	CEP44	Centrosomal protein of 44 kDa			1	0	1	0	1	1	0	0	0	0	34816948	0	45059516	0	34064588	40683364	0	0	0	0
AEREHGRLEGCLK	AEREHGRLEGC[463.2366]LK	R	G	167	179	13	4	11C(463.2366)	sp|Q9Y240|CLC11_HUMAN	Q9Y240	CLC11_HUMAN	CLEC11A	C-type lectin domain family 11 member A			0	1	0	1	0	0	0	0	0	0	0	338081024	0	75870472	0	0	0	0	0	0
AERVLELVSITANKNTCPGDR	AERVLELVSITANKNTC[463.2366]PGDR	R	S	396	416	21	4	17C(463.2366)	sp|P34897|GLYM_HUMAN	P34897	GLYM_HUMAN	SHMT2	Serine hydroxymethyltransferase, mitochondrial			0	0	1	0	0	0	0	0	0	0	0	0	55152280	0	0	0	0	0	0	0
AESPEEVACR	AESPEEVAC[463.2366]R	R	K	1393	1402	10	2,3	9C(463.2366)	sp|Q7Z6Z7|HUWE1_HUMAN	Q7Z6Z7	HUWE1_HUMAN	HUWE1	E3 ubiquitin-protein ligase HUWE1			1	1	1	1	1	2	2	2	1	2	333822112	1942326780	79569112	330334240	161133936	810640450	1321809660	1226584830	202840496	91999104
AESPEEVACRK	AESPEEVAC[463.2366]RK	R	E	1393	1403	11	3	9C(463.2366)	sp|Q7Z6Z7|HUWE1_HUMAN	Q7Z6Z7	HUWE1_HUMAN	HUWE1	E3 ubiquitin-protein ligase HUWE1			0	1	0	0	0	0	0	1	0	0	0	272153024	0	0	0	0	0	176555968	0	0
AESPEEVACRKEEEER	AESPEEVAC[463.2366]RKEEEER	R	K	1393	1408	16	3,4	9C(463.2366)	sp|Q7Z6Z7|HUWE1_HUMAN	Q7Z6Z7	HUWE1_HUMAN	HUWE1	E3 ubiquitin-protein ligase HUWE1			2	3	2	2	2	2	1	2	1	0	841411460	2375096830	560676290	905511170	558630660	1455469440	198668192	275590848	56790808	0
AESQLLECK	AESQLLEC[463.2366]K	K	A	1120	1128	9	2	8C(463.2366)	sp|P12270|TPR_HUMAN	P12270	TPR_HUMAN	TPR	Nucleoprotein TPR			1	2	1	0	0	1	1	0	1	0	193123632	586958270	33963544	0	0	251764064	354145536	0	77725672	0
AESSQTCHSEQGDK	AESSQTC[463.2366]HSEQGDK	R	K	600	613	14	3	7C(463.2366)	sp|P46063|RECQ1_HUMAN	P46063	RECQ1_HUMAN	RECQL	ATP-dependent DNA helicase Q1			1	1	0	0	0	0	1	2	1	0	16667895	73121200	0	0	0	0	52180668	56462872	9880645	0
AESSQTCHSEQGDKK	AESSQTC[463.2366]HSEQGDKK	R	M	600	614	15	3,4	7C(463.2366)	sp|P46063|RECQ1_HUMAN	P46063	RECQ1_HUMAN	RECQL	ATP-dependent DNA helicase Q1			2	2	1	2	2	3	3	4	2	2	100670304	592784700	29047130	151956928	123889760	196422384	417650368	470806976	71706224	41363128
AESSQTCHSEQGDKKMEEK	AESSQTC[463.2366]HSEQGDKKMEEK	R	N	600	618	19	4	7C(463.2366)	sp|P46063|RECQ1_HUMAN	P46063	RECQ1_HUMAN	RECQL	ATP-dependent DNA helicase Q1			1	1	0	0	0	1	0	1	0	0	55410424	146065696	0	0	0	72254616	0	35883440	0	0
AESSQTCHSEQGDKKMEEK	AESSQTC[463.2366]HSEQGDKKM[15.9949]EEK	R	N	600	618	19	4	16M(15.9949)	sp|P46063|RECQ1_HUMAN	P46063	RECQ1_HUMAN	RECQL	ATP-dependent DNA helicase Q1			0	0	0	0	0	1	1	0	0	0	0	0	0	0	0	9925185	15777429	0	0	0
AETAANRICK	AETAANRIC[463.2366]K	K	V	255	264	10	2,3	9C(463.2366)	sp|O43707|ACTN4_HUMAN	P12814	ACTN1_HUMAN	ACTN1	Alpha-actinin-1	ACTN2, ACTN4	sp|P12814|ACTN1_HUMAN, sp|P35609|ACTN2_HUMAN	1	0	2	2	1	1	0	0	1	0	60174616	0	134456240	124499984	78811288	150003168	0	0	31617728	0
AETEEIPKIFQILYANEGECR	AETEEIPKIFQILYANEGEC[463.2366]R	R	K	1187	1207	21	3	20C(463.2366)	sp|Q13464|ROCK1_HUMAN	Q13464	ROCK1_HUMAN	ROCK1	Rho-associated protein kinase 1			1	2	1	1	1	1	0	0	0	0	180871760	289535296	167638912	188816096	168615392	293795008	0	0	0	0
AETEEIPKIFQILYANEGECRK	AETEEIPKIFQILYANEGEC[463.2366]RK	R	D	1187	1208	22	4	20C(463.2366)	sp|Q13464|ROCK1_HUMAN	Q13464	ROCK1_HUMAN	ROCK1	Rho-associated protein kinase 1			1	1	2	1	0	1	0	2	0	0	273361472	593013060	384576896	291455168	319689792	268829024	0	102227280	0	0
AETEKPANQKEPTTCHTVK	AETEKPANQKEPTTC[463.2366]HTVK	R	L	279	297	19	4	15C(463.2366)	sp|Q9Y4C8|RBM19_HUMAN	Q9Y4C8	RBM19_HUMAN	RBM19	Probable RNA-binding protein 19			1	1	1	1	1	1	1	1	1	0	135575072	255880448	118849480	158755600	93996752	112579152	42016516	63732376	11687257	0
AETGKCPALYWLSGLTCTEQNFISK	AETGKC[463.2366]PALYWLSGLTC[57.0215]TEQNFISK	K	S	40	64	25	3	17C(57.0215)	sp|P10768|ESTD_HUMAN	P10768	ESTD_HUMAN	ESD	S-formylglutathione hydrolase			0	0	0	0	0	0	1	0	0	0	0	0	0	0	0	0	127201520	0	0	0
AETGKCPALYWLSGLTCTEQNFISK	AETGKC[57.0215]PALYWLSGLTC[463.2366]TEQNFISK	K	S	40	64	25	3	17C(463.2366)	sp|P10768|ESTD_HUMAN	P10768	ESTD_HUMAN	ESD	S-formylglutathione hydrolase			2	2	0	1	1	3	2	3	1	1	231571168	242630560	0	38969920	35817920	264889584	27667658	207739264	5935402	16875086
AEVCQLR	AEVC[463.2366]QLR	R	E	247	253	7	2	4C(463.2366)	sp|O75145|LIPA3_HUMAN	O75145	LIPA3_HUMAN	PPFIA3	Liprin-alpha-3			0	0	0	0	0	0	0	0	1	0	0	0	0	0	0	0	0	0	49689424	0
AEVGEKTEER	AEVGEKTEER	R	R	329	338	10	2		sp|P42167|LAP2B_HUMAN	P42167	LAP2B_HUMAN	TMPO	Lamina-associated polypeptide 2, isoforms beta/gamma			0	0	0	0	1	0	0	0	0	0	0	0	0	0	804803	0	0	0	0	0
AEVIMNYHVGETVLSLQK	AEVIMNYHVGETVLSLQK	K	T	1089	1106	18	3		sp|Q15393|SF3B3_HUMAN	Q15393	SF3B3_HUMAN	SF3B3	Splicing factor 3B subunit 3			0	0	0	0	0	0	0	0	0	1	0	0	0	0	0	0	0	0	0	20453648
AEVLISTVGPEDCVVPFLTRPK	AEVLISTVGPEDC[463.2366]VVPFLTRPK	R	V	26	47	22	3	13C(463.2366)	sp|P56192|SYMC_HUMAN	P56192	SYMC_HUMAN	MARS	Methionine--tRNA ligase, cytoplasmic			1	1	2	1	1	1	1	1	1	1	186674528	694546050	210358624	251680000	181260912	330967296	429363328	220473744	149904544	54475768
AEVLISTVGPEDCVVPFLTRPK	AEVLISTVGPEDC[57.0215]VVPFLTRPK	R	V	26	47	22	3	13C(57.0215)	sp|P56192|SYMC_HUMAN	P56192	SYMC_HUMAN	MARS	Methionine--tRNA ligase, cytoplasmic			0	0	0	0	0	0	0	0	0	1	0	0	0	0	0	0	0	0	0	21087332
AEVSELKCGDLEEELKNVTNNLK	AEVSELKC[463.2366]GDLEEELKNVTNNLK	R	S	147	169	23	3,4	8C(463.2366)	sp|P67936|TPM4_HUMAN	P67936	TPM4_HUMAN	TPM4	Tropomyosin alpha-4 chain			0	2	1	2	1	4	0	1	0	0	0	1005224450	127031560	586471040	246802720	714052100	0	43416408	0	0
AEVSKLEQQCQK	AEVSKLEQQC[463.2366]QK	R	Q	1127	1138	12	3	10C(463.2366)	sp|Q14980|NUMA1_HUMAN	Q14980	NUMA1_HUMAN	NUMA1	Nuclear mitotic apparatus protein 1			1	0	1	1	0	0	0	0	1	0	70034912	294633248	22250976	46773496	0	0	0	0	35436264	0
AEVSKLEQQCQKQQEQADSLER	AEVSKLEQQC[463.2366]QKQQEQADSLER	R	S	1127	1148	22	3,4	10C(463.2366)	sp|Q14980|NUMA1_HUMAN	Q14980	NUMA1_HUMAN	NUMA1	Nuclear mitotic apparatus protein 1			1	2	1	3	2	2	1	0	1	0	290804544	851432130	218047616	387625664	222856096	515790432	58117784	0	26488544	0
AEVSQPR	AEVSQPR	R	L	128	134	7	2		sp|P22314|UBA1_HUMAN	P22314	UBA1_HUMAN	UBA1	Ubiquitin-like modifier-activating enzyme 1		contaminant_UBIQUITIN02	1	1	0	1	0	0	0	1	1	1	4.75268e+06	7.72139e+06	0	8965473	0	0	0	5275087	2.71059e+06	4025529
AEVVVQVPYLEAGEAVVYPLQEAAADGCR	AEVVVQVPYLEAGEAVVYPLQEAAADGC[463.2366]R	R	E	993	1021	29	3	28C(463.2366)	sp|Q92619|HMHA1_HUMAN	Q92619	HMHA1_HUMAN	ARHGAP45	Rho GTPase-activating protein 45			2	1	1	1	2	1	1	2	0	0	122945824	339319872	93160600	139752128	89831904	189503104	73232960	134559072	0	0
AEVVVQVPYLEAGEAVVYPLQEAAADGCRESR	AEVVVQVPYLEAGEAVVYPLQEAAADGC[463.2366]RESR	R	V	993	1024	32	3	28C(463.2366)	sp|Q92619|HMHA1_HUMAN	Q92619	HMHA1_HUMAN	ARHGAP45	Rho GTPase-activating protein 45			2	0	0	0	0	0	0	0	0	0	15336012	0	0	0	0	0	0	0	0	0
AEVYTKQGFGNLPICMAK	AEVYTKQGFGNLPIC[463.2366]MAK	K	T	849	866	18	3	15C(463.2366)	sp|P11586|C1TC_HUMAN	P11586	C1TC_HUMAN	MTHFD1	C-1-tetrahydrofolate synthase, cytoplasmic			0	0	1	0	0	0	0	0	0	0	0	0	61876788	0	0	0	0	0	0	0
AEWPSETPVLCQQCGGKPGVTFTSAK	AEWPSETPVLC[463.2366]QQC[57.0215]GGKPGVTFTSAK	K	G	900	925	26	3	11C(463.2366)	sp|Q9C0C9|UBE2O_HUMAN	Q9C0C9	UBE2O_HUMAN	UBE2O	(E3-independent) E2 ubiquitin-conjugating enzyme			0	0	0	0	0	0	0	1	0	0	0	0	0	0	0	0	0	32833208	0	0
AEWPSETPVLCQQCGGKPGVTFTSAK	AEWPSETPVLC[57.0215]QQC[463.2366]GGKPGVTFTSAK	K	G	900	925	26	3	11C(57.0215)	sp|Q9C0C9|UBE2O_HUMAN	Q9C0C9	UBE2O_HUMAN	UBE2O	(E3-independent) E2 ubiquitin-conjugating enzyme			0	0	0	0	0	0	1	1	0	0	0	0	0	0	0	0	55358528	19033896	0	0
AEYEGDGIPTVFVAVAGR	AEYEGDGIPTVFVAVAGR	K	S	314	331	18	2		sp|P22234|PUR6_HUMAN	P22234	PUR6_HUMAN	PAICS	Multifunctional protein ADE2			0	0	0	0	0	0	0	0	1	1	0	0	0	0	0	0	0	0	30962130	41690232
AFAALAECCAPFEPGQRYQEFVR	AFAALAEC[463.2366]C[57.0215]APFEPGQRYQEFVR	R	A	328	350	23	3	8C(463.2366)	sp|Q9P107|GMIP_HUMAN	Q9P107	GMIP_HUMAN	GMIP	GEM-interacting protein			1	0	0	0	1	0	0	0	0	0	4694408	0	0	0	54716792	0	0	0	0	0
AFAASLLDYIGSQAQYLHTFMAITHAAK	AFAASLLDYIGSQAQYLHTFMAITHAAK	K	V	1709	1736	28	4		sp|O75165|DJC13_HUMAN	O75165	DJC13_HUMAN	DNAJC13	DnaJ homolog subfamily C member 13			0	0	0	0	0	0	1	1	1	0	0	0	0	0	0	0	87731120	61318988	21626020	0
AFAASLLDYIGSQAQYLHTFMAITHAAK	AFAASLLDYIGSQAQYLHTFM[15.9949]AITHAAK	K	V	1709	1736	28	4	21M(15.9949)	sp|O75165|DJC13_HUMAN	O75165	DJC13_HUMAN	DNAJC13	DnaJ homolog subfamily C member 13			0	0	0	0	0	0	1	1	1	0	0	0	0	0	0	0	67963008	68408576	30654804	0
AFACAVER	AFAC[463.2366]AVER	R	D	179	186	8	2	4C(463.2366)	sp|A8MPS7|YDJC_HUMAN	A8MPS7	YDJC_HUMAN	YDJC	Carbohydrate deacetylase			1	2	1	1	2	1	1	1	0	1	313721376	512274880	88377344	221730368	85225776	154070048	136294016	125227904	0	13494597
AFADPEVLRRLTSSVSCALDEAAAALTR	AFADPEVLRRLTSSVSC[463.2366]ALDEAAAALTR	K	M	165	192	28	4	17C(463.2366)	sp|Q8IWZ3|ANKH1_HUMAN	Q8IWZ3	ANKH1_HUMAN	ANKHD1	Ankyrin repeat and KH domain-containing protein 1	ANKRD17	sp|O75179|ANR17_HUMAN	0	0	1	0	0	0	0	0	0	0	0	0	5322301	0	0	0	0	0	0	0
AFAFVTFADDQIAQSLCGEDLIIK	AFAFVTFADDQIAQSLC[463.2366]GEDLIIK	R	G	228	251	24	2,3	17C(463.2366)	sp|Q13148|TADBP_HUMAN	Q13148	TADBP_HUMAN	TARDBP	TAR DNA-binding protein 43			2	3	1	5	2	3	4	5	4	2	55225128	252864944	24811334	162392528	130435936	141980176	231652416	203660608	118170160	47417944
AFAHITGGGLLENIPR	AFAHITGGGLLENIPR	K	V	677	692	16	3		sp|P22102|PUR2_HUMAN	P22102	PUR2_HUMAN	GART	Trifunctional purine biosynthetic protein adenosine-3			0	0	0	0	0	0	0	0	1	1	0	0	0	0	0	0	0	0	21982918	31952530
AFAIDSSHPWLHECMIR	AFAIDSSHPWLHEC[463.2366]MIR	R	L	698	714	17	4	14C(463.2366)	sp|Q9BXJ9|NAA15_HUMAN	Q9BXJ9	NAA15_HUMAN	NAA15	N-alpha-acetyltransferase 15, NatA auxiliary subunit			0	0	0	0	0	0	1	0	0	0	0	0	0	0	0	0	123661552	0	0	0
AFAMIIDKLEEDINSSMTNSTAASRPPVTLR	AFAMIIDKLEEDINSSMTNSTAASRPPVTLR	K	L	71	101	31	4		sp|Q15365|PCBP1_HUMAN	Q15365	PCBP1_HUMAN	PCBP1	Poly(rC)-binding protein 1			0	0	0	0	0	0	1	2	1	1	0	0	0	0	0	0	14445414	30350290	49817768	46612976
AFAMIIDKLEEDISSSMTNSTAASRPPVTLR	AFAMIIDKLEEDISSSMTNSTAASRPPVTLR	K	L	71	101	31	4		sp|Q15366|PCBP2_HUMAN	Q15366	PCBP2_HUMAN	PCBP2	Poly(rC)-binding protein 2			0	0	0	0	0	0	1	1	1	1	0	0	0	0	0	0	36325836	29267232	30970788	51440592
AFAVVASALGIPSLLPFLK	AFAVVASALGIPSLLPFLK	R	A	631	649	19	2		sp|O75533|SF3B1_HUMAN	O75533	SF3B1_HUMAN	SF3B1	Splicing factor 3B subunit 1			2	3	2	2	1	3	3	3	2	2	678992900	1427450110	572641410	1025533760	904585790	993566340	2107695100	1099248770	873698820	433324064
AFAVVASALGIPSLLPFLKAVCK	AFAVVASALGIPSLLPFLKAVC[463.2366]K	R	S	631	653	23	3	22C(463.2366)	sp|O75533|SF3B1_HUMAN	O75533	SF3B1_HUMAN	SF3B1	Splicing factor 3B subunit 1			0	0	1	0	0	0	0	0	0	0	0	0	35311000	0	0	0	0	0	0	0
AFAVVASALGIPSLLPFLKAVCK	AFAVVASALGIPSLLPFLKAVC[57.0215]K	R	S	631	653	23	3	22C(57.0215)	sp|O75533|SF3B1_HUMAN	O75533	SF3B1_HUMAN	SF3B1	Splicing factor 3B subunit 1			0	0	1	0	0	0	0	0	0	0	0	0	53565804	0	0	0	0	0	0	0
AFAWMMGDGVLYGALDCGRPDSLLSEER	AFAWMMGDGVLYGALDC[463.2366]GRPDSLLSEER	R	V	283	310	28	3	17C(463.2366)	sp|Q9P253|VPS18_HUMAN	Q9P253	VPS18_HUMAN	VPS18	Vacuolar protein sorting-associated protein 18 homolog			0	0	0	0	0	0	0	0	2	1	0	0	0	0	0	0	0	0	16169650	3.42798e+06
AFCAENLEEK	AFC[463.2366]AENLEEK	K	L	148	157	10	2	3C(463.2366)	sp|P49407|ARRB1_HUMAN	P49407	ARRB1_HUMAN	ARRB1	Beta-arrestin-1			1	1	0	1	0	0	2	0	0	0	110380000	586565700	0	103457488	0	0	171125376	437497984	0	0
AFCAENLEEKIHKR	AFC[463.2366]AENLEEKIHKR	K	N	148	161	14	3,4	3C(463.2366)	sp|P49407|ARRB1_HUMAN	P49407	ARRB1_HUMAN	ARRB1	Beta-arrestin-1			2	2	2	2	2	0	0	1	0	0	77458744	232199072	72500648	117210920	62902840	0	0	39747972	0	0
AFCAGGDIR	AFC[463.2366]AGGDIR	K	V	93	101	9	2	3C(463.2366)	sp|Q6NVY1|HIBCH_HUMAN	Q6NVY1	HIBCH_HUMAN	HIBCH	3-hydroxyisobutyryl-CoA hydrolase, mitochondrial			0	0	0	0	0	0	0	1	2	1	0	0	0	0	0	0	0	13260903	60846960	45770712
AFCDDAVGLR	AFC[463.2366]DDAVGLR	K	F	226	235	10	2	3C(463.2366)	sp|Q684P5|RPGP2_HUMAN	Q684P5	RPGP2_HUMAN	RAP1GAP2	Rap1 GTPase-activating protein 2			0	1	0	1	0	0	0	2	0	1	0	441178592	0	231751968	0	227494208	0	312908992	0	39779568
AFCDDAVGLRFNPVLYPK	AFC[463.2366]DDAVGLRFNPVLYPK	K	A	226	243	18	3	3C(463.2366)	sp|Q684P5|RPGP2_HUMAN	Q684P5	RPGP2_HUMAN	RAP1GAP2	Rap1 GTPase-activating protein 2			0	0	2	1	1	0	0	0	0	0	0	0	201474224	180641760	139782864	139331936	0	0	0	0
AFCEPGNVENNGVLSFIK	AFC[463.2366]EPGNVENNGVLSFIK	K	H	248	265	18	2,3	3C(463.2366)	sp|P54577|SYYC_HUMAN	P54577	SYYC_HUMAN	YARS	Tyrosine--tRNA ligase, cytoplasmic			2	2	0	2	2	1	2	3	2	1	193963728	676427460	0	320942304	223523648	379055680	628885310	407446592	157922864	30811984
AFCGFEDPR	AFC[463.2366]GFEDPR	K	T	4492	4500	9	2	3C(463.2366)	sp|Q15149|PLEC_HUMAN	Q15149	PLEC_HUMAN	PLEC	Plectin			1	1	1	1	1	2	1	2	1	1	344421600	1576814080	61061832	240932272	133346560	340207840	325098688	329773792	99410752	25228056
AFCGFEDPRTK	AFC[463.2366]GFEDPRTK	K	T	4492	4502	11	3	3C(463.2366)	sp|Q15149|PLEC_HUMAN	Q15149	PLEC_HUMAN	PLEC	Plectin			1	1	1	1	1	0	0	0	0	0	203539056	213534480	160203328	202604240	179700400	0	0	0	0	0
AFCSGCLSFSAAVPR	AFC[463.2366]SGC[57.0215]LSFSAAVPR	R	T	102	116	15	2	3C(463.2366)	sp|Q96K21|ANCHR_HUMAN	Q96K21	ANCHR_HUMAN	ZFYVE19	Abscission/NoCut checkpoint regulator			0	0	0	0	1	1	1	0	0	0	0	0	0	0	102929096	116145416	57675304	0	0	0
AFCEPGNVENNGVLSFIKHVLFPLKSEFVILR	AFC[57.0215]EPGNVENNGVLSFIKHVLFPLKSEFVILR	K	D	248	279	32	5	3C(57.0215)	sp|P54577|SYYC_HUMAN	P54577	SYYC_HUMAN	YARS	Tyrosine--tRNA ligase, cytoplasmic			0	0	0	0	1	0	0	0	0	0	0	0	0	0	17360424	0	0	0	0	0
AFCFLPLSLETGLPFHVNGHFALDSARR	AFC[57.0215]FLPLSLETGLPFHVNGHFALDSARR	R	N	2867	2894	28	5	3C(57.0215)	sp|Q9NZJ4|SACS_HUMAN	Q9NZJ4	SACS_HUMAN	SACS	Sacsin			1	0	0	0	0	0	0	0	0	0	34137408	0	0	0	0	0	0	0	0	0
AFCQLISTLVESSFPSNLGAGLRPPGFDPYLQFLR	AFC[57.0215]QLISTLVESSFPSNLGAGLRPPGFDPYLQFLR	R	D	706	740	35	3	3C(57.0215)	sp|Q92621|NU205_HUMAN	Q92621	NU205_HUMAN	NUP205	Nuclear pore complex protein Nup205			0	0	0	0	0	0	2	0	0	0	0	0	0	0	0	0	12222850	0	0	0
AFDCPSSFQIHER	AFDC[463.2366]PSSFQIHER	K	T	372	384	13	3	4C(463.2366)	sp|Q8N972|ZN709_HUMAN	Q8N972	ZN709_HUMAN	ZNF709	Zinc finger protein 709	ZNF564	sp|Q8TBZ8|ZN564_HUMAN	1	1	1	1	1	1	1	0	1	1	143334016	296252672	88200256	102086048	78575280	152974432	1.13519e+06	0	43827076	24181788
AFDKHMNLILCDCDEFR	AFDKHMNLILC[463.2366]DC[57.0215]DEFR	K	K	33	49	17	3,4	11C(463.2366)	sp|P14678|RSMB_HUMAN	P63162	RSMN_HUMAN	SNRPN	Small nuclear ribonucleoprotein-associated protein N	SNRPB	sp|P63162|RSMN_HUMAN	1	0	1	2	1	1	0	0	0	0	69757344	0	60115672	169325296	81007272	35175988	0	0	0	0
AFDKHMNLILCDCDEFRK	AFDKHMNLILC[463.2366]DC[57.0215]DEFRK	K	L	33	50	18	4	11C(463.2366)	sp|P14678|RSMB_HUMAN	P63162	RSMN_HUMAN	SNRPN	Small nuclear ribonucleoprotein-associated protein N	SNRPB	sp|P63162|RSMN_HUMAN	0	0	1	1	1	1	0	0	0	0	0	0	140808016	96884928	190369792	214408224	0	0	0	0
AFDKHMNLILCDCDEFRK	AFDKHMNLILC[57.0215]DC[463.2366]DEFRK	K	L	33	50	18	4	11C(57.0215)	sp|P14678|RSMB_HUMAN	P63162	RSMN_HUMAN	SNRPN	Small nuclear ribonucleoprotein-associated protein N	SNRPB	sp|P63162|RSMN_HUMAN	0	0	0	1	0	0	0	0	0	0	0	0	0	99304640	0	0	0	0	0	0
AFDLFNPNFKSTCQR	AFDLFNPNFKSTC[463.2366]QR	R	F	84	98	15	3	13C(463.2366)	sp|Q9Y3D9|RT23_HUMAN	Q9Y3D9	RT23_HUMAN	MRPS23	28S ribosomal protein S23, mitochondrial			0	0	1	1	1	0	0	0	0	0	0	0	71800472	39413064	35058116	0	0	0	0	0
AFDRHCNMVLENVK	AFDRHC[463.2366]NMVLENVK	K	E	58	71	14	3,4	6C(463.2366)	sp|P62316|SMD2_HUMAN	P62316	SMD2_HUMAN	SNRPD2	Small nuclear ribonucleoprotein Sm D2			0	0	3	0	1	0	0	0	0	0	0	0	107315824	0	42756016	0	0	0	0	0
AFDRHCNMVLENVKEMWTEVPK	AFDRHC[463.2366]NMVLENVKEMWTEVPK	K	S	58	79	22	4,5	6C(463.2366)	sp|P62316|SMD2_HUMAN	P62316	SMD2_HUMAN	SNRPD2	Small nuclear ribonucleoprotein Sm D2			0	0	2	0	0	0	0	0	0	0	0	0	341903648	0	0	0	0	0	0	0
AFDTAGNGYCR	AFDTAGNGYC[463.2366]R	K	S	214	224	11	2	10C(463.2366)	sp|P49327|FAS_HUMAN	P49327	FAS_HUMAN	FASN	Fatty acid synthase			0	0	0	0	0	0	1	1	2	1	0	0	0	0	0	0	255169152	98375696	71767976	27306748
AFELELSWVGELTNGRHEIVPK	AFELELSWVGELTNGRHEIVPK	K	D	209	230	22	4		sp|P25788|PSA3_HUMAN	P25788	PSA3_HUMAN	PSMA3	Proteasome subunit alpha type-3			0	0	0	0	0	0	0	0	0	2	0	0	0	0	0	0	0	0	0	34177176
AFELLHLHLDLR	AFELLHLHLDLR	R	A	33	44	12	3		sp|Q9H4A4|AMPB_HUMAN	Q9H4A4	AMPB_HUMAN	RNPEP	Aminopeptidase B			1	2	1	1	2	1	1	1	1	1	155737680	669067200	120673872	503653120	336328096	398962112	389101824	403889856	88384928	16274003
AFENDVDALCNLR	AFENDVDALC[463.2366]NLR	R	D	260	272	13	2	10C(463.2366)	sp|P05166|PCCB_HUMAN	P05166	PCCB_HUMAN	PCCB	Propionyl-CoA carboxylase beta chain, mitochondrial			0	0	0	0	0	1	0	0	0	0	0	0	0	0	0	13710371	0	0	0	0
AFENDVDALCNLRDFFNYLPLSSQDPAPVR	AFENDVDALC[463.2366]NLRDFFNYLPLSSQDPAPVR	R	E	260	289	30	3	10C(463.2366)	sp|P05166|PCCB_HUMAN	P05166	PCCB_HUMAN	PCCB	Propionyl-CoA carboxylase beta chain, mitochondrial			1	1	2	1	1	1	1	4	1	0	27510848	103692640	12538540	50404840	28829384	79508128	54200556	36211804	12545869	0
AFERCSEGVFLLTTTPR	AFERCSEGVFLLTTTPR	K	P	427	443	17	2		sp|P23246|SFPQ_HUMAN	P23246	SFPQ_HUMAN	SFPQ	Splicing factor, proline- and glutamine-rich			0	0	0	0	0	0	0	0	2	0	0	0	0	0	0	0	0	0	3.11414e+06	0
AFFKGAWSNVLR	AFFKGAWSNVLR	K	G	269	280	12	3		sp|P05141|ADT2_HUMAN	P12235	ADT1_HUMAN	SLC25A4	ADP/ATP translocase 1	SLC25A5, SLC25A6	sp|P12235|ADT1_HUMAN, sp|P12236|ADT3_HUMAN	0	0	0	0	0	0	1	1	1	1	0	0	0	0	0	0	25985736	51989124	69759568	12077303
AFFPCFDTPAVK	AFFPC[463.2366]FDTPAVK	R	Y	177	188	12	2	5C(463.2366)	sp|Q9H4A4|AMPB_HUMAN	Q9H4A4	AMPB_HUMAN	RNPEP	Aminopeptidase B			1	2	1	1	1	1	2	1	1	1	115159960	509193664	94696200	119122208	81716320	224305024	412697184	206482896	179745120	80087664
AFFPCFDTPAVKYK	AFFPC[463.2366]FDTPAVKYK	R	Y	177	190	14	3	5C(463.2366)	sp|Q9H4A4|AMPB_HUMAN	Q9H4A4	AMPB_HUMAN	RNPEP	Aminopeptidase B			0	0	0	1	0	0	0	0	0	0	0	0	0	14765579	0	0	0	0	0	0
AFGCPSLFQR	AFGC[463.2366]PSLFQR	K	H	396	405	10	2	4C(463.2366)	sp|P16415|ZN823_HUMAN	P16415	ZN823_HUMAN	ZNF823	Zinc finger protein 823			2	0	0	0	0	0	0	0	0	0	104538360	0	0	0	0	0	0	0	0	0
AFGELCPNTAPLPQLVTEALQTGTTEWFHLK	AFGELC[463.2366]PNTAPLPQLVTEALQTGTTEWFHLK	K	Q	443	473	31	3	6C(463.2366)	sp|Q70J99|UN13D_HUMAN	Q70J99	UN13D_HUMAN	UNC13D	Protein unc-13 homolog D			0	1	0	0	0	0	2	0	0	0	0	5729630	0	0	0	0	14828046	0	0	0
AFGFNVLFYDPYLSDGVER	AFGFNVLFYDPYLSDGVER	K	A	195	213	19	2		sp|Q13363|CTBP1_HUMAN	Q13363	CTBP1_HUMAN	CTBP1	C-terminal-binding protein 1			0	0	0	0	0	0	1	0	1	2	0	0	0	0	0	0	34765436	0	49065356	41579348
AFGGSSCLAR	AFGGSSC[463.2366]LAR	R	H	183	192	10	2	7C(463.2366)	sp|Q7L3S4|ZN771_HUMAN	Q7L3S4	ZN771_HUMAN	ZNF771	Zinc finger protein 771			1	1	1	1	1	1	1	0	1	1	682661380	420645376	165867936	169636320	165962384	226305712	117236344	114773272	53827784	13949697
AFGHHAVSLLDGGLRHWLR	AFGHHAVSLLDGGLRHWLR	R	Q	119	137	19	5		sp|P25325|THTM_HUMAN	P25325	THTM_HUMAN	MPST	3-mercaptopyruvate sulfurtransferase			0	0	0	0	2	0	0	0	0	0	0	0	0	0	3.64086e+06	0	0	0	0	0
AFGILKR	AFGILKR	K	A	95	101	7	2		sp|P07954|FUMH_HUMAN	P07954	FUMH_HUMAN	FH	Fumarate hydratase, mitochondrial			1	0	0	1	1	0	0	0	1	0	33940680	0	0	20667434	30399524	0	0	0	10536160	0
AFGPGLQGGSAGSPAR	AFGPGLQGGSAGSPAR	K	F	1072	1087	16	2		sp|P21333|FLNA_HUMAN	P21333	FLNA_HUMAN	FLNA	Filamin-A			1	0	0	0	0	0	0	0	0	0	31216766	0	0	0	0	0	0	0	0	0
AFGSPFGLEEPQWVPDKECR	AFGSPFGLEEPQWVPDKEC[463.2366]R	R	R	29	48	20	3	19C(463.2366)	sp|Q9BQ24|ZFY21_HUMAN	Q9BQ24	ZFY21_HUMAN	ZFYVE21	Zinc finger FYVE domain-containing protein 21			1	2	1	1	0	1	0	0	0	0	296048448	413439552	55948056	101956328	0	103485280	0	0	0	0
AFGSPFGLEEPQWVPDKECRR	AFGSPFGLEEPQWVPDKEC[463.2366]RR	R	C	29	49	21	3,4	19C(463.2366)	sp|Q9BQ24|ZFY21_HUMAN	Q9BQ24	ZFY21_HUMAN	ZFYVE21	Zinc finger FYVE domain-containing protein 21			2	2	1	2	1	1	0	0	0	0	101013800	261549888	124499824	225714688	101897976	93843080	0	0	0	0
AFGYYGPLR	AFGYYGPLR	R	S	29	37	9	2		sp|P84103|SRSF3_HUMAN	P84103	SRSF3_HUMAN	SRSF3	Serine/arginine-rich splicing factor 3			1	0	1	2	1	1	0	0	0	2	99644704	0	74083656	109650048	98555040	65390856	0	0	0	16853988
AFHNEAQVNPERK	AFHNEAQVNPERK	R	N	469	481	13	3,4		sp|P17987|TCPA_HUMAN	P17987	TCPA_HUMAN	TCP1	T-complex protein 1 subunit alpha			2	1	1	3	1	1	1	0	0	1	12304091	15325912	5.73052e+06	48407204	13703684	10707120	3.1049e+06	0	0	2.23933e+06
AFHSPHDKLSSVSVGDQFLVHQSETTEVLCEGIK	AFHSPHDKLSSVSVGDQFLVHQSETTEVLC[463.2366]EGIK	K	K	372	405	34	5	30C(463.2366)	sp|Q8N1K5|THMS1_HUMAN	Q8N1K5	THMS1_HUMAN	THEMIS	Protein THEMIS			0	0	0	1	1	1	0	1	0	1	0	0	0	55249824	32564574	37670976	0	79826624	0	27615962
AFHSPHDKLSSVSVGDQFLVHQSETTEVLCEGIKK	AFHSPHDKLSSVSVGDQFLVHQSETTEVLC[463.2366]EGIKK	K	V	372	406	35	5,6	30C(463.2366)	sp|Q8N1K5|THMS1_HUMAN	Q8N1K5	THMS1_HUMAN	THEMIS	Protein THEMIS			2	2	0	2	1	0	2	3	2	2	135425376	347281120	0	145046320	168770032	0	502572608	295483200	242792944	83389392
AFICGSQLSQHQK	AFIC[463.2366]GSQLSQHQK	K	L	315	327	13	3	4C(463.2366)	sp|Q8TAQ5|ZN420_HUMAN	Q8TAQ5	ZN420_HUMAN	ZNF420	Zinc finger protein 420			0	1	0	0	0	0	0	0	0	0	0	119380776	0	0	0	0	0	0	0	0
AFIHWVSQPLMCEVR	AFIHWVSQPLMC[463.2366]EVR	K	L	676	690	15	3	12C(463.2366)	sp|P47897|SYQ_HUMAN	P47897	SYQ_HUMAN	QARS	Glutamine--tRNA ligase			0	1	1	2	1	2	1	2	1	1	0	284738112	77116136	117091264	92293696	231855568	338122848	116740400	89587296	18450968
AFIHWVSQPLMCEVR	AFIHWVSQPLMC[57.0215]EVR	K	L	676	690	15	3	12C(57.0215)	sp|P47897|SYQ_HUMAN	P47897	SYQ_HUMAN	QARS	Glutamine--tRNA ligase			0	0	0	0	0	0	0	0	1	1	0	0	0	0	0	0	0	0	46224668	21743076
AFIISFK	AFIISFK	K	L	225	231	7	2		sp|Q9HAB8|PPCS_HUMAN	Q9HAB8	PPCS_HUMAN	PPCS	Phosphopantothenate--cysteine ligase			0	0	0	0	0	0	0	0	0	1	0	0	0	0	0	0	0	0	0	5314624
AFIITGQTYTR	AFIITGQTYTR	R	K	235	245	11	2		sp|P30566|PUR8_HUMAN	P30566	PUR8_HUMAN	ADSL	Adenylosuccinate lyase			0	0	0	0	0	0	0	0	0	1	0	0	0	0	0	0	0	0	0	22985460
AFIITLNSFGTELSKEDR	AFIITLNSFGTELSKEDR	R	E	220	237	18	3		sp|P61421|VA0D1_HUMAN	Q8N8Y2	VA0D2_HUMAN	ATP6V0D2	V-type proton ATPase subunit d 2	ATP6V0D1	sp|Q8N8Y2|VA0D2_HUMAN	0	0	0	0	0	0	0	0	0	1	0	0	0	0	0	0	0	0	0	16333426
AFIPAIDSFGFETDLR	AFIPAIDSFGFETDLR	K	T	873	888	16	2		sp|Q15029|U5S1_HUMAN	Q15029	U5S1_HUMAN	EFTUD2	116 kDa U5 small nuclear ribonucleoprotein component			0	0	0	0	0	0	0	0	0	1	0	0	0	0	0	0	0	0	0	9770631
AFIPLPSAVVQAVFGR	AFIPLPSAVVQAVFGR	R	Q	266	281	16	2		sp|Q9NRG7|D39U1_HUMAN	Q9NRG7	D39U1_HUMAN	SDR39U1	Epimerase family protein SDR39U1			1	1	1	1	1	1	2	1	2	1	103691960	200932896	57869668	98006216	81263184	104139904	142764736	101419048	119502864	91952648
AFIPLPSAVVQAVFGRQR	AFIPLPSAVVQAVFGRQR	R	A	266	283	18	3		sp|Q9NRG7|D39U1_HUMAN	Q9NRG7	D39U1_HUMAN	SDR39U1	Epimerase family protein SDR39U1			0	0	1	0	0	0	0	0	0	0	0	0	19361940	0	0	0	0	0	0	0
AFITNIPFDVKWQSLK	AFITNIPFDVKWQSLK	R	D	73	88	16	3		sp|P52272|HNRPM_HUMAN	P52272	HNRPM_HUMAN	HNRNPM	Heterogeneous nuclear ribonucleoprotein M			0	0	0	0	0	0	0	0	1	0	0	0	0	0	0	0	0	0	31920390	0
AFITNIPFDVKWQSLKDLVK	AFITNIPFDVKWQSLKDLVK	R	E	73	92	20	3,4		sp|P52272|HNRPM_HUMAN	P52272	HNRPM_HUMAN	HNRNPM	Heterogeneous nuclear ribonucleoprotein M			1	1	0	1	2	2	1	1	2	1	347251328	499960192	0	226912784	145511008	193627776	114438344	111035480	378714368	40172324
AFKGSIFVVFDSIESAKK	AFKGSIFVVFDSIESAKK	K	F	149	166	18	3,4		sp|P05455|LA_HUMAN	P05455	LA_HUMAN	SSB	Lupus La protein			0	0	0	0	0	0	1	0	2	1	0	0	0	0	0	0	49886220	0	90048704	11327808
AFLACMR	AFLAC[463.2366]MR	R	S	690	696	7	2	5C(463.2366)	sp|Q9NZB2|F120A_HUMAN	Q9NZB2	F120A_HUMAN	FAM120A	Constitutive coactivator of PPAR-gamma-like protein 1			0	0	1	0	1	1	1	0	1	0	0	0	106217640	0	43861312	75078960	85948096	0	8.17765e+06	0
AFLASPEYVNLPINGNGKQ	AFLASPEYVNLPINGNGKQ	K	-	192	210	19	2		sp|P09211|GSTP1_HUMAN	P09211	GSTP1_HUMAN	GSTP1	Glutathione S-transferase P			1	3	1	1	1	1	2	1	3	0	234859952	404547520	138607216	320847264	232980224	181885376	140885696	254074256	27557280	0
AFLCSLK	AFLC[463.2366]SLK	R	G	35	41	7	2	4C(463.2366)	sp|Q96MX0|CKLF3_HUMAN	Q96MX0	CKLF3_HUMAN	CMTM3	CKLF-like MARVEL transmembrane domain-containing protein 3			0	0	0	1	0	1	0	1	0	0	0	0	0	102122272	0	139721168	0	166612128	0	0
AFLDFYHSFLEK	AFLDFYHSFLEK	K	T	95	106	12	3		sp|Q92888|ARHG1_HUMAN	Q92888	ARHG1_HUMAN	ARHGEF1	Rho guanine nucleotide exchange factor 1			0	0	0	0	0	0	0	0	0	1	0	0	0	0	0	0	0	0	0	13421186
AFLDNPGILSELCGTLSR	AFLDNPGILSELC[463.2366]GTLSR	K	L	285	302	18	2,3	13C(463.2366)	sp|Q6NXE6|ARMC6_HUMAN	Q6NXE6	ARMC6_HUMAN	ARMC6	Armadillo repeat-containing protein 6			0	4	0	2	0	5	2	2	1	0	0	661205500	0	38609032	0	81515776	36318960	83510464	15707498	0
AFLDQMNNLPCAMHQIGDVK	AFLDQMNNLPC[463.2366]AMHQIGDVK	R	G	855	874	20	3	11C(463.2366)	sp|P41229|KDM5C_HUMAN	P41229	KDM5C_HUMAN	KDM5C	Lysine-specific demethylase 5C			0	0	0	0	0	0	0	1	0	0	0	0	0	0	0	0	0	39052656	0	0
AFLHYPDSAAAQQAVSCLQGLR	AFLHYPDSAAAQQAVSC[463.2366]LQGLR	R	L	345	366	22	3	17C(463.2366)	sp|Q2M296|MTHSD_HUMAN	Q2M296	MTHSD_HUMAN	MTHFSD	Methenyltetrahydrofolate synthase domain-containing protein			1	2	2	0	0	1	0	0	0	0	176272816	238756944	71948224	0	0	80474904	0	0	0	0
AFLLDPDRCVVQR	AFLLDPDRC[463.2366]VVQR	R	L	191	203	13	3	9C(463.2366)	sp|Q9BTY7|HGH1_HUMAN	Q9BTY7	HGH1_HUMAN	HGH1	Protein HGH1 homolog			1	1	1	1	1	1	1	1	1	0	359420640	662794820	145590944	328525888	176017344	350764736	161258560	69106560	53173740	0
AFLMQHAPANDYLVTSHIHLHVPEGATPK	AFLMQHAPANDYLVTSHIHLHVPEGATPK	R	D	823	851	29	5		sp|P36776|LONM_HUMAN	P36776	LONM_HUMAN	LONP1	Lon protease homolog, mitochondrial			0	0	0	0	0	0	0	1	0	0	0	0	0	0	0	0	0	15533512	0	0
AFLQLCHLKK	AFLQLC[463.2366]HLKK	K	H	361	370	10	3	6C(463.2366)	sp|Q9H9D4|ZN408_HUMAN	Q9H9D4	ZN408_HUMAN	ZNF408	Zinc finger protein 408			0	1	0	0	0	0	0	0	0	0	0	2.89096e+06	0	0	0	0	0	0	0	0
AFLSFKFDHNAIMK	AFLSFKFDHNAIMK	R	L	403	416	14	3		sp|Q8IU60|DCP2_HUMAN	Q8IU60	DCP2_HUMAN	DCP2	m7GpppN-mRNA hydrolase			0	0	0	0	0	0	0	0	0	1	0	0	0	0	0	0	0	0	0	18494888
AFMTADLPNELIELLEK	AFMTADLPNELIELLEK	K	L	994	1010	17	2		sp|Q00610|CLH1_HUMAN	P53675	CLH2_HUMAN	CLTCL1	Clathrin heavy chain 2	CLTC	sp|P53675|CLH2_HUMAN	0	0	0	0	0	0	0	0	0	1	0	0	0	0	0	0	0	0	0	13551196
AFPANAACFLGFEVAMK	AFPANAAC[463.2366]FLGFEVAMK	R	F	276	292	17	2	8C(463.2366)	sp|O43772|MCAT_HUMAN	O43772	MCAT_HUMAN	SLC25A20	Mitochondrial carnitine/acylcarnitine carrier protein			0	1	0	0	0	0	0	0	0	0	0	23611218	0	0	0	0	0	0	0	0
AFPLPMSFGQDVDAAVGAALVMLRR	AFPLPM[15.9949]SFGQDVDAAVGAALVMLRR	R	H	447	471	25	3	6M(15.9949)	sp|Q9UHJ6|SHPK_HUMAN	Q9UHJ6	SHPK_HUMAN	SHPK	Sedoheptulokinase			0	0	0	0	0	0	0	0	1	0	0	0	0	0	0	0	0	0	13242676	0
AFPMLCSLALHK	AFPMLC[463.2366]SLALHK	K	Q	324	335	12	3	6C(463.2366)	sp|Q92766|RREB1_HUMAN	Q92766	RREB1_HUMAN	RREB1	Ras-responsive element-binding protein 1			0	1	0	0	0	0	0	0	0	0	0	119197984	0	0	0	0	0	0	0	0
AFPYGNVAFPHLPGSAPSWPSLVDTSKQWDYYAR	AFPYGNVAFPHLPGSAPSWPSLVDTSKQWDYYAR	R	R	423	456	34	4		sp|Q6UN15|FIP1_HUMAN	Q6UN15	FIP1_HUMAN	FIP1L1	Pre-mRNA 3'-end-processing factor FIP1			2	0	0	0	0	0	0	0	1	1	11653500	0	0	0	0	0	0	0	31053584	33878436
AFQHLSEAVQAAEEEAQPPSWSCGPAAGVIDAYMTLADFCDQQLR	AFQHLSEAVQAAEEEAQPPSWSC[463.2366]GPAAGVIDAYMTLADFC[57.0215]DQQLR	R	K	3381	3425	45	4	23C(463.2366)	sp|P78527|PRKDC_HUMAN	P78527	PRKDC_HUMAN	PRKDC	DNA-dependent protein kinase catalytic subunit			2	2	1	2	3	3	0	1	0	0	18674478	84123360	2.10247e+06	20039356	19274412	25084168	0	5479994	0	0
AFQHLSEAVQAAEEEAQPPSWSCGPAAGVIDAYMTLADFCDQQLRK	AFQHLSEAVQAAEEEAQPPSWSC[463.2366]GPAAGVIDAYMTLADFC[57.0215]DQQLRK	R	E	3381	3426	46	4	23C(463.2366)	sp|P78527|PRKDC_HUMAN	P78527	PRKDC_HUMAN	PRKDC	DNA-dependent protein kinase catalytic subunit			1	1	0	0	0	0	0	0	0	0	7860373	36978256	0	0	0	0	0	0	0	0
AFQNTATACAPVSHYR	AFQNTATAC[463.2366]APVSHYR	R	A	43	58	16	3	9C(463.2366)	sp|Q9H814|PHAX_HUMAN	Q9H814	PHAX_HUMAN	PHAX	Phosphorylated adapter RNA export protein			1	1	1	1	2	1	1	1	1	1	174858080	415067040	117088704	218723456	152141824	175588704	132648128	107333496	27818714	9755773
AFQYVETHGEVCPANWTPDSPTIKPSPAASK	AFQYVETHGEVC[463.2366]PANWTPDSPTIKPSPAASK	K	E	218	248	31	3,4	12C(463.2366)	sp|P30048|PRDX3_HUMAN	P30048	PRDX3_HUMAN	PRDX3	Thioredoxin-dependent peroxide reductase, mitochondrial			2	2	3	4	3	3	2	4	2	2	1335825660	5736302600	919682940	1168504700	1413450880	2989160960	4492607000	3297324540	1157830530	451258368
AFQYVETHGEVCPANWTPDSPTIKPSPAASKEYFQK	AFQYVETHGEVC[463.2366]PANWTPDSPTIKPSPAASKEYFQK	K	V	218	253	36	4,5	12C(463.2366)	sp|P30048|PRDX3_HUMAN	P30048	PRDX3_HUMAN	PRDX3	Thioredoxin-dependent peroxide reductase, mitochondrial			3	3	2	4	2	3	2	3	2	0	378680992	1046603260	485681536	521270880	480873312	608764160	280345600	244494064	133702352	0
AFQYVETHGEVCPANWTPDSPTIKPSPAASK	AFQYVETHGEVC[57.0215]PANWTPDSPTIKPSPAASK	K	E	218	248	31	4	12C(57.0215)	sp|P30048|PRDX3_HUMAN	P30048	PRDX3_HUMAN	PRDX3	Thioredoxin-dependent peroxide reductase, mitochondrial			0	0	0	0	0	0	0	1	2	1	0	0	0	0	0	0	0	73034488	65481532	65674736
AFQYVETHGEVCPANWTPDSPTIKPSPAASKEYFQK	AFQYVETHGEVC[57.0215]PANWTPDSPTIKPSPAASKEYFQK	K	V	218	253	36	4	12C(57.0215)	sp|P30048|PRDX3_HUMAN	P30048	PRDX3_HUMAN	PRDX3	Thioredoxin-dependent peroxide reductase, mitochondrial			0	1	0	0	0	1	0	0	0	0	0	689870140	0	0	0	94900832	0	0	0	0
AFRNIPGITLLNVSKLNILK	AFRNIPGITLLNVSKLNILK	K	L	220	239	20	4		sp|P36578|RL4_HUMAN	P36578	RL4_HUMAN	RPL4	60S ribosomal protein L4			0	0	1	0	1	0	0	0	0	0	0	0	233765920	0	109688056	0	0	0	0	0
AFRVAAASGHCGAFSGSDSSR	AFRVAAASGHC[463.2366]GAFSGSDSSR	R	T	909	929	21	4	11C(463.2366)	sp|Q9NZB2|F120A_HUMAN	Q9NZB2	F120A_HUMAN	FAM120A	Constitutive coactivator of PPAR-gamma-like protein 1			0	0	1	0	0	0	0	0	0	0	0	0	7.32865e+06	0	0	0	0	0	0	0
AFSCLSSLQGHIK	AFSC[463.2366]LSSLQGHIK	K	A	242	254	13	3	4C(463.2366)	sp|Q15973|ZN124_HUMAN	Q15973	ZN124_HUMAN	ZNF124	Zinc finger protein 124			1	1	0	0	0	0	0	0	0	0	87872048	105584232	0	0	0	0	0	0	0	0
AFSCSPTLR	AFSC[463.2366]SPTLR	K	L	288	296	9	2	4C(463.2366)	sp|P52737|ZN136_HUMAN	P52737	ZN136_HUMAN	ZNF136	Zinc finger protein 136			1	0	0	0	0	1	0	0	0	0	64183752	0	0	0	0	57064480	0	0	0	0
AFSCSSSFR	AFSC[463.2366]SSSFR	K	M	400	408	9	2	4C(463.2366)	sp|Q8N972|ZN709_HUMAN	Q8N972	ZN709_HUMAN	ZNF709	Zinc finger protein 709	ZNF627	sp|Q7L945|ZN627_HUMAN	1	1	1	1	1	1	1	1	1	1	233555808	264036336	91904464	121421744	109118112	156754080	135546512	118432280	32805184	9082703
AFSCSSSVR	AFSC[463.2366]SSSVR	K	L	428	436	9	2	4C(463.2366)	sp|Q8N972|ZN709_HUMAN	Q8N972	ZN709_HUMAN	ZNF709	Zinc finger protein 709			1	1	1	1	1	1	0	0	0	0	54312368	138041216	28139488	39995608	26676390	43622936	0	0	0	0
AFSCSSYIR	AFSC[463.2366]SSYIR	K	L	231	239	9	2	4C(463.2366)	sp|Q7L945|ZN627_HUMAN	Q7L945	ZN627_HUMAN	ZNF627	Zinc finger protein 627	ZNF791	sp|Q3KP31|ZN791_HUMAN	0	0	0	0	0	0	1	1	0	0	0	0	0	0	0	0	64217940	46963336	0	0
AFSDPFVEAEKSNLAYDIVQLPTGLTGIK	AFSDPFVEAEKSNLAYDIVQLPTGLTGIK	R	V	74	102	29	3		sp|P34932|HSP74_HUMAN	P34932	HSP74_HUMAN	HSPA4	Heat shock 70 kDa protein 4			0	0	0	0	0	0	0	0	0	1	0	0	0	0	0	0	0	0	0	40918844
AFSLYANIDILRPYFDVEPAQVR	AFSLYANIDILRPYFDVEPAQVR	R	S	108	130	23	3		sp|Q9GZM5|YIPF3_HUMAN	Q9GZM5	YIPF3_HUMAN	YIPF3	Protein YIPF3			1	2	1	2	1	1	2	1	1	1	66945896	322398560	90495064	161064064	120830272	171179968	240375264	181132736	144137040	28035052
AFSQFVRPLIAAK	AFSQFVRPLIAAK	K	N	180	192	13	3		sp|Q14839|CHD4_HUMAN	Q14839	CHD4_HUMAN	CHD4	Chromodomain-helicase-DNA-binding protein 4			0	0	0	0	0	0	0	0	1	1	0	0	0	0	0	0	0	0	15263066	8299417
AFSSLNTLPEELRPYVPLFCSVLTK	AFSSLNTLPEELRPYVPLFC[463.2366]SVLTK	R	L	600	624	25	3	20C(463.2366)	sp|Q5JRX3|PREP_HUMAN	Q5JRX3	PREP_HUMAN	PITRM1	Presequence protease, mitochondrial			2	1	2	1	1	1	2	1	1	0	68492640	219865696	10861080	42896496	34907176	95389288	109501392	107820584	29592456	0
AFSVEHTSCNEEENFANMK	AFSVEHTSC[463.2366]NEEENFANMK	K	K	299	317	19	3	9C(463.2366)	sp|Q8N302|AGGF1_HUMAN	Q8N302	AGGF1_HUMAN	AGGF1	Angiogenic factor with G patch and FHA domains 1			1	1	0	0	0	1	0	0	0	0	52160840	99617280	0	0	0	35841360	0	0	0	0
AFSVFLFNTENKLLLQQR	AFSVFLFNTENKLLLQQR	R	S	53	70	18	3		sp|Q13907|IDI1_HUMAN	Q13907	IDI1_HUMAN	IDI1	Isopentenyl-diphosphate Delta-isomerase 1			1	1	0	1	2	1	1	1	2	2	71158464	241726864	0	132451248	121112280	71256304	112496216	57165844	211684064	76916520
AFSWLTCLLR	AFSWLTC[463.2366]LLR	K	H	552	561	10	2	7C(463.2366)	sp|P16415|ZN823_HUMAN	Q9H7R0	ZN442_HUMAN	ZNF442	Zinc finger protein 442	ZNF823	sp|Q9H7R0|ZN442_HUMAN	1	0	0	0	0	0	0	0	0	0	9817597	0	0	0	0	0	0	0	0	0
AFSYICR	AFSYIC[463.2366]R	K	D	156	162	7	2	6C(463.2366)	sp|P49757|NUMB_HUMAN	Q9Y6R0	NUMBL_HUMAN	NUMBL	Numb-like protein	NUMB	sp|Q9Y6R0|NUMBL_HUMAN	0	0	0	0	0	0	0	0	0	1	0	0	0	0	0	0	0	0	0	12943479
AFTCWINSQLAR	AFTC[463.2366]WINSQLAR	K	H	36	47	12	2	4C(463.2366)	sp|Q8WXH0|SYNE2_HUMAN	Q8WXH0	SYNE2_HUMAN	SYNE2	Nesprin-2			1	3	0	0	2	1	1	2	2	1	277620928	734172420	0	0	87471248	292652224	101771648	189701104	46132996	11970084
AFTDNAVAFDTGFCHVER	AFTDNAVAFDTGFC[463.2366]HVER	K	V	163	180	18	3	14C(463.2366)	sp|Q92889|XPF_HUMAN	Q92889	XPF_HUMAN	ERCC4	DNA repair endonuclease XPF			1	1	0	1	0	0	0	0	1	0	10677640	40507448	0	48637592	0	0	0	0	8743995	0
AFTELFQVACAKPPPLGLCDYPSSR	AFTELFQVAC[463.2366]AKPPPLGLC[57.0215]DYPSSR	R	A	554	578	25	3	10C(463.2366)	sp|Q14166|TTL12_HUMAN	Q14166	TTL12_HUMAN	TTLL12	Tubulin--tyrosine ligase-like protein 12			0	0	0	0	0	0	1	1	2	1	0	0	0	0	0	0	99151232	73806960	37178008	16483421
AFTELFQVACAKPPPLGLCDYPSSR	AFTELFQVAC[57.0215]AKPPPLGLC[463.2366]DYPSSR	R	A	554	578	25	3	10C(57.0215)	sp|Q14166|TTL12_HUMAN	Q14166	TTL12_HUMAN	TTLL12	Tubulin--tyrosine ligase-like protein 12			2	1	0	0	0	0	0	0	0	0	99517368	308024448	0	0	0	0	0	0	0	0
AFTGFIVEADTPGIQIGRK	AFTGFIVEADTPGIQIGRK	K	E	218	236	19	2,3		sp|P11310|ACADM_HUMAN	P11310	ACADM_HUMAN	ACADM	Medium-chain specific acyl-CoA dehydrogenase, mitochondrial			0	0	0	0	0	0	0	1	1	2	0	0	0	0	0	0	0	0	17510348	3.12485e+06
AFTKPEEACSFILSADFPALVVK	AFTKPEEAC[463.2366]SFILSADFPALVVK	K	A	126	148	23	2,3	9C(463.2366)	sp|P22102|PUR2_HUMAN	P22102	PUR2_HUMAN	GART	Trifunctional purine biosynthetic protein adenosine-3			1	1	1	1	1	1	1	2	1	2	609858110	2012186500	395917952	663969920	511567680	833157250	337968672	675939900	300171072	113947904
AFTKPEEACSFILSADFPALVVK	AFTKPEEAC[57.0215]SFILSADFPALVVK	K	A	126	148	23	3	9C(57.0215)	sp|P22102|PUR2_HUMAN	P22102	PUR2_HUMAN	GART	Trifunctional purine biosynthetic protein adenosine-3			0	0	0	0	0	0	0	0	0	1	0	0	0	0	0	0	0	0	0	11518547
AFTKYCK	AFTKYC[463.2366]K	K	K	129	135	7	2,3	6C(463.2366)	sp|P39023|RL3_HUMAN	P39023	RL3_HUMAN	RPL3	60S ribosomal protein L3			1	3	1	1	1	1	0	3	1	0	1114108420	1574815870	1375003780	1014253890	1411499260	1220226300	0	315044672	76692488	0
AFTKYCKK	AFTKYC[463.2366]KK	K	W	129	136	8	3	6C(463.2366)	sp|P39023|RL3_HUMAN	P39023	RL3_HUMAN	RPL3	60S ribosomal protein L3			1	1	1	1	1	1	0	1	0	0	353612768	498434304	406709824	321548576	319227328	635888510	0	132179232	0	0
AFTMDCITLEGDQVSHR	AFTMDC[463.2366]ITLEGDQVSHR	R	G	645	661	17	3	6C(463.2366)	sp|Q9UQE7|SMC3_HUMAN	Q9UQE7	SMC3_HUMAN	SMC3	Structural maintenance of chromosomes protein 3			0	0	0	0	0	0	0	0	1	1	0	0	0	0	0	0	0	0	68183696	35810612
AFVAIGDYNGHVGLGVK	AFVAIGDYNGHVGLGVK	K	C	126	142	17	3		sp|P15880|RS2_HUMAN	P15880	RS2_HUMAN	RPS2	40S ribosomal protein S2			0	0	0	0	0	0	0	1	1	1	0	0	0	0	0	0	0	36566652	71821848	95608672
AFVDSGAQMTIMSQACAERCNIMRLVDR	AFVDSGAQMTIMSQACAERCNIMRLVDR	K	R	249	276	28	3		sp|Q5TDH0|DDI2_HUMAN	Q5TDH0	DDI2_HUMAN	DDI2	Protein DDI1 homolog 2	DDI1	sp|Q8WTU0|DDI1_HUMAN	0	0	0	0	0	0	0	1	0	0	0	0	0	0	0	0	0	68987184	0	0
AFVEAQNKITVPFLEQCPIR	AFVEAQNKITVPFLEQC[463.2366]PIR	K	G	41	60	20	3	17C(463.2366)	sp|P48147|PPCE_HUMAN	P48147	PPCE_HUMAN	PREP	Prolyl endopeptidase			1	0	0	0	0	0	0	0	0	0	30045844	0	0	0	0	0	0	0	0	0
AFVFDVIHEGCLVTPPELLR	AFVFDVIHEGC[463.2366]LVTPPELLR	R	Q	200	219	20	3	11C(463.2366)	sp|Q9UKG9|OCTC_HUMAN	Q9UKG9	OCTC_HUMAN	CROT	Peroxisomal carnitine O-octanoyltransferase			0	1	0	0	0	1	0	0	0	0	0	35367880	0	0	0	24948772	0	0	0	0
AFVFSVALAEINRK	AFVFSVALAEINRK	K	L	133	146	14	3		sp|Q6PH81|CP087_HUMAN	Q6PH81	CP087_HUMAN	C16orf87	UPF0547 protein C16orf87			0	0	0	0	0	0	1	0	1	1	0	0	0	0	0	0	74950864	0	31398206	16679630
AFVGNQLPFIGFTYYR	AFVGNQLPFIGFTYYR	K	E	402	417	16	2		sp|O75116|ROCK2_HUMAN	O75116	ROCK2_HUMAN	ROCK2	Rho-associated protein kinase 2			0	0	0	0	0	0	1	2	1	1	0	0	0	0	0	0	48140612	66547984	47905584	45475136
AFVGNQLPFVGFTYYSNRR	AFVGNQLPFVGFTYYSNRR	K	Y	386	404	19	3		sp|Q13464|ROCK1_HUMAN	Q13464	ROCK1_HUMAN	ROCK1	Rho-associated protein kinase 1			2	1	1	1	1	1	1	1	1	1	1248266750	1986292220	316852224	606549760	508142336	924555200	774855040	904310340	531218688	310822176
AFVHWYVGEGMEEGEFSEAR	AFVHWYVGEGMEEGEFSEAR	R	E	403	422	20	3		sp|P68366|TBA4A_HUMAN	Q71U36	TBA1A_HUMAN	TUBA1A	Tubulin alpha-1A chain	TUBA1B, TUBA1C, TUBA3E, TUBA4A, TUBA8	sp|P68363|TBA1B_HUMAN, sp|Q6PEY2|TBA3E_HUMAN, sp|Q71U36|TBA1A_HUMAN, sp|Q9BQE3|TBA1C_HUMAN, sp|Q9NY65|TBA8_HUMAN	0	0	0	0	0	0	0	0	1	3	0	0	0	0	0	0	0	0	38570352	178641968
AFVHWYVGEGMEEGEFSEAR	AFVHWYVGEGM[15.9949]EEGEFSEAR	R	E	403	422	20	3	11M(15.9949)	sp|P68366|TBA4A_HUMAN	Q71U36	TBA1A_HUMAN	TUBA1A	Tubulin alpha-1A chain	TUBA1B, TUBA1C, TUBA3E, TUBA4A, TUBA8	sp|P68363|TBA1B_HUMAN, sp|Q6PEY2|TBA3E_HUMAN, sp|Q71U36|TBA1A_HUMAN, sp|Q9BQE3|TBA1C_HUMAN, sp|Q9NY65|TBA8_HUMAN	0	0	0	0	0	0	0	0	0	1	0	0	0	0	0	0	0	0	0	42545392
AFVKMCK	AFVKMC[463.2366]K	R	Q	11	17	7	3	6C(463.2366)	sp|P50502|F10A1_HUMAN	P50502	F10A1_HUMAN	ST13	Hsc70-interacting protein			0	0	1	0	0	0	0	0	0	0	0	0	23723848	0	0	0	0	0	0	0
AFVKMCKQDPSVLHTEEMR	AFVKMC[463.2366]KQDPSVLHTEEMR	R	F	11	29	19	4,5	6C(463.2366)	sp|P50502|F10A1_HUMAN	P50502	F10A1_HUMAN	ST13	Hsc70-interacting protein			0	0	2	0	0	0	0	0	0	0	0	0	282957408	0	0	0	0	0	0	0
AFVVGICDLAR	AFVVGIC[463.2366]DLAR	R	L	58	68	11	2	7C(463.2366)	sp|Q15027|ACAP1_HUMAN	Q15027	ACAP1_HUMAN	ACAP1	Arf-GAP with coiled-coil, ANK repeat and PH domain-containing protein 1			1	1	2	2	2	2	1	1	1	1	1872002940	6290077700	1773030400	2724085250	2032993020	2964761860	3980688900	3116085250	810805440	291151456
AFVYLSNLLYPVPLIHR	AFVYLSNLLYPVPLIHR	R	V	976	992	17	3		sp|O60333|KIF1B_HUMAN	O60333	KIF1B_HUMAN	KIF1B	Kinesin-like protein KIF1B			0	0	0	0	0	0	1	0	1	1	0	0	0	0	0	0	39449480	0	34838968	44001088
AFYAELYHIISSNLEK	AFYAELYHIISSNLEK	R	L	211	226	16	2,3		sp|Q9UL46|PSME2_HUMAN	Q9UL46	PSME2_HUMAN	PSME2	Proteasome activator complex subunit 2			0	0	0	0	0	0	2	2	2	1	0	0	0	0	0	0	335361376	174302224	433959872	572651140
AFYAELYHIISSNLEKIVNPK	AFYAELYHIISSNLEKIVNPK	R	G	211	231	21	3,4		sp|Q9UL46|PSME2_HUMAN	Q9UL46	PSME2_HUMAN	PSME2	Proteasome activator complex subunit 2			2	3	1	3	2	3	1	3	1	0	373566400	639481540	114047792	858055300	507535168	681119550	75215872	108307536	94981976	0
AFYMEEGVPYCERDYEKMFGTK	AFYMEEGVPYC[463.2366]ERDYEKMFGTK	R	C	378	399	22	4	11C(463.2366)	sp|Q9NR12|PDLI7_HUMAN	Q9NR12	PDLI7_HUMAN	PDLIM7	PDZ and LIM domain protein 7			1	1	0	0	0	0	0	0	0	0	26484022	95610352	0	0	0	0	0	0	0	0
AFYNNVLGEYEEYITKLFNYHK	AFYNNVLGEYEEYITKLFNYHK	R	V	114	135	22	4		sp|P04181|OAT_HUMAN	P04181	OAT_HUMAN	OAT	Ornithine aminotransferase, mitochondrial			0	0	0	0	0	0	0	0	2	0	0	0	0	0	0	0	0	0	8493221	0
AFYPEEISSMVLTKMKEIAEAYLGYPVTNAVITVPAYFNDSQR	AFYPEEISSM[15.9949]VLTKMKEIAEAYLGYPVTNAVITVPAYFNDSQR	K	Q	113	155	43	5,6	10M(15.9949)	sp|P0DMV8|HS71A_HUMAN	P0DMV8	HS71A_HUMAN	HSPA1A	Heat shock 70 kDa protein 1A	HSPA1B	sp|P0DMV9|HS71B_HUMAN	0	0	0	0	2	0	0	0	0	0	0	0	0	0	556422400	0	0	0	0	0
AGAACTLR	AGAAC[463.2366]TLR	R	Q	15	22	8	2	5C(463.2366)	sp|P30291|WEE1_HUMAN	P30291	WEE1_HUMAN	WEE1	Wee1-like protein kinase			0	0	0	1	1	0	0	1	0	0	0	0	0	58038268	49561500	0	0	31318086	0	0
AGAAPYVQAFDSLLAGPVAEYLK	AGAAPYVQAFDSLLAGPVAEYLK	K	L	38	60	23	2		sp|Q01518|CAP1_HUMAN	Q01518	CAP1_HUMAN	CAP1	Adenylyl cyclase-associated protein 1			1	1	0	1	0	2	2	2	1	3	11906389	34083408	0	12845920	0	27954274	54556596	87399984	92960504	102698464
AGAGLSSLCLVLSTRPHS	AGAGLSSLC[463.2366]LVLSTRPHS	K	-	268	285	18	3	9C(463.2366)	sp|O95865|DDAH2_HUMAN	O95865	DDAH2_HUMAN	DDAH2	N(G),N(G)-dimethylarginine dimethylaminohydrolase 2			0	0	0	0	0	0	2	0	1	2	0	0	0	0	0	0	304296096	0	86471824	24177516
AGAGLSSLCLVLSTRPHS	AGAGLSSLC[57.0215]LVLSTRPHS	K	-	268	285	18	3	9C(57.0215)	sp|O95865|DDAH2_HUMAN	O95865	DDAH2_HUMAN	DDAH2	N(G),N(G)-dimethylarginine dimethylaminohydrolase 2			0	1	0	2	0	0	0	0	1	1	0	298343104	0	87599688	0	0	0	0	60708796	41115448
AGAGSATLSMAYAGAR	AGAGSATLSMAYAGAR	K	F	242	257	16	2		sp|P40926|MDHM_HUMAN	P40926	MDHM_HUMAN	MDH2	Malate dehydrogenase, mitochondrial			0	1	0	0	0	0	1	0	2	1	0	58723040	0	0	0	0	52597140	0	35004236	75695832
AGAHLQGGAK	AGAHLQGGAK	K	R	108	117	10	2		sp|P04406|G3P_HUMAN	P04406	G3P_HUMAN	GAPDH	Glyceraldehyde-3-phosphate dehydrogenase			3	1	1	2	0	0	2	2	0	0	50324840	107054904	30186668	122465200	0	0	90929464	113288112	0	0
AGAHLQGGAKR	AGAHLQGGAKR	K	V	108	118	11	2		sp|P04406|G3P_HUMAN	P04406	G3P_HUMAN	GAPDH	Glyceraldehyde-3-phosphate dehydrogenase			1	1	1	0	1	1	0	1	0	0	8394271	13346663	4930577	0	8602877	22642756	0	30746402	0	0
AGAHVNSEDDRTSCIVR	AGAHVNSEDDRTSC[463.2366]IVR	K	Q	503	519	17	3,4	14C(463.2366)	sp|Q9ULJ7|ANR50_HUMAN	Q9ULJ7	ANR50_HUMAN	ANKRD50	Ankyrin repeat domain-containing protein 50			0	1	0	0	0	2	0	0	0	0	0	187442544	0	0	0	160153696	0	0	0	0
AGAIAPCEVTVPAQNTGLGPEK	AGAIAPC[463.2366]EVTVPAQNTGLGPEK	R	T	113	134	22	2,3	7C(463.2366)	sp|P05388|RLA0_HUMAN	P05388	RLA0_HUMAN	RPLP0	60S acidic ribosomal protein P0			2	4	2	2	3	3	3	4	2	3	464737664	1689867780	344518592	468843872	380670400	824140030	2034317570	971930110	709484610	543076860
AGAIAPCEVTVPAQNTGLGPEKTSFFQALGITTK	AGAIAPC[463.2366]EVTVPAQNTGLGPEKTSFFQALGITTK	R	L	113	146	34	3	7C(463.2366)	sp|P05388|RLA0_HUMAN	P05388	RLA0_HUMAN	RPLP0	60S acidic ribosomal protein P0			2	2	2	2	1	3	2	2	1	0	176713504	239966464	160757760	176088288	186243616	201121152	100464584	60816280	87965600	0
AGALQCSPSDAYTK	AGALQC[463.2366]SPSDAYTK	K	K	1934	1947	14	2,3	6C(463.2366)	sp|Q9Y490|TLN1_HUMAN	Q9Y490	TLN1_HUMAN	TLN1	Talin-1			3	2	2	3	3	2	3	2	3	2	1172973950	3343940350	803381120	1410701700	919405700	1691756930	2194298880	1486501120	567803780	183481296
AGALQCSPSDAYTKK	AGALQC[463.2366]SPSDAYTKK	K	E	1934	1948	15	2,3	6C(463.2366)	sp|Q9Y490|TLN1_HUMAN	Q9Y490	TLN1_HUMAN	TLN1	Talin-1			2	1	2	3	2	2	2	3	3	3	145431968	8954349600	1036941380	2274439940	1834318210	3648400900	3614132220	3448316930	838785150	346802368
AGALQCSPSDAYTKKELIECAR	AGALQC[463.2366]SPSDAYTKKELIEC[463.2366]AR	K	R	1934	1955	22	4	20C(463.2366)	sp|Q9Y490|TLN1_HUMAN	Q9Y490	TLN1_HUMAN	TLN1	Talin-1			0	0	1	0	1	0	0	0	0	0	0	0	187259760	0	13551887	0	0	0	0	0
AGALQCSPSDAYTKKELIECAR	AGALQC[57.0215]SPSDAYTKKELIEC[463.2366]AR	K	R	1934	1955	22	4	20C(463.2366)	sp|Q9Y490|TLN1_HUMAN	Q9Y490	TLN1_HUMAN	TLN1	Talin-1			0	0	1	0	0	0	0	0	0	0	0	0	21220782	0	0	0	0	0	0	0
AGAPDEAVCGENVSQIYCALLGCMDDYTTDSR	AGAPDEAVC[57.0215]GENVSQIYC[463.2366]ALLGC[57.0215]MDDYTTDSR	K	G	833	864	32	3	18C(463.2366)	sp|Q9BTW9|TBCD_HUMAN	Q9BTW9	TBCD_HUMAN	TBCD	Tubulin-specific chaperone D			2	1	0	0	0	0	1	0	0	0	33939816	95883856	0	0	0	0	4.7617e+06	0	0	0
AGAPDEAVCGENVSQIYCALLGCMDDYTTDSRGDVGTWVR	AGAPDEAVC[57.0215]GENVSQIYC[463.2366]ALLGC[57.0215]MDDYTTDSRGDVGTWVR	K	K	833	872	40	4	18C(463.2366)	sp|Q9BTW9|TBCD_HUMAN	Q9BTW9	TBCD_HUMAN	TBCD	Tubulin-specific chaperone D			0	1	0	0	0	0	0	0	0	0	0	19427840	0	0	0	0	0	0	0	0
AGAPDEAVCGENVSQIYCALLGCMDDYTTDSRGDVGTWVRK	AGAPDEAVC[57.0215]GENVSQIYC[463.2366]ALLGC[57.0215]MDDYTTDSRGDVGTWVRK	K	A	833	873	41	4	18C(463.2366)	sp|Q9BTW9|TBCD_HUMAN	Q9BTW9	TBCD_HUMAN	TBCD	Tubulin-specific chaperone D			1	0	0	1	1	1	0	0	0	0	68658216	0	0	60613560	15776976	11738773	0	0	0	0
AGAPVAASALCKPASK	AGAPVAASALC[463.2366]KPASK	R	S	858	873	16	3	11C(463.2366)	sp|Q9HCJ0|TNR6C_HUMAN	Q9HCJ0	TNR6C_HUMAN	TNRC6C	Trinucleotide repeat-containing gene 6C protein			0	0	0	1	1	0	0	0	0	0	0	0	0	76347456	66771288	0	0	0	0	0
AGASCPSGGHVADIYLANINK	AGASC[463.2366]PSGGHVADIYLANINK	R	Q	816	836	21	3	5C(463.2366)	sp|O75044|SRGP2_HUMAN	O75044	SRGP2_HUMAN	SRGAP2	SLIT-ROBO Rho GTPase-activating protein 2			1	2	0	0	0	0	1	0	1	0	81752792	248779648	0	0	0	0	58968456	72818888	21237048	0
AGASCPSGGHVADIYLANINKQR	AGASC[463.2366]PSGGHVADIYLANINKQR	R	K	816	838	23	4	5C(463.2366)	sp|O75044|SRGP2_HUMAN	O75044	SRGP2_HUMAN	SRGAP2	SLIT-ROBO Rho GTPase-activating protein 2			0	0	1	0	1	0	0	0	0	0	0	0	94873560	0	77046944	0	0	0	0	0
AGATSEGVLANFFNSLLSKK	AGATSEGVLANFFNSLLSKK	K	T	436	455	20	3		sp|Q9Y6G9|DC1L1_HUMAN	Q9Y6G9	DC1L1_HUMAN	DYNC1LI1	Cytoplasmic dynein 1 light intermediate chain 1			1	2	1	1	1	1	1	1	2	1	129550464	132790976	40689396	68167864	31940108	50424216	34325152	61747296	78359048	32253296
AGATTVPLLVLLGLEMTLKDDGQHMWRPK	AGATTVPLLVLLGLEMTLKDDGQHMWRPK	R	R	183	211	29	4,5		sp|P23743|DGKA_HUMAN	P23743	DGKA_HUMAN	DGKA	Diacylglycerol kinase alpha			1	1	1	1	1	1	2	1	1	1	41373836	104770880	42723468	105313712	85484472	72671392	199476304	89822480	123580000	66133208
AGATTVPLLVLLGLEMTLKDDGQHMWRPK	AGATTVPLLVLLGLEMTLKDDGQHM[15.9949]WRPK	R	R	183	211	29	5	25M(15.9949)	sp|P23743|DGKA_HUMAN	P23743	DGKA_HUMAN	DGKA	Diacylglycerol kinase alpha			0	0	0	0	0	0	1	0	1	2	0	0	0	0	0	0	44848744	0	64632128	26295716
AGAVEKGVPLYR	AGAVEKGVPLYR	K	H	121	132	12	3		sp|P06733|ENOA_HUMAN	P06733	ENOA_HUMAN	ENO1	Alpha-enolase			0	0	0	0	0	0	0	0	0	1	0	0	0	0	0	0	0	0	0	10510770
AGAVVAVPTDTLYGLACAASCSAALR	AGAVVAVPTDTLYGLAC[57.0215]AASC[463.2366]SAALR	R	A	79	104	26	2,3	17C(57.0215)	sp|Q86U90|YRDC_HUMAN	Q86U90	YRDC_HUMAN	YRDC	YrdC domain-containing protein, mitochondrial			5	5	1	2	0	4	0	0	0	0	769737600	1318021500	108083760	217174336	0	439613824	0	0	0	0
AGAWRPALLASLAAAAAPLPGLGWACDVALLR	AGAWRPALLASLAAAAAPLPGLGWAC[57.0215]DVALLR	R	G	479	510	32	3	26C(57.0215)	sp|Q8WZA9|IRGQ_HUMAN	Q8WZA9	IRGQ_HUMAN	IRGQ	Immunity-related GTPase family Q protein			1	1	1	1	1	2	1	1	1	0	8968793	94708224	27001270	75903792	58521160	56098400	32952118	22074270	9874377	0
AGCAVTSLLASELTK	AGC[463.2366]AVTSLLASELTK	K	D	1225	1239	15	2,3	3C(463.2366)	sp|O60610|DIAP1_HUMAN	O60610	DIAP1_HUMAN	DIAPH1	Protein diaphanous homolog 1			1	1	2	3	5	3	2	3	1	1	1060688770	4017381890	686291520	1475023620	803685500	1748310140	2300828930	2182260220	447918112	177727392
AGCAVTSLLASELTKDDAMAAVPAK	AGC[463.2366]AVTSLLASELTKDDAMAAVPAK	K	V	1225	1249	25	2,3	3C(463.2366)	sp|O60610|DIAP1_HUMAN	O60610	DIAP1_HUMAN	DIAPH1	Protein diaphanous homolog 1			2	3	2	4	2	4	4	3	1	2	4415454200	22828439600	4066833410	6085884900	3856007170	7139682300	9314158600	8650618900	1583641090	406841920
AGCAVTSLLASELTKDDAMAAVPAKVSK	AGC[463.2366]AVTSLLASELTKDDAMAAVPAKVSK	K	N	1225	1252	28	3,4	3C(463.2366)	sp|O60610|DIAP1_HUMAN	O60610	DIAP1_HUMAN	DIAPH1	Protein diaphanous homolog 1			2	4	2	3	6	2	4	3	2	1	1517377150	26625540100	1115238400	20498415600	14994503700	18143809500	5868840400	6392983600	1548846980	136241888
AGCAVTSLLASELTKDDAMAAVPAK	AGC[463.2366]AVTSLLASELTKDDAM[15.9949]AAVPAK	K	V	1225	1249	25	3	19M(15.9949)	sp|O60610|DIAP1_HUMAN	O60610	DIAP1_HUMAN	DIAPH1	Protein diaphanous homolog 1			1	4	1	2	2	3	4	4	4	0	143905376	1315829760	380261824	442558592	334927136	487690624	1489943810	477135168	467015232	0
AGCAVTSLLASELTKDDAMAAVPAKVSK	AGC[463.2366]AVTSLLASELTKDDAM[15.9949]AAVPAKVSK	K	N	1225	1252	28	3,4	19M(15.9949)	sp|O60610|DIAP1_HUMAN	O60610	DIAP1_HUMAN	DIAPH1	Protein diaphanous homolog 1			1	2	1	3	3	5	1	1	1	0	561534590	969331710	912122620	1143707520	985143740	1117232380	400154528	219696480	201853472	0
AGCLGVNLIGANR	AGC[463.2366]LGVNLIGANR	R	V	818	830	13	2	3C(463.2366)	sp|Q9Y4B4|ARIP4_HUMAN	Q9Y4B4	ARIP4_HUMAN	RAD54L2	Helicase ARIP4			0	0	0	0	0	0	1	0	0	0	0	0	0	0	0	0	101481600	0	0	0
AGCSGLGHPIQLDPNQK	AGC[463.2366]SGLGHPIQLDPNQK	R	T	348	364	17	3	3C(463.2366)	sp|Q9Y6K5|OAS3_HUMAN	Q9Y6K5	OAS3_HUMAN	OAS3	2'-5'-oligoadenylate synthase 3			0	1	0	0	0	0	0	0	0	0	0	427733376	0	0	0	0	0	0	0	0
AGCSGLGHPIQLDPNQKTPENSK	AGC[463.2366]SGLGHPIQLDPNQKTPENSK	R	S	348	370	23	3,4	3C(463.2366)	sp|Q9Y6K5|OAS3_HUMAN	Q9Y6K5	OAS3_HUMAN	OAS3	2'-5'-oligoadenylate synthase 3			1	2	2	2	2	2	1	2	1	0	122203704	1635248130	425705632	453203136	344548224	335377984	255169408	186080320	50526456	0
AGCSPAVQMK	AGC[463.2366]SPAVQMK	K	L	47	56	10	2	3C(463.2366)	sp|O75925|PIAS1_HUMAN	O75925	PIAS1_HUMAN	PIAS1	E3 SUMO-protein ligase PIAS1			0	0	0	1	1	0	0	0	0	0	0	0	0	27608812	25089456	0	0	0	0	0
AGCVATQNPK	AGC[463.2366]VATQNPK	K	R	1135	1144	10	2	3C(463.2366)	sp|Q7Z401|MYCPP_HUMAN	Q7Z401	MYCPP_HUMAN	DENND4A	C-myc promoter-binding protein			0	0	0	1	1	1	0	1	0	0	0	0	0	37898812	4287648	84001760	0	32569576	0	0
AGCVYFGTPENK	AGC[463.2366]VYFGTPENK	K	G	610	621	12	2	3C(463.2366)	sp|P21580|TNAP3_HUMAN	P21580	TNAP3_HUMAN	TNFAIP3	Tumor necrosis factor alpha-induced protein 3			0	0	0	0	0	0	0	1	1	0	0	0	0	0	0	0	0	41815048	1.0216e+06	0
AGCLDEPVELTSAPTGHTFSVMVTQPITPLLYISTDLTHLQDLR	AGC[57.0215]LDEPVELTSAPTGHTFSVMVTQPITPLLYISTDLTHLQDLR	K	H	525	568	44	4	3C(57.0215)	sp|Q8IYS2|K2013_HUMAN	Q8IYS2	K2013_HUMAN	KIAA2013	Uncharacterized protein KIAA2013			0	0	0	0	0	0	0	0	1	2	0	0	0	0	0	0	0	0	9537240	16614633
AGCTATCPVCFASASER	AGC[57.0215]TATC[463.2366]PVC[57.0215]FASASER	K	C	56	72	17	2	10C(57.0215)	sp|Q8NB78|KDM1B_HUMAN	Q8NB78	KDM1B_HUMAN	KDM1B	Lysine-specific histone demethylase 1B			1	1	0	0	0	0	0	0	0	0	79982880	64219480	0	0	0	0	0	0	0	0
AGDELAYNSSSACASSR	AGDELAYNSSSAC[463.2366]ASSR	R	G	350	366	17	2	13C(463.2366)	sp|Q86Y37|CACL1_HUMAN	Q86Y37	CACL1_HUMAN	CACUL1	CDK2-associated and cullin domain-containing protein 1			1	1	1	1	2	1	1	0	0	0	43778540	125007784	39668224	62787360	41762504	46416140	39067296	0	0	0
AGDELTKMEDEDEQGWCK	AGDELTKMEDEDEQGWC[463.2366]K	K	G	449	466	18	3	17C(463.2366)	sp|Q9UNF0|PACN2_HUMAN	Q9UNF0	PACN2_HUMAN	PACSIN2	Protein kinase C and casein kinase substrate in neurons protein 2			0	0	0	0	0	0	1	0	0	0	0	0	0	0	0	0	55929928	0	0	0
AGDMICPECGLVVGDRVIDVGSEWR	AGDMIC[463.2366]PEC[463.2366]GLVVGDRVIDVGSEWR	R	T	29	53	25	3	6C(463.2366)	sp|Q00403|TF2B_HUMAN	Q00403	TF2B_HUMAN	GTF2B	Transcription initiation factor IIB			0	1	0	0	0	0	0	0	0	0	0	4.04137e+06	0	0	0	0	0	0	0	0
AGDMICPECGLVVGDR	AGDMIC[57.0215]PEC[463.2366]GLVVGDR	R	V	29	44	16	2	6C(57.0215)	sp|Q00403|TF2B_HUMAN	Q00403	TF2B_HUMAN	GTF2B	Transcription initiation factor IIB			0	1	0	0	0	0	0	0	0	0	0	86586048	0	0	0	0	0	0	0	0
AGDMICPECGLVVGDRVIDVGSEWR	AGDMIC[57.0215]PEC[463.2366]GLVVGDRVIDVGSEWR	R	T	29	53	25	3	6C(57.0215)	sp|Q00403|TF2B_HUMAN	Q00403	TF2B_HUMAN	GTF2B	Transcription initiation factor IIB			1	1	0	0	1	1	0	1	0	0	214651584	426627936	0	0	3.95499e+06	90338776	0	55389428	0	0
AGDRQPEWLEEQQGRQFCSTQAALQAMER	AGDRQPEWLEEQQGRQFC[463.2366]STQAALQAMER	R	E	944	972	29	4	18C(463.2366)	sp|Q14980|NUMA1_HUMAN	Q14980	NUMA1_HUMAN	NUMA1	Nuclear mitotic apparatus protein 1			0	0	1	1	1	0	0	0	0	0	0	0	145909104	63258936	213923712	0	0	0	0	0
AGDTVIPLYIPQCGECK	AGDTVIPLYIPQC[463.2366]GEC[57.0215]K	K	F	85	101	17	2	13C(463.2366)	sp|P11766|ADHX_HUMAN	P11766	ADHX_HUMAN	ADH5	Alcohol dehydrogenase class-3			1	3	1	1	0	0	2	0	3	2	183615072	618607420	55540552	122550544	57223520	0	236622320	131355392	58195528	29330540
AGDTVIPLYIPQCGECKFCLNPK	AGDTVIPLYIPQC[463.2366]GEC[57.0215]KFC[57.0215]LNPK	K	T	85	107	23	3	13C(463.2366)	sp|P11766|ADHX_HUMAN	P11766	ADHX_HUMAN	ADH5	Alcohol dehydrogenase class-3			0	0	1	1	0	0	0	0	1	0	0	0	389328256	426153280	0	0	0	0	27674340	0
AGDTVIPLYIPQCGECK	AGDTVIPLYIPQC[57.0215]GEC[463.2366]K	K	F	85	101	17	2	13C(57.0215)	sp|P11766|ADHX_HUMAN	P11766	ADHX_HUMAN	ADH5	Alcohol dehydrogenase class-3			0	0	0	0	0	0	1	0	1	1	0	0	0	0	0	0	159734816	0	22997584	8591534
AGDTVIPLYIPQCGECKFCLNPK	AGDTVIPLYIPQC[57.0215]GEC[57.0215]KFC[463.2366]LNPK	K	T	85	107	23	3	13C(57.0215)	sp|P11766|ADHX_HUMAN	P11766	ADHX_HUMAN	ADH5	Alcohol dehydrogenase class-3			1	2	1	2	1	1	0	0	0	0	648571780	296003680	144712384	112730888	84252448	131589944	0	0	0	0
AGDWKCPNPTCENMNFSWR	AGDWKC[463.2366]PNPTC[57.0215]ENMNFSWR	R	N	423	441	19	3	11C(57.0215)	sp|P35637|FUS_HUMAN	P35637	FUS_HUMAN	FUS	RNA-binding protein FUS			0	1	2	0	0	1	0	1	1	0	0	446678464	187902432	0	0	179731472	0	42644452	44356992	0
AGDWKCPNPTCENMNFSWR	AGDWKC[57.0215]PNPTC[463.2366]ENMNFSWR	R	N	423	441	19	3	11C(463.2366)	sp|P35637|FUS_HUMAN	P35637	FUS_HUMAN	FUS	RNA-binding protein FUS			1	0	1	1	0	0	0	0	0	0	72248640	0	56752544	33663228	0	0	0	0	0	0
AGDWQCPNPGCGNQNFAWR	AGDWQC[463.2366]PNPGC[57.0215]GNQNFAWR	R	T	519	537	19	2,3	11C(57.0215)	sp|Q01844|EWS_HUMAN	Q01844	EWS_HUMAN	EWSR1	RNA-binding protein EWS			2	1	3	3	2	4	2	1	1	2	167120768	299923968	192289888	200265568	102119016	240201776	117721456	59281148	45226340	27848056
AGDWQCPNPGCGNQNFAWR	AGDWQC[57.0215]PNPGC[463.2366]GNQNFAWR	R	T	519	537	19	2,3	11C(463.2366)	sp|Q01844|EWS_HUMAN	Q01844	EWS_HUMAN	EWSR1	RNA-binding protein EWS			2	2	2	1	1	2	0	0	0	0	175209248	208908864	80746056	66618156	33865504	65246716	0	0	0	0
AGDWQCPNPGCGNQNFAWR	AGDWQC[57.0215]PNPGC[57.0215]GNQNFAWR	R	T	519	537	19	2	11C(57.0215)	sp|Q01844|EWS_HUMAN	Q01844	EWS_HUMAN	EWSR1	RNA-binding protein EWS			1	0	0	0	0	0	0	0	0	0	30700868	0	0	0	0	0	0	0	0	0
AGEEHYNCISALHK	AGEEHYNC[463.2366]ISALHK	R	S	495	508	14	3,4	8C(463.2366)	sp|Q96S55|WRIP1_HUMAN	Q96S55	WRIP1_HUMAN	WRNIP1	ATPase WRNIP1			2	2	0	2	2	1	1	2	1	0	383547552	818162940	0	257637216	179530544	237231968	147332112	190234720	26592824	0
AGEGLWVILHLYK	AGEGLWVILHLYK	K	Q	109	121	13	3		sp|Q9H2J4|PDCL3_HUMAN	Q9H2J4	PDCL3_HUMAN	PDCL3	Phosducin-like protein 3			0	0	0	0	0	0	1	1	1	1	0	0	0	0	0	0	91255816	57894300	42824960	20630564
AGEGLWVILHLYKQGIPLCALINQHLSGLAR	AGEGLWVILHLYKQGIPLC[57.0215]ALINQHLSGLAR	K	K	109	139	31	5	19C(57.0215)	sp|Q9H2J4|PDCL3_HUMAN	Q9H2J4	PDCL3_HUMAN	PDCL3	Phosducin-like protein 3			0	0	1	1	1	0	0	0	0	0	0	0	12321620	11141856	21166374	0	0	0	0	0
AGEGTYALDSESCMEK	AGEGTYALDSESC[463.2366]MEK	K	L	260	275	16	2,3	13C(463.2366)	sp|O00541|PESC_HUMAN	O00541	PESC_HUMAN	PES1	Pescadillo homolog			1	2	0	1	1	2	1	3	1	3	73339392	358163552	0	39559540	33129808	148298240	425842912	320349152	79105664	69408480
AGEGTYALDSESCMEKLAALSASLAR	AGEGTYALDSESC[463.2366]MEKLAALSASLAR	K	V	260	285	26	2,3,4	13C(463.2366)	sp|O00541|PESC_HUMAN	O00541	PESC_HUMAN	PES1	Pescadillo homolog			4	4	3	3	3	9	3	2	2	1	3293117440	5116267500	3774930940	3126135810	3407143420	3727578880	1241404420	1000429700	631813630	52493368
AGEGTYALDSESCMEKLAALSASLAR	AGEGTYALDSESC[463.2366]M[15.9949]EKLAALSASLAR	K	V	260	285	26	3	13C(463.2366)	sp|O00541|PESC_HUMAN	O00541	PESC_HUMAN	PES1	Pescadillo homolog			0	1	0	1	1	0	0	0	2	0	0	24442382	0	93865264	68651896	0	0	0	44615904	0
AGEKVEKPDTK	AGEKVEKPDTK	M	E	2	12	11	2		sp|Q02878|RL6_HUMAN	Q02878	RL6_HUMAN	RPL6	60S ribosomal protein L6			0	0	0	1	1	0	0	0	0	0	0	0	0	1902328	937832	0	0	0	0	0
AGELTEDEVER	AGELTEDEVER	R	V	56	66	11	2		sp|P62269|RS18_HUMAN	P62269	RS18_HUMAN	RPS18	40S ribosomal protein S18			0	0	0	0	1	0	0	1	0	0	0	0	0	0	16247491	0	0	0	0	0
AGEMCAFNK	AGEMC[463.2366]AFNK	R	V	631	639	9	2	5C(463.2366)	sp|O60244|MED14_HUMAN	O60244	MED14_HUMAN	MED14	Mediator of RNA polymerase II transcription subunit 14			0	0	0	0	0	0	0	1	0	0	0	0	0	0	0	0	0	43339804	0	0
AGEMELKPFNGEDYTCITFQPDLSK	AGEMELKPFNGEDYTC[463.2366]ITFQPDLSK	R	F	201	225	25	3	16C(463.2366)	sp|P11388|TOP2A_HUMAN	P11388	TOP2A_HUMAN	TOP2A	DNA topoisomerase 2-alpha			0	0	0	0	0	1	2	0	0	0	0	0	0	0	0	25422248	122683488	0	0	0
AGEMELKPFNGEDYTCITFQPDLSKFK	AGEMELKPFNGEDYTC[463.2366]ITFQPDLSKFK	R	M	201	227	27	4	16C(463.2366)	sp|P11388|TOP2A_HUMAN	P11388	TOP2A_HUMAN	TOP2A	DNA topoisomerase 2-alpha			1	0	0	0	0	0	0	0	0	0	61437224	0	0	0	0	0	0	0	0	0
AGEPNSPDAEEANSPDVTAGCDPAGVHPPR	AGEPNSPDAEEANSPDVTAGC[463.2366]DPAGVHPPR	R	-	738	767	30	3,4	21C(463.2366)	sp|Q08J23|NSUN2_HUMAN	Q08J23	NSUN2_HUMAN	NSUN2	tRNA (cytosine(34)-C(5))-methyltransferase			2	5	3	3	4	4	2	3	2	1	1703539710	3121170690	861917500	1505086980	876810560	1224362880	499029728	745104190	132989552	40383272
AGERPELCR	AGERPELC[463.2366]R	R	V	240	248	9	2,3	8C(463.2366)	sp|P19174|PLCG1_HUMAN	P19174	PLCG1_HUMAN	PLCG1	1-phosphatidylinositol 4,5-bisphosphate phosphodiesterase gamma-1			2	2	2	2	2	2	1	2	2	2	1235583100	4747329000	1077783940	1357657730	896673470	2186340100	2126290560	1669451010	649754820	256970160
AGESVLVHGASGGVGLAACQIAR	AGESVLVHGASGGVGLAAC[463.2366]QIAR	K	A	148	170	23	3	19C(463.2366)	sp|Q08257|QOR_HUMAN	Q08257	QOR_HUMAN	CRYZ	Quinone oxidoreductase			0	0	0	0	0	0	1	1	1	1	0	0	0	0	0	0	76524688	34750836	42309580	21782506
AGEVVPPAMYQFSQYVCQQTGLQIPQLPAPPK	AGEVVPPAMYQFSQYVC[463.2366]QQTGLQIPQLPAPPK	K	L	44	75	32	3	17C(463.2366)	sp|Q5XKP0|MIC13_HUMAN	Q5XKP0	MIC13_HUMAN	MIC13	MIC			0	2	1	2	2	2	2	1	0	0	0	151580304	22523436	54576616	38475584	21019672	39900656	20092820	0	0
AGFAELGLSSWLVEQCR	AGFAELGLSSWLVEQCR	M	Q	2	18	17	2		sp|Q9Y6V7|DDX49_HUMAN	Q9Y6V7	DDX49_HUMAN	DDX49	Probable ATP-dependent RNA helicase DDX49			0	0	0	0	0	0	0	1	1	0	0	0	0	0	0	0	0	21026986	15973642	0
AGFAGDDAPR	AGFAGDDAPR	K	A	21	30	10	2		sp|P60709|ACTB_HUMAN	P62736	ACTA_HUMAN	ACTA2	Actin, aortic smooth muscle	ACTA1, ACTB, ACTC1, ACTG1, ACTG2, POTEE, POTEF, POTEI, POTEJ	sp|A5A3E0|POTEF_HUMAN, sp|P0CG38|POTEI_HUMAN, sp|P0CG39|POTEJ_HUMAN, sp|P62736|ACTA_HUMAN, sp|P63261|ACTG_HUMAN, sp|P63267|ACTH_HUMAN, sp|P68032|ACTC_HUMAN, sp|P68133|ACTS_HUMAN, sp|Q6S8J3|POTEE_HUMAN	1	1	2	2	1	1	1	2	1	2	952229180	1126422660	420997376	1369711490	895867970	700976700	370102304	537838400	174486848	115581608
AGFAGDQIPKYCFPNYVGRPK	AGFAGDQIPKYC[463.2366]FPNYVGRPK	K	H	23	43	21	3,4	12C(463.2366)	sp|P61163|ACTZ_HUMAN	P61163	ACTZ_HUMAN	ACTR1A	Alpha-centractin	ACTR1B	sp|P42025|ACTY_HUMAN	2	1	2	2	2	2	0	0	1	0	850520580	568884740	1656665980	1031952900	975442430	938973950	0	0	92552720	0
AGFFCPICSLFYSGEK	AGFFC[57.0215]PIC[463.2366]SLFYSGEK	K	A	1926	1941	16	2	5C(57.0215)	sp|Q14966|ZN638_HUMAN	Q14966	ZN638_HUMAN	ZNF638	Zinc finger protein 638			1	0	0	0	0	0	0	0	0	0	21107886	0	0	0	0	0	0	0	0	0
AGFFCPICSLFYSGEKAMTNHCK	AGFFC[57.0215]PIC[57.0215]SLFYSGEKAMTNHC[463.2366]K	K	S	1926	1948	23	4	22C(463.2366)	sp|Q14966|ZN638_HUMAN	Q14966	ZN638_HUMAN	ZNF638	Zinc finger protein 638			1	0	0	0	0	0	0	0	0	0	83108784	0	0	0	0	0	0	0	0	0
AGFLYYEDLVSCVTR	AGFLYYEDLVSC[463.2366]VTR	K	A	291	305	15	2	12C(463.2366)	sp|P04053|TDT_HUMAN	P04053	TDT_HUMAN	DNTT	DNA nucleotidylexotransferase			0	0	0	0	0	0	0	0	1	1	0	0	0	0	0	0	0	0	28842176	13991596
AGFNGTSVEGQCK	AGFNGTSVEGQC[463.2366]K	R	A	315	327	13	2	12C(463.2366)	sp|Q9Y6R4|M3K4_HUMAN	Q9Y6R4	M3K4_HUMAN	MAP3K4	Mitogen-activated protein kinase kinase kinase 4			0	0	0	0	0	0	0	1	0	0	0	0	0	0	0	0	0	25163300	0	0
AGFQTEDFSLYACASPK	AGFQTEDFSLYAC[463.2366]ASPK	R	T	736	752	17	2,3	13C(463.2366)	sp|P15056|BRAF_HUMAN	P15056	BRAF_HUMAN	BRAF	Serine/threonine-protein kinase B-raf			3	3	0	2	3	2	1	2	1	0	230390496	566440320	0	188654704	147780640	218101280	167896560	176342560	25510652	0
AGGALCHILGAAYK	AGGALC[463.2366]HILGAAYK	K	Y	114	127	14	3	6C(463.2366)	sp|Q92922|SMRC1_HUMAN	Q92922	SMRC1_HUMAN	SMARCC1	SWI/SNF complex subunit SMARCC1			0	0	0	0	0	0	1	0	0	2	0	0	0	0	0	0	40818108	0	0	180082400
AGGDSGNVDDDCER	AGGDSGNVDDDC[463.2366]ER	K	V	845	858	14	2	12C(463.2366)	sp|Q96K76|UBP47_HUMAN	Q96K76	UBP47_HUMAN	USP47	Ubiquitin carboxyl-terminal hydrolase 47			0	1	0	2	0	1	0	1	0	0	0	201734240	0	48245664	0	104884184	0	110662872	0	0
AGGDSGNVDDDCERVKGPVGSLK	AGGDSGNVDDDC[463.2366]ERVKGPVGSLK	K	S	845	867	23	3,4	12C(463.2366)	sp|Q96K76|UBP47_HUMAN	Q96K76	UBP47_HUMAN	USP47	Ubiquitin carboxyl-terminal hydrolase 47			2	1	2	2	2	2	0	1	1	0	557397760	78043232	688880770	625512580	330572480	651928770	0	608642050	101170736	0
AGGEEEDDDDEAAGGRCPECR	AGGEEEDDDDEAAGGRC[463.2366]PEC[57.0215]R	R	G	357	377	21	3	17C(463.2366)	sp|Q6DD87|ZN787_HUMAN	Q6DD87	ZN787_HUMAN	ZNF787	Zinc finger protein 787			1	1	0	0	0	0	0	0	0	0	58069864	108040672	0	0	0	0	0	0	0	0
AGGFLMKK	AGGFLMKK	K	E	185	192	8	2		sp|P00558|PGK1_HUMAN	P00558	PGK1_HUMAN	PGK1	Phosphoglycerate kinase 1			1	1	1	1	1	1	2	1	2	1	102329408	115124080	68271440	109266624	105651400	70507776	52875720	65601752	36257876	20052134
AGGFLMKK	AGGFLM[15.9949]KK	K	E	185	192	8	2	6M(15.9949)	sp|P00558|PGK1_HUMAN	P00558	PGK1_HUMAN	PGK1	Phosphoglycerate kinase 1			1	1	1	1	1	1	1	1	1	0	22381350	19546474	10409725	53203372	32557122	21926568	12202217	23547540	9621049	0
AGGGCVMTIGEMLR	AGGGC[463.2366]VMTIGEMLR	K	S	192	205	14	2	5C(463.2366)	sp|Q5VTL8|PR38B_HUMAN	Q5VTL8	PR38B_HUMAN	PRPF38B	Pre-mRNA-splicing factor 38B			0	0	0	0	0	0	0	0	1	0	0	0	0	0	0	0	0	0	16742827	0
AGGGGGGDYGLVTAGCGFGKDFR	AGGGGGGDYGLVTAGC[463.2366]GFGKDFR	R	K	26	48	23	3	16C(463.2366)	sp|Q8NI37|PPTC7_HUMAN	Q8NI37	PPTC7_HUMAN	PPTC7	Protein phosphatase PTC7 homolog			1	0	1	0	0	0	0	0	0	0	43538176	0	32940388	0	0	0	0	0	0	0
AGGGGGGDYGLVTAGCGFGKDFRK	AGGGGGGDYGLVTAGC[463.2366]GFGKDFRK	R	G	26	49	24	4	16C(463.2366)	sp|Q8NI37|PPTC7_HUMAN	Q8NI37	PPTC7_HUMAN	PPTC7	Protein phosphatase PTC7 homolog			1	0	1	1	1	1	0	0	0	0	7657878	0	3259853	18321650	0	24095094	0	0	0	0
AGGGPTLQCPPPSSPEK	AGGGPTLQC[463.2366]PPPSSPEK	R	A	272	288	17	2	9C(463.2366)	sp|Q96N66|MBOA7_HUMAN	Q96N66	MBOA7_HUMAN	MBOAT7	Lysophospholipid acyltransferase 7			0	0	0	0	0	0	0	0	1	1	0	0	0	0	0	0	0	0	17568712	10895550
AGGIETIANEFSDRCTPSVISFGSK	AGGIETIANEFSDRC[463.2366]TPSVISFGSK	R	N	20	44	25	3	15C(463.2366)	sp|Q92598|HS105_HUMAN	Q92598	HS105_HUMAN	HSPH1	Heat shock protein 105 kDa			2	1	1	1	1	2	1	1	1	1	1167618690	2891641340	432331200	699802690	458773152	913174270	328702688	473935424	149946432	17837548
AGGIETIANEFSDRCTPSVISFGSKNR	AGGIETIANEFSDRC[463.2366]TPSVISFGSKNR	R	T	20	46	27	3,4	15C(463.2366)	sp|Q92598|HS105_HUMAN	Q92598	HS105_HUMAN	HSPH1	Heat shock protein 105 kDa			0	0	2	1	2	0	0	0	0	0	0	0	495916128	141982736	169120688	0	0	0	0	0
AGGIETIANEYSDRCTPACISFGPK	AGGIETIANEYSDRC[463.2366]TPAC[57.0215]ISFGPK	R	N	20	44	25	2,3,4	15C(463.2366)	sp|P34932|HSP74_HUMAN	P34932	HSP74_HUMAN	HSPA4	Heat shock 70 kDa protein 4			3	5	2	2	3	4	1	1	1	0	1515412740	2312337150	1367902460	919273600	1220768380	1708200700	343335360	475832064	106097328	0
AGGIETIANEYSDRCTPACISFGPKNR	AGGIETIANEYSDRC[463.2366]TPAC[57.0215]ISFGPKNR	R	S	20	46	27	4	15C(463.2366)	sp|P34932|HSP74_HUMAN	P34932	HSP74_HUMAN	HSPA4	Heat shock 70 kDa protein 4			0	0	1	0	0	0	0	0	0	0	0	0	291236992	0	0	0	0	0	0	0
AGGLQDSDTEDECWSDTEAVPR	AGGLQDSDTEDEC[463.2366]WSDTEAVPR	R	A	188	209	22	2	13C(463.2366)	sp|Q9H6H4|REEP4_HUMAN	Q9H6H4	REEP4_HUMAN	REEP4	Receptor expression-enhancing protein 4			0	0	1	0	0	0	0	0	0	0	0	0	9960679	0	0	0	0	0	0	0
AGGLQDSDTEDECWSDTEAVPRAPARPR	AGGLQDSDTEDEC[463.2366]WSDTEAVPRAPARPR	R	E	188	215	28	4	13C(463.2366)	sp|Q9H6H4|REEP4_HUMAN	Q9H6H4	REEP4_HUMAN	REEP4	Receptor expression-enhancing protein 4			0	0	1	0	0	0	0	0	0	0	0	0	102216816	0	0	0	0	0	0	0
AGGLSLVVNVMQR	AGGLSLVVNVMQR	K	D	1208	1220	13	2		sp|Q9UPU5|UBP24_HUMAN	Q9UPU5	UBP24_HUMAN	USP24	Ubiquitin carboxyl-terminal hydrolase 24			0	0	0	0	0	0	0	0	1	1	0	0	0	0	0	0	0	0	14298757	12532656
AGGPGLER	AGGPGLER	R	A	2243	2250	8	2		sp|P21333|FLNA_HUMAN	P21333	FLNA_HUMAN	FLNA	Filamin-A	FLNB	sp|O75369|FLNB_HUMAN	1	0	0	1	0	0	0	0	0	0	5240335	0	0	12605811	0	0	0	0	0	0
AGGPNLDMGYWESLLQQLRAHMAR	AGGPNLDMGYWESLLQQLRAHMAR	R	A	427	450	24	4		sp|Q8WUQ7|CATIN_HUMAN	Q8WUQ7	CATIN_HUMAN	CACTIN	Cactin			0	0	1	0	0	0	0	0	0	0	0	0	46815404	0	0	0	0	0	0	0
AGGPPQVAGAQAACSEDR	AGGPPQVAGAQAAC[463.2366]SEDR	R	M	22	39	18	2	14C(463.2366)	sp|Q9H3R5|CENPH_HUMAN	Q9H3R5	CENPH_HUMAN	CENPH	Centromere protein H			0	0	0	0	0	1	0	0	0	1	0	0	0	0	0	55038040	0	0	0	9139114
AGGPPQVAGAQAACSEDRMTLLLR	AGGPPQVAGAQAAC[463.2366]SEDRMTLLLR	R	L	22	45	24	3	14C(463.2366)	sp|Q9H3R5|CENPH_HUMAN	Q9H3R5	CENPH_HUMAN	CENPH	Centromere protein H			0	0	1	1	1	1	0	0	0	0	0	0	20879112	81752504	93819232	103894496	0	0	0	0
AGGPTTPLSPTR	AGGPTTPLSPTR	R	L	15	26	12	2		sp|P20700|LMNB1_HUMAN	P20700	LMNB1_HUMAN	LMNB1	Lamin-B1			1	1	0	1	1	0	0	0	0	1	23412842	33873020	0	48596040	26019016	0	0	0	0	3222462
AGGSAALSPSK	AGGSAALSPSK	K	K	24	34	11	2		sp|Q92522|H1X_HUMAN	Q92522	H1X_HUMAN	H1FX	Histone H1x			1	0	0	0	0	0	0	0	0	0	2398324	0	0	0	0	0	0	0	0	0
AGGSAALSPSKK	AGGSAALSPSKK	K	R	24	35	12	2		sp|Q92522|H1X_HUMAN	Q92522	H1X_HUMAN	H1FX	Histone H1x			0	0	0	1	0	0	0	0	0	0	0	0	0	7465783	0	0	0	0	0	0
AGGSASAMLQPLLDNQVGFK	AGGSASAMLQPLLDNQVGFK	K	N	165	184	20	2		sp|P20618|PSB1_HUMAN	P20618	PSB1_HUMAN	PSMB1	Proteasome subunit beta type-1			0	0	0	0	0	0	0	0	0	1	0	0	0	0	0	0	0	0	0	12957796
AGGSRQDCHEK	AGGSRQDC[463.2366]HEK	K	L	392	402	11	3	8C(463.2366)	sp|P30566|PUR8_HUMAN	P30566	PUR8_HUMAN	ADSL	Adenylosuccinate lyase			1	0	0	1	1	1	0	0	0	0	122440288	0	0	91666304	51268384	77125744	0	0	0	0
AGGSRQDCHEKIR	AGGSRQDC[463.2366]HEKIR	K	V	392	404	13	4	8C(463.2366)	sp|P30566|PUR8_HUMAN	P30566	PUR8_HUMAN	ADSL	Adenylosuccinate lyase			1	0	1	0	0	0	0	0	0	0	33434646	0	53090336	0	0	0	0	0	0	0
AGGVGGLRVPAPVTMDSFFFGCELSGHTR	AGGVGGLRVPAPVTMDSFFFGC[463.2366]ELSGHTR	R	S	20	48	29	4	22C(463.2366)	sp|O75607|NPM3_HUMAN	O75607	NPM3_HUMAN	NPM3	Nucleoplasmin-3			0	0	0	0	0	2	0	0	1	0	0	0	0	0	0	126103952	0	0	26207976	0
AGGYGIQALGGMLVESVHGDFLNVVGFPLNHFCK	AGGYGIQALGGMLVESVHGDFLNVVGFPLNHFC[57.0215]K	K	Q	173	206	34	4	33C(57.0215)	sp|O95671|ASML_HUMAN	O95671	ASML_HUMAN	ASMTL	N-acetylserotonin O-methyltransferase-like protein			0	0	0	0	0	0	1	1	0	0	0	0	0	0	0	0	16381926	14574080	0	0
AGHCAVAINTR	AGHC[463.2366]AVAINTR	R	L	323	333	11	3	4C(463.2366)	sp|P51610|HCFC1_HUMAN	P51610	HCFC1_HUMAN	HCFC1	Host cell factor 1			0	0	0	0	0	1	0	1	0	1	0	0	0	0	0	126254704	0	167090640	0	41057276
AGHLCTVQFLISK	AGHLC[463.2366]TVQFLISK	R	G	611	623	13	3	5C(463.2366)	sp|Q8IWZ3|ANKH1_HUMAN	Q8IWZ3	ANKH1_HUMAN	ANKHD1	Ankyrin repeat and KH domain-containing protein 1			1	1	1	1	1	1	1	1	1	1	145678256	492397408	53248344	99769464	76522848	207234240	324075552	204770496	100000144	49116628
AGHPVLYCSAR	AGHPVLYC[463.2366]SAR	R	T	235	245	11	3	8C(463.2366)	sp|Q9UQ49|NEUR3_HUMAN	Q9UQ49	NEUR3_HUMAN	NEU3	Sialidase-3			1	0	0	0	1	0	0	0	0	0	32317082	0	0	0	24358146	0	0	0	0	0
AGHVCTVQFLISK	AGHVC[463.2366]TVQFLISK	R	G	640	652	13	3	5C(463.2366)	sp|O75179|ANR17_HUMAN	O75179	ANR17_HUMAN	ANKRD17	Ankyrin repeat domain-containing protein 17			0	1	0	0	1	0	1	1	1	1	0	294631168	0	0	62354744	0	394141408	260715232	102927472	41543096
AGIGVYWGPGHPLNVGIRLPGR	AGIGVYWGPGHPLNVGIRLPGR	R	Q	158	179	22	4		sp|O60930|RNH1_HUMAN	O60930	RNH1_HUMAN	RNASEH1	Ribonuclease H1			2	1	1	2	2	1	1	1	1	2	399083744	626567620	201738288	242719104	212660160	273845920	284313856	168539120	107995032	8938474
AGIGVYWGPGHPLNVGIRLPGRQTNQR	AGIGVYWGPGHPLNVGIRLPGRQTNQR	R	A	158	184	27	5		sp|O60930|RNH1_HUMAN	O60930	RNH1_HUMAN	RNASEH1	Ribonuclease H1			1	0	1	0	1	0	0	0	0	0	71973976	0	104015648	0	80659632	0	0	0	0	0
AGIIASAR	AGIIASAR	K	A	43	50	8	2		sp|P13639|EF2_HUMAN	P13639	EF2_HUMAN	EEF2	Elongation factor 2			0	0	0	0	0	0	0	1	0	0	0	0	0	0	0	0	0	15548830	0	0
AGIICQLNAR	AGIIC[463.2366]QLNAR	K	T	601	610	10	2	5C(463.2366)	sp|P33991|MCM4_HUMAN	P33991	MCM4_HUMAN	MCM4	DNA replication licensing factor MCM4			1	2	2	1	2	2	1	2	2	1	765034620	2428360190	579186560	638203840	527969984	1121226750	2705740290	882004480	1160191360	526932160
AGIKVTVAGLAGKDPVQCSR	AGIKVTVAGLAGKDPVQC[463.2366]SR	R	D	29	48	20	3,4	18C(463.2366)	sp|Q99497|PARK7_HUMAN	Q99497	PARK7_HUMAN	PARK7	Protein/nucleic acid deglycase DJ-1			1	1	2	1	1	1	0	0	1	0	188278720	213383104	243575968	147517488	113808832	230122464	0	0	35334228	0
AGIKVTVAGLAGKDPVQCSR	AGIKVTVAGLAGKDPVQC[57.0215]SR	R	D	29	48	20	3,4	18C(57.0215)	sp|Q99497|PARK7_HUMAN	Q99497	PARK7_HUMAN	PARK7	Protein/nucleic acid deglycase DJ-1			2	2	2	2	2	2	3	2	2	2	2258702080	2101259140	1254675580	2234406660	2137529090	1483119870	829094340	836388350	1019115200	182155616
AGILTTLNAR	AGILTTLNAR	K	C	472	481	10	2		sp|P33993|MCM7_HUMAN	P33993	MCM7_HUMAN	MCM7	DNA replication licensing factor MCM7			0	0	0	0	0	0	0	0	0	2	0	0	0	0	0	0	0	0	0	12345747
AGINPFNVPEKQLNDIEDCDLNVVR	AGINPFNVPEKQLNDIEDC[463.2366]DLNVVR	K	L	125	149	25	3	19C(463.2366)	sp|Q04864|REL_HUMAN	Q04864	REL_HUMAN	REL	Proto-oncogene c-Rel			0	0	0	0	0	1	0	1	0	0	0	0	0	0	0	48567460	0	18052364	0	0
AGIPCPTVVLLKK	AGIPC[463.2366]PTVVLLKK	R	H	342	354	13	3	5C(463.2366)	sp|O14730|RIOK3_HUMAN	O14730	RIOK3_HUMAN	RIOK3	Serine/threonine-protein kinase RIO3			0	0	0	0	0	0	0	1	0	0	0	0	0	0	0	0	0	56533992	0	0
AGISFIIK	AGISFIIK	K	R	178	185	8	2		sp|P78347|GTF2I_HUMAN	P78347	GTF2I_HUMAN	GTF2I	General transcription factor II-I			0	0	0	0	0	0	0	0	1	1	0	0	0	0	0	0	0	0	15173046	25398288
AGISFIIKRPFLEPK	AGISFIIKRPFLEPK	K	K	178	192	15	3,4		sp|P78347|GTF2I_HUMAN	P78347	GTF2I_HUMAN	GTF2I	General transcription factor II-I			1	0	0	1	0	0	0	2	1	0	59834176	0	0	48925356	0	0	0	150442880	35074744	0
AGITTTLNSR	AGITTTLNSR	K	C	472	481	10	2		sp|P33992|MCM5_HUMAN	P33992	MCM5_HUMAN	MCM5	DNA replication licensing factor MCM5			0	0	0	0	0	0	0	0	0	1	0	0	0	0	0	0	0	0	0	5726865
AGIVTSLQAR	AGIVTSLQAR	K	C	614	623	10	2		sp|P49736|MCM2_HUMAN	P49736	MCM2_HUMAN	MCM2	DNA replication licensing factor MCM2			0	0	0	0	0	0	0	0	0	1	0	0	0	0	0	0	0	0	0	18161626
AGKDLVSSLTSGLLTIGDR	AGKDLVSSLTSGLLTIGDR	R	F	916	934	19	3		sp|P53396|ACLY_HUMAN	P53396	ACLY_HUMAN	ACLY	ATP-citrate synthase			0	0	0	0	0	0	1	0	2	1	0	0	0	0	0	0	24914380	0	18875444	27329904
AGKDLVSSLTSGLLTIGDRFGGALDAAAK	AGKDLVSSLTSGLLTIGDRFGGALDAAAK	R	M	916	944	29	3,4		sp|P53396|ACLY_HUMAN	P53396	ACLY_HUMAN	ACLY	ATP-citrate synthase			3	2	1	2	2	2	2	2	3	2	397675040	562714500	106366048	368807264	249997824	355876000	310157376	437106240	860547840	464425120
AGKLCVPAMNVNDSVTK	AGKLC[463.2366]VPAMNVNDSVTK	K	Q	268	284	17	2,3	5C(463.2366)	sp|O43865|SAHH2_HUMAN	O43865	SAHH2_HUMAN	AHCYL1	S-adenosylhomocysteine hydrolase-like protein 1	AHCYL2	sp|Q96HN2|SAHH3_HUMAN	2	1	2	4	2	2	0	0	0	0	362480896	477584128	337694848	440542624	347254400	440278368	0	0	0	0
AGKLDPHLVLDQLR	AGKLDPHLVLDQLR	R	C	687	700	14	3		sp|P35579|MYH9_HUMAN	P35580	MYH10_HUMAN	MYH10	Myosin-10	MYH9	sp|P35580|MYH10_HUMAN	0	0	0	1	1	0	0	0	0	0	0	0	0	35355864	38561420	0	0	0	0	0
AGKLDPHLVLDQLRCNGVLEGIR	AGKLDPHLVLDQLRC[463.2366]NGVLEGIR	R	L	687	709	23	4,5	15C(463.2366)	sp|P35579|MYH9_HUMAN	P35580	MYH10_HUMAN	MYH10	Myosin-10	MYH9	sp|P35580|MYH10_HUMAN	0	0	2	0	0	0	0	0	0	0	0	0	277178752	0	0	0	0	0	0	0
AGKPACALCPLVGGTSTGGPATAR	AGKPAC[463.2366]ALC[463.2366]PLVGGTSTGGPATAR	R	C	96	119	24	3	6C(463.2366)	sp|Q9BRZ2|TRI56_HUMAN	Q9BRZ2	TRI56_HUMAN	TRIM56	E3 ubiquitin-protein ligase TRIM56			0	0	0	0	0	1	0	0	0	0	0	0	0	0	0	125703720	0	0	0	0
AGKPACALCPLVGGTSTGGPATAR	AGKPAC[463.2366]ALC[57.0215]PLVGGTSTGGPATAR	R	C	96	119	24	3	6C(463.2366)	sp|Q9BRZ2|TRI56_HUMAN	Q9BRZ2	TRI56_HUMAN	TRIM56	E3 ubiquitin-protein ligase TRIM56			0	1	0	0	0	0	0	0	0	0	0	287949024	0	0	0	0	0	0	0	0
AGKPACALCPLVGGTSTGGPATAR	AGKPAC[57.0215]ALC[463.2366]PLVGGTSTGGPATAR	R	C	96	119	24	3	6C(57.0215)	sp|Q9BRZ2|TRI56_HUMAN	Q9BRZ2	TRI56_HUMAN	TRIM56	E3 ubiquitin-protein ligase TRIM56			1	1	1	1	1	1	0	1	0	0	179363712	287949024	89216936	124746480	101259856	115436456	0	44909064	0	0
AGKPPCGATK	AGKPPC[463.2366]GATK	K	R	257	266	10	2,3	6C(463.2366)	sp|Q9BY42|RTF2_HUMAN	Q9BY42	RTF2_HUMAN	RTFDC1	Protein RTF2 homolog			1	1	1	1	1	2	0	1	0	0	141581696	334338304	240881392	313551008	198204912	205419728	0	156482960	0	0
AGKPPCGATKR	AGKPPC[463.2366]GATKR	K	S	257	267	11	3,4	6C(463.2366)	sp|Q9BY42|RTF2_HUMAN	Q9BY42	RTF2_HUMAN	RTFDC1	Protein RTF2 homolog			2	2	2	2	2	3	2	2	2	1	724681730	1506445820	1495271170	1666428670	1044534660	1241709950	686067710	778790910	259515872	37064680
AGKPVICATQMLESMIK	AGKPVIC[463.2366]ATQMLESMIK	R	K	320	336	17	2,3	7C(463.2366)	sp|P14618|KPYM_HUMAN	P14618	KPYM_HUMAN	PKM	Pyruvate kinase PKM			2	4	4	5	3	1	3	3	2	2	5731951100	19209291800	4132923140	5781308400	3886034690	10108517400	10318021600	6175214600	2701788420	1266990340
AGKPVICATQMLESMIK	AGKPVIC[463.2366]ATQMLESM[15.9949]IK	R	K	320	336	17	3	15M(15.9949)	sp|P14618|KPYM_HUMAN	P14618	KPYM_HUMAN	PKM	Pyruvate kinase PKM			0	0	0	0	0	0	0	0	3	1	0	0	0	0	0	0	0	0	163429760	43285236
AGKPVICATQMLESMIK	AGKPVIC[463.2366]ATQM[15.9949]LESMIK	R	K	320	336	17	3	11M(15.9949)	sp|P14618|KPYM_HUMAN	P14618	KPYM_HUMAN	PKM	Pyruvate kinase PKM			0	4	0	3	2	2	7	4	2	3	0	816483460	0	260130528	168437024	111786960	598242180	169157216	165334432	112561864
AGKPVICATQMLESMIK	AGKPVIC[463.2366]ATQM[15.9949]LESM[15.9949]IK	R	K	320	336	17	3	11M(15.9949)	sp|P14618|KPYM_HUMAN	P14618	KPYM_HUMAN	PKM	Pyruvate kinase PKM			0	1	0	0	0	0	0	1	1	1	0	318188704	0	0	0	0	0	27416402	74216416	83911336
AGKPVICATQMLESMIK	AGKPVIC[57.0215]ATQMLESMIK	R	K	320	336	17	3	7C(57.0215)	sp|P14618|KPYM_HUMAN	P14618	KPYM_HUMAN	PKM	Pyruvate kinase PKM			1	1	1	1	1	1	1	3	1	1	174381280	522553504	82182288	154269840	118266640	97531624	176349568	238675840	181698304	198023120
AGKPVICATQMLESMIK	AGKPVIC[57.0215]ATQM[15.9949]LESMIK	R	K	320	336	17	3	11M(15.9949)	sp|P14618|KPYM_HUMAN	P14618	KPYM_HUMAN	PKM	Pyruvate kinase PKM			0	0	0	0	0	0	0	0	0	2	0	0	0	0	0	0	0	0	0	26964996
AGKVYAAATEDMDCLTFGSPVLMR	AGKVYAAATEDMDC[463.2366]LTFGSPVLMR	K	H	169	192	24	3	14C(463.2366)	sp|P39748|FEN1_HUMAN	P39748	FEN1_HUMAN	FEN1	Flap endonuclease 1			2	2	1	1	1	2	0	0	0	0	100823416	362549888	129135352	56935888	69623736	58304152	0	0	0	0
AGKYEQAIQCYTEAISLCPTEK	AGKYEQAIQC[463.2366]YTEAISLC[57.0215]PTEK	K	N	127	148	22	3	10C(463.2366)	sp|O94826|TOM70_HUMAN	O94826	TOM70_HUMAN	TOMM70	Mitochondrial import receptor subunit TOM70			1	1	1	0	0	0	0	0	0	0	83444416	56450120	26394052	0	0	0	0	0	0	0
AGKYEQAIQCYTEAISLCPTEK	AGKYEQAIQC[57.0215]YTEAISLC[463.2366]PTEK	K	N	127	148	22	3	10C(57.0215)	sp|O94826|TOM70_HUMAN	O94826	TOM70_HUMAN	TOMM70	Mitochondrial import receptor subunit TOM70			0	0	0	0	0	0	0	0	1	0	0	0	0	0	0	0	0	0	48774268	0
AGLCGQALLLTPQDCSH	AGLC[463.2366]GQALLLTPQDC[57.0215]SH	R	-	335	351	17	2	15C(57.0215)	sp|Q5BKX5|CS054_HUMAN	Q5BKX5	CS054_HUMAN	C19orf54	UPF0692 protein C19orf54			3	2	2	2	2	2	1	1	0	0	221740160	671783170	142506944	23355272	16879850	33308912	14036221	22410512	0	0
AGLCPDEDDMEGDSFFDDPIPKPEK	AGLC[463.2366]PDEDDMEGDSFFDDPIPKPEK	K	T	241	265	25	3	4C(463.2366)	sp|O95684|FR1OP_HUMAN	O95684	FR1OP_HUMAN	FGFR1OP	FGFR1 oncogene partner			0	0	0	0	0	1	1	0	0	0	0	0	0	0	0	47365368	13045308	0	0	0
AGLCPDEDDMEGDSFFDDPIPKPEKTYGLR	AGLC[463.2366]PDEDDMEGDSFFDDPIPKPEKTYGLR	K	K	241	270	30	4	4C(463.2366)	sp|O95684|FR1OP_HUMAN	O95684	FR1OP_HUMAN	FGFR1OP	FGFR1 oncogene partner			0	0	0	1	0	0	0	0	0	0	0	0	0	45279224	0	0	0	0	0	0
AGLCGQALLLTPQDCSH	AGLC[57.0215]GQALLLTPQDC[463.2366]SH	R	-	335	351	17	2	15C(463.2366)	sp|Q5BKX5|CS054_HUMAN	Q5BKX5	CS054_HUMAN	C19orf54	UPF0692 protein C19orf54			1	2	1	1	0	2	1	0	0	0	361855168	624831230	135432576	156960480	0	191447664	409645888	0	0	0
AGLEDECK	AGLEDEC[463.2366]K	K	T	1507	1514	8	2	7C(463.2366)	sp|Q5JRA6|TGO1_HUMAN	Q5JRA6	TGO1_HUMAN	MIA3	Transport and Golgi organization protein 1 homolog			0	0	0	0	0	1	1	0	1	0	0	0	0	0	0	81004544	84267160	0	25410608	0
AGLEDECKTLR	AGLEDEC[463.2366]KTLR	K	Q	1507	1517	11	3	7C(463.2366)	sp|Q5JRA6|TGO1_HUMAN	Q5JRA6	TGO1_HUMAN	MIA3	Transport and Golgi organization protein 1 homolog			1	0	1	1	0	0	0	0	0	0	0	0	27350952	33849336	0	0	0	0	0	0
AGLEPFFDFIVSINGSR	AGLEPFFDFIVSINGSR	R	L	31	47	17	2		sp|Q9H8Y8|GORS2_HUMAN	Q9H8Y8	GORS2_HUMAN	GORASP2	Golgi reassembly-stacking protein 2			0	1	0	1	1	1	2	1	2	3	0	21164884	0	7487336	13561144	50047868	112102480	92526632	93898864	75083904
AGLGGTGCSCKPPGK	AGLGGTGC[463.2366]SC[57.0215]KPPGK	R	Y	59	73	15	3	10C(57.0215)	sp|O75132|ZBED4_HUMAN	O75132	ZBED4_HUMAN	ZBED4	Zinc finger BED domain-containing protein 4			1	0	0	0	0	0	0	0	0	0	35003576	0	0	0	0	0	0	0	0	0
AGLGSGLSLSGLVHPELSR	AGLGSGLSLSGLVHPELSR	R	S	513	531	19	3		sp|P49748|ACADV_HUMAN	P49748	ACADV_HUMAN	ACADVL	Very long-chain specific acyl-CoA dehydrogenase, mitochondrial			0	0	0	0	0	0	0	0	0	1	0	0	0	0	0	0	0	0	0	19219548
AGLLALEFYTPEAFNWR	AGLLALEFYTPEAFNWR	R	Q	549	565	17	2		sp|Q9NY33|DPP3_HUMAN	Q9NY33	DPP3_HUMAN	DPP3	Dipeptidyl peptidase 3			0	0	0	0	0	0	0	0	1	1	0	0	0	0	0	0	0	0	27282348	37492224
AGLLFIFNFHPSK	AGLLFIFNFHPSK	R	S	619	631	13	2,3		sp|Q04446|GLGB_HUMAN	Q04446	GLGB_HUMAN	GBE1	1,4-alpha-glucan-branching enzyme			2	2	2	3	2	2	3	2	3	2	171855104	753246720	166817984	413245280	542383680	536918270	1689837820	1225229310	843676740	393100000
AGLLFIFNFHPSKSYTDYR	AGLLFIFNFHPSKSYTDYR	R	V	619	637	19	3,4		sp|Q04446|GLGB_HUMAN	Q04446	GLGB_HUMAN	GBE1	1,4-alpha-glucan-branching enzyme			1	1	1	1	2	1	1	1	1	0	116551040	318790912	185712928	315734624	505192032	48825768	156026864	131663992	78402480	0
AGLLHNILPSQSTDLHHSVGTELLSLVYK	AGLLHNILPSQSTDLHHSVGTELLSLVYK	R	G	1461	1489	29	4,5		sp|P78527|PRKDC_HUMAN	P78527	PRKDC_HUMAN	PRKDC	DNA-dependent protein kinase catalytic subunit			0	0	0	0	0	0	1	2	2	2	0	0	0	0	0	0	0	17232002	97258112	227501
AGLLPCPEPTIISAILK	AGLLPC[463.2366]PEPTIISAILK	K	D	479	495	17	2	6C(463.2366)	sp|Q8IW35|CEP97_HUMAN	Q8IW35	CEP97_HUMAN	CEP97	Centrosomal protein of 97 kDa			0	0	0	0	0	0	0	0	1	0	0	0	0	0	0	0	0	0	13563539	0
AGLLPCPEPTIISAILKDDNHSLTFFPESTEQK	AGLLPC[463.2366]PEPTIISAILKDDNHSLTFFPESTEQK	K	Q	479	511	33	4	6C(463.2366)	sp|Q8IW35|CEP97_HUMAN	Q8IW35	CEP97_HUMAN	CEP97	Centrosomal protein of 97 kDa			1	0	1	0	0	0	1	0	1	0	124031376	0	35234176	0	0	0	111578120	0	736181060	0
AGLLPSGPRPGYAAIQALLSSR	AGLLPSGPRPGYAAIQALLSSR	K	G	427	448	22	3		sp|P22570|ADRO_HUMAN	P22570	ADRO_HUMAN	FDXR	NADPH:adrenodoxin oxidoreductase, mitochondrial			0	0	0	1	1	0	0	1	1	1	0	0	0	101605184	78547392	0	0	107094816	89649088	71961552
AGLMLQEADKLGCK	AGLMLQEADKLGC[463.2366]K	R	Q	335	348	14	3	13C(463.2366)	sp|Q14651|PLSI_HUMAN	Q14651	PLSI_HUMAN	PLS1	Plastin-1			0	0	0	0	0	0	0	0	1	0	0	0	0	0	0	0	0	0	36280552	0
AGLNCSTENMPIK	AGLNC[463.2366]STENMPIK	R	L	214	226	13	2	5C(463.2366)	sp|P05198|IF2A_HUMAN	P05198	IF2A_HUMAN	EIF2S1	Eukaryotic translation initiation factor 2 subunit 1			0	1	0	0	0	2	2	1	1	1	0	186047392	0	0	0	116644712	231878688	73772856	76844416	65118876
AGLNCSTENMPIKINLIAPPR	AGLNC[463.2366]STENMPIKINLIAPPR	R	Y	214	234	21	3	5C(463.2366)	sp|P05198|IF2A_HUMAN	P05198	IF2A_HUMAN	EIF2S1	Eukaryotic translation initiation factor 2 subunit 1			1	0	0	0	1	1	0	0	1	0	77834504	0	0	0	42446856	111125032	0	0	56157000	0
AGLNEMVEYITHSRDVVTEAIYPEAVTMFSVNLFR	AGLNEMVEYITHSRDVVTEAIYPEAVTMFSVNLFR	R	T	147	181	35	4		sp|Q14738|2A5D_HUMAN	Q14738	2A5D_HUMAN	PPP2R5D	Serine/threonine-protein phosphatase 2A 56 kDa regulatory subunit delta isoform			0	0	1	0	1	1	0	1	1	0	0	0	21539742	0	15696476	28132764	0	21066130	20122496	0
AGLNGLQLAVLAR	AGLNGLQLAVLAR	R	L	442	454	13	2		sp|Q96S55|WRIP1_HUMAN	Q96S55	WRIP1_HUMAN	WRNIP1	ATPase WRNIP1			0	0	0	0	0	0	0	0	0	1	0	0	0	0	0	0	0	0	0	26367310
AGLPCQDLEFVQFHPTGIYGAGCLITEGCR	AGLPC[57.0215]QDLEFVQFHPTGIYGAGC[57.0215]LITEGC[463.2366]R	R	G	283	312	30	3	23C(57.0215)	sp|P31040|SDHA_HUMAN	P31040	SDHA_HUMAN	SDHA	Succinate dehydrogenase [ubiquinone] flavoprotein subunit, mitochondrial			1	3	0	0	0	0	0	1	0	0	81872800	318153088	0	0	0	0	0	67128992	0	0
AGLPCQDLEFVQFHPTGIYGAGCLITEGCRGEGGILINSQGER	AGLPC[57.0215]QDLEFVQFHPTGIYGAGC[57.0215]LITEGC[463.2366]RGEGGILINSQGER	R	F	283	325	43	4	23C(57.0215)	sp|P31040|SDHA_HUMAN	P31040	SDHA_HUMAN	SDHA	Succinate dehydrogenase [ubiquinone] flavoprotein subunit, mitochondrial			1	2	2	2	2	1	1	1	2	1	518464256	1510430080	84823864	253653568	193509536	166942464	112560016	2.74228e+06	39483432	19612544
AGLQFPVGR	AGLQFPVGR	R	L	22	30	9	2		sp|P16104|H2AX_HUMAN	Q96QV6	H2A1A_HUMAN	HIST1H2AA	Histone H2A type 1-A	H2AFJ, H2AFV, H2AFX, H2AFZ, HIST1H2AB, HIST1H2AC, HIST1H2AD, HIST1H2AG, HIST1H2AH, HIST2H2AA3, HIST2H2AB, HIST2H2AC, HIST3H2A	sp|P04908|H2A1B_HUMAN, sp|P0C0S5|H2AZ_HUMAN, sp|P0C0S8|H2A1_HUMAN, sp|P20671|H2A1D_HUMAN, sp|Q16777|H2A2C_HUMAN, sp|Q6FI13|H2A2A_HUMAN, sp|Q71UI9|H2AV_HUMAN, sp|Q7L7L0|H2A3_HUMAN, sp|Q8IUE6|H2A2B_HUMAN, sp|Q93077|H2A1C_HUMAN, sp|Q96KK5|H2A1H_HUMAN, sp|Q96QV6|H2A1A_HUMAN, sp|Q9BTM1|H2AJ_HUMAN	3	1	1	1	1	1	1	1	1	1	953555070	952781310	422562368	909082880	790332740	606088900	232210816	368344768	145943120	91428520
AGLQFPVGRVHR	AGLQFPVGRVHR	R	L	22	33	12	3		sp|P16104|H2AX_HUMAN	Q93077	H2A1C_HUMAN	HIST1H2AC	Histone H2A type 1-C	H2AFJ, H2AFX, HIST1H2AB, HIST1H2AD, HIST1H2AG, HIST1H2AH, HIST2H2AA3, HIST2H2AB, HIST2H2AC, HIST3H2A	sp|P04908|H2A1B_HUMAN, sp|P0C0S8|H2A1_HUMAN, sp|P20671|H2A1D_HUMAN, sp|Q16777|H2A2C_HUMAN, sp|Q6FI13|H2A2A_HUMAN, sp|Q7L7L0|H2A3_HUMAN, sp|Q8IUE6|H2A2B_HUMAN, sp|Q93077|H2A1C_HUMAN, sp|Q96KK5|H2A1H_HUMAN, sp|Q9BTM1|H2AJ_HUMAN	0	0	1	0	0	0	0	0	0	0	0	0	165361104	0	0	0	0	0	0	0
AGLQFPVGRVHRLLR	AGLQFPVGRVHRLLR	R	K	22	36	15	4		sp|P16104|H2AX_HUMAN	Q93077	H2A1C_HUMAN	HIST1H2AC	Histone H2A type 1-C	H2AFJ, H2AFX, HIST1H2AB, HIST1H2AD, HIST1H2AG, HIST1H2AH, HIST2H2AA3, HIST2H2AB, HIST2H2AC, HIST3H2A	sp|P04908|H2A1B_HUMAN, sp|P0C0S8|H2A1_HUMAN, sp|P20671|H2A1D_HUMAN, sp|Q16777|H2A2C_HUMAN, sp|Q6FI13|H2A2A_HUMAN, sp|Q7L7L0|H2A3_HUMAN, sp|Q8IUE6|H2A2B_HUMAN, sp|Q93077|H2A1C_HUMAN, sp|Q96KK5|H2A1H_HUMAN, sp|Q9BTM1|H2AJ_HUMAN	0	0	1	0	0	0	0	0	0	0	0	0	63485960	0	0	0	0	0	0	0
AGLSPANCQSDRVNLEK	AGLSPANC[463.2366]QSDRVNLEK	K	S	549	565	17	3	8C(463.2366)	sp|Q14692|BMS1_HUMAN	Q14692	BMS1_HUMAN	BMS1	Ribosome biogenesis protein BMS1 homolog			0	0	1	1	1	1	0	1	0	0	0	0	91374280	90294416	79923768	5178353	0	62362344	0	0
AGLTHIITMDLHQKEIQGFFSFPVDNLR	AGLTHIITMDLHQKEIQGFFSFPVDNLR	K	A	125	152	28	5		sp|Q14558|KPRA_HUMAN	Q14558	KPRA_HUMAN	PRPSAP1	Phosphoribosyl pyrophosphate synthase-associated protein 1			0	0	0	0	0	0	0	0	1	0	0	0	0	0	0	0	0	0	28662374	0
AGLTHLITMDLHQK	AGLTHLITMDLHQK	K	E	137	150	14	3		sp|O60256|KPRB_HUMAN	O60256	KPRB_HUMAN	PRPSAP2	Phosphoribosyl pyrophosphate synthase-associated protein 2	PRPSAP1	sp|Q14558|KPRA_HUMAN	0	0	0	0	0	0	0	0	0	1	0	0	0	0	0	0	0	0	0	9240410
AGLTLKPQTFPLTVTDRPVMDVAFVQFLASVSGK	AGLTLKPQTFPLTVTDRPVMDVAFVQFLASVSGK	R	V	475	508	34	4		sp|P69849|NOMO3_HUMAN	Q5JPE7	NOMO2_HUMAN	NOMO2	Nodal modulator 2	NOMO3	sp|Q5JPE7|NOMO2_HUMAN	0	0	0	0	0	0	0	0	0	1	0	0	0	0	0	0	0	0	0	15719016
AGLTLKPQTFPLTVTNRPMMDVAFVQFLASVSGK	AGLTLKPQTFPLTVTNRPMMDVAFVQFLASVSGK	R	V	475	508	34	4		sp|Q15155|NOMO1_HUMAN	Q15155	NOMO1_HUMAN	NOMO1	Nodal modulator 1			0	0	0	0	0	0	0	1	0	0	0	0	0	0	0	0	0	14500972	0	0
AGMAAVADPHSLLDPNAIYQELQKVLAPYARPIFLR	AGMAAVADPHSLLDPNAIYQELQKVLAPYARPIFLR	K	L	551	586	36	5		sp|Q6PCB7|S27A1_HUMAN	Q6PCB7	S27A1_HUMAN	SLC27A1	Long-chain fatty acid transport protein 1			1	0	1	1	2	1	0	0	0	0	13045155	0	26108884	37022416	20861952	34971352	0	0	0	0
AGMAAVASPTGNCDLER	AGMAAVASPTGNC[463.2366]DLER	R	F	548	564	17	2	13C(463.2366)	sp|Q6P1M0|S27A4_HUMAN	Q6P1M0	S27A4_HUMAN	SLC27A4	Long-chain fatty acid transport protein 4			0	0	0	0	0	1	1	1	0	0	0	0	0	0	0	49689224	51074176	48496308	0	0
AGMQPGLTMVVGPPGTGKTDVAVQIISNIYHNFPEQR	AGMQPGLTMVVGPPGTGKTDVAVQIISNIYHNFPEQR	R	T	812	848	37	4		sp|O60306|AQR_HUMAN	O60306	AQR_HUMAN	AQR	RNA helicase aquarius			0	0	0	0	0	0	0	0	0	1	0	0	0	0	0	0	0	0	0	964569470
AGNAIHAILLYR	AGNAIHAILLYR	R	R	272	283	12	3		sp|P50416|CPT1A_HUMAN	P50416	CPT1A_HUMAN	CPT1A	Carnitine O-palmitoyltransferase 1, liver isoform			0	0	0	0	0	0	0	0	0	1	0	0	0	0	0	0	0	0	0	8580623
AGNAIHAILLYRR	AGNAIHAILLYRR	R	K	272	284	13	3		sp|P50416|CPT1A_HUMAN	P50416	CPT1A_HUMAN	CPT1A	Carnitine O-palmitoyltransferase 1, liver isoform			0	0	0	0	0	0	1	0	1	1	0	0	0	0	0	0	26508808	0	18247316	9085263
AGNCVDMWKR	AGNC[463.2366]VDMWKR	K	S	286	295	10	3	4C(463.2366)	sp|Q8NEM7|SP20H_HUMAN	Q8NEM7	SP20H_HUMAN	SUPT20H	Transcription factor SPT20 homolog			1	1	1	1	0	0	0	0	0	0	111907952	104469520	72327840	80071104	0	0	0	0	0	0
AGNDAPAGCLSQAAR	AGNDAPAGC[463.2366]LSQAAR	R	T	582	596	15	2	9C(463.2366)	sp|P21580|TNAP3_HUMAN	P21580	TNAP3_HUMAN	TNFAIP3	Tumor necrosis factor alpha-induced protein 3			1	1	1	2	2	3	1	3	1	0	245437424	352346720	120201952	193076544	144883872	251741712	194808112	149814176	40422224	0
AGNGQNSCGVEDVLQLLR	AGNGQNSC[463.2366]GVEDVLQLLR	K	L	1988	2005	18	2	8C(463.2366)	sp|Q9ULT8|HECD1_HUMAN	Q9ULT8	HECD1_HUMAN	HECTD1	E3 ubiquitin-protein ligase HECTD1			1	1	0	0	1	0	0	1	0	0	43686428	88836776	0	0	30104988	0	0	44094204	0	0
AGNKHNTNTATPFCNR	AGNKHNTNTATPFC[463.2366]NR	K	Q	836	851	16	4	14C(463.2366)	sp|Q8NDI1|EHBP1_HUMAN	Q8NDI1	EHBP1_HUMAN	EHBP1	EH domain-binding protein 1			0	0	1	0	1	0	0	0	0	0	0	0	133241536	0	110721216	0	0	0	0	0
AGNNMLLVGVHGPR	AGNNMLLVGVHGPR	K	T	2585	2598	14	3		sp|P21333|FLNA_HUMAN	P21333	FLNA_HUMAN	FLNA	Filamin-A			0	0	0	0	1	0	0	0	0	0	0	0	0	0	50811692	0	0	0	0	0
AGNSCPELVPSRR	AGNSC[463.2366]PELVPSRR	K	S	215	227	13	3	5C(463.2366)	sp|O75410|TACC1_HUMAN	O75410	TACC1_HUMAN	TACC1	Transforming acidic coiled-coil-containing protein 1			0	0	1	1	1	1	1	1	0	0	0	0	98545744	134341904	88225224	207770416	158112480	131983392	0	0
AGNYEEALQLYQHAVQYFLHVVK	AGNYEEALQLYQHAVQYFLHVVK	K	Y	24	46	23	3,4		sp|O75351|VPS4B_HUMAN	O75351	VPS4B_HUMAN	VPS4B	Vacuolar protein sorting-associated protein 4B			0	1	0	0	0	1	2	2	2	1	0	60702292	0	0	0	45779696	445277344	307167392	242521312	210169536
AGNYEEALQLYQHAVQYFLHVVKYEAQGDK	AGNYEEALQLYQHAVQYFLHVVKYEAQGDK	K	A	24	53	30	4,5		sp|O75351|VPS4B_HUMAN	O75351	VPS4B_HUMAN	VPS4B	Vacuolar protein sorting-associated protein 4B			0	0	0	0	0	0	1	2	1	0	0	0	0	0	0	0	121379120	101791968	48187416	0
AGNYEEALQLYQHAVQYFLHVVKYEAQGDKAK	AGNYEEALQLYQHAVQYFLHVVKYEAQGDKAK	K	Q	24	55	32	5,6		sp|O75351|VPS4B_HUMAN	O75351	VPS4B_HUMAN	VPS4B	Vacuolar protein sorting-associated protein 4B			2	2	0	1	1	2	2	2	2	0	103450384	258025904	0	86896160	51588232	162533936	296109792	230459392	109290912	0
AGPECLHCEEGCSK	AGPEC[57.0215]LHC[463.2366]EEGC[57.0215]SK	K	S	694	707	14	3	12C(57.0215)	sp|Q6ZNB6|NFXL1_HUMAN	Q6ZNB6	NFXL1_HUMAN	NFXL1	NF-X1-type zinc finger protein NFXL1			1	0	0	0	0	0	0	0	0	0	46522876	0	0	0	0	0	0	0	0	0
AGPFDEFQIATMLKEILKGLDYLHSEK	AGPFDEFQIATMLKEILKGLDYLHSEK	R	K	113	139	27	4,5		sp|Q9P289|STK26_HUMAN	Q9P289	STK26_HUMAN	STK26	Serine/threonine-protein kinase 26			1	2	1	2	2	4	1	0	1	0	19557120	53827296	87342784	100243800	106825184	127288752	24540392	0	30584892	0
AGPGSLELCGLPSQK	AGPGSLELC[463.2366]GLPSQK	K	T	575	589	15	2	9C(463.2366)	sp|Q14684|RRP1B_HUMAN	Q14684	RRP1B_HUMAN	RRP1B	Ribosomal RNA processing protein 1 homolog B			0	1	2	1	1	1	0	0	0	0	0	136687472	96874352	80676832	67508984	57962716	0	0	0	0
AGPGTLSVTIEGPSK	AGPGTLSVTIEGPSK	R	V	2412	2426	15	2		sp|O75369|FLNB_HUMAN	O75369	FLNB_HUMAN	FLNB	Filamin-B			0	0	0	0	0	0	0	0	1	2	0	0	0	0	0	0	0	0	7848002	18794452
AGPGTLSVTIEGPSKVK	AGPGTLSVTIEGPSKVK	R	M	2412	2428	17	3		sp|O75369|FLNB_HUMAN	O75369	FLNB_HUMAN	FLNB	Filamin-B			0	0	0	0	0	0	0	0	1	0	0	0	0	0	0	0	0	0	19911952	0
AGPMALSSKGSSGAPVYVDLAYIPNHCSGK	AGPMALSSKGSSGAPVYVDLAYIPNHCSGK	K	T	2676	2705	30	3		sp|P78559|MAP1A_HUMAN	P78559	MAP1A_HUMAN	MAP1A	Microtubule-associated protein 1A			0	1	0	0	0	0	0	0	0	0	0	38225960	0	0	0	0	0	0	0	0
AGPTEPMDTSEATVCHSDLER	AGPTEPMDTSEATVC[463.2366]HSDLER	R	T	1755	1775	21	3	15C(463.2366)	sp|Q9Y6J0|CABIN_HUMAN	Q9Y6J0	CABIN_HUMAN	CABIN1	Calcineurin-binding protein cabin-1			0	0	0	1	0	0	0	0	0	0	0	0	0	21224160	0	0	0	0	0	0
AGPVSPGCVK	AGPVSPGC[463.2366]VK	K	L	427	436	10	2	8C(463.2366)	sp|Q53GL7|PAR10_HUMAN	Q53GL7	PAR10_HUMAN	PARP10	Poly [ADP-ribose] polymerase 10			1	1	0	1	1	1	1	2	1	1	99230816	350449088	0	78427664	56944300	91898128	108797312	90665040	37641436	10750405
AGQATEGHCPR	AGQATEGHC[463.2366]PR	K	Q	398	408	11	2,3	9C(463.2366)	sp|P57772|SELB_HUMAN	P57772	SELB_HUMAN	EEFSEC	Selenocysteine-specific elongation factor			2	0	0	0	1	3	0	3	1	2	443573280	766690750	0	0	21668006	401258304	0	278513536	22760870	60034328
AGQCVIGLQMGTNK	AGQC[463.2366]VIGLQMGTNK	K	C	161	174	14	2,3	4C(463.2366)	sp|Q99439|CNN2_HUMAN	Q99439	CNN2_HUMAN	CNN2	Calponin-2			4	4	1	3	3	3	2	1	3	1	1746835200	3465312770	625659010	1114475650	695318720	919432060	740539650	533137856	266616992	118300368
AGQCVIGLQMGTNKCASQSGMTAYGTRR	AGQC[463.2366]VIGLQMGTNKC[463.2366]ASQSGMTAYGTRR	K	H	161	188	28	4	15C(463.2366)	sp|Q99439|CNN2_HUMAN	Q99439	CNN2_HUMAN	CNN2	Calponin-2			0	0	1	0	0	0	0	0	0	0	0	0	29403000	0	0	0	0	0	0	0
AGQCVIGLQMGTNK	AGQC[463.2366]VIGLQM[15.9949]GTNK	K	C	161	174	14	2	10M(15.9949)	sp|Q99439|CNN2_HUMAN	Q99439	CNN2_HUMAN	CNN2	Calponin-2			1	2	0	1	1	1	0	0	0	0	56113024	94929248	0	52784336	33876940	39339068	0	0	0	0
AGQMVTVWAAGAGVAHSPPSTLVWK	AGQMVTVWAAGAGVAHSPPSTLVWK	R	G	525	549	25	3		sp|Q03252|LMNB2_HUMAN	Q03252	LMNB2_HUMAN	LMNB2	Lamin-B2			0	0	0	0	0	0	0	1	0	2	0	0	0	0	0	0	0	27729948	0	29057774
AGQPHSSSDAAQAPAEQPHSSSDAAQAPCPR	AGQPHSSSDAAQAPAEQPHSSSDAAQAPC[463.2366]PR	R	E	28	58	31	4	29C(463.2366)	sp|P29372|3MG_HUMAN	P29372	3MG_HUMAN	MPG	DNA-3-methyladenine glycosylase			1	0	1	1	1	1	1	1	0	0	43047968	0	59319632	53202008	38375792	54793360	24055082	27205012	0	0
AGQQGLSVAFDLATHR	AGQQGLSVAFDLATHR	K	G	129	144	16	3		sp|P22033|MUTA_HUMAN	P22033	MUTA_HUMAN	MUT	Methylmalonyl-CoA mutase, mitochondrial			0	0	0	0	0	0	0	0	1	1	0	0	0	0	0	0	0	0	22079944	26442016
AGQSAAGAAPGGGVDTR	AGQSAAGAAPGGGVDTR	R	D	8	24	17	2		sp|P21333|FLNA_HUMAN	P21333	FLNA_HUMAN	FLNA	Filamin-A			1	0	0	1	0	0	0	0	0	0	1.31044e+06	0	0	1.81735e+06	0	0	0	0	0	0
AGQTTYSGVIDCFR	AGQTTYSGVIDC[463.2366]FR	R	K	552	565	14	2	12C(463.2366)	sp|O75746|CMC1_HUMAN	O75746	CMC1_HUMAN	SLC25A12	Calcium-binding mitochondrial carrier protein Aralar1	SLC25A13	sp|Q9UJS0|CMC2_HUMAN	0	0	0	0	0	0	0	0	1	0	0	0	0	0	0	0	0	0	70234096	0
AGQTTYSGVIDCFRK	AGQTTYSGVIDC[463.2366]FRK	R	L	552	566	15	3	12C(463.2366)	sp|O75746|CMC1_HUMAN	O75746	CMC1_HUMAN	SLC25A12	Calcium-binding mitochondrial carrier protein Aralar1	SLC25A13	sp|Q9UJS0|CMC2_HUMAN	0	0	0	1	0	0	0	0	0	0	0	0	0	41376808	0	0	0	0	0	0
AGRHCGALR	AGRHC[463.2366]GALR	R	V	106	114	9	3	5C(463.2366)	sp|P61313|RL15_HUMAN	P61313	RL15_HUMAN	RPL15	60S ribosomal protein L15			1	0	1	1	1	1	0	0	0	0	57629424	0	226178400	142968496	150208160	102390480	0	0	0	0
AGSDGAKIGNCPFSQR	AGSDGAKIGNC[463.2366]PFSQR	K	L	14	29	16	3	11C(463.2366)	sp|O00299|CLIC1_HUMAN	O00299	CLIC1_HUMAN	CLIC1	Chloride intracellular channel protein 1			0	0	2	1	1	0	0	0	0	0	0	0	272102176	160166176	159419568	0	0	0	0	0
AGSDGESIGNCPFSQR	AGSDGESIGNC[463.2366]PFSQR	K	L	25	40	16	2,3	11C(463.2366)	sp|Q9Y696|CLIC4_HUMAN	Q9Y696	CLIC4_HUMAN	CLIC4	Chloride intracellular channel protein 4			0	1	1	1	1	1	2	2	4	3	0	101385104	25307912	43235436	42579728	79552736	382769472	127983344	413798112	502757376
AGSGACQDR	AGSGAC[463.2366]QDR	K	S	144	152	9	2	6C(463.2366)	sp|Q0VD83|APOBR_HUMAN	Q0VD83	APOBR_HUMAN	APOBR	Apolipoprotein B receptor			0	1	0	1	0	1	0	0	0	0	0	23147648	0	24487988	0	30302832	0	0	0	0
AGSMSAELGVGCALR	AGSMSAELGVGC[463.2366]ALR	R	A	4	18	15	2	12C(463.2366)	sp|O94903|PLPHP_HUMAN	O94903	PLPHP_HUMAN	PLPBP	Pyridoxal phosphate homeostasis protein			0	1	1	1	1	0	0	0	0	0	0	229617088	47441300	35483436	60151724	0	0	0	0	0
AGSNMLLIGVHGPTTPCEEVSMK	AGSNMLLIGVHGPTTPC[463.2366]EEVSMK	K	H	2540	2562	23	3	17C(463.2366)	sp|O75369|FLNB_HUMAN	O75369	FLNB_HUMAN	FLNB	Filamin-B			2	1	0	1	2	0	2	2	1	1	188629792	3562839550	0	2518096380	72285296	0	4966491600	1028439490	76249840	46052520
AGSPTLLNCLMYK	AGSPTLLNC[463.2366]LMYK	K	M	707	719	13	2	9C(463.2366)	sp|Q8TCJ2|STT3B_HUMAN	Q8TCJ2	STT3B_HUMAN	STT3B	Dolichyl-diphosphooligosaccharide--protein glycosyltransferase subunit STT3B			2	0	0	0	0	0	0	2	1	0	39025492	0	0	0	0	0	0	180471696	57352304	0
AGSSGNSCITYQPSVSGEHK	AGSSGNSC[463.2366]ITYQPSVSGEHK	R	A	473	492	20	3	8C(463.2366)	sp|Q99755|PI51A_HUMAN	Q99755	PI51A_HUMAN	PIP5K1A	Phosphatidylinositol 4-phosphate 5-kinase type-1 alpha			0	1	0	0	0	0	0	0	0	0	0	19734238	0	0	0	0	0	0	0	0
AGSVATCQAVMR	AGSVATC[463.2366]QAVMR	R	A	516	527	12	2	7C(463.2366)	sp|O94906|PRP6_HUMAN	O94906	PRP6_HUMAN	PRPF6	Pre-mRNA-processing factor 6			1	1	1	0	1	0	1	1	1	1	108657872	275673376	66153100	0	14421762	0	148010816	123966128	20950512	31925964
AGSVELLGAMAYCAPK	AGSVELLGAMAYC[463.2366]APK	K	Q	1515	1530	16	2	13C(463.2366)	sp|Q92616|GCN1_HUMAN	Q92616	GCN1_HUMAN	GCN1	eIF-2-alpha kinase activator GCN1			1	2	2	1	0	1	1	1	0	0	180990784	280646880	29541956	72487504	0	63207048	158453472	38947280	0	0
AGTAFYIDQCAVR	AGTAFYIDQC[463.2366]AVR	R	A	153	165	13	2	10C(463.2366)	sp|A3KMH1|VWA8_HUMAN	A3KMH1	VWA8_HUMAN	VWA8	von Willebrand factor A domain-containing protein 8			0	0	0	0	0	0	1	1	0	0	0	0	0	0	0	0	58643696	82896560	0	0
AGTAPSCR	AGTAPSC[463.2366]R	R	N	28	35	8	2	7C(463.2366)	sp|P57737|CORO7_HUMAN	P57737	CORO7_HUMAN	CORO7	Coronin-7			1	3	1	1	1	1	1	2	1	0	1848781570	3949089020	1051929860	1259429890	926525630	2092854530	942436740	883555330	282687616	0
AGTAPSCRNHIK	AGTAPSC[463.2366]RNHIK	R	S	28	39	12	3	7C(463.2366)	sp|P57737|CORO7_HUMAN	P57737	CORO7_HUMAN	CORO7	Coronin-7			0	0	1	0	0	0	0	0	0	0	0	0	35055020	0	0	0	0	0	0	0
AGTCVLEYATPLQTLFAMSQYSQAGFSREDRLEQAK	AGTC[463.2366]VLEYATPLQTLFAMSQYSQAGFSREDRLEQAK	R	L	254	289	36	4	4C(463.2366)	sp|Q86WV6|STING_HUMAN	Q86WV6	STING_HUMAN	TMEM173	Stimulator of interferon genes protein			0	1	0	0	0	0	0	0	0	0	0	25220788	0	0	0	0	0	0	0	0
AGTFQAFEQFGQQLLAHGHYASPEIK	AGTFQAFEQFGQQLLAHGHYASPEIK	R	Q	1392	1417	26	4		sp|Q13813|SPTN1_HUMAN	Q13813	SPTN1_HUMAN	SPTAN1	Spectrin alpha chain, non-erythrocytic 1			0	0	0	0	0	0	0	1	0	2	0	0	0	0	0	0	0	74606512	0	95979168
AGTIKENSRCPLNEEVIVQAR	AGTIKENSRC[463.2366]PLNEEVIVQAR	R	K	171	191	21	4	10C(463.2366)	sp|Q8IWV7|UBR1_HUMAN	Q8IWV7	UBR1_HUMAN	UBR1	E3 ubiquitin-protein ligase UBR1			1	1	1	1	1	1	0	1	0	0	129623088	191275680	169381440	140336272	159139664	175328208	0	39934048	0	0
AGVAFFHLQDYDQARHYLLAAVNRQPK	AGVAFFHLQDYDQARHYLLAAVNRQPK	R	D	114	140	27	5		sp|Q8N5M4|TTC9C_HUMAN	Q8N5M4	TTC9C_HUMAN	TTC9C	Tetratricopeptide repeat protein 9C			0	0	1	0	0	0	0	0	0	0	0	0	74801824	0	0	0	0	0	0	0
AGVAGFYVTTNPQELMLQMNLLELIRKLQQR	AGVAGFYVTTNPQELMLQMNLLELIRKLQQR	K	G	159	189	31	4		sp|Q14129|DGCR6_HUMAN	Q9BY27	DGC6L_HUMAN	DGCR6L	Protein DGCR6L	DGCR6	sp|Q9BY27|DGC6L_HUMAN	0	0	1	0	0	0	0	0	0	0	0	0	30695792	0	0	0	0	0	0	0
AGVCAALEAWPALQIAVENGFGGVHSQEK	AGVC[463.2366]AALEAWPALQIAVENGFGGVHSQEK	R	A	14	42	29	3	4C(463.2366)	sp|Q969E8|TSR2_HUMAN	Q969E8	TSR2_HUMAN	TSR2	Pre-rRNA-processing protein TSR2 homolog			3	3	7	6	4	6	3	3	4	2	246126336	1202763780	398103136	910186620	416544704	1928411140	730563710	674133120	162817200	34761968
AGVCAALEAWPALQIAVENGFGGVHSQEKAK	AGVC[463.2366]AALEAWPALQIAVENGFGGVHSQEKAK	R	W	14	44	31	4	4C(463.2366)	sp|Q969E8|TSR2_HUMAN	Q969E8	TSR2_HUMAN	TSR2	Pre-rRNA-processing protein TSR2 homolog			0	0	1	1	1	0	0	0	0	0	0	0	240391664	41219508	78262104	0	0	0	0	0
AGVLAGHDNR	AGVLAGHDNR	R	V	305	314	10	2		sp|P62873|GBB1_HUMAN	P62873	GBB1_HUMAN	GNB1	Guanine nucleotide-binding protein G(I)/G(S)/G(T) subunit beta-1	GNB2, GNB4	sp|P62879|GBB2_HUMAN, sp|Q9HAV0|GBB4_HUMAN	0	1	0	1	1	0	0	0	1	1	0	2.91677e+06	0	4201574	2.26595e+06	0	0	0	1.07875e+06	1.06307e+06
AGVLLSEILHLLCK	AGVLLSEILHLLC[463.2366]K	R	Q	1352	1365	14	3	13C(463.2366)	sp|O43432|IF4G3_HUMAN	O43432	IF4G3_HUMAN	EIF4G3	Eukaryotic translation initiation factor 4 gamma 3			0	1	0	0	0	0	0	0	0	0	0	2.52202e+06	0	0	0	0	0	0	0	0
AGVMALANLLQIQR	AGVMALANLLQIQR	K	H	132	145	14	2		sp|Q9Y224|RTRAF_HUMAN	Q9Y224	RTRAF_HUMAN	RTRAF	RNA transcription, translation and transport factor protein			0	0	0	0	0	0	0	0	0	1	0	0	0	0	0	0	0	0	0	18485946
AGVMALANLLQIQRHDDYLVMLK	AGVMALANLLQIQRHDDYLVMLK	K	A	132	154	23	4		sp|Q9Y224|RTRAF_HUMAN	Q9Y224	RTRAF_HUMAN	RTRAF	RNA transcription, translation and transport factor protein			0	0	0	0	0	0	0	0	1	0	0	0	0	0	0	0	0	0	14143185	0
AGVNFSEFTGVWKYITDWQNVFR	AGVNFSEFTGVWKYITDWQNVFR	K	T	78	100	23	3		sp|O75340|PDCD6_HUMAN	O75340	PDCD6_HUMAN	PDCD6	Programmed cell death protein 6			1	1	1	1	2	1	2	3	1	0	23503814	37875016	28427956	92296120	86590152	81957552	34121544	37142560	36363768	0
AGVNSDSPNNCSGK	AGVNSDSPNNC[463.2366]SGK	K	K	457	470	14	2	11C(463.2366)	sp|Q9Y4C1|KDM3A_HUMAN	Q9Y4C1	KDM3A_HUMAN	KDM3A	Lysine-specific demethylase 3A			0	1	1	1	1	0	2	1	1	0	0	87838856	36065872	50934452	36201616	0	51706152	52585708	19442828	0
AGVRPSSSGSAWEACSEAPSK	AGVRPSSSGSAWEAC[463.2366]SEAPSK	R	G	839	859	21	3	15C(463.2366)	sp|Q12789|TF3C1_HUMAN	Q12789	TF3C1_HUMAN	GTF3C1	General transcription factor 3C polypeptide 1			0	1	0	0	1	1	1	1	1	1	0	67302328	0	0	28817276	44004484	99530568	71573280	25454624	12047198
AGVSGCFSTFQPTTGHR	AGVSGC[463.2366]FSTFQPTTGHR	R	L	43	59	17	3	6C(463.2366)	sp|Q96EK4|THA11_HUMAN	Q96EK4	THA11_HUMAN	THAP11	THAP domain-containing protein 11			1	3	1	3	2	3	2	2	2	2	71072328	308433728	135933168	132955976	133531712	246971456	182202288	108401824	59569452	16776176
AGVSISVVHGNLSEEAAK	AGVSISVVHGNLSEEAAK	K	Q	203	220	18	3		sp|P36551|HEM6_HUMAN	P36551	HEM6_HUMAN	CPOX	Oxygen-dependent coproporphyrinogen-III oxidase, mitochondrial			0	0	0	0	0	0	1	1	1	1	0	0	0	0	0	0	26942516	47149364	13565827	35952292
AGVVIHCNHR	AGVVIHC[463.2366]NHR	K	L	232	241	10	3	7C(463.2366)	sp|Q9H8P0|PORED_HUMAN	Q9H8P0	PORED_HUMAN	SRD5A3	Polyprenol reductase			0	0	0	0	0	0	1	0	0	0	0	0	0	0	0	0	0	0	0	0
AGWACPGQDPGPEPR	AGWAC[463.2366]PGQDPGPEPR	R	L	44	58	15	2	5C(463.2366)	sp|Q9H9F9|ARP5_HUMAN	Q9H9F9	ARP5_HUMAN	ACTR5	Actin-related protein 5			2	1	1	1	1	1	1	1	1	1	126829152	253805632	119479680	127052848	90803456	157533024	133238032	65268632	34595680	10330230
AGWQCPECK	AGWQC[463.2366]PEC[57.0215]K	R	V	381	389	9	2	5C(463.2366)	sp|O14686|KMT2D_HUMAN	Q8NEZ4	KMT2C_HUMAN	KMT2C	Histone-lysine N-methyltransferase 2C	KMT2D	sp|Q8NEZ4|KMT2C_HUMAN	1	1	0	1	0	0	0	0	0	0	143588528	162725104	0	44429280	0	0	0	0	0	0
AGWQCPECK	AGWQC[57.0215]PEC[463.2366]K	R	V	381	389	9	2	5C(57.0215)	sp|O14686|KMT2D_HUMAN	Q8NEZ4	KMT2C_HUMAN	KMT2C	Histone-lysine N-methyltransferase 2C	KMT2D	sp|Q8NEZ4|KMT2C_HUMAN	1	0	0	0	0	0	0	0	0	0	63399728	0	0	0	0	0	0	0	0	0
AGYAGEDCPK	AGYAGEDC[463.2366]PK	R	V	25	34	10	2	8C(463.2366)	sp|O96019|ACL6A_HUMAN	O96019	ACL6A_HUMAN	ACTL6A	Actin-like protein 6A	ACTL6B	sp|O94805|ACL6B_HUMAN	1	2	0	0	0	1	0	1	2	1	68007168	2518257150	0	0	0	102561928	0	135690080	125664800	83376344
AGYAGEDCPKVDFPTAIGMVVER	AGYAGEDC[463.2366]PKVDFPTAIGMVVER	R	D	25	47	23	3	8C(463.2366)	sp|O96019|ACL6A_HUMAN	O96019	ACL6A_HUMAN	ACTL6A	Actin-like protein 6A			1	1	0	0	0	0	0	1	0	0	51899552	76425392	0	0	0	0	0	3301174	0	0
AGYLGYTVTWLPSR	AGYLGYTVTWLPSR	R	Q	401	414	14	2		sp|P20701|ITAL_HUMAN	P20701	ITAL_HUMAN	ITGAL	Integrin alpha-L			0	0	0	0	0	0	1	0	0	1	0	0	0	0	0	0	65584800	0	0	32343954
AGYPQYVSEILEKVTCER	AGYPQYVSEILEKVTC[463.2366]ER	K	R	315	332	18	3	16C(463.2366)	sp|P42704|LPPRC_HUMAN	P42704	LPPRC_HUMAN	LRPPRC	Leucine-rich PPR motif-containing protein, mitochondrial			2	5	1	1	1	2	1	1	0	0	246364752	557275070	99560624	137569232	122180440	428464384	132701208	85334128	0	0
AGYPQYVSEILEKVTCERR	AGYPQYVSEILEKVTC[463.2366]ERR	K	Y	315	333	19	4	16C(463.2366)	sp|P42704|LPPRC_HUMAN	P42704	LPPRC_HUMAN	LRPPRC	Leucine-rich PPR motif-containing protein, mitochondrial			2	1	1	1	1	1	0	1	2	0	212247552	609210370	40404424	254196080	165328576	175315232	0	113279344	64295568	0
AGYTDKVVIGMDVAASEFFR	AGYTDKVVIGMDVAASEFFR	K	S	234	253	20	2,3		sp|P06733|ENOA_HUMAN	P06733	ENOA_HUMAN	ENO1	Alpha-enolase			1	3	2	0	2	2	9	26	25	36	14187588	160900656	33817020	0	38620672	62472248	829241410	730245950	324718080	836222590
AGYTDKVVIGMDVAASEFFR	AGYTDKVVIGM[15.9949]DVAASEFFR	K	S	234	253	20	3	11M(15.9949)	sp|P06733|ENOA_HUMAN	P06733	ENOA_HUMAN	ENO1	Alpha-enolase			0	0	0	0	0	0	0	0	2	1	0	0	0	0	0	0	0	0	22228148	56828000
AHAAQVTCVAASPHK	AHAAQVTC[463.2366]VAASPHK	R	D	165	179	15	3	8C(463.2366)	sp|Q9BQA1|MEP50_HUMAN	Q9BQA1	MEP50_HUMAN	WDR77	Methylosome protein 50			0	0	0	0	0	0	0	0	0	1	0	0	0	0	0	0	0	0	0	7266070
AHCGDPVSLAAAGDGSPDIGPTGELSGSLK	AHC[463.2366]GDPVSLAAAGDGSPDIGPTGELSGSLK	R	L	41	70	30	3	3C(463.2366)	sp|Q5JSP0|FGD3_HUMAN	Q5JSP0	FGD3_HUMAN	FGD3	FYVE, RhoGEF and PH domain-containing protein 3			0	0	0	0	0	0	0	1	0	0	0	0	0	0	0	0	0	16262261	0	0
AHCGDPVSLAAAGDGSPDIGPTGELSGSLKIPNR	AHC[463.2366]GDPVSLAAAGDGSPDIGPTGELSGSLKIPNR	R	D	41	74	34	4	3C(463.2366)	sp|Q5JSP0|FGD3_HUMAN	Q5JSP0	FGD3_HUMAN	FGD3	FYVE, RhoGEF and PH domain-containing protein 3			0	0	0	0	0	0	0	1	0	0	0	0	0	0	0	0	0	1031906750	0	0
AHCGPAELCEFYSR	AHC[463.2366]GPAELC[57.0215]EFYSR	K	D	76	89	14	2,3	3C(463.2366)	sp|P43403|ZAP70_HUMAN	P43403	ZAP70_HUMAN	ZAP70	Tyrosine-protein kinase ZAP-70			1	2	1	1	1	1	1	1	0	0	782966720	1936747520	198604864	371332096	252464224	412609056	374237376	277951936	0	0
AHCGPAELCEFYSRDPDGLPCNLR	AHC[463.2366]GPAELC[57.0215]EFYSRDPDGLPC[57.0215]NLR	K	K	76	99	24	3,4	21C(57.0215)	sp|P43403|ZAP70_HUMAN	P43403	ZAP70_HUMAN	ZAP70	Tyrosine-protein kinase ZAP-70			2	2	1	2	2	2	1	1	1	1	1000107070	2792163070	214478912	495392256	461363232	404056576	226116064	242069184	71918880	18986566
AHCIQQMTSK	AHC[463.2366]IQQMTSK	R	L	309	318	10	2,3	3C(463.2366)	sp|Q99719|SEPT5_HUMAN	Q99719	SEPT5_HUMAN	2024-09-05	Septin-5			2	3	0	1	1	1	1	3	1	0	211786624	168378752	0	1.14572e+06	51455308	130716992	119911584	136070608	25651310	0
AHDGAEVCSAIFSK	AHDGAEVC[463.2366]SAIFSK	K	N	303	316	14	3	8C(463.2366)	sp|Q05048|CSTF1_HUMAN	Q05048	CSTF1_HUMAN	CSTF1	Cleavage stimulation factor subunit 1			0	0	0	0	0	0	0	0	0	1	0	0	0	0	0	0	0	0	0	13990111
AHDGGIYAISWSPDSTHLLSASGDKTSK	AHDGGIYAISWSPDSTHLLSASGDKTSK	K	L	232	259	28	4,5		sp|O75083|WDR1_HUMAN	O75083	WDR1_HUMAN	WDR1	WD repeat-containing protein 1			0	0	0	0	0	0	0	0	0	2	0	0	0	0	0	0	0	0	0	27396330
AHDGSVFTLCQMR	AHDGSVFTLC[463.2366]QMR	K	N	507	519	13	3	10C(463.2366)	sp|Q9HC35|EMAL4_HUMAN	Q9HC35	EMAL4_HUMAN	EML4	Echinoderm microtubule-associated protein-like 4			1	0	0	0	0	0	0	1	1	1	27437632	0	0	0	0	0	0	39402712	22626744	10255614
AHEILPNLVCCSAK	AHEILPNLVC[463.2366]C[57.0215]SAK	K	N	139	152	14	3	10C(463.2366)	sp|P50990|TCPQ_HUMAN	P50990	TCPQ_HUMAN	CCT8	T-complex protein 1 subunit theta			1	0	1	1	1	1	1	1	2	1	143147440	0	302412064	78809560	364369376	6316488	101867272	43836496	46510440	23314820
AHEILPNLVCCSAK	AHEILPNLVC[57.0215]C[463.2366]SAK	K	N	139	152	14	2,3	10C(57.0215)	sp|P50990|TCPQ_HUMAN	P50990	TCPQ_HUMAN	CCT8	T-complex protein 1 subunit theta			4	4	3	4	2	1	0	3	1	0	4077083650	8348787700	803354500	1604921470	959847620	74937512	0	615967940	159997200	0
AHEPTYFTVDCAEAGQGDVSIGIK	AHEPTYFTVDC[463.2366]AEAGQGDVSIGIK	K	C	786	809	24	3	11C(463.2366)	sp|P21333|FLNA_HUMAN	P21333	FLNA_HUMAN	FLNA	Filamin-A			0	0	0	0	0	0	1	0	0	0	0	0	0	0	0	0	287229408	0	0	0
AHFPLGANPFLERPQSFISPQSCDAQGQR	AHFPLGANPFLERPQSFISPQSC[463.2366]DAQGQR	R	Y	175	203	29	4	23C(463.2366)	sp|Q9Y6W3|CAN7_HUMAN	Q9Y6W3	CAN7_HUMAN	CAPN7	Calpain-7			1	1	0	0	0	1	2	1	1	2	105067336	416093536	0	0	0	173514304	198546288	171572464	41316128	21500340
AHFPLGANPFLERPQSFISPQSCDAQGQRYTAEEIEVLR	AHFPLGANPFLERPQSFISPQSC[463.2366]DAQGQRYTAEEIEVLR	R	T	175	213	39	5	23C(463.2366)	sp|Q9Y6W3|CAN7_HUMAN	Q9Y6W3	CAN7_HUMAN	CAPN7	Calpain-7			1	1	1	3	1	0	0	0	0	0	94416544	145112544	99991328	124853552	35607548	0	0	0	0	0
AHFQNFPNGVTDFIKSECLNNIGDSSPLIR	AHFQNFPNGVTDFIKSEC[463.2366]LNNIGDSSPLIR	K	A	86	115	30	4	18C(463.2366)	sp|Q92973|TNPO1_HUMAN	Q92973	TNPO1_HUMAN	TNPO1	Transportin-1			0	0	1	0	0	0	0	0	2	0	0	0	28925298	0	0	0	0	0	10540780	0
AHGCFPEGR	AHGC[463.2366]FPEGR	R	S	62	70	9	2,3	4C(463.2366)	sp|Q7Z5L9|I2BP2_HUMAN	Q7Z5L9	I2BP2_HUMAN	IRF2BP2	Interferon regulatory factor 2-binding protein 2			2	2	2	2	2	1	1	1	1	1	808134270	1638149630	214061152	473591872	358484992	454191136	239131808	126113816	70067696	28404468
AHGCFQDGR	AHGC[463.2366]FQDGR	R	S	60	68	9	3	4C(463.2366)	sp|Q9H1B7|I2BPL_HUMAN	Q9H1B7	I2BPL_HUMAN	IRF2BPL	Interferon regulatory factor 2-binding protein-like			1	1	1	1	1	0	0	0	1	0	232821392	638330240	71695720	115357184	107021496	0	0	0	57388040	0
AHGCFQDGRSPGPPPPVGVK	AHGC[463.2366]FQDGRSPGPPPPVGVK	R	T	60	79	20	4	4C(463.2366)	sp|Q9H1B7|I2BPL_HUMAN	Q9H1B7	I2BPL_HUMAN	IRF2BPL	Interferon regulatory factor 2-binding protein-like			1	0	2	0	0	0	0	0	0	0	178070512	0	118491816	0	0	0	0	0	0	0
AHGDTQHCR	AHGDTQHC[463.2366]R	R	K	520	528	9	3	8C(463.2366)	sp|Q15020|SART3_HUMAN	Q15020	SART3_HUMAN	SART3	Squamous cell carcinoma antigen recognized by T-cells 3			0	1	0	0	0	0	1	0	0	0	0	97309768	0	0	0	0	44235100	0	0	0
AHGDTQHCRK	AHGDTQHC[463.2366]RK	R	A	520	529	10	3	8C(463.2366)	sp|Q15020|SART3_HUMAN	Q15020	SART3_HUMAN	SART3	Squamous cell carcinoma antigen recognized by T-cells 3			1	1	0	0	0	1	0	0	0	0	6001763	14496446	0	0	0	8.0151e+06	0	0	0	0
AHGGYSVFAGVGER	AHGGYSVFAGVGER	K	T	226	239	14	2,3		sp|P06576|ATPB_HUMAN	P06576	ATPB_HUMAN	ATP5F1B	ATP synthase subunit beta, mitochondrial			0	0	0	0	0	0	0	0	2	1	0	0	0	0	0	0	0	0	24521926	36003160
AHGHCLHEIFLLR	AHGHC[463.2366]LHEIFLLR	R	E	186	198	13	4	5C(463.2366)	sp|O00116|ADAS_HUMAN	O00116	ADAS_HUMAN	AGPS	Alkyldihydroxyacetonephosphate synthase, peroxisomal			0	1	0	0	0	0	1	1	0	0	0	77408112	0	0	0	0	130522616	63355904	0	0
AHHAACK	AHHAAC[463.2366]K	K	E	158	164	7	2	6C(463.2366)	sp|Q9UNF0|PACN2_HUMAN	Q9UNF0	PACN2_HUMAN	PACSIN2	Protein kinase C and casein kinase substrate in neurons protein 2			0	1	0	0	0	0	0	0	0	0	0	4536152	0	0	0	0	0	0	0	0
AHHAACKEEK	AHHAAC[463.2366]KEEK	K	L	158	167	10	3,4	6C(463.2366)	sp|Q9UNF0|PACN2_HUMAN	Q9UNF0	PACN2_HUMAN	PACSIN2	Protein kinase C and casein kinase substrate in neurons protein 2			1	1	0	0	0	0	0	0	0	0	29157912	19215278	0	0	0	0	0	0	0	0
AHHEVCPK	AHHEVC[463.2366]PK	K	F	177	184	8	2,3	6C(463.2366)	sp|Q12933|TRAF2_HUMAN	Q12933	TRAF2_HUMAN	TRAF2	TNF receptor-associated factor 2			2	1	1	1	0	0	0	1	0	0	161126256	193011872	40822544	57391456	0	0	0	30448076	0	0
AHIANPSGASTECFVTDNADGTYQVEYTPFEK	AHIANPSGASTEC[463.2366]FVTDNADGTYQVEYTPFEK	K	G	1268	1299	32	3	13C(463.2366)	sp|O75369|FLNB_HUMAN	O75369	FLNB_HUMAN	FLNB	Filamin-B			2	2	1	1	1	1	1	1	2	1	53329056	307709952	38902604	121788552	58273664	159059168	98045600	91327256	65776972	36549564
AHIAQLCEK	AHIAQLC[463.2366]EK	R	A	611	619	9	2,3	7C(463.2366)	sp|Q00610|CLH1_HUMAN	P53675	CLH2_HUMAN	CLTCL1	Clathrin heavy chain 2	CLTC	sp|P53675|CLH2_HUMAN	2	2	0	2	3	2	3	4	3	3	352050112	1781660670	0	414189056	273079680	727426750	983918080	687922820	308793984	168865952
AHITLGCAADVEAVQTGLDLLEILR	AHITLGC[463.2366]AADVEAVQTGLDLLEILR	R	Q	329	353	25	3	7C(463.2366)	sp|P09543|CN37_HUMAN	P09543	CN37_HUMAN	CNP	2',3'-cyclic-nucleotide 3'-phosphodiesterase			0	0	0	0	0	0	1	0	1	3	0	0	0	0	0	0	50323952	0	26085972	21019192
AHLGTALK	AHLGTALK	K	A	30	37	8	2		sp|P62266|RS23_HUMAN	P62266	RS23_HUMAN	RPS23	40S ribosomal protein S23			1	1	1	1	1	1	1	1	0	0	13195357	11395790	5158392	16337310	10362431	7.35598e+06	3.53897e+06	5867079	0	0
AHLLADMAHISGLVAAK	AHLLADMAHISGLVAAK	K	V	246	262	17	3		sp|P34897|GLYM_HUMAN	P34897	GLYM_HUMAN	SHMT2	Serine hydroxymethyltransferase, mitochondrial			0	0	0	0	0	0	1	1	1	1	0	0	0	0	0	0	63094192	67504200	42959176	68270592
AHLLAEVIENLECDPR	AHLLAEVIENLEC[463.2366]DPR	R	H	295	310	16	3	13C(463.2366)	sp|Q96C86|DCPS_HUMAN	Q96C86	DCPS_HUMAN	DCPS	m7GpppX diphosphatase			0	0	0	0	0	0	1	0	0	0	0	0	0	0	0	0	63091308	0	0	0
AHLMEIQVNGGTVAEKLDWAR	AHLMEIQVNGGTVAEKLDWAR	K	E	178	198	21	4		sp|P39023|RL3_HUMAN	P39023	RL3_HUMAN	RPL3	60S ribosomal protein L3			0	0	0	0	0	0	0	0	0	1	0	0	0	0	0	0	0	0	0	13479595
AHMGMFTELAILYSKFKPQK	AHMGMFTELAILYSKFKPQK	R	M	1312	1331	20	4		sp|Q00610|CLH1_HUMAN	P53675	CLH2_HUMAN	CLTCL1	Clathrin heavy chain 2	CLTC	sp|P53675|CLH2_HUMAN	0	0	0	0	1	0	0	0	0	0	0	0	0	0	53471912	0	0	0	0	0
AHNGSLQHLTWLGLQWNSLPALPGIR	AHNGSLQHLTWLGLQWNSLPALPGIR	R	K	430	455	26	4		sp|P49792|RBP2_HUMAN	Q99666	RGPD5_HUMAN	RGPD5	RANBP2-like and GRIP domain-containing protein 5/6	RANBP2, RGPD1, RGPD2, RGPD3, RGPD4, RGPD8	sp|A6NKT7|RGPD3_HUMAN, sp|O14715|RGPD8_HUMAN, sp|P0DJD0|RGPD1_HUMAN, sp|P0DJD1|RGPD2_HUMAN, sp|Q7Z3J3|RGPD4_HUMAN, sp|Q99666|RGPD5_HUMAN	0	0	0	0	0	0	1	0	1	1	0	0	0	0	0	0	47587264	0	41519016	48965408
AHNGSLQHLTWLGLQWNSLPALPGIRK	AHNGSLQHLTWLGLQWNSLPALPGIRK	R	W	430	456	27	5		sp|P49792|RBP2_HUMAN	Q99666	RGPD5_HUMAN	RGPD5	RANBP2-like and GRIP domain-containing protein 5/6	RANBP2, RGPD1, RGPD2, RGPD3, RGPD4, RGPD8	sp|A6NKT7|RGPD3_HUMAN, sp|O14715|RGPD8_HUMAN, sp|P0DJD0|RGPD1_HUMAN, sp|P0DJD1|RGPD2_HUMAN, sp|Q7Z3J3|RGPD4_HUMAN, sp|Q99666|RGPD5_HUMAN	0	0	0	0	0	0	1	0	1	1	0	0	0	0	0	0	74238640	0	41198616	29008552
AHPPELK	AHPPELK	K	K	4	10	7	2		sp|P62308|RUXG_HUMAN	P62308	RUXG_HUMAN	SNRPG	Small nuclear ribonucleoprotein G			1	0	1	0	1	0	0	0	0	0	8536027	0	3941808	0	10413971	0	0	0	0	0
AHPPELKK	AHPPELKK	K	F	4	11	8	2		sp|P62308|RUXG_HUMAN	P62308	RUXG_HUMAN	SNRPG	Small nuclear ribonucleoprotein G			0	0	0	0	1	0	0	0	0	0	0	0	0	0	2.84717e+06	0	0	0	0	0
AHQANQLYPFAISLIESVR	AHQANQLYPFAISLIESVR	K	T	768	786	19	3		sp|Q14204|DYHC1_HUMAN	Q14204	DYHC1_HUMAN	DYNC1H1	Cytoplasmic dynein 1 heavy chain 1			0	0	0	0	0	0	0	0	2	1	0	0	0	0	0	0	0	0	72480768	82231112
AHQCGDDDK	AHQC[463.2366]GDDDK	K	T	162	170	9	3	4C(463.2366)	sp|Q9BQ61|TRIR_HUMAN	Q9BQ61	TRIR_HUMAN	TRIR	Telomerase RNA component interacting RNase			0	0	0	0	0	0	0	0	0	1	0	0	0	0	0	0	0	0	0	6243932
AHQCGDDDKTRPLVK	AHQC[463.2366]GDDDKTRPLVK	K	-	162	176	15	3,4,5	4C(463.2366)	sp|Q9BQ61|TRIR_HUMAN	Q9BQ61	TRIR_HUMAN	TRIR	Telomerase RNA component interacting RNase			1	1	4	3	3	3	1	3	3	1	78634448	1134377470	1024318850	1426437760	828682690	1532774780	269688320	174365280	234826432	64256196
AHQFEGDSFDSASEGSEGLGPCVLSLSTLIGTVAETSKEK	AHQFEGDSFDSASEGSEGLGPC[463.2366]VLSLSTLIGTVAETSKEK	K	Y	567	606	40	4	22C(463.2366)	sp|O60318|GANP_HUMAN	O60318	GANP_HUMAN	MCM3AP	Germinal-center associated nuclear protein			0	2	0	0	0	0	1	1	0	0	0	68211872	0	0	0	0	18387350	16167868	0	0
AHQFEGDSFDSASEGSEGLGPCVLSLSTLIGTVAETSKEKYR	AHQFEGDSFDSASEGSEGLGPC[463.2366]VLSLSTLIGTVAETSKEKYR	K	L	567	608	42	5	22C(463.2366)	sp|O60318|GANP_HUMAN	O60318	GANP_HUMAN	MCM3AP	Germinal-center associated nuclear protein			1	0	0	0	0	0	0	0	0	0	23375144	0	0	0	0	0	0	0	0	0
AHQLVLPPCDVVIK	AHQLVLPPC[463.2366]DVVIK	R	A	271	284	14	2,3	9C(463.2366)	sp|Q9NZB2|F120A_HUMAN	Q9NZB2	F120A_HUMAN	FAM120A	Constitutive coactivator of PPAR-gamma-like protein 1	FAM120C	sp|Q9NX05|F120C_HUMAN	3	2	2	3	3	3	3	5	2	1	2048044160	4525926900	1082828030	1471824770	1239032060	2017701120	1374059260	1322185090	445039712	110615528
AHQLVMEGYNWCHDR	AHQLVMEGYNWC[463.2366]HDR	R	N	240	254	15	3,4	12C(463.2366)	sp|P67775|PP2AA_HUMAN	P67775	PP2AA_HUMAN	PPP2CA	Serine/threonine-protein phosphatase 2A catalytic subunit alpha isoform	PPP2CB	sp|P62714|PP2AB_HUMAN	1	0	0	0	0	0	3	1	2	2	32634796	0	0	0	0	0	226126112	969543	56377072	46104248
AHQNTLEVYPPFLFFLAVGGVYHPR	AHQNTLEVYPPFLFFLAVGGVYHPR	R	L	60	84	25	4		sp|O14880|MGST3_HUMAN	O14880	MGST3_HUMAN	MGST3	Microsomal glutathione S-transferase 3			0	0	0	0	0	0	0	1	1	2	0	0	0	0	0	0	0	16221121	1.40577e+06	35635144
AHRGLRHFWGLR	AHRGLRHFWGLR	R	V	119	130	12	4		sp|P62269|RS18_HUMAN	P62269	RS18_HUMAN	RPS18	40S ribosomal protein S18			0	0	1	0	0	0	0	0	0	0	0	0	56447008	0	0	0	0	0	0	0
AHSFLMDFIHQVGLFGR	AHSFLMDFIHQVGLFGR	K	L	607	623	17	3,4		sp|Q8WUM0|NU133_HUMAN	Q8WUM0	NU133_HUMAN	NUP133	Nuclear pore complex protein Nup133			0	0	0	0	0	0	0	1	1	2	0	0	0	0	0	0	0	37644056	34913184	55255096
AHSFLMDFIHQVGLFGR	AHSFLM[15.9949]DFIHQVGLFGR	K	L	607	623	17	3,4	6M(15.9949)	sp|Q8WUM0|NU133_HUMAN	Q8WUM0	NU133_HUMAN	NUP133	Nuclear pore complex protein Nup133			0	0	0	0	0	0	2	2	0	4	0	0	0	0	0	0	71180552	43077204	0	29586612
AHSLFLASAEFCNILSR	AHSLFLASAEFC[463.2366]NILSR	R	V	95	111	17	3	12C(463.2366)	sp|Q9UER7|DAXX_HUMAN	Q9UER7	DAXX_HUMAN	DAXX	Death domain-associated protein 6			0	0	0	0	0	0	0	0	1	1	0	0	0	0	0	0	0	0	14614061	9912707
AHSNPDFLPVDNCLQSVLGQR	AHSNPDFLPVDNC[463.2366]LQSVLGQR	R	V	786	806	21	3	13C(463.2366)	sp|Q5VSL9|STRP1_HUMAN	Q5VSL9	STRP1_HUMAN	STRIP1	Striatin-interacting protein 1			1	1	0	0	0	2	1	1	1	1	76856032	344011840	0	0	0	143321632	304536768	261092240	239506896	32611000
AHSSMVGVNLPQK	AHSSMVGVNLPQK	R	A	172	184	13	2,3		sp|P00558|PGK1_HUMAN	P00558	PGK1_HUMAN	PGK1	Phosphoglycerate kinase 1			1	2	0	2	1	0	4	2	2	3	42076908	209033568	0	175405344	46712992	0	94425640	123216240	84990784	87261192
AHSSMVGVNLPQK	AHSSM[15.9949]VGVNLPQK	R	A	172	184	13	2,3	5M(15.9949)	sp|P00558|PGK1_HUMAN	P00558	PGK1_HUMAN	PGK1	Phosphoglycerate kinase 1			0	0	0	0	0	0	0	2	1	0	0	0	0	0	0	0	0	60038592	10746604	0
AHTCFNR	AHTC[463.2366]FNR	R	L	1537	1543	7	2	4C(463.2366)	sp|Q96PU5|NED4L_HUMAN	Q9P2P5	HECW2_HUMAN	HECW2	E3 ubiquitin-protein ligase HECW2	HECW1, NEDD4, NEDD4L, SMURF1, SMURF2	sp|P46934|NEDD4_HUMAN, sp|Q76N89|HECW1_HUMAN, sp|Q9HAU4|SMUF2_HUMAN, sp|Q9HCE7|SMUF1_HUMAN, sp|Q9P2P5|HECW2_HUMAN	0	0	0	0	0	0	0	0	1	0	0	0	0	0	0	0	0	0	24042916	0
AHTCFNRLDLPPYETFEDLREK	AHTC[463.2366]FNRLDLPPYETFEDLREK	R	L	939	960	22	4,5	4C(463.2366)	sp|Q96PU5|NED4L_HUMAN	Q96PU5	NED4L_HUMAN	NEDD4L	E3 ubiquitin-protein ligase NEDD4-like			2	2	0	1	1	2	1	1	0	0	128702848	504720384	0	50292736	21932778	166498640	25197056	104518168	0	0
AHTVLAASCAR	AHTVLAASC[463.2366]AR	R	H	96	106	11	2,3	9C(463.2366)	sp|Q8WUY1|THEM6_HUMAN	Q8WUY1	THEM6_HUMAN	THEM6	Protein THEM6			1	1	1	1	1	0	0	1	2	1	388520608	810494020	422257760	326324064	267025088	0	0	100219208	250987008	11075832
AHVFECNLESSVESIISPK	AHVFEC[463.2366]NLESSVESIISPK	K	V	30	48	19	3	6C(463.2366)	sp|O60216|RAD21_HUMAN	O60216	RAD21_HUMAN	RAD21	Double-strand-break repair protein rad21 homolog			1	0	1	1	1	0	1	2	0	2	285556800	0	131645992	198253152	324535776	0	491220160	349941184	0	78920576
AHVIVMAATNRPNSIDPALRR	AHVIVMAATNRPNSIDPALRR	R	F	339	359	21	4,5		sp|P55072|TERA_HUMAN	P55072	TERA_HUMAN	VCP	Transitional endoplasmic reticulum ATPase			0	0	0	0	2	0	0	1	1	2	0	0	0	0	81845728	0	0	71138376	35468652	44458472
AHVIVMAATNRPNSIDPALRR	AHVIVM[15.9949]AATNRPNSIDPALRR	R	F	339	359	21	4	6M(15.9949)	sp|P55072|TERA_HUMAN	P55072	TERA_HUMAN	VCP	Transitional endoplasmic reticulum ATPase			0	0	0	0	0	0	0	1	0	0	0	0	0	0	0	0	0	29366818	0	0
AHVSPHEMLQAVVLCSK	AHVSPHEMLQAVVLC[463.2366]SK	K	K	292	308	17	4	15C(463.2366)	sp|Q53GS9|SNUT2_HUMAN	Q53GS9	SNUT2_HUMAN	USP39	U4/U6.U5 tri-snRNP-associated protein 2			0	0	0	0	0	0	1	1	1	1	0	0	0	0	0	0	178184720	47567560	87653520	41123888
AHVSPHEMLQAVVLCSKK	AHVSPHEMLQAVVLC[463.2366]SKK	K	T	292	309	18	4	15C(463.2366)	sp|Q53GS9|SNUT2_HUMAN	Q53GS9	SNUT2_HUMAN	USP39	U4/U6.U5 tri-snRNP-associated protein 2			0	0	0	0	0	0	1	0	1	0	0	0	0	0	0	0	120590592	0	47670736	0
AHVVPCFDASK	AHVVPC[463.2366]FDASK	K	V	1152	1162	11	2,3	6C(463.2366)	sp|P21333|FLNA_HUMAN	P21333	FLNA_HUMAN	FLNA	Filamin-A			6	3	3	3	2	3	4	4	4	5	9434935300	29889407000	1166500740	3844028930	2879369730	7833583600	8002682900	7484509700	2199721980	841919740
AHVVPCFDASKVK	AHVVPC[463.2366]FDASKVK	K	C	1152	1164	13	2,3,4	6C(463.2366)	sp|P21333|FLNA_HUMAN	P21333	FLNA_HUMAN	FLNA	Filamin-A			2	2	2	3	2	3	2	3	3	1	17517101100	23613132800	3823056130	8743333900	6254549500	9351185400	2502732290	3810496260	683559740	41667468
AHWLSIEGCQPAIPENPPPAPK	AHWLSIEGC[463.2366]QPAIPENPPPAPK	K	E	133	154	22	3	9C(463.2366)	sp|P49848|TAF6_HUMAN	P49848	TAF6_HUMAN	TAF6	Transcription initiation factor TFIID subunit 6			1	1	1	1	1	1	1	1	1	0	305288640	771114620	48484160	167725968	125456096	224810224	142730512	112068992	30769184	0
AIACLLFGGSR	AIAC[463.2366]LLFGGSR	K	K	352	362	11	2	4C(463.2366)	sp|P33992|MCM5_HUMAN	P33992	MCM5_HUMAN	MCM5	DNA replication licensing factor MCM5			0	1	1	1	1	0	2	1	2	2	0	2460832510	527848128	860996990	522193536	870495420	941553540	803461060	310321472	111872000
AIACLLFGGSRK	AIAC[463.2366]LLFGGSRK	K	R	352	363	12	3	4C(463.2366)	sp|P33992|MCM5_HUMAN	P33992	MCM5_HUMAN	MCM5	DNA replication licensing factor MCM5			1	1	1	1	1	1	1	1	1	1	115911040	652643460	201656704	276169472	202988832	321883552	298812672	247972000	120966336	35046836
AIACQLSR	AIAC[463.2366]QLSR	R	V	8	15	8	2	4C(463.2366)	sp|Q5T160|SYRM_HUMAN	Q5T160	SYRM_HUMAN	RARS2	Probable arginine--tRNA ligase, mitochondrial			0	0	0	0	0	0	1	0	0	0	0	0	0	0	0	0	94030192	0	0	0
AIACLLFGGSR	AIAC[57.0215]LLFGGSR	K	K	352	362	11	2	4C(57.0215)	sp|P33992|MCM5_HUMAN	P33992	MCM5_HUMAN	MCM5	DNA replication licensing factor MCM5			0	0	0	0	0	0	1	2	1	2	0	0	0	0	0	0	33267458	41388972	23938810	12061153
AIACLLFGGSRK	AIAC[57.0215]LLFGGSRK	K	R	352	363	12	3	4C(57.0215)	sp|P33992|MCM5_HUMAN	P33992	MCM5_HUMAN	MCM5	DNA replication licensing factor MCM5			0	0	0	0	0	0	0	0	0	1	0	0	0	0	0	0	0	0	0	8658055
AIADTGANVVVTGGKVADMALHYANKYNIMLVR	AIADTGANVVVTGGKVADMALHYANKYNIMLVR	K	L	282	314	33	4,5		sp|P50990|TCPQ_HUMAN	P50990	TCPQ_HUMAN	CCT8	T-complex protein 1 subunit theta			1	0	1	1	1	1	1	1	2	1	194139696	0	167840608	248275312	197468304	202138048	67402928	139133728	167543760	9273327
AIAELGIYPAVDPLDSTSR	AIAELGIYPAVDPLDSTSR	R	L	388	406	19	2		sp|P06576|ATPB_HUMAN	P06576	ATPB_HUMAN	ATP5F1B	ATP synthase subunit beta, mitochondrial			0	0	0	1	0	0	0	0	1	0	0	0	0	92447512	0	0	0	0	29473794	0
AIAESLNSCRPSDASATR	AIAESLNSC[463.2366]RPSDASATR	K	S	113	130	18	3	9C(463.2366)	sp|Q96RL1|UIMC1_HUMAN	Q96RL1	UIMC1_HUMAN	UIMC1	BRCA1-A complex subunit RAP80			0	1	0	0	1	1	0	1	1	0	0	116308904	0	0	48598536	7.46965e+06	0	32704208	18567498	0
AIAEVDVGTDKAQNSDPILDTSSLVPGCSSVDNIK	AIAEVDVGTDKAQNSDPILDTSSLVPGC[463.2366]SSVDNIK	K	S	88	122	35	3	28C(463.2366)	sp|P0CAP2|GRL1A_HUMAN	P0CAP2	GRL1A_HUMAN	POLR2M	DNA-directed RNA polymerase II subunit GRINL1A			0	0	0	0	0	1	0	0	0	0	0	0	0	0	0	7.64389e+06	0	0	0	0
AIAFTQYPQYSCSTTGSSLNAIYR	AIAFTQYPQYSC[463.2366]STTGSSLNAIYR	R	Y	185	208	24	2,3	12C(463.2366)	sp|P22830|HEMH_HUMAN	P22830	HEMH_HUMAN	FECH	Ferrochelatase, mitochondrial			4	5	0	3	2	2	2	4	1	1	231041376	831542080	0	238650256	133034336	576578560	410573536	329131008	35578288	9154774
AIAGVSGFGYDHLILNVEWAKPSTN	AIAGVSGFGYDHLILNVEWAKPSTN	R	-	296	320	25	3		sp|O75821|EIF3G_HUMAN	O75821	EIF3G_HUMAN	EIF3G	Eukaryotic translation initiation factor 3 subunit G			0	0	0	0	0	0	0	0	2	0	0	0	0	0	0	0	0	0	64029736	0
AIAHPYSQALIQYVCGLGPR	AIAHPYSQALIQYVC[463.2366]GLGPR	R	K	976	995	20	3	15C(463.2366)	sp|Q7KZ85|SPT6H_HUMAN	Q7KZ85	SPT6H_HUMAN	SUPT6H	Transcription elongation factor SPT6			0	1	1	1	1	1	1	1	0	1	0	169640544	42925544	23306134	38277124	62301480	84688096	58213584	0	33376316
AIAMSLGQDIPMDQRAESPEEVACR	AIAMSLGQDIPMDQRAESPEEVAC[463.2366]R	R	K	1378	1402	25	3	24C(463.2366)	sp|Q7Z6Z7|HUWE1_HUMAN	Q7Z6Z7	HUWE1_HUMAN	HUWE1	E3 ubiquitin-protein ligase HUWE1			1	1	0	0	0	1	0	0	0	0	39571344	30916632	0	0	0	36204896	0	0	0	0
AIANECQANFISIK	AIANEC[463.2366]QANFISIK	K	G	530	543	14	2,3	6C(463.2366)	sp|P55072|TERA_HUMAN	P55072	TERA_HUMAN	VCP	Transitional endoplasmic reticulum ATPase			1	1	0	0	0	1	1	1	1	2	38801144	248566016	0	0	0	57551016	306235264	91785344	101797768	116621568
AIANECQANFISIKGPELLTMWFGESEANVR	AIANEC[463.2366]QANFISIKGPELLTM[15.9949]WFGESEANVR	K	E	530	560	31	3	21M(15.9949)	sp|P55072|TERA_HUMAN	P55072	TERA_HUMAN	VCP	Transitional endoplasmic reticulum ATPase			1	2	2	2	1	2	2	2	3	2	87530616	298364800	42348640	174312992	94367072	218853152	190244448	116820360	130873904	44303332
AIANLYGPLMALNHMVQQDYFPK	AIANLYGPLMALNHMVQQDYFPK	K	A	531	553	23	3		sp|P46060|RAGP1_HUMAN	P46060	RAGP1_HUMAN	RANGAP1	Ran GTPase-activating protein 1			0	0	0	0	0	0	1	1	1	2	0	0	0	0	0	0	92725472	124974592	125565696	166708496
AIANLYGPLMALNHMVQQDYFPK	AIANLYGPLM[15.9949]ALNHMVQQDYFPK	K	A	531	553	23	3	10M(15.9949)	sp|P46060|RAGP1_HUMAN	P46060	RAGP1_HUMAN	RANGAP1	Ran GTPase-activating protein 1			0	0	0	0	0	0	0	0	0	1	0	0	0	0	0	0	0	0	0	894469
AIAYATHR	AIAYATHR	R	D	231	238	8	2		sp|P28062|PSB8_HUMAN	P28062	PSB8_HUMAN	PSMB8	Proteasome subunit beta type-8			0	0	0	1	1	0	1	0	0	1	0	0	0	3.47408e+06	1424939	0	1.10512e+06	0	0	1.21066e+06
AICDHVR	AIC[463.2366]DHVR	K	D	249	255	7	2,3	3C(463.2366)	sp|P40925|MDHC_HUMAN	P40925	MDHC_HUMAN	MDH1	Malate dehydrogenase, cytoplasmic			0	1	1	1	1	0	1	0	2	2	0	250560656	190082656	162120640	99992832	0	734659010	207462016	514250432	244858048
AICEYNENPK	AIC[463.2366]EYNENPK	R	G	912	921	10	2	3C(463.2366)	sp|Q92834|RPGR_HUMAN	Q92834	RPGR_HUMAN	RPGR	X-linked retinitis pigmentosa GTPase regulator			0	0	1	1	0	1	1	0	1	0	0	0	30240226	23963024	0	90136000	35044364	0	439265344	0
AICGLTPGRR	AIC[463.2366]GLTPGRR	K	Y	445	454	10	3	3C(463.2366)	sp|Q02241|KIF23_HUMAN	Q02241	KIF23_HUMAN	KIF23	Kinesin-like protein KIF23			0	0	0	0	0	0	1	0	0	0	0	0	0	0	0	0	70653696	0	0	0
AICIDPAYSK	AIC[463.2366]IDPAYSK	R	A	151	160	10	2	3C(463.2366)	sp|O43765|SGTA_HUMAN	O43765	SGTA_HUMAN	SGTA	Small glutamine-rich tetratricopeptide repeat-containing protein alpha			4	3	2	2	2	1	1	1	2	1	7143708200	12981018600	564295620	4201194500	2969641470	3979090430	3028851710	2254381060	646021440	225186688
AICIDPAYSKAYGR	AIC[463.2366]IDPAYSKAYGR	R	M	151	164	14	2,3	3C(463.2366)	sp|O43765|SGTA_HUMAN	O43765	SGTA_HUMAN	SGTA	Small glutamine-rich tetratricopeptide repeat-containing protein alpha			1	0	1	1	2	1	0	0	0	0	421001280	0	397403968	550701500	893150910	193018288	0	0	0	0
AICIPEGAK	AIC[463.2366]IPEGAK	K	Y	369	377	9	2	3C(463.2366)	sp|Q6PI48|SYDM_HUMAN	Q6PI48	SYDM_HUMAN	DARS2	Aspartate--tRNA ligase, mitochondrial			0	0	0	0	0	0	1	0	1	1	0	0	0	0	0	0	124945760	0	45172156	16134949
AICLDHAK	AIC[463.2366]LDHAK	R	L	1059	1066	8	3	3C(463.2366)	sp|Q93008|USP9X_HUMAN	Q93008	USP9X_HUMAN	USP9X	Probable ubiquitin carboxyl-terminal hydrolase FAF-X			1	0	0	0	0	0	0	1	0	0	35496696	0	0	0	0	0	0	56310548	0	0
AICTEAGLMALR	AIC[463.2366]TEAGLMALR	K	E	397	408	12	2,3	3C(463.2366)	sp|P62191|PRS4_HUMAN	P62191	PRS4_HUMAN	PSMC1	26S proteasome regulatory subunit 4			0	4	1	2	1	2	2	1	1	2	0	2229288190	243532560	488622048	260330320	1019215230	894036860	605684350	234510080	83717856
AICTEAGLMALRER	AIC[463.2366]TEAGLMALRER	K	R	397	410	14	3	3C(463.2366)	sp|P62191|PRS4_HUMAN	P62191	PRS4_HUMAN	PSMC1	26S proteasome regulatory subunit 4			2	0	1	0	2	0	0	0	0	0	392445888	0	376321504	0	240714096	0	0	0	0	0
AICTEAGLMALRERR	AIC[463.2366]TEAGLMALRERR	K	M	397	411	15	4	3C(463.2366)	sp|P62191|PRS4_HUMAN	P62191	PRS4_HUMAN	PSMC1	26S proteasome regulatory subunit 4			1	0	1	0	0	0	0	0	0	0	1.50752e+06	0	71236496	0	0	0	0	0	0	0
AICTEAGLMALR	AIC[463.2366]TEAGLM[15.9949]ALR	K	E	397	408	12	2	3C(463.2366)	sp|P62191|PRS4_HUMAN	P62191	PRS4_HUMAN	PSMC1	26S proteasome regulatory subunit 4			0	1	0	0	0	0	0	0	1	0	0	88786608	0	0	0	0	0	0	24273750	0
AIDENNEPTACFLIR	AIDENNEPTAC[463.2366]FLIR	R	S	732	746	15	2	11C(463.2366)	sp|Q9P2R3|ANFY1_HUMAN	Q9P2R3	ANFY1_HUMAN	ANKFY1	Rabankyrin-5			1	1	1	2	1	1	1	3	0	0	76205920	160882816	46273848	79682360	42382232	120547744	66255656	54870176	0	0
AIDKNFDSDISSVGIDGCWQADSQR	AIDKNFDSDISSVGIDGC[463.2366]WQADSQR	K	L	92	116	25	3	18C(463.2366)	sp|Q9H871|RMD5A_HUMAN	Q9H871	RMD5A_HUMAN	RMND5A	Protein RMD5 homolog A			1	1	0	2	1	1	0	2	1	0	88369824	226349072	0	51715916	10847155	65068960	0	56607204	41954816	0
AIDLFTDAIKLNPR	AIDLFTDAIKLNPR	K	L	133	146	14	3		sp|P50502|F10A1_HUMAN	P50502	F10A1_HUMAN	ST13	Hsc70-interacting protein			0	0	0	1	1	0	0	0	1	0	0	0	0	50542508	46924008	0	0	0	18610272	0
AIDMCPK	AIDMC[463.2366]PK	K	N	54	60	7	2	5C(463.2366)	sp|Q99615|DNJC7_HUMAN	Q99615	DNJC7_HUMAN	DNAJC7	DnaJ homolog subfamily C member 7			1	1	1	0	1	0	1	0	1	0	106130120	726344190	485670144	484029824	444152384	0	330253472	302730080	116081728	0
AIEAVAISPWKTYQLVYFLDKILQK	AIEAVAISPWKTYQLVYFLDKILQK	K	S	521	545	25	3,4		sp|Q9H4A4|AMPB_HUMAN	Q9H4A4	AMPB_HUMAN	RNPEP	Aminopeptidase B			1	1	0	2	2	1	2	1	2	0	56465428	171466752	0	118201272	92570440	164648048	248915664	127719544	183992512	0
AIECYTR	AIEC[463.2366]YTR	R	G	301	307	7	2	4C(463.2366)	sp|Q9H6T3|RPAP3_HUMAN	Q9H6T3	RPAP3_HUMAN	RPAP3	RNA polymerase II-associated protein 3			1	1	1	1	1	1	1	1	1	1	175335360	283391872	154042080	91902776	94145488	212398656	181799632	69605568	67299784	31452546
AIEDQLKEKDCALTVVALR	AIEDQLKEKDC[463.2366]ALTVVALR	K	S	162	180	19	3,4	11C(463.2366)	sp|Q8N6M0|OTU6B_HUMAN	Q8N6M0	OTU6B_HUMAN	OTUD6B	Deubiquitinase OTUD6B			2	2	2	3	2	2	2	2	2	2	548065980	1561193980	248538144	574397180	424612224	524898496	396858976	375069632	120047232	31002348
AIEEGIPAFTCEEYVK	AIEEGIPAFTC[463.2366]EEYVK	K	S	184	199	16	2	11C(463.2366)	sp|Q9Y2L1|RRP44_HUMAN	Q9Y2L1	RRP44_HUMAN	DIS3	Exosome complex exonuclease RRP44			1	1	0	1	1	1	1	1	1	1	126270048	269853024	0	65835376	42960848	145081472	191061168	80436648	49332288	17180510
AIEENNNFSK	AIEENNNFSK	K	M	86	95	10	2		sp|P16949|STMN1_HUMAN	P16949	STMN1_HUMAN	STMN1	Stathmin	STMN2	sp|Q93045|STMN2_HUMAN	0	0	1	2	2	2	2	2	0	2	0	0	134828096	549510020	251814544	200463120	95298704	86810512	0	30968938
AIEIDEQQGCKEQER	AIEIDEQQGC[463.2366]KEQER	K	L	189	203	15	2,3	10C(463.2366)	sp|Q9NVK5|FGOP2_HUMAN	Q9NVK5	FGOP2_HUMAN	FGFR1OP2	FGFR1 oncogene partner 2			1	1	0	1	1	2	1	1	1	1	275616832	372346496	0	300171584	287752640	117930416	166532416	128656256	104847392	20900226
AIEKYSESLLCSNLESATYSNR	AIEKYSESLLC[463.2366]SNLESATYSNR	K	A	212	233	22	3	11C(463.2366)	sp|Q15785|TOM34_HUMAN	Q15785	TOM34_HUMAN	TOMM34	Mitochondrial import receptor subunit TOM34			0	0	1	0	0	2	0	0	0	0	0	0	26220474	0	0	84277088	0	0	0	0
AIELNPANAVYFCNR	AIELNPANAVYFC[463.2366]NR	K	A	117	131	15	2,3	13C(463.2366)	sp|O43765|SGTA_HUMAN	O43765	SGTA_HUMAN	SGTA	Small glutamine-rich tetratricopeptide repeat-containing protein alpha			4	3	2	2	2	2	3	2	4	3	2240777730	5323608100	306918976	1353603070	695651070	2490038270	1416392960	925611390	423367808	138745216
AIELQLQVK	AIELQLQVK	K	Q	7	15	9	2		sp|Q9H6T3|RPAP3_HUMAN	Q9H6T3	RPAP3_HUMAN	RPAP3	RNA polymerase II-associated protein 3			0	0	0	0	0	0	0	0	1	1	0	0	0	0	0	0	0	0	16164318	12828496
AIELWYHDPACTTPVLK	AIELWYHDPAC[463.2366]TTPVLK	R	L	757	773	17	3	11C(463.2366)	sp|Q9UIA9|XPO7_HUMAN	Q9UIA9	XPO7_HUMAN	XPO7	Exportin-7			0	0	0	0	0	0	1	0	0	0	0	0	0	0	0	0	81518368	0	0	0
AIENCEYAFNLK	AIENC[463.2366]EYAFNLK	K	K	145	156	12	2	5C(463.2366)	sp|Q15796|SMAD2_HUMAN	Q15796	SMAD2_HUMAN	SMAD2	Mothers against decapentaplegic homolog 2			1	0	0	0	0	0	0	1	0	0	568459520	0	0	0	0	0	0	21171352	0	0
AIENCEYAFNLKK	AIENC[463.2366]EYAFNLKK	K	D	145	157	13	3	5C(463.2366)	sp|Q15796|SMAD2_HUMAN	Q15796	SMAD2_HUMAN	SMAD2	Mothers against decapentaplegic homolog 2			2	1	0	0	0	0	2	1	0	0	94955136	17920720	0	0	0	0	76158640	1.52776e+06	0	0
AIESGDTDLVFTVLLHLKNELNRGDFFMTLR	AIESGDTDLVFTVLLHLKNELNRGDFFMTLR	K	N	565	595	31	5		sp|Q9H269|VPS16_HUMAN	Q9H269	VPS16_HUMAN	VPS16	Vacuolar protein sorting-associated protein 16 homolog			0	0	0	0	0	0	1	1	0	0	0	0	0	0	0	0	28849666	6843733	0	0
AIFAGYKR	AIFAGYKR	K	G	9	16	8	2		sp|P18077|RL35A_HUMAN	P18077	RL35A_HUMAN	RPL35A	60S ribosomal protein L35a			0	0	0	0	1	0	0	1	1	1	0	0	0	0	38692836	0	0	20094312	15915150	9705922
AIFDRLCK	AIFDRLC[463.2366]K	K	Q	170	177	8	2,3	7C(463.2366)	sp|Q9Y5N6|ORC6_HUMAN	Q9Y5N6	ORC6_HUMAN	ORC6	Origin recognition complex subunit 6			0	0	0	0	1	1	0	0	0	0	0	0	0	0	27295624	70683944	0	0	0	0
AIFEIVLNR	AIFEIVLNR	R	G	1094	1102	9	2		sp|O75643|U520_HUMAN	O75643	U520_HUMAN	SNRNP200	U5 small nuclear ribonucleoprotein 200 kDa helicase			0	0	0	0	0	0	0	0	0	1	0	0	0	0	0	0	0	0	0	10704793
AIFKGSPCSEEAGTLR	AIFKGSPC[463.2366]SEEAGTLR	R	R	49	64	16	3	8C(463.2366)	sp|Q9NVI1|FANCI_HUMAN	Q9NVI1	FANCI_HUMAN	FANCI	Fanconi anemia group I protein			1	1	1	1	1	1	1	1	1	0	198088944	386810080	107878568	125932864	107631680	224348352	51617588	46115864	27914064	0
AIFLFVDK	AIFLFVDK	K	T	75	82	8	2		sp|P60520|GBRL2_HUMAN	P60520	GBRL2_HUMAN	GABARAPL2	Gamma-aminobutyric acid receptor-associated protein-like 2			0	0	0	0	0	0	0	0	0	1	0	0	0	0	0	0	0	0	0	8.25123e+06
AIFQTIQNRNPVWYQALTHGLNEEQR	AIFQTIQNRNPVWYQALTHGLNEEQR	K	K	964	989	26	4		sp|O95373|IPO7_HUMAN	O95373	IPO7_HUMAN	IPO7	Importin-7			1	0	0	0	0	0	0	0	1	1	79906304	0	0	0	0	0	0	0	53379732	14036794
AIFQTIQNRNPVWYQALTHGLNEEQRK	AIFQTIQNRNPVWYQALTHGLNEEQRK	K	Q	964	990	27	4,5		sp|O95373|IPO7_HUMAN	O95373	IPO7_HUMAN	IPO7	Importin-7			1	2	0	0	1	0	0	0	2	0	148065088	346035552	0	0	27022648	0	0	0	117997568	0
AIFSVYVVNK	AIFSVYVVNK	M	A	2	11	10	2		sp|Q9Y296|TPPC4_HUMAN	Q9Y296	TPPC4_HUMAN	TRAPPC4	Trafficking protein particle complex subunit 4			0	0	0	0	0	0	0	0	0	1	0	0	0	0	0	0	0	0	0	9443628
AIFTGHSAVVEDVAWHLLHESLFGSVADDQK	AIFTGHSAVVEDVAWHLLHESLFGSVADDQK	K	L	220	250	31	4,5		sp|Q16576|RBBP7_HUMAN	Q16576	RBBP7_HUMAN	RBBP7	Histone-binding protein RBBP7			0	1	0	0	0	0	3	2	2	3	0	3381741	0	0	0	0	195501472	149488208	196443712	68000584
AIFTTGQGASAVGLTAYVQR	AIFTTGQGASAVGLTAYVQR	R	H	543	562	20	2		sp|P49736|MCM2_HUMAN	P49736	MCM2_HUMAN	MCM2	DNA replication licensing factor MCM2			0	0	0	0	0	0	0	0	0	1	0	0	0	0	0	0	0	0	0	35550860
AIFTTGQGASAVGLTAYVQRHPVSR	AIFTTGQGASAVGLTAYVQRHPVSR	R	E	543	567	25	3,4		sp|P49736|MCM2_HUMAN	P49736	MCM2_HUMAN	MCM2	DNA replication licensing factor MCM2			1	0	0	1	1	0	1	2	2	2	63882368	0	0	101366064	82705648	0	281949120	309521120	466279040	248390192
AIGISNFNHLQVEMILNKPGLK	AIGISNFNHLQVEMILNKPGLK	K	Y	156	177	22	3,4		sp|P15121|ALDR_HUMAN	P15121	ALDR_HUMAN	AKR1B1	Aldose reductase			0	1	1	1	1	0	1	1	2	4	0	119309536	86900896	52056176	69041560	0	367435072	118420216	278286848	325488032
AIGISNFNHLQVEMILNKPGLK	AIGISNFNHLQVEM[15.9949]ILNKPGLK	K	Y	156	177	22	3,4	14M(15.9949)	sp|P15121|ALDR_HUMAN	P15121	ALDR_HUMAN	AKR1B1	Aldose reductase			0	0	0	0	0	0	0	0	1	3	0	0	0	0	0	0	0	0	49733044	104490112
AIGPHDVLATLLNNLK	AIGPHDVLATLLNNLK	K	V	1087	1102	16	3		sp|O75533|SF3B1_HUMAN	O75533	SF3B1_HUMAN	SF3B1	Splicing factor 3B subunit 1			0	0	0	0	0	0	1	0	2	1	0	0	0	0	0	0	168241808	0	142403616	26996068
AIGPHDVLATLLNNLKVQER	AIGPHDVLATLLNNLKVQER	K	Q	1087	1106	20	3,4		sp|O75533|SF3B1_HUMAN	O75533	SF3B1_HUMAN	SF3B1	Splicing factor 3B subunit 1			1	0	0	0	0	1	0	0	2	1	72433048	0	0	0	0	105727160	0	0	219644992	10473607
AIGSDTSDIVHIWCPEGMK	AIGSDTSDIVHIWC[463.2366]PEGMK	K	T	226	244	19	3	14C(463.2366)	sp|Q71F23|CENPU_HUMAN	Q71F23	CENPU_HUMAN	CENPU	Centromere protein U			0	1	0	0	0	0	0	1	0	0	0	302166976	0	0	0	0	0	73656008	0	0
AIGVKPPR	AIGVKPPR	K	G	232	239	8	2		sp|P55072|TERA_HUMAN	P55072	TERA_HUMAN	VCP	Transitional endoplasmic reticulum ATPase			0	0	0	0	1	0	0	0	0	0	0	0	0	0	8828334	0	0	0	0	0
AIHNICSVCR	AIHNIC[463.2366]SVC[57.0215]R	K	D	522	531	10	3	6C(463.2366)	sp|Q9Y5L0|TNPO3_HUMAN	Q9Y5L0	TNPO3_HUMAN	TNPO3	Transportin-3			0	1	0	1	0	1	1	0	0	0	0	78820096	0	5674083	0	15939054	20066484	0	0	0
AIHTFDLQTLPVDFVECLMR	AIHTFDLQTLPVDFVEC[463.2366]LMR	R	F	664	683	20	3	17C(463.2366)	sp|Q8IVF7|FMNL3_HUMAN	Q8IVF7	FMNL3_HUMAN	FMNL3	Formin-like protein 3			1	2	0	0	0	0	0	0	0	0	2.34432e+06	18520258	0	0	0	0	0	0	0	0
AIIASNIMYIVGQYPR	AIIASNIMYIVGQYPR	K	F	538	553	16	2		sp|O14980|XPO1_HUMAN	O14980	XPO1_HUMAN	XPO1	Exportin-1			0	0	0	0	0	0	1	0	0	1	0	0	0	0	0	0	4.62153e+06	0	0	13680803
AIIEEMLDLLEQSEGKINYCHKH	AIIEEMLDLLEQSEGKINYC[463.2366]HKH	R	-	187	209	23	4,5	20C(463.2366)	sp|Q9NXJ5|PGPI_HUMAN	Q9NXJ5	PGPI_HUMAN	PGPEP1	Pyroglutamyl-peptidase 1			2	0	0	0	0	0	0	0	0	0	4608460	0	0	0	0	0	0	0	0	0
AIIIFVPVPQLK	AIIIFVPVPQLK	K	S	59	70	12	2		sp|P62081|RS7_HUMAN	P62081	RS7_HUMAN	RPS7	40S ribosomal protein S7			1	1	0	1	2	1	2	2	1	3	618575940	1365824130	0	1073737860	1093988610	1644358400	2935744000	2675734020	1921794820	1519243900
AIIIFVPVPQLKSFQK	AIIIFVPVPQLKSFQK	K	L	59	74	16	3		sp|P62081|RS7_HUMAN	P62081	RS7_HUMAN	RPS7	40S ribosomal protein S7			0	0	1	0	0	0	0	0	0	0	0	0	65658044	0	0	0	0	0	0	0
AIIISGGPNSVYAEDAPWFDPAIFTIGKPVLGICYGMQMMNK	AIIISGGPNSVYAEDAPWFDPAIFTIGKPVLGIC[57.0215]YGMQMMNK	R	V	71	112	42	3	34C(57.0215)	sp|P49915|GUAA_HUMAN	P49915	GUAA_HUMAN	GMPS	GMP synthase [glutamine-hydrolyzing]			0	0	0	0	0	0	1	1	0	2	0	0	0	0	0	0	6.92883e+06	3.73177e+06	0	10237515
AIILAAAPGEKLPLFPEPLHVFAPR	AIILAAAPGEKLPLFPEPLHVFAPR	R	A	1313	1337	25	4		sp|P26358|DNMT1_HUMAN	P26358	DNMT1_HUMAN	DNMT1	DNA (cytosine-5)-methyltransferase 1			0	0	0	0	0	0	0	0	1	1	0	0	0	0	0	0	0	0	35648892	51216776
AIIQEVCFMK	AIIQEVC[463.2366]FMK	R	K	81	90	10	2	7C(463.2366)	sp|O14976|GAK_HUMAN	O14976	GAK_HUMAN	GAK	Cyclin-G-associated kinase			1	1	0	0	0	1	1	1	0	0	228363136	613116420	0	0	0	264923744	278783648	178778592	0	0
AIIQEVCFMKK	AIIQEVC[463.2366]FMKK	R	L	81	91	11	3	7C(463.2366)	sp|O14976|GAK_HUMAN	O14976	GAK_HUMAN	GAK	Cyclin-G-associated kinase			1	1	1	1	1	1	1	1	1	0	111833440	401900000	54317200	64394284	67264784	103777392	120155432	72877336	24649300	0
AIIVEFAQQGLNAALFYENKDPR	AIIVEFAQQGLNAALFYENKDPR	K	T	793	815	23	3		sp|O60841|IF2P_HUMAN	O60841	IF2P_HUMAN	EIF5B	Eukaryotic translation initiation factor 5B			0	0	0	0	0	0	0	1	1	1	0	0	0	0	0	0	0	165702464	209341248	109179680
AIKHTIAVVWGGVNIPHSPYR	AIKHTIAVVWGGVNIPHSPYR	K	V	713	733	21	4,5		sp|O75369|FLNB_HUMAN	O75369	FLNB_HUMAN	FLNB	Filamin-B			2	0	0	2	1	0	0	0	0	0	80909152	0	0	91978136	56701400	0	0	0	0	0
AIKHTIAVVWGGVNIPHSPYRVNIGQGSHPQK	AIKHTIAVVWGGVNIPHSPYRVNIGQGSHPQK	K	V	713	744	32	6		sp|O75369|FLNB_HUMAN	O75369	FLNB_HUMAN	FLNB	Filamin-B			0	0	1	0	0	0	0	0	0	0	0	0	15856935	0	0	0	0	0	0	0
AIKVEQATKPSFESGR	AIKVEQATKPSFESGR	K	R	78	93	16	3,4		sp|P38159|RBMX_HUMAN	P38159	RBMX_HUMAN	RBMX	RNA-binding motif protein, X chromosome			2	0	1	0	0	0	0	0	0	0	40561156	0	24134282	0	0	0	0	0	0	0
AILCLLLGGVER	AILC[463.2366]LLLGGVER	K	D	316	327	12	2	4C(463.2366)	sp|P25205|MCM3_HUMAN	P25205	MCM3_HUMAN	MCM3	DNA replication licensing factor MCM3			0	1	1	1	3	1	1	1	1	1	0	207427712	152937888	183806144	103758448	455927936	673544060	219459072	130177464	28160640
AILCLLLGGVER	AILC[57.0215]LLLGGVER	K	D	316	327	12	2	4C(57.0215)	sp|P25205|MCM3_HUMAN	P25205	MCM3_HUMAN	MCM3	DNA replication licensing factor MCM3			1	2	0	1	1	1	1	1	1	1	67425680	131754536	0	67862000	47557880	60348244	102807584	73305592	38880380	25836592
AILDAEPGPR	AILDAEPGPR	K	P	392	401	10	2		sp|Q9BXI6|TB10A_HUMAN	Q9BXI6	TB10A_HUMAN	TBC1D10A	TBC1 domain family member 10A			0	0	0	0	0	0	1	0	1	0	0	0	0	0	0	0	33557452	0	20075716	0
AILENYISALNTLWHPECFVCR	AILENYISALNTLWHPEC[463.2366]FVC[57.0215]R	R	E	482	503	22	3	18C(463.2366)	sp|P49023|PAXI_HUMAN	P49023	PAXI_HUMAN	PXN	Paxillin			1	1	0	0	1	1	0	0	0	0	28103782	197490720	0	0	51029376	80819176	0	0	0	0
AILENYISALNTLWHPECFVCR	AILENYISALNTLWHPEC[57.0215]FVC[463.2366]R	R	E	482	503	22	3	18C(57.0215)	sp|P49023|PAXI_HUMAN	P49023	PAXI_HUMAN	PXN	Paxillin			0	0	0	0	0	1	1	2	0	0	0	0	0	0	0	80819176	10661270	3.14721e+06	0	0
AILENYISALNTLWHPECFVCR	AILENYISALNTLWHPEC[57.0215]FVC[57.0215]R	R	E	482	503	22	3	18C(57.0215)	sp|P49023|PAXI_HUMAN	P49023	PAXI_HUMAN	PXN	Paxillin			1	1	0	1	1	1	1	1	1	1	96748688	175294208	0	109447936	49086392	83219104	84250096	53021196	64139964	21802340
AILFAVVAR	AILFAVVAR	M	G	2	10	9	2		sp|P51809|VAMP7_HUMAN	P51809	VAMP7_HUMAN	VAMP7	Vesicle-associated membrane protein 7			0	0	0	0	0	0	0	0	0	1	0	0	0	0	0	0	0	0	0	13515558
AILFSQPLQITDTQQGCIAPVELR	AILFSQPLQITDTQQGC[463.2366]IAPVELR	K	Y	700	723	24	2,3	17C(463.2366)	sp|Q8NBF2|NHLC2_HUMAN	Q8NBF2	NHLC2_HUMAN	NHLRC2	NHL repeat-containing protein 2			1	5	2	1	1	3	2	2	1	1	51805560	261468048	86357664	111548512	60693464	160490064	117836016	145798496	39684448	17476020
AILIFNNHGKPR	AILIFNNHGKPR	K	L	4	15	12	3		sp|Q92572|AP3S1_HUMAN	Q92572	AP3S1_HUMAN	AP3S1	AP-3 complex subunit sigma-1			0	1	0	0	0	0	0	0	0	0	0	72833760	0	0	0	0	0	0	0	0
AILLPMDLDAHISSMLSSGASCAAAAQR	AILLPMDLDAHISSMLSSGASC[463.2366]AAAAQR	R	N	1537	1564	28	3	22C(463.2366)	sp|Q14573|ITPR3_HUMAN	Q14573	ITPR3_HUMAN	ITPR3	Inositol 1,4,5-trisphosphate receptor type 3			0	0	0	0	1	0	1	0	0	0	0	0	0	0	25946188	0	47779616	0	0	0
AILNGIDSINKVLDHFR	AILNGIDSINKVLDHFR	K	R	504	520	17	3,4		sp|Q9UQE7|SMC3_HUMAN	Q9UQE7	SMC3_HUMAN	SMC3	Structural maintenance of chromosomes protein 3			0	0	0	0	0	0	0	1	2	1	0	0	0	0	0	0	0	38380092	68384952	19583756
AILNGIDSINKVLDHFRR	AILNGIDSINKVLDHFRR	K	K	504	521	18	4,5		sp|Q9UQE7|SMC3_HUMAN	Q9UQE7	SMC3_HUMAN	SMC3	Structural maintenance of chromosomes protein 3			2	2	2	3	2	2	1	3	3	2	564472580	684352260	214375648	328045632	272024192	334858240	130826512	236209184	362163328	52474152
AILPCIK	AILPC[463.2366]IK	R	G	62	68	7	2	5C(463.2366)	sp|P60842|IF4A1_HUMAN	P60842	IF4A1_HUMAN	EIF4A1	Eukaryotic initiation factor 4A-I	EIF4A2, USP35	sp|Q14240|IF4A2_HUMAN, sp|Q9P2H5|UBP35_HUMAN	3	2	3	2	2	1	2	3	2	4	1723842050	4561373700	1893774720	2065210500	1351748350	642519810	4967757800	1887997820	1693527810	1231857920
AILPCIKGYDVIAQAQSGTGK	AILPC[463.2366]IKGYDVIAQAQSGTGK	R	T	62	82	21	3	5C(463.2366)	sp|P60842|IF4A1_HUMAN	P60842	IF4A1_HUMAN	EIF4A1	Eukaryotic initiation factor 4A-I	EIF4A2	sp|Q14240|IF4A2_HUMAN	0	0	2	1	3	1	1	2	2	0	0	0	323812832	85096296	142664608	295610592	80230632	58708216	70050288	0
AILPCQDTPSVK	AILPC[463.2366]QDTPSVK	R	L	143	154	12	2	5C(463.2366)	sp|P09960|LKHA4_HUMAN	P09960	LKHA4_HUMAN	LTA4H	Leukotriene A-4 hydrolase			1	1	0	1	1	1	1	1	2	2	143949264	391954144	0	146844640	100118968	199519616	376368992	123504608	141487904	60567004
AILQENGCLSDSDMFSQAGLR	AILQENGC[463.2366]LSDSDMFSQAGLR	R	S	493	513	21	2,3	8C(463.2366)	sp|P42704|LPPRC_HUMAN	P42704	LPPRC_HUMAN	LRPPRC	Leucine-rich PPR motif-containing protein, mitochondrial			2	0	0	2	0	0	3	2	2	2	61560288	0	0	51742296	0	0	155808928	50162688	62965552	16687965
AILQNSWTEVMDLILKPR	AILQNSWTEVMDLILKPR	R	S	393	410	18	3		sp|Q96PZ0|PUS7_HUMAN	Q96PZ0	PUS7_HUMAN	PUS7	Pseudouridylate synthase 7 homolog			1	1	0	1	0	0	0	1	1	1	20714490	41987808	0	18526098	0	0	0	26142604	45009008	38645936
AILQQLGLNSTCDDSILVK	AILQQLGLNSTC[463.2366]DDSILVK	R	T	802	820	19	2	12C(463.2366)	sp|P19367|HXK1_HUMAN	P19367	HXK1_HUMAN	HK1	Hexokinase-1			0	0	0	0	0	0	0	2	0	0	0	0	0	0	0	0	0	45513448	0	0
AILVDLEPGTMDSVR	AILVDLEPGTMDSVR	R	S	63	77	15	2		sp|P07437|TBB5_HUMAN	Q13885	TBB2A_HUMAN	TUBB2A	Tubulin beta-2A chain	TUBB, TUBB2B, TUBB3	sp|Q13509|TBB3_HUMAN, sp|Q13885|TBB2A_HUMAN, sp|Q9BVA1|TBB2B_HUMAN	2	2	3	3	4	2	2	1	3	3	560910460	726914430	202373152	650847680	351727552	350989920	348465248	456760448	190199200	184278768
AILVDLEPGTMDSVRSGAFGHLFRPDNFIFGQSGAGNNWAK	AILVDLEPGTMDSVRSGAFGHLFRPDNFIFGQSGAGNNWAK	R	G	63	103	41	4		sp|Q13509|TBB3_HUMAN	Q13509	TBB3_HUMAN	TUBB3	Tubulin beta-3 chain			0	0	0	0	1	0	0	0	0	0	0	0	0	0	0	0	0	0	0	0
AILVDLEPGTMDSVRSGPFGQIFRPDNFVFGQSGAGNNWAK	AILVDLEPGTMDSVRSGPFGQIFRPDNFVFGQSGAGNNWAK	R	G	63	103	41	4		sp|P07437|TBB5_HUMAN	Q13885	TBB2A_HUMAN	TUBB2A	Tubulin beta-2A chain	TUBB, TUBB2B	sp|Q13885|TBB2A_HUMAN, sp|Q9BVA1|TBB2B_HUMAN	1	0	1	0	1	0	0	0	0	0	34346816	0	284574816	0	98165952	0	0	0	0	0
AILVDLEPGTMDSVR	AILVDLEPGTM[15.9949]DSVR	R	S	63	77	15	2	11M(15.9949)	sp|P07437|TBB5_HUMAN	Q13885	TBB2A_HUMAN	TUBB2A	Tubulin beta-2A chain	TUBB, TUBB2B, TUBB3	sp|Q13509|TBB3_HUMAN, sp|Q13885|TBB2A_HUMAN, sp|Q9BVA1|TBB2B_HUMAN	0	0	0	2	0	0	0	1	3	2	0	0	0	101485008	0	0	0	68488664	32626320	30323444
AIMGSGKEDYTGKDVLILGGGDGGILCEIVK	AIMGSGKEDYTGKDVLILGGGDGGILC[463.2366]EIVK	R	L	180	210	31	4	27C(463.2366)	sp|P52788|SPSY_HUMAN	P52788	SPSY_HUMAN	SMS	Spermine synthase			0	0	0	0	0	0	1	0	0	0	0	0	0	0	0	0	34115288	0	0	0
AIMMASQSLMCGHQDVMVAGGMESMSNVPYVMNR	AIMMASQSLMC[463.2366]GHQDVMVAGGMESMSNVPYVMNR	K	G	132	165	34	3	11C(463.2366)	sp|P24752|THIL_HUMAN	P24752	THIL_HUMAN	ACAT1	Acetyl-CoA acetyltransferase, mitochondrial			1	4	0	3	0	0	0	0	0	0	64673800	363654944	0	151720240	0	0	0	0	0	0
AIMTYVSSFYHAFSGAQK	AIMTYVSSFYHAFSGAQK	K	A	237	254	18	3		sp|O43707|ACTN4_HUMAN	P12814	ACTN1_HUMAN	ACTN1	Alpha-actinin-1	ACTN4	sp|P12814|ACTN1_HUMAN	1	1	1	3	0	0	2	1	2	2	350513536	810120260	7.33392e+06	206131664	0	0	823222660	823980350	868932540	666263810
AIMTYVSSFYHAFSGAQKAETAANR	AIMTYVSSFYHAFSGAQKAETAANR	K	L	237	261	25	3,4		sp|O43707|ACTN4_HUMAN	P12814	ACTN1_HUMAN	ACTN1	Alpha-actinin-1	ACTN4	sp|P12814|ACTN1_HUMAN	2	0	0	1	0	0	0	0	0	0	50273752	0	0	111285368	0	0	0	0	0	0
AIMTYVSSFYHAFSGAQKAETAANRICK	AIMTYVSSFYHAFSGAQKAETAANRIC[463.2366]K	K	V	237	264	28	5	27C(463.2366)	sp|O43707|ACTN4_HUMAN	P12814	ACTN1_HUMAN	ACTN1	Alpha-actinin-1	ACTN4	sp|P12814|ACTN1_HUMAN	1	0	0	0	0	1	0	0	0	0	73433616	0	0	0	0	80588416	0	0	0	0
AIMTYVSSFYHAFSGAQKAETAANRICK	AIMTYVSSFYHAFSGAQKAETAANRIC[57.0215]K	K	V	237	264	28	5	27C(57.0215)	sp|O43707|ACTN4_HUMAN	P12814	ACTN1_HUMAN	ACTN1	Alpha-actinin-1	ACTN4	sp|P12814|ACTN1_HUMAN	1	0	0	0	0	0	0	0	0	0	21906022	0	0	0	0	0	0	0	0	0
AIMTYVSSFYHAFSGAQK	AIM[15.9949]TYVSSFYHAFSGAQK	K	A	237	254	18	3	3M(15.9949)	sp|O43707|ACTN4_HUMAN	P12814	ACTN1_HUMAN	ACTN1	Alpha-actinin-1	ACTN4	sp|P12814|ACTN1_HUMAN	0	0	0	0	0	1	0	1	3	3	0	0	0	0	0	134152136	0	39855156	37608448	25528334
AINCATSGVVGLVNCLR	AINC[463.2366]ATSGVVGLVNC[57.0215]LR	K	R	1445	1461	17	2,3	15C(57.0215)	sp|P49327|FAS_HUMAN	P49327	FAS_HUMAN	FASN	Fatty acid synthase			1	3	0	1	1	1	2	2	3	1	262672928	1133627900	0	246224672	177059248	310954272	304733632	153175264	78367864	16655219
AINCATSGVVGLVNCLRR	AINC[463.2366]ATSGVVGLVNC[57.0215]LRR	K	E	1445	1462	18	3	15C(57.0215)	sp|P49327|FAS_HUMAN	P49327	FAS_HUMAN	FASN	Fatty acid synthase			0	1	0	1	1	1	0	1	1	0	0	6175755300	0	2500693250	1050768130	1679121280	0	524724608	197369488	0
AINCPEDIVFPALDILR	AINC[463.2366]PEDIVFPALDILR	K	L	602	618	17	2	4C(463.2366)	sp|Q9Y263|PLAP_HUMAN	Q9Y263	PLAP_HUMAN	PLAA	Phospholipase A-2-activating protein			0	1	0	1	1	2	2	1	1	0	0	101126896	0	42947832	26417646	59365160	82152736	43150292	37734080	0
AINEAYKEDYHK	AINEAYKEDYHK	R	S	472	483	12	3		sp|P08133|ANXA6_HUMAN	P08133	ANXA6_HUMAN	ANXA6	Annexin A6			0	0	0	0	0	1	1	0	0	1	0	0	0	0	0	16688033	57595660	0	0	4.87713e+06
AINEMSVECNFR	AINEMSVEC[463.2366]NFR	R	E	908	919	12	2	9C(463.2366)	sp|O75132|ZBED4_HUMAN	O75132	ZBED4_HUMAN	ZBED4	Zinc finger BED domain-containing protein 4			0	0	0	0	0	0	1	2	1	0	0	0	0	0	0	0	77324328	49872152	32531284	0
AINFNFGYAK	AINFNFGYAK	K	A	283	292	10	2		sp|P47897|SYQ_HUMAN	P47897	SYQ_HUMAN	QARS	Glutamine--tRNA ligase			1	1	1	1	1	1	1	1	1	2	96578056	90344664	48552080	71109544	78215800	93203600	172121264	171059552	129930712	83551568
AINNEMAHQLYVLQVLTFNLLEDR	AINNEMAHQLYVLQVLTFNLLEDR	R	M	285	308	24	3		sp|Q92556|ELMO1_HUMAN	Q92556	ELMO1_HUMAN	ELMO1	Engulfment and cell motility protein 1			0	0	0	0	0	0	0	0	0	1	0	0	0	0	0	0	0	0	0	45272332
AINNEMAHQLYVLQVLTFNLLEDR	AINNEM[15.9949]AHQLYVLQVLTFNLLEDR	R	M	285	308	24	3	6M(15.9949)	sp|Q92556|ELMO1_HUMAN	Q92556	ELMO1_HUMAN	ELMO1	Engulfment and cell motility protein 1			0	0	0	0	0	0	0	0	0	1	0	0	0	0	0	0	0	0	0	17170204
AINPINTFTKFLLDHQGELFPSPDPSGL	AINPINTFTKFLLDHQGELFPSPDPSGL	K	-	412	439	28	3		sp|Q07960|RHG01_HUMAN	Q07960	RHG01_HUMAN	ARHGAP1	Rho GTPase-activating protein 1			0	0	0	0	1	0	0	0	0	0	0	0	0	0	22433628	0	0	0	0	0
AINQQTGAFVEISR	AINQQTGAFVEISR	K	Q	449	462	14	2		sp|Q92945|FUBP2_HUMAN	Q92945	FUBP2_HUMAN	KHSRP	Far upstream element-binding protein 2			0	0	0	0	0	0	1	0	2	2	0	0	0	0	0	0	40269772	0	4227182	17768088
AINVFVSANRLIHQTNLILQTFK	AINVFVSANRLIHQTNLILQTFK	K	T	187	209	23	3,4		sp|Q9BUL8|PDC10_HUMAN	Q9BUL8	PDC10_HUMAN	PDCD10	Programmed cell death protein 10			2	1	0	1	2	3	1	1	2	0	38133920	76295528	0	127726112	136659904	208632464	54812576	30870568	88660160	0
AIPDLTAPVAAVQAAVSNLVR	AIPDLTAPVAAVQAAVSNLVR	K	V	36	56	21	2		sp|P18206|VINC_HUMAN	P18206	VINC_HUMAN	VCL	Vinculin			0	0	0	0	0	0	0	0	1	0	0	0	0	0	0	0	0	0	10707616	0
AIPDTRHDQCQR	AIPDTRHDQC[463.2366]QR	R	K	117	128	12	3	10C(463.2366)	sp|Q10471|GALT2_HUMAN	Q10471	GALT2_HUMAN	GALNT2	Polypeptide N-acetylgalactosaminyltransferase 2			0	0	1	1	1	2	0	0	0	0	0	0	29217956	5.81267e+06	49634892	42627616	0	0	0	0
AIPQLQGYLR	AIPQLQGYLR	K	S	263	272	10	2		sp|Q02878|RL6_HUMAN	Q02878	RL6_HUMAN	RPL6	60S ribosomal protein L6			0	0	0	0	0	0	0	0	0	1	0	0	0	0	0	0	0	0	0	23308334
AIPQLQGYLRSVFALTNGIYPHK	AIPQLQGYLRSVFALTNGIYPHK	K	L	263	285	23	4		sp|Q02878|RL6_HUMAN	Q02878	RL6_HUMAN	RPL6	60S ribosomal protein L6			0	0	1	0	0	0	0	0	0	0	0	0	102273200	0	0	0	0	0	0	0
AIPQLQGYLRSVFALTNGIYPHKLVF	AIPQLQGYLRSVFALTNGIYPHKLVF	K	-	263	288	26	3,4		sp|Q02878|RL6_HUMAN	Q02878	RL6_HUMAN	RPL6	60S ribosomal protein L6			0	0	2	1	1	0	0	0	0	0	0	0	970795520	52504288	50697944	0	0	0	0	0
AIPSFLNSFNRLVFSVMR	AIPSFLNSFNRLVFSVMR	K	E	1388	1405	18	3		sp|Q14146|URB2_HUMAN	Q14146	URB2_HUMAN	URB2	Unhealthy ribosome biogenesis protein 2 homolog			0	0	1	0	1	1	0	0	0	0	0	0	25340080	0	26479480	16458085	0	0	0	0
AIQCVNNVVVDGR	AIQC[463.2366]VNNVVVDGR	R	T	172	184	13	2	4C(463.2366)	sp|O95628|CNOT4_HUMAN	O95628	CNOT4_HUMAN	CNOT4	CCR4-NOT transcription complex subunit 4			0	1	1	1	1	1	2	1	1	1	0	99827120	36629316	51201432	43034884	86887888	116542784	93236544	24220648	8475800
AIQDDCQVITAR	AIQDDC[463.2366]QVITAR	R	L	221	232	12	2	6C(463.2366)	sp|Q9UID3|VPS51_HUMAN	Q9UID3	VPS51_HUMAN	VPS51	Vacuolar protein sorting-associated protein 51 homolog			2	1	1	1	1	1	1	1	2	1	233846176	603590850	174964448	260956928	173397152	268793696	250893616	185511664	63941920	14387430
AIQEGANSIVSSLHQAAAAACLSR	AIQEGANSIVSSLHQAAAAAC[463.2366]LSR	K	Q	2103	2126	24	3	21C(463.2366)	sp|P25054|APC_HUMAN	P25054	APC_HUMAN	APC	Adenomatous polyposis coli protein			0	1	0	0	0	0	0	0	0	0	0	165893264	0	0	0	0	0	0	0	0
AIQSKMASPKWTEVLLNIASQK	AIQSKMASPKWTEVLLNIASQK	K	C	1919	1940	22	3		sp|Q15751|HERC1_HUMAN	Q15751	HERC1_HUMAN	HERC1	Probable E3 ubiquitin-protein ligase HERC1			0	0	0	0	1	0	0	0	0	0	0	0	0	0	26380008	0	0	0	0	0
AIQTEKEQQIETVCETIQNLVDNIK	AIQTEKEQQIETVC[463.2366]ETIQNLVDNIK	R	T	3388	3412	25	3	14C(463.2366)	sp|Q96Q15|SMG1_HUMAN	Q96Q15	SMG1_HUMAN	SMG1	Serine/threonine-protein kinase SMG1			1	1	0	1	1	1	1	1	0	0	46653760	227720592	0	45343984	27095100	96357712	60832236	44216732	0	0
AIQTEKEQQIETVCETIQNLVDNIKTVLTGHNR	AIQTEKEQQIETVC[463.2366]ETIQNLVDNIKTVLTGHNR	R	Q	3388	3420	33	5	14C(463.2366)	sp|Q96Q15|SMG1_HUMAN	Q96Q15	SMG1_HUMAN	SMG1	Serine/threonine-protein kinase SMG1			1	0	1	1	1	2	0	0	0	0	3352289	0	35902324	20687420	4200151	12779780	0	0	0	0
AIQTVSCLLQGPCDAGNR	AIQTVSC[57.0215]LLQGPC[463.2366]DAGNR	R	A	414	431	18	2,3	13C(463.2366)	sp|Q9H3U1|UN45A_HUMAN	Q9H3U1	UN45A_HUMAN	UNC45A	Protein unc-45 homolog A			3	3	4	2	2	0	2	3	0	0	289612416	571125060	120407488	157688288	107455936	0	82792304	108322184	0	0
AIRDMCLEKDTLGLFLR	AIRDMC[463.2366]LEKDTLGLFLR	R	E	737	753	17	4	6C(463.2366)	sp|O75643|U520_HUMAN	O75643	U520_HUMAN	SNRNP200	U5 small nuclear ribonucleoprotein 200 kDa helicase			0	0	0	0	0	1	0	0	0	0	0	0	0	0	0	51802808	0	0	0	0
AIRDYQGPLKEHEVTIFVR	AIRDYQGPLKEHEVTIFVR	R	R	360	378	19	4		sp|P53396|ACLY_HUMAN	P53396	ACLY_HUMAN	ACLY	ATP-citrate synthase			0	0	0	0	0	0	0	0	1	0	0	0	0	0	0	0	0	0	22263296	0
AIRLELQGPR	AIRLELQGPR	R	G	552	561	10	3		sp|P19338|NUCL_HUMAN	P19338	NUCL_HUMAN	NCL	Nucleolin			1	1	1	1	1	1	0	0	1	0	240718032	192851904	106155312	102779864	184774848	103797576	0	0	66072376	0
AIRLELQGPRGSPNAR	AIRLELQGPRGSPNAR	R	S	552	567	16	4		sp|P19338|NUCL_HUMAN	P19338	NUCL_HUMAN	NCL	Nucleolin			0	0	1	0	1	0	0	0	0	0	0	0	65083176	0	33398436	0	0	0	0	0
AIRPPCPDTAPPSSALHWLADLATQK	AIRPPC[463.2366]PDTAPPSSALHWLADLATQK	K	A	1207	1232	26	3,4	6C(463.2366)	sp|Q7LBC6|KDM3B_HUMAN	Q7LBC6	KDM3B_HUMAN	KDM3B	Lysine-specific demethylase 3B			1	2	1	1	1	2	2	1	1	1	473610400	1327278590	208366224	454276192	315857856	770558210	490169920	442316288	130010632	21805070
AIRVDLVLCPYER	AIRVDLVLC[57.0215]PYER	K	R	429	441	13	3	9C(57.0215)	sp|P04053|TDT_HUMAN	P04053	TDT_HUMAN	DNTT	DNA nucleotidylexotransferase			0	0	0	0	0	0	0	0	1	0	0	0	0	0	0	0	0	0	34764180	0
AIRVDLVLCPYERR	AIRVDLVLC[57.0215]PYERR	K	A	429	442	14	3,4	9C(57.0215)	sp|P04053|TDT_HUMAN	P04053	TDT_HUMAN	DNTT	DNA nucleotidylexotransferase			0	1	0	0	1	0	1	1	2	1	0	60393576	0	0	45598008	0	56041916	48691032	104723168	8867208
AISALVPQGGPVLCR	AISALVPQGGPVLC[463.2366]R	K	D	268	282	15	2	14C(463.2366)	sp|Q13330|MTA1_HUMAN	Q13330	MTA1_HUMAN	MTA1	Metastasis-associated protein MTA1			0	0	0	0	0	0	1	1	0	1	0	0	0	0	0	0	75126072	28987840	0	8605256
AISEQTGKELLYKFICTTSAIQNR	AISEQTGKELLYKFIC[463.2366]TTSAIQNR	K	F	5	28	24	3,4	16C(463.2366)	sp|P53396|ACLY_HUMAN	P53396	ACLY_HUMAN	ACLY	ATP-citrate synthase			3	5	3	2	3	2	1	1	1	0	4729019900	3451361790	6449903600	6835234800	5304468000	4118241790	100077952	195084640	149175168	0
AISGLANFLVSEALSNALKDLQYVKK	AISGLANFLVSEALSNALKDLQYVKK	R	Q	611	636	26	4		sp|Q9UKA4|AKA11_HUMAN	Q9UKA4	AKA11_HUMAN	AKAP11	A-kinase anchor protein 11			0	1	0	0	0	1	1	1	1	1	0	23774600	0	0	0	13766823	44121168	23391890	31441954	12031157
AISLFQAMVDFTFFKPDSVK	AISLFQAMVDFTFFKPDSVK	K	D	489	508	20	3		sp|Q9H7Z3|NRDE2_HUMAN	Q9H7Z3	NRDE2_HUMAN	NRDE2	Protein NRDE2 homolog			0	0	0	0	0	0	0	0	1	0	0	0	0	0	0	0	0	0	787070	0
AISRWSSLACNIALDAVK	AISRWSSLAC[463.2366]NIALDAVK	K	M	164	181	18	3	10C(463.2366)	sp|P49368|TCPG_HUMAN	P49368	TCPG_HUMAN	CCT3	T-complex protein 1 subunit gamma			0	0	2	1	1	0	0	0	0	0	0	0	35019104	30568444	64954356	0	0	0	0	0
AISTICSLEKK	AISTIC[463.2366]SLEKK	R	S	254	264	11	2,3	6C(463.2366)	sp|Q9UJX3|APC7_HUMAN	Q9UJX3	APC7_HUMAN	ANAPC7	Anaphase-promoting complex subunit 7			3	2	1	2	2	2	3	2	2	1	264451552	867041340	116177744	257171056	216363904	370644608	328353792	295534880	86036192	10530022
AISTTCIPNYPDR	AISTTC[463.2366]IPNYPDR	K	N	149	161	13	2	6C(463.2366)	sp|Q9H2J4|PDCL3_HUMAN	Q9H2J4	PDCL3_HUMAN	PDCL3	Phosducin-like protein 3			0	0	0	0	0	0	1	0	1	1	0	0	0	0	0	0	60860436	0	32431788	27945576
AISVHSTPEGCSSACK	AISVHSTPEGC[463.2366]SSAC[57.0215]K	K	M	243	258	16	3	11C(463.2366)	sp|Q9NZI8|IF2B1_HUMAN	Q9NZI8	IF2B1_HUMAN	IGF2BP1	Insulin-like growth factor 2 mRNA-binding protein 1			1	0	0	0	0	0	0	0	0	0	39707416	0	0	0	0	0	0	0	0	0
AITGASLADIMAK	AITGASLADIMAK	R	R	81	93	13	2		sp|P83731|RL24_HUMAN	P83731	RL24_HUMAN	RPL24	60S ribosomal protein L24			1	0	0	0	0	0	0	0	0	0	47699284	0	0	0	0	0	0	0	0	0
AITHLNNNFMFGQK	AITHLNNNFMFGQK	R	L	435	448	14	2,3		sp|P14866|HNRPL_HUMAN	P14866	HNRPL_HUMAN	HNRNPL	Heterogeneous nuclear ribonucleoprotein L			0	0	0	0	0	0	0	0	1	3	0	0	0	0	0	0	0	0	13750522	62710136
AITHLNNNFMFGQKLNVCVSK	AITHLNNNFMFGQKLNVC[463.2366]VSK	R	Q	435	455	21	3,4	18C(463.2366)	sp|P14866|HNRPL_HUMAN	P14866	HNRPL_HUMAN	HNRNPL	Heterogeneous nuclear ribonucleoprotein L			1	3	1	2	1	1	2	1	4	0	370789920	1261911810	147821376	408412352	271471712	355114112	212487072	180210368	127714744	0
AITHLNNNFMFGQKLNVCVSK	AITHLNNNFMFGQKLNVC[57.0215]VSK	R	Q	435	455	21	3,4	18C(57.0215)	sp|P14866|HNRPL_HUMAN	P14866	HNRPL_HUMAN	HNRNPL	Heterogeneous nuclear ribonucleoprotein L			1	1	1	1	2	1	1	1	2	1	63605824	127499008	55439108	88168384	93527288	67788336	85732032	57746776	135757856	39326360
AITHLNNNFMFGQK	AITHLNNNFM[15.9949]FGQK	R	L	435	448	14	3	10M(15.9949)	sp|P14866|HNRPL_HUMAN	P14866	HNRPL_HUMAN	HNRNPL	Heterogeneous nuclear ribonucleoprotein L			0	0	0	0	0	0	0	0	0	1	0	0	0	0	0	0	0	0	0	11430135
AITIAGIPQSIIECVK	AITIAGIPQSIIEC[463.2366]VK	R	Q	145	160	16	2,3	14C(463.2366)	sp|Q15366|PCBP2_HUMAN	Q15366	PCBP2_HUMAN	PCBP2	Poly(rC)-binding protein 2			3	4	2	4	0	2	1	3	1	3	650283460	1910000770	204664016	396649600	0	687109570	487675008	279373376	109678064	97727616
AITIAGVPQSVTECVKQICLVMLETLSQSPQGR	AITIAGVPQSVTECVKQICLVMLETLSQSPQGR	R	V	145	177	33	3		sp|Q15365|PCBP1_HUMAN	Q15365	PCBP1_HUMAN	PCBP1	Poly(rC)-binding protein 1			0	2	1	0	0	1	0	0	0	0	0	109578744	34363396	0	0	107473536	0	0	0	0
AITIAGVPQSVTECVK	AITIAGVPQSVTEC[463.2366]VK	R	Q	145	160	16	2,3	14C(463.2366)	sp|Q15365|PCBP1_HUMAN	Q15365	PCBP1_HUMAN	PCBP1	Poly(rC)-binding protein 1			3	3	1	2	2	3	2	2	2	2	1021182140	2066558080	160642432	456423488	215580800	724129600	703051900	346326272	172880336	109766992
AITIAGVPQSVTECVKQICLVMLETLSQSPQGR	AITIAGVPQSVTEC[463.2366]VKQIC[463.2366]LVMLETLSQSPQGR	R	V	145	177	33	3,4	14C(463.2366)	sp|Q15365|PCBP1_HUMAN	Q15365	PCBP1_HUMAN	PCBP1	Poly(rC)-binding protein 1			0	0	3	1	0	0	0	0	0	0	0	0	12699605	3323871	0	0	0	0	0	0
AITIAGVPQSVTECVKQICLVMLETLSQSPQGR	AITIAGVPQSVTEC[463.2366]VKQIC[57.0215]LVMLETLSQSPQGR	R	V	145	177	33	3	14C(463.2366)	sp|Q15365|PCBP1_HUMAN	Q15365	PCBP1_HUMAN	PCBP1	Poly(rC)-binding protein 1			2	0	0	0	0	0	0	0	0	0	1610784	0	0	0	0	0	0	0	0	0
AITIAGVPQSVTECVKQICLVMLETLSQSPQGR	AITIAGVPQSVTEC[57.0215]VKQIC[463.2366]LVMLETLSQSPQGR	R	V	145	177	33	3	14C(57.0215)	sp|Q15365|PCBP1_HUMAN	Q15365	PCBP1_HUMAN	PCBP1	Poly(rC)-binding protein 1			1	1	4	1	2	0	0	0	0	0	4883775	283821	94268240	49259656	33752400	0	0	0	0	0
AITIAGVPQSVTECVKQICLVMLETLSQSPQGR	AITIAGVPQSVTEC[57.0215]VKQIC[57.0215]LVMLETLSQSPQGR	R	V	145	177	33	3	14C(57.0215)	sp|Q15365|PCBP1_HUMAN	Q15365	PCBP1_HUMAN	PCBP1	Poly(rC)-binding protein 1			1	0	1	1	1	0	0	0	0	0	18383750	0	42792464	48265848	46731648	0	0	0	0	0
AITIANQTNCPLYITK	AITIANQTNC[463.2366]PLYITK	R	V	239	254	16	2,3	10C(463.2366)	sp|Q16555|DPYL2_HUMAN	Q16555	DPYL2_HUMAN	DPYSL2	Dihydropyrimidinase-related protein 2			1	1	1	1	1	1	2	4	2	3	87704152	607520190	129671728	142457632	114712832	386431264	690932930	233226384	416633984	179938320
AITIANQTNCPLYITKVMSK	AITIANQTNC[463.2366]PLYITKVMSK	R	S	239	258	20	3	10C(463.2366)	sp|Q16555|DPYL2_HUMAN	Q16555	DPYL2_HUMAN	DPYSL2	Dihydropyrimidinase-related protein 2			0	0	1	0	0	0	0	0	0	0	0	0	108979216	0	0	0	0	0	0	0
AITTGLQEYVEAVSFQHFIK	AITTGLQEYVEAVSFQHFIK	R	T	119	138	20	3		sp|Q99598|TSNAX_HUMAN	Q99598	TSNAX_HUMAN	TSNAX	Translin-associated protein X			0	0	0	0	0	0	0	0	0	1	0	0	0	0	0	0	0	0	0	23406100
AITTQNCNTK	AITTQNC[463.2366]NTK	K	C	64	73	10	2	7C(463.2366)	sp|Q15796|SMAD2_HUMAN	Q15796	SMAD2_HUMAN	SMAD2	Mothers against decapentaplegic homolog 2			1	2	1	2	2	1	2	2	1	1	1228079490	2676709890	623137980	647970050	510294016	932025410	317367360	385388608	87484864	30724358
AITVFSPDGHLFQVEYAQEAVK	AITVFSPDGHLFQVEYAQEAVK	R	K	8	29	22	3		sp|O14818|PSA7_HUMAN	Q8TAA3	PSMA8_HUMAN	PSMA8	Proteasome subunit alpha-type 8	PSMA7	sp|Q8TAA3|PSMA8_HUMAN	0	0	0	0	0	0	1	1	1	1	0	0	0	0	0	0	92961952	96931688	104056872	172842704
AITVFSPDGHLFQVEYAQEAVKK	AITVFSPDGHLFQVEYAQEAVKK	R	G	8	30	23	3,4		sp|O14818|PSA7_HUMAN	Q8TAA3	PSMA8_HUMAN	PSMA8	Proteasome subunit alpha-type 8	PSMA7	sp|Q8TAA3|PSMA8_HUMAN	0	0	0	0	1	1	1	1	2	2	0	0	0	0	33331560	46522524	213564768	243855904	289291136	648118530
AIVAIENPADVSVISSR	AIVAIENPADVSVISSR	R	N	64	80	17	2		sp|P08865|RSSA_HUMAN	P08865	RSSA_HUMAN	RPSA	40S ribosomal protein SA			0	0	0	0	1	0	0	0	0	1	0	0	0	0	9066111	0	0	0	0	14835524
AIVDALPPPCESACTVPTDVDKWFHHQK	AIVDALPPPC[463.2366]ESAC[463.2366]TVPTDVDKWFHHQK	R	N	261	288	28	5	10C(463.2366)	sp|Q15181|IPYR_HUMAN	Q15181	IPYR_HUMAN	PPA1	Inorganic pyrophosphatase			1	0	1	0	2	0	1	0	0	0	393063552	841088640	4577166	0	38294772	0	93244264	0	0	0
AIVDALPPPCESACTVPTDVDKWFHHQKN	AIVDALPPPC[463.2366]ESAC[463.2366]TVPTDVDKWFHHQKN	R	-	261	289	29	4,5	10C(463.2366)	sp|Q15181|IPYR_HUMAN	Q15181	IPYR_HUMAN	PPA1	Inorganic pyrophosphatase			4	3	3	3	4	1	2	1	1	0	9945692200	17121171500	5546923500	3263154180	1451785600	3231157250	1599740160	1478996480	25262400	0
AIVDALPPPCESACTVPTDVDKWFHHQK	AIVDALPPPC[463.2366]ESAC[57.0215]TVPTDVDKWFHHQK	R	N	261	288	28	5	10C(463.2366)	sp|Q15181|IPYR_HUMAN	Q15181	IPYR_HUMAN	PPA1	Inorganic pyrophosphatase			1	2	1	1	0	1	2	1	1	0	1638615040	4149211650	696406400	747483260	0	873319230	510133504	737136510	90231920	0
AIVDALPPPCESACTVPTDVDKWFHHQKN	AIVDALPPPC[463.2366]ESAC[57.0215]TVPTDVDKWFHHQKN	R	-	261	289	29	4,5	10C(463.2366)	sp|Q15181|IPYR_HUMAN	Q15181	IPYR_HUMAN	PPA1	Inorganic pyrophosphatase			3	3	2	1	2	2	0	2	1	1	25915678700	34811097000	7510221300	13001961500	9207877600	10704987100	0	5308381200	327055808	35794848
AIVDALPPPCESACTVPTDVDKWFHHQK	AIVDALPPPC[57.0215]ESAC[463.2366]TVPTDVDKWFHHQK	R	N	261	288	28	4,5	10C(57.0215)	sp|Q15181|IPYR_HUMAN	Q15181	IPYR_HUMAN	PPA1	Inorganic pyrophosphatase			3	4	2	2	3	4	2	3	1	0	1916012540	4750528500	696406400	608547460	539465920	1161158530	503333312	342333472	84278880	0
AIVDALPPPCESACTVPTDVDKWFHHQKN	AIVDALPPPC[57.0215]ESAC[463.2366]TVPTDVDKWFHHQKN	R	-	261	289	29	3,4,5	10C(57.0215)	sp|Q15181|IPYR_HUMAN	Q15181	IPYR_HUMAN	PPA1	Inorganic pyrophosphatase			9	11	8	8	7	7	7	7	3	0	18761617400	28072118300	7920864300	13319204900	7423917100	8930426900	3526872060	4326593000	432182272	0
AIVDCGFEHPSEVQHECIPQAILGMDVLCQAK	AIVDC[463.2366]GFEHPSEVQHEC[463.2366]IPQAILGMDVLC[463.2366]QAK	R	S	59	90	32	4	17C(463.2366)	sp|O00148|DX39A_HUMAN	Q13838	DX39B_HUMAN	DDX39B	Spliceosome RNA helicase DDX39B	DDX39A	sp|Q13838|DX39B_HUMAN	0	1	0	0	0	0	0	1	0	0	0	223598304	0	0	0	0	0	95152288	0	0
AIVDCGFEHPSEVQHECIPQAILGMDVLCQAK	AIVDC[463.2366]GFEHPSEVQHEC[463.2366]IPQAILGMDVLC[57.0215]QAK	R	S	59	90	32	4	17C(463.2366)	sp|O00148|DX39A_HUMAN	Q13838	DX39B_HUMAN	DDX39B	Spliceosome RNA helicase DDX39B	DDX39A	sp|Q13838|DX39B_HUMAN	2	1	1	1	1	1	0	0	0	0	123737720	350232896	17260708	140066368	32808244	72688384	0	0	0	0
AIVDCGFEHPSEVQHECIPQAILGMDVLCQAK	AIVDC[463.2366]GFEHPSEVQHEC[57.0215]IPQAILGMDVLC[463.2366]QAK	R	S	59	90	32	4	17C(57.0215)	sp|O00148|DX39A_HUMAN	Q13838	DX39B_HUMAN	DDX39B	Spliceosome RNA helicase DDX39B	DDX39A	sp|Q13838|DX39B_HUMAN	0	1	0	0	1	0	1	1	0	0	0	338665152	0	0	88305456	0	13025706	230136496	0	0
AIVDCGFEHPSEVQHECIPQAILGMDVLCQAK	AIVDC[463.2366]GFEHPSEVQHEC[57.0215]IPQAILGMDVLC[57.0215]QAK	R	S	59	90	32	3,4	17C(57.0215)	sp|O00148|DX39A_HUMAN	Q13838	DX39B_HUMAN	DDX39B	Spliceosome RNA helicase DDX39B	DDX39A	sp|Q13838|DX39B_HUMAN	3	5	2	1	1	2	1	2	1	0	1666376960	3387084800	907626880	1230715390	1231440640	1342590460	856932860	900454140	305051520	0
AIVDCIISIVEENPESK	AIVDC[463.2366]IISIVEENPESK	R	E	416	432	17	2	5C(463.2366)	sp|Q9UBF2|COPG2_HUMAN	Q9UBF2	COPG2_HUMAN	COPG2	Coatomer subunit gamma-2			0	1	0	0	0	1	1	1	0	0	0	41818636	0	0	0	25214502	39570276	818031	0	0
AIVDCGFEHPSEVQHECIPQAILGMDVLCQAK	AIVDC[57.0215]GFEHPSEVQHEC[463.2366]IPQAILGMDVLC[57.0215]QAK	R	S	59	90	32	3,4	17C(463.2366)	sp|O00148|DX39A_HUMAN	Q13838	DX39B_HUMAN	DDX39B	Spliceosome RNA helicase DDX39B	DDX39A	sp|Q13838|DX39B_HUMAN	0	1	1	2	1	2	2	2	0	0	0	167128256	191503824	194845136	65985940	205404032	112986000	39081044	0	0
AIVDCGFEHPSEVQHECIPQAILGMDVLCQAK	AIVDC[57.0215]GFEHPSEVQHEC[57.0215]IPQAILGMDVLC[463.2366]QAK	R	S	59	90	32	4	17C(57.0215)	sp|O00148|DX39A_HUMAN	Q13838	DX39B_HUMAN	DDX39B	Spliceosome RNA helicase DDX39B	DDX39A	sp|Q13838|DX39B_HUMAN	0	0	0	0	0	0	0	0	0	1	0	0	0	0	0	0	0	0	0	29849988
AIVECAGGK	AIVEC[463.2366]AGGK	K	V	993	1001	9	2	5C(463.2366)	sp|Q6ZW49|PAXI1_HUMAN	Q6ZW49	PAXI1_HUMAN	PAXIP1	PAX-interacting protein 1			0	0	0	1	0	0	0	0	0	0	0	0	0	6.04548e+06	0	0	0	0	0	0
AIVHAVGQELQVTGPFNLQLIAK	AIVHAVGQELQVTGPFNLQLIAK	K	D	1184	1206	23	3		sp|P27708|PYR1_HUMAN	P27708	PYR1_HUMAN	CAD	CAD protein			0	0	0	0	0	0	0	0	0	1	0	0	0	0	0	0	0	0	0	61970540
AIVHAVGQELQVTGPFNLQLIAKDDQLK	AIVHAVGQELQVTGPFNLQLIAKDDQLK	K	V	1184	1211	28	4		sp|P27708|PYR1_HUMAN	P27708	PYR1_HUMAN	CAD	CAD protein			0	0	0	0	0	0	0	0	0	1	0	0	0	0	0	0	0	0	0	28505224
AIVICPTDEDLKDR	AIVIC[463.2366]PTDEDLKDR	K	T	528	541	14	3	5C(463.2366)	sp|Q9BUJ2|HNRL1_HUMAN	Q9BUJ2	HNRL1_HUMAN	HNRNPUL1	Heterogeneous nuclear ribonucleoprotein U-like protein 1			2	1	1	1	1	1	1	1	1	2	287118784	537532540	316946144	289030688	269918368	365095456	363236032	164195840	149852608	51692852
AIVPPYSLCQTGEDLPKDK	AIVPPYSLC[463.2366]QTGEDLPKDK	R	N	678	696	19	3	9C(463.2366)	sp|Q01804|OTUD4_HUMAN	Q01804	OTUD4_HUMAN	OTUD4	OTU domain-containing protein 4			0	1	0	0	0	0	0	0	0	0	0	148661552	0	0	0	0	0	0	0	0
AIVPPYSLCQTGEDLPKDKNILR	AIVPPYSLC[463.2366]QTGEDLPKDKNILR	R	F	678	700	23	4	9C(463.2366)	sp|Q01804|OTUD4_HUMAN	Q01804	OTUD4_HUMAN	OTUD4	OTU domain-containing protein 4			0	0	0	0	1	0	0	0	0	0	0	0	0	0	109094720	0	0	0	0	0
AIVQDQGCLPGLILFMDHPNPPVVHSALLALR	AIVQDQGC[463.2366]LPGLILFMDHPNPPVVHSALLALR	R	Y	33	64	32	4	8C(463.2366)	sp|Q9NVT9|ARMC1_HUMAN	Q9NVT9	ARMC1_HUMAN	ARMC1	Armadillo repeat-containing protein 1			1	1	1	1	1	1	1	1	1	0	117712720	419627584	520288	179542352	89828616	214378224	176616496	99769936	41496724	0
AIVQDQGCLPGLILFMDHPNPPVVHSALLALR	AIVQDQGC[57.0215]LPGLILFMDHPNPPVVHSALLALR	R	Y	33	64	32	4	8C(57.0215)	sp|Q9NVT9|ARMC1_HUMAN	Q9NVT9	ARMC1_HUMAN	ARMC1	Armadillo repeat-containing protein 1			0	0	0	0	0	0	0	0	0	1	0	0	0	0	0	0	0	0	0	23414838
AIVTGKDCPHMKEK	AIVTGKDC[463.2366]PHMKEK	K	S	608	621	14	3	8C(463.2366)	sp|Q96JJ3|ELMO2_HUMAN	Q96JJ3	ELMO2_HUMAN	ELMO2	Engulfment and cell motility protein 2			1	0	0	0	0	0	0	0	0	0	10581205	0	0	0	0	0	0	0	0	0
AIWAALQTQTSNAAK	AIWAALQTQTSNAAK	R	N	813	827	15	2		sp|Q9NYU2|UGGG1_HUMAN	Q9NYU2	UGGG1_HUMAN	UGGT1	UDP-glucose:glycoprotein glucosyltransferase 1			0	0	0	0	0	0	0	0	0	1	0	0	0	0	0	0	0	0	0	27493500
AIWNVINWENVTER	AIWNVINWENVTER	K	Y	203	216	14	2		sp|P04179|SODM_HUMAN	P04179	SODM_HUMAN	SOD2	Superoxide dismutase [Mn], mitochondrial			0	0	0	0	0	0	0	0	0	1	0	0	0	0	0	0	0	0	0	25907090
AIYAYALQVFPSKK	AIYAYALQVFPSKK	R	S	561	574	14	3		sp|O94906|PRP6_HUMAN	O94906	PRP6_HUMAN	PRPF6	Pre-mRNA-processing factor 6			0	0	0	0	0	0	0	0	1	1	0	0	0	0	0	0	0	0	34140592	16976768
AIYDTPCIQAESEK	AIYDTPC[463.2366]IQAESEK	R	W	249	262	14	2	7C(463.2366)	sp|O00232|PSD12_HUMAN	O00232	PSD12_HUMAN	PSMD12	26S proteasome non-ATPase regulatory subunit 12			0	0	0	0	0	0	0	0	0	1	0	0	0	0	0	0	0	0	0	17352252
AIYDTPCIQAESEKWQQALK	AIYDTPC[463.2366]IQAESEKWQQALK	R	S	249	268	20	3	7C(463.2366)	sp|O00232|PSD12_HUMAN	O00232	PSD12_HUMAN	PSMD12	26S proteasome non-ATPase regulatory subunit 12			1	2	1	2	2	2	2	1	2	1	541652540	1396446210	136917440	385278880	229156224	595519230	974974660	344222080	319738912	144782976
AIYHSLGMTGIPIINVNNNCATGSTALFMAR	AIYHSLGMTGIPIINVNNNC[463.2366]ATGSTALFMAR	R	Q	75	105	31	3,4	20C(463.2366)	sp|P22307|NLTP_HUMAN	P22307	NLTP_HUMAN	SCP2	Non-specific lipid-transfer protein			1	2	1	2	1	2	4	1	1	2	106998336	274841056	117092912	95807152	93544800	246543360	154182160	143932000	71443296	30283140
AIYQCFVWSGTAEAR	AIYQC[463.2366]FVWSGTAEAR	R	K	40	54	15	2	5C(463.2366)	sp|Q9UPT9|UBP22_HUMAN	Q9UPT9	UBP22_HUMAN	USP22	Ubiquitin carboxyl-terminal hydrolase 22			0	0	0	0	0	0	1	0	0	0	0	0	0	0	0	0	11644031	0	0	0
AKADAADQAALAARQECDIAR	AKADAADQAALAARQEC[463.2366]DIAR	R	A	386	406	21	3,4	17C(463.2366)	sp|Q9HDC5|JPH1_HUMAN	Q9HDC5	JPH1_HUMAN	JPH1	Junctophilin-1			0	0	1	2	1	0	0	0	0	0	0	0	224874848	156232976	142495360	0	0	0	0	0
AKADALYPVVSAASICAK	AKADALYPVVSAASIC[463.2366]AK	K	V	166	183	18	3	16C(463.2366)	sp|O75792|RNH2A_HUMAN	O75792	RNH2A_HUMAN	RNASEH2A	Ribonuclease H2 subunit A			2	1	1	1	1	1	1	1	2	3	181861696	372387840	290083552	158560992	112958896	462480576	553078400	107075200	121298952	89624016
AKADPDCSNGQPQAAPTPGAPQNR	AKADPDC[463.2366]SNGQPQAAPTPGAPQNR	K	K	269	292	24	3	7C(463.2366)	sp|Q9BW85|YJU2_HUMAN	Q9BW85	YJU2_HUMAN	YJU2	YJU2 splicing factor homolog			0	0	1	1	0	0	1	1	1	0	0	0	40276280	35472308	0	0	30041872	34857152	368119	0
AKADPDCSNGQPQAAPTPGAPQNRK	AKADPDC[463.2366]SNGQPQAAPTPGAPQNRK	K	E	269	293	25	3,4	7C(463.2366)	sp|Q9BW85|YJU2_HUMAN	Q9BW85	YJU2_HUMAN	YJU2	YJU2 splicing factor homolog			1	0	3	2	2	3	1	2	1	0	51549512	0	231912816	246060576	148600544	200869264	94787168	73976040	24339780	0
AKASLNGADIYSGCCTLK	AKASLNGADIYSGC[463.2366]C[57.0215]TLK	R	L	247	264	18	3	14C(463.2366)	sp|P14866|HNRPL_HUMAN	P14866	HNRPL_HUMAN	HNRNPL	Heterogeneous nuclear ribonucleoprotein L			2	1	1	1	2	1	1	1	1	0	280151424	487209408	190253248	176730176	174720832	313479264	312708160	199158656	81211944	0
AKASLNGADIYSGCCTLK	AKASLNGADIYSGC[57.0215]C[463.2366]TLK	R	L	247	264	18	3	14C(57.0215)	sp|P14866|HNRPL_HUMAN	P14866	HNRPL_HUMAN	HNRNPL	Heterogeneous nuclear ribonucleoprotein L			0	0	0	0	1	0	0	0	0	1	0	0	0	0	174720832	0	0	0	0	19855688
AKCDVDETVSSATLSEETEKPK	AKC[463.2366]DVDETVSSATLSEETEKPK	R	L	1540	1561	22	3,4	3C(463.2366)	sp|O14981|BTAF1_HUMAN	O14981	BTAF1_HUMAN	BTAF1	TATA-binding protein-associated factor 172			3	3	1	3	3	2	3	2	2	1	300936896	1015958460	47554512	377312800	328267200	368178080	476722496	438558528	84142888	12098998
AKCELSSSVQTDINLPYLTMDSSGPK	AKC[463.2366]ELSSSVQTDINLPYLTMDSSGPK	K	H	315	340	26	3	3C(463.2366)	sp|P38646|GRP75_HUMAN	P38646	GRP75_HUMAN	HSPA9	Stress-70 protein, mitochondrial			2	7	4	9	5	6	14	12	8	4	401727424	2584455680	733356540	1572634370	1032561660	2187568640	1551156860	350267904	529210496	199461888
AKCELSSSVQTDINLPYLTMDSSGPKHLNMK	AKC[463.2366]ELSSSVQTDINLPYLTMDSSGPKHLNMK	K	L	315	345	31	5	3C(463.2366)	sp|P38646|GRP75_HUMAN	P38646	GRP75_HUMAN	HSPA9	Stress-70 protein, mitochondrial			0	0	1	0	2	0	0	0	0	0	0	0	122677584	0	37366168	0	0	0	0	0
AKCELSSSVQTDINLPYLTMDSSGPK	AKC[463.2366]ELSSSVQTDINLPYLTM[15.9949]DSSGPK	K	H	315	340	26	3	20M(15.9949)	sp|P38646|GRP75_HUMAN	P38646	GRP75_HUMAN	HSPA9	Stress-70 protein, mitochondrial			0	1	0	2	1	2	2	1	1	2	0	183313920	0	134581056	84881080	299476480	116398480	61097564	27589764	41736168
AKDAAFATLVSDR	AKDAAFATLVSDR	R	F	493	505	13	2		sp|Q9BW27|NUP85_HUMAN	Q9BW27	NUP85_HUMAN	NUP85	Nuclear pore complex protein Nup85			0	1	0	0	0	0	1	0	1	0	0	460326464	0	0	0	0	0	0	61787400	0
AKDPFAHLPK	AKDPFAHLPK	K	S	276	285	10	3		sp|P26641|EF1G_HUMAN	P26641	EF1G_HUMAN	EEF1G	Elongation factor 1-gamma			1	1	0	2	2	0	0	0	0	0	10803368	9159172	0	22883412	15488014	0	0	0	0	0
AKDWCEELACR	AKDWC[57.0215]EELAC[463.2366]R	R	M	798	808	11	2,3	10C(463.2366)	sp|A2RRP1|NBAS_HUMAN	A2RRP1	NBAS_HUMAN	NBAS	Neuroblastoma-amplified sequence			2	1	1	1	1	1	0	0	0	0	155340928	226036416	41543512	64124340	56454268	33405328	0	0	0	0
AKEAQDDLVK	AKEAQDDLVK	R	T	449	458	10	2		sp|P15311|EZRI_HUMAN	P15311	EZRI_HUMAN	EZR	Ezrin			0	1	0	1	0	0	0	0	0	0	0	7574328	0	6.10213e+06	0	0	0	0	0	0
AKECEPPSAGAAVTARPGQEIR	AKEC[463.2366]EPPSAGAAVTARPGQEIR	K	Q	146	167	22	4	4C(463.2366)	sp|Q9C0E8|LNP_HUMAN	Q9C0E8	LNP_HUMAN	LNPK	Endoplasmic reticulum junction formation protein lunapark			0	1	1	0	0	1	0	1	0	0	0	202470864	120747728	0	0	101458672	0	52512248	0	0
AKECMAGTSGSEEVK	AKEC[463.2366]MAGTSGSEEVK	K	V	1102	1116	15	2,3	4C(463.2366)	sp|Q86UP2|KTN1_HUMAN	Q86UP2	KTN1_HUMAN	KTN1	Kinectin			0	1	1	1	1	2	1	2	1	2	0	569133250	86707128	167055248	146677456	310248064	228884896	163587552	26662540	23072882
AKECMAGTSGSEEVKVLEHK	AKEC[463.2366]MAGTSGSEEVKVLEHK	K	L	1102	1121	20	4	4C(463.2366)	sp|Q86UP2|KTN1_HUMAN	Q86UP2	KTN1_HUMAN	KTN1	Kinectin			1	0	0	0	0	0	0	0	0	0	134184304	0	0	0	0	0	0	0	0	0
AKEEQQDDTVYMGKVTFSCAAGFGQR	AKEEQQDDTVYMGKVTFSC[463.2366]AAGFGQR	R	H	1234	1259	26	3,4	19C(463.2366)	sp|Q14203|DCTN1_HUMAN	Q14203	DCTN1_HUMAN	DCTN1	Dynactin subunit 1			2	2	2	2	2	4	1	1	1	1	464052672	9754359	297248320	510699104	367013568	397472448	125909248	205876128	101473552	32439992
AKEFGATECINPQDFSKPIQEVLIEMTDGGVDYSFECIGNVK	AKEFGATEC[463.2366]INPQDFSKPIQEVLIEMTDGGVDYSFEC[57.0215]IGNVK	R	V	232	273	42	4	37C(57.0215)	sp|P11766|ADHX_HUMAN	P11766	ADHX_HUMAN	ADH5	Alcohol dehydrogenase class-3			0	2	0	0	0	2	0	0	0	1	0	36038720	0	0	0	15640163	0	0	0	3.35903e+06
AKEFGATECINPQDFSKPIQEVLIEMTDGGVDYSFECIGNVK	AKEFGATEC[57.0215]INPQDFSKPIQEVLIEMTDGGVDYSFEC[463.2366]IGNVK	R	V	232	273	42	4	37C(463.2366)	sp|P11766|ADHX_HUMAN	P11766	ADHX_HUMAN	ADH5	Alcohol dehydrogenase class-3			0	0	0	0	0	0	1	1	1	0	0	0	0	0	0	0	68982128	785397	10350702	0
AKEGCQSDSMR	AKEGC[463.2366]QSDSMR	K	Q	1237	1247	11	3	5C(463.2366)	sp|Q12830|BPTF_HUMAN	Q12830	BPTF_HUMAN	BPTF	Nucleosome-remodeling factor subunit BPTF			0	0	0	0	0	1	0	0	0	0	0	0	0	0	0	117619256	0	0	0	0
AKEGISINCGLLALGNVISALGDQSK	AKEGISINC[463.2366]GLLALGNVISALGDQSK	R	K	290	315	26	3	9C(463.2366)	sp|O75037|KI21B_HUMAN	O75037	KI21B_HUMAN	KIF21B	Kinesin-like protein KIF21B			1	1	4	1	1	1	1	1	1	0	71617808	174774640	55670672	100906408	65676384	110676272	94450960	73967896	26048964	0
AKEGISINCGLLALGNVISALGDQSKK	AKEGISINC[463.2366]GLLALGNVISALGDQSKK	R	V	290	316	27	4	9C(463.2366)	sp|O75037|KI21B_HUMAN	O75037	KI21B_HUMAN	KIF21B	Kinesin-like protein KIF21B			1	1	0	1	0	1	1	1	0	0	43855844	116240008	0	2.92523e+06	0	55646624	46519584	42337452	0	0
AKEGVVYVEVR	AKEGVVYVEVR	K	Y	91	101	11	2,3		sp|P00813|ADA_HUMAN	P00813	ADA_HUMAN	ADA	Adenosine deaminase			0	0	0	0	0	0	1	0	2	2	0	0	0	0	0	0	8752094	0	6.33245e+06	42128736
AKEHNERDR	AKEHNERDR	K	R	398	406	9	2		sp|Q13451|FKBP5_HUMAN	Q13451	FKBP5_HUMAN	FKBP5	Peptidyl-prolyl cis-trans isomerase FKBP5			0	0	0	0	1	0	0	0	0	0	0	0	270462560	0	332507904	0	0	0	0	0
AKELAVSALGAIATAAQASLLPYFPAIMEHLR	AKELAVSALGAIATAAQASLLPYFPAIMEHLR	R	E	496	527	32	4		sp|Q8TEX9|IPO4_HUMAN	Q8TEX9	IPO4_HUMAN	IPO4	Importin-4			0	0	0	0	0	0	1	1	0	0	0	0	0	0	0	0	24100768	15027968	0	0
AKENDENCGPTTTVFVGNISEK	AKENDENC[463.2366]GPTTTVFVGNISEK	K	A	76	97	22	2,3	8C(463.2366)	sp|P49756|RBM25_HUMAN	P49756	RBM25_HUMAN	RBM25	RNA-binding protein 25			2	4	1	3	3	1	2	1	1	1	519500992	1346157310	428236320	766945410	563591740	740835900	678032770	509586688	160934688	52883708
AKEYITPFIRPVMQALLHIIR	AKEYITPFIRPVMQALLHIIR	K	E	531	551	21	4		sp|O95373|IPO7_HUMAN	O95373	IPO7_HUMAN	IPO7	Importin-7			0	0	0	0	0	1	1	1	0	0	0	0	0	0	0	3.50085e+06	125344032	87361904	0	0
AKFEEYGPVIECDIVKDYAFVHMER	AKFEEYGPVIEC[463.2366]DIVKDYAFVHMER	R	A	96	120	25	4	12C(463.2366)	sp|Q9BWF3|RBM4_HUMAN	Q9BQ04	RBM4B_HUMAN	RBM4B	RNA-binding protein 4B	RBM4	sp|Q9BQ04|RBM4B_HUMAN	0	0	0	0	0	0	1	0	0	0	0	0	0	0	0	0	99832488	0	0	0
AKFENLCK	AKFENLC[463.2366]K	K	L	558	565	8	2,3	7C(463.2366)	sp|P08238|HS90B_HUMAN	P08238	HS90B_HUMAN	HSP90AB1	Heat shock protein HSP 90-beta			3	2	2	3	2	2	2	3	2	3	1924629760	8968083500	688488960	1815248640	988453950	2754111230	6009994200	3494777860	1662183940	1107576580
AKFENLCKLMK	AKFENLC[463.2366]KLMK	K	E	558	568	11	3	7C(463.2366)	sp|P08238|HS90B_HUMAN	P08238	HS90B_HUMAN	HSP90AB1	Heat shock protein HSP 90-beta			0	0	0	1	0	0	0	0	0	0	0	0	0	127323848	0	0	0	0	0	0
AKFSAACGPPVTPECEHCGQR	AKFSAAC[463.2366]GPPVTPEC[57.0215]EHC[57.0215]GQR	R	H	370	390	21	4	15C(57.0215)	sp|Q9NXH9|TRM1_HUMAN	Q9NXH9	TRM1_HUMAN	TRMT1	tRNA (guanine(26)-N(2))-dimethyltransferase			0	0	1	1	1	0	0	1	0	0	0	0	106958688	98023504	4512197	0	0	89237112	0	0
AKFYPEDVSEELIQDITQR	AKFYPEDVSEELIQDITQR	R	L	82	100	19	3		sp|P26038|MOES_HUMAN	P26038	MOES_HUMAN	MSN	Moesin			0	0	0	0	0	0	0	0	0	1	0	0	0	0	0	0	0	0	0	14857491
AKGDKIAIWTTECENR	AKGDKIAIWTTEC[463.2366]ENR	R	E	158	173	16	3,4	13C(463.2366)	sp|P06730|IF4E_HUMAN	P06730	IF4E_HUMAN	EIF4E	Eukaryotic translation initiation factor 4E			1	1	0	0	1	1	1	0	0	0	87281696	188117712	0	0	52031732	11958168	95614616	0	0	0
AKHTQENCETWGVNGETGTLVDMK	AKHTQENC[463.2366]ETWGVNGETGTLVDMK	R	E	468	491	24	3,4	8C(463.2366)	sp|P49368|TCPG_HUMAN	P49368	TCPG_HUMAN	CCT3	T-complex protein 1 subunit gamma			0	3	0	0	0	1	2	1	2	2	0	244088256	0	0	0	93810664	327004736	98252528	107026680	105917400
AKIDMSSNNGCMRDPTLYR	AKIDMSSNNGC[463.2366]MRDPTLYR	R	C	340	358	19	3,4	11C(463.2366)	sp|P07814|SYEP_HUMAN	P07814	SYEP_HUMAN	EPRS	Bifunctional glutamate/proline--tRNA ligase			2	3	3	3	2	2	1	4	3	0	1387994750	2081725180	544478140	667684100	324482496	388148192	193037168	247006752	72085600	0
AKIELLGSYDPQK	AKIELLGSYDPQK	K	Q	112	124	13	2,3		sp|P24666|PPAC_HUMAN	P24666	PPAC_HUMAN	ACP1	Low molecular weight phosphotyrosine protein phosphatase			0	0	0	0	0	0	0	0	1	2	0	0	0	0	0	0	0	0	14339337	35728080
AKIELLGSYDPQKQLIIEDPYYGNDSDFETVYQQCVR	AKIELLGSYDPQKQLIIEDPYYGNDSDFETVYQQC[463.2366]VR	K	C	112	148	37	4	35C(463.2366)	sp|P24666|PPAC_HUMAN	P24666	PPAC_HUMAN	ACP1	Low molecular weight phosphotyrosine protein phosphatase			0	0	1	0	0	0	0	0	0	0	0	0	8360447	0	0	0	0	0	0	0
AKIENSPTPFCVGDKFFVPLQR	AKIENSPTPFC[463.2366]VGDKFFVPLQR	K	L	324	345	22	4	11C(463.2366)	sp|Q5T8I9|HENMT_HUMAN	Q5T8I9	HENMT_HUMAN	HENMT1	Small RNA 2'-O-methyltransferase			0	0	0	0	0	0	0	1	0	0	0	0	0	0	0	0	0	216575632	0	0
AKIGLIQFCLSAPK	AKIGLIQFC[463.2366]LSAPK	K	T	244	257	14	3	9C(463.2366)	sp|P50991|TCPD_HUMAN	P50991	TCPD_HUMAN	CCT4	T-complex protein 1 subunit delta			1	1	1	1	1	1	1	1	1	1	251462112	1103488640	200524032	311614336	220074128	516347072	447489248	426342912	106144408	19755304
AKIGLIQFCLSAPK	AKIGLIQFC[57.0215]LSAPK	K	T	244	257	14	3	9C(57.0215)	sp|P50991|TCPD_HUMAN	P50991	TCPD_HUMAN	CCT4	T-complex protein 1 subunit delta			0	1	0	0	0	0	0	0	0	1	0	41634088	0	0	0	0	0	0	0	2.98944e+06
AKIGRCETEER	AKIGRC[463.2366]ETEER	K	T	110	120	11	3	6C(463.2366)	sp|Q9BWT6|MND1_HUMAN	Q9BWT6	MND1_HUMAN	MND1	Meiotic nuclear division protein 1 homolog			0	0	1	0	0	0	0	0	0	0	0	0	51267044	0	0	0	0	0	0	0
AKINEAVECLLSLK	AKINEAVEC[463.2366]LLSLK	K	A	848	861	14	2,3	9C(463.2366)	sp|P07814|SYEP_HUMAN	P07814	SYEP_HUMAN	EPRS	Bifunctional glutamate/proline--tRNA ligase			1	1	1	1	1	2	2	2	1	0	287424544	839507330	136177232	255391280	155271872	510082816	433273088	558331900	129879296	0
AKINEAVECLLSLKAQYK	AKINEAVEC[463.2366]LLSLKAQYK	K	E	848	865	18	3,4	9C(463.2366)	sp|P07814|SYEP_HUMAN	P07814	SYEP_HUMAN	EPRS	Bifunctional glutamate/proline--tRNA ligase			1	0	2	1	4	2	0	2	0	0	48219148	0	45242576	93253104	97651856	256780352	0	36072948	0	0
AKIPFSACLQAFSEPENVDDFWSSALQAK	AKIPFSAC[463.2366]LQAFSEPENVDDFWSSALQAK	R	S	537	565	29	3	8C(463.2366)	sp|Q92995|UBP13_HUMAN	Q92995	UBP13_HUMAN	USP13	Ubiquitin carboxyl-terminal hydrolase 13			0	0	0	0	0	1	0	0	0	0	0	0	0	0	0	13216865	0	0	0	0
AKKDADANAGLTSCPR	AKKDADANAGLTSC[463.2366]PR	R	A	736	751	16	4	14C(463.2366)	sp|Q5TCZ1|SPD2A_HUMAN	Q5TCZ1	SPD2A_HUMAN	SH3PXD2A	SH3 and PX domain-containing protein 2A			0	0	1	0	0	0	0	0	0	0	0	0	10834037	0	0	0	0	0	0	0
AKLAEQAER	AKLAEQAER	K	Y	12	20	9	2		sp|P27348|1433T_HUMAN	P31946	1433B_HUMAN	YWHAB	14-3-3 protein beta/alpha	SFN, YWHAE, YWHAQ, YWHAZ	sp|P31946|1433B_HUMAN, sp|P31947|1433S_HUMAN, sp|P62258|1433E_HUMAN, sp|P63104|1433Z_HUMAN	1	0	0	1	0	0	0	1	0	1	6692516	0	0	11795409	0	0	0	5042584	0	1.07787e+06
AKLAEQAERYDDMAACMK	AKLAEQAERYDDMAAC[463.2366]MK	K	S	10	27	18	3,4	16C(463.2366)	sp|P63104|1433Z_HUMAN	P63104	1433Z_HUMAN	YWHAZ	14-3-3 protein zeta/delta			2	2	3	3	2	3	3	1	3	1	608568510	688865790	743935490	433459200	284816096	834917250	478432192	78353400	344497280	21915280
AKLAEQAERYDDMATCMK	AKLAEQAERYDDMATC[463.2366]MK	K	A	10	27	18	3,4	16C(463.2366)	sp|P27348|1433T_HUMAN	P27348	1433T_HUMAN	YWHAQ	14-3-3 protein theta			3	3	3	3	2	2	2	0	2	2	204512960	377876640	348919808	277130624	227941728	438610944	359219872	0	200578112	33299972
AKLAEVLEAVMPHLDQTPNPLVSSVFHR	AKLAEVLEAVMPHLDQTPNPLVSSVFHR	R	K	678	705	28	4,5		sp|Q14139|UBE4A_HUMAN	Q14139	UBE4A_HUMAN	UBE4A	Ubiquitin conjugation factor E4 A			0	0	0	0	0	0	0	0	2	2	0	0	0	0	0	0	0	0	121739496	40111120
AKLPLGLLLHPFK	AKLPLGLLLHPFK	K	D	403	415	13	3		sp|O95486|SC24A_HUMAN	O95486	SC24A_HUMAN	SEC24A	Protein transport protein Sec24A			0	0	0	0	0	0	0	0	0	1	0	0	0	0	0	0	0	0	0	21834628
AKLPLGLLLHPFKDLVQLPVVTSSTIVR	AKLPLGLLLHPFKDLVQLPVVTSSTIVR	K	C	403	430	28	4,5		sp|O95486|SC24A_HUMAN	O95486	SC24A_HUMAN	SEC24A	Protein transport protein Sec24A			2	3	2	2	2	2	3	3	1	0	200024128	589525950	141313696	266300016	189506272	241911872	262078912	185219600	44152444	0
AKLPLGLLLHPFR	AKLPLGLLLHPFR	K	D	577	589	13	3		sp|O95487|SC24B_HUMAN	O95487	SC24B_HUMAN	SEC24B	Protein transport protein Sec24B			1	1	0	0	1	1	1	1	1	1	62089900	215506112	0	0	43875880	89677080	111377896	91126000	93978504	88347520
AKLPLGLLLHPFRDLTQLPVITSNTIVR	AKLPLGLLLHPFRDLTQLPVITSNTIVR	K	C	577	604	28	4,5		sp|O95487|SC24B_HUMAN	O95487	SC24B_HUMAN	SEC24B	Protein transport protein Sec24B			2	2	2	0	1	2	0	1	1	0	225549648	20598052	235240112	0	351780672	379054400	0	48765732	42056224	0
AKLQIELGK	AKLQIELGK	R	C	101	109	9	2		sp|P20700|LMNB1_HUMAN	P20700	LMNB1_HUMAN	LMNB1	Lamin-B1			1	1	1	1	1	1	1	1	1	1	228308064	500915616	77561848	176799440	196631488	225436800	220069808	161119712	102894344	87971456
AKLQIELGKCK	AKLQIELGKC[57.0215]K	R	A	101	111	11	3	10C(57.0215)	sp|P20700|LMNB1_HUMAN	P20700	LMNB1_HUMAN	LMNB1	Lamin-B1			0	0	0	0	1	0	0	0	0	0	0	0	0	0	33368716	0	0	0	0	0
AKLTISPDYAYGATGHPGIIPPHATLVFDVELLK	AKLTISPDYAYGATGHPGIIPPHATLVFDVELLK	R	L	73	106	34	5		sp|P62942|FKB1A_HUMAN	P62942	FKB1A_HUMAN	FKBP1A	Peptidyl-prolyl cis-trans isomerase FKBP1A			0	0	0	0	0	1	3	3	2	2	0	0	0	0	0	133874400	419156384	279706176	218300960	107355360
AKLTISPDYAYGATGHPGIIPPHATLVFDVELLKLE	AKLTISPDYAYGATGHPGIIPPHATLVFDVELLKLE	R	-	73	108	36	4,5		sp|P62942|FKB1A_HUMAN	P62942	FKB1A_HUMAN	FKBP1A	Peptidyl-prolyl cis-trans isomerase FKBP1A			6	8	5	8	6	9	8	12	8	11	2330588160	5235802100	2339342850	4431458300	3508768000	5221335000	4350455800	3493016060	2920269310	1018756610
AKMQASIEK	AKMQASIEK	K	G	249	257	9	2		sp|P06748|NPM_HUMAN	P06748	NPM_HUMAN	NPM1	Nucleophosmin			1	1	0	1	0	1	0	0	0	0	4736987	5.7258e+06	0	10769806	0	4.00863e+06	0	0	0	0
AKNECYR	AKNEC[463.2366]YR	R	A	285	291	7	2,3	5C(463.2366)	sp|Q66K14|TBC9B_HUMAN	Q66K14	TBC9B_HUMAN	TBC1D9B	TBC1 domain family member 9B			2	2	2	2	2	1	2	0	2	0	763898940	1913893760	759419840	922979970	573558910	1345609600	859524670	711843580	144783232	0
AKNPVAPTENNTSVGPVSNLCSLGAK	AKNPVAPTENNTSVGPVSNLC[463.2366]SLGAK	R	D	595	620	26	3	21C(463.2366)	sp|O95267|GRP1_HUMAN	O95267	GRP1_HUMAN	RASGRP1	RAS guanyl-releasing protein 1			1	1	0	0	0	1	0	1	0	0	40218496	33586352	0	0	0	21313606	0	42196432	0	0
AKPAEAPAAAAPK	AKPAEAPAAAAPK	K	A	153	165	13	2		sp|P36957|ODO2_HUMAN	P36957	ODO2_HUMAN	DLST	Dihydrolipoyllysine-residue succinyltransferase component of 2-oxoglutarate dehydrogenase complex, mitochondrial			1	1	0	1	1	1	0	0	0	0	3323795	2547821	0	5446474	2912846	2.78086e+06	0	0	0	0
AKPKAPPPSLTDCIGTVDSR	AKPKAPPPSLTDC[463.2366]IGTVDSR	K	A	8	27	20	3,4	13C(463.2366)	sp|Q9NZZ3|CHMP5_HUMAN	Q9NZZ3	CHMP5_HUMAN	CHMP5	Charged multivesicular body protein 5			1	0	5	5	0	2	0	1	0	0	26739094	0	386472384	103738880	0	265424192	0	8534777	0	0
AKPPADPAAAASPCR	AKPPADPAAAASPC[463.2366]R	K	A	114	128	15	2,3	14C(463.2366)	sp|Q9GZT9|EGLN1_HUMAN	Q9GZT9	EGLN1_HUMAN	EGLN1	Egl nine homolog 1			3	2	2	3	2	3	3	3	2	1	1469352700	3415056900	2883100160	2680997630	1950473730	3798656770	1877630210	1554338050	656329860	194408640
AKPPSSSSTCTDSATR	AKPPSSSSTC[463.2366]TDSATR	R	D	293	308	16	2,3	10C(463.2366)	sp|Q96EV8|DTBP1_HUMAN	Q96EV8	DTBP1_HUMAN	DTNBP1	Dysbindin			1	1	1	1	1	2	2	3	1	1	253093792	458078848	423676224	707151740	379527872	671613570	323651904	221071936	120182672	37047816
AKPTGSGKEEGPAPCK	AKPTGSGKEEGPAPC[463.2366]K	K	Q	5	20	16	3,4	15C(463.2366)	sp|Q8IUF8|RIOX2_HUMAN	Q8IUF8	RIOX2_HUMAN	RIOX2	Ribosomal oxygenase 2			2	2	1	2	0	1	1	2	0	2	360911904	870051200	99713360	440253248	169196928	180446208	166768128	315659648	0	33081156
AKPVATAPIPGTPWCVVWTGDER	AKPVATAPIPGTPWC[463.2366]VVWTGDER	K	V	521	543	23	3	15C(463.2366)	sp|O14776|TCRG1_HUMAN	O14776	TCRG1_HUMAN	TCERG1	Transcription elongation regulator 1			1	3	2	2	1	1	2	1	2	4	441517120	2643424260	233723616	1368092670	544759360	2576215550	1361613440	2519705340	728287230	215201024
AKPVATAPIPGTPWCVVWTGDERVFFYNPTTR	AKPVATAPIPGTPWC[463.2366]VVWTGDERVFFYNPTTR	K	L	521	552	32	4	15C(463.2366)	sp|O14776|TCRG1_HUMAN	O14776	TCRG1_HUMAN	TCERG1	Transcription elongation regulator 1			0	0	0	1	1	1	0	0	0	0	0	0	0	105269168	74978176	31218662	0	0	0	0
AKPYEGSILEADCDILIPAASEK	AKPYEGSILEADC[463.2366]DILIPAASEK	K	Q	364	386	23	3	13C(463.2366)	sp|P00367|DHE3_HUMAN	P00367	DHE3_HUMAN	GLUD1	Glutamate dehydrogenase 1, mitochondrial			1	1	1	2	1	1	1	2	1	2	165434688	792620480	364277792	367225088	248256480	856727940	935853700	332414272	400259136	165999856
AKPYEGSILEADCDILIPAASEKQLTK	AKPYEGSILEADC[463.2366]DILIPAASEKQLTK	K	S	364	390	27	4	13C(463.2366)	sp|P00367|DHE3_HUMAN	P00367	DHE3_HUMAN	GLUD1	Glutamate dehydrogenase 1, mitochondrial			0	0	1	0	0	0	0	0	0	0	0	0	94250024	0	0	0	0	0	0	0
AKQIVWNGPVGVFEWEAFAR	AKQIVWNGPVGVFEWEAFAR	R	G	331	350	20	2,3		sp|P00558|PGK1_HUMAN	P00558	PGK1_HUMAN	PGK1	Phosphoglycerate kinase 1			1	1	1	1	2	3	2	2	4	2	821998530	946646270	377031264	804183170	626912450	1033253630	367213440	579245570	716643900	108032232
AKQTLENER	AKQTLENER	K	G	1218	1226	9	2		sp|P35579|MYH9_HUMAN	P35579	MYH9_HUMAN	MYH9	Myosin-9			0	0	0	0	0	0	0	1	0	0	0	0	0	0	0	0	0	1.80819e+06	0	0
AKTCDHSAPK	AKTC[463.2366]DHSAPK	K	L	567	576	10	3	4C(463.2366)	sp|Q7Z7A4|PXK_HUMAN	Q7Z7A4	PXK_HUMAN	PXK	PX domain-containing protein kinase-like protein			1	0	0	1	1	0	0	0	0	0	29032896	0	0	56736820	26246516	0	0	0	0	0
AKTCTFILR	AKTC[463.2366]TFILR	K	G	367	375	9	3	4C(463.2366)	sp|Q99832|TCPH_HUMAN	Q99832	TCPH_HUMAN	CCT7	T-complex protein 1 subunit eta			1	1	1	1	1	1	1	1	1	0	61284588	146950480	43560936	52758376	46099104	95868608	105357584	58265604	51749380	0
AKTNADTDGMVK	AKTNADTDGMVK	R	L	429	440	12	2		sp|P09622|DLDH_HUMAN	P09622	DLDH_HUMAN	DLD	Dihydrolipoyl dehydrogenase, mitochondrial			0	1	0	1	0	1	0	0	0	0	0	3.3319e+06	0	6.02991e+06	0	3.25416e+06	0	0	0	0
AKTPVTLK	AKTPVTLK	R	Q	206	213	8	2		sp|P42167|LAP2B_HUMAN	P42167	LAP2B_HUMAN	TMPO	Lamina-associated polypeptide 2, isoforms beta/gamma			1	0	0	0	0	0	0	0	0	0	3.02923e+06	0	0	0	0	0	0	0	0	0
AKVAAMGALQGLRQDWGCR	AKVAAMGALQGLRQDWGC[463.2366]R	K	R	814	832	19	3,4	18C(463.2366)	sp|B0I1T2|MYO1G_HUMAN	B0I1T2	MYO1G_HUMAN	MYO1G	Unconventional myosin-Ig			1	0	1	0	2	1	0	0	0	0	128453528	0	237762624	0	167074800	162691200	0	0	0	0
AKVDEFPLCGHMVSDEYEQLSSEALEAAR	AKVDEFPLC[463.2366]GHMVSDEYEQLSSEALEAAR	K	L	41	69	29	3,4	9C(463.2366)	sp|P27635|RL10_HUMAN	P27635	RL10_HUMAN	RPL10	60S ribosomal protein L10			3	4	2	3	3	4	2	4	2	0	7725080600	20495534100	2552247300	4722372100	2614517760	8452617200	3783609340	2850415620	502128000	0
AKVDEFPLCGHMVSDEYEQLSSEALEAARICANK	AKVDEFPLC[463.2366]GHMVSDEYEQLSSEALEAARICANK	K	Y	41	74	34	5	9C(463.2366)	sp|P27635|RL10_HUMAN	P27635	RL10_HUMAN	RPL10	60S ribosomal protein L10			0	0	0	1	0	0	0	0	0	0	0	0	0	39139264	0	0	0	0	0	0
AKVDEFPLCGHMVSDEYEQLSSEALEAAR	AKVDEFPLC[463.2366]GHM[15.9949]VSDEYEQLSSEALEAAR	K	L	41	69	29	3,4	12M(15.9949)	sp|P27635|RL10_HUMAN	P27635	RL10_HUMAN	RPL10	60S ribosomal protein L10			3	3	2	5	2	2	2	4	1	1	449953216	1410412160	438042784	435299136	329872224	612106500	422197888	378801440	116075520	18116994
AKVEFNIR	AKVEFNIR	R	K	302	309	8	2		sp|Q8NC51|PAIRB_HUMAN	Q8NC51	PAIRB_HUMAN	SERBP1	Plasminogen activator inhibitor 1 RNA-binding protein			1	0	1	1	1	0	1	1	1	1	145517872	0	60685440	171367776	113987208	0	203617936	236584736	173307792	217289072
AKVIAECTLK	AKVIAEC[463.2366]TLK	R	E	285	294	10	3	7C(463.2366)	sp|P36402|TCF7_HUMAN	P36402	TCF7_HUMAN	TCF7	Transcription factor 7			0	1	1	0	1	0	0	0	0	0	0	81988952	26307342	0	23980058	0	0	0	0	0
AKYAQDEHLITFFVPVFEPLPPQYFIR	AKYAQDEHLITFFVPVFEPLPPQYFIR	K	V	1243	1269	27	4		sp|O75643|U520_HUMAN	O75643	U520_HUMAN	SNRNP200	U5 small nuclear ribonucleoprotein 200 kDa helicase			0	0	0	0	0	0	0	0	0	1	0	0	0	0	0	0	0	0	0	6.53818e+06
AKYCELPVECK	AKYC[463.2366]ELPVEC[57.0215]K	R	L	296	306	11	2,3	10C(57.0215)	sp|Q13888|TF2H2_HUMAN	Q6P1K8	T2H2L_HUMAN	GTF2H2C	General transcription factor IIH subunit 2-like protein	GTF2H2	sp|Q6P1K8|T2H2L_HUMAN	0	1	2	1	1	1	0	1	0	0	0	805769090	89740352	274078880	127141760	234483584	0	126961600	0	0
AKYCELPVECKICGLTLVSAPHLAR	AKYC[463.2366]ELPVEC[57.0215]KIC[57.0215]GLTLVSAPHLAR	R	S	296	320	25	5	10C(57.0215)	sp|Q13888|TF2H2_HUMAN	Q6P1K8	T2H2L_HUMAN	GTF2H2C	General transcription factor IIH subunit 2-like protein	GTF2H2	sp|Q6P1K8|T2H2L_HUMAN	0	0	1	0	1	0	0	0	0	0	0	0	114009472	0	77033760	0	0	0	0	0
AKYQMLAFVHR	AKYQMLAFVHR	R	L	109	119	11	3		sp|Q14161|GIT2_HUMAN	Q14161	GIT2_HUMAN	GIT2	ARF GTPase-activating protein GIT2			0	0	0	0	0	0	0	0	0	1	0	0	0	0	0	0	0	0	0	8882073
AKYQMLAFVHRLPCR	AKYQMLAFVHRLPC[463.2366]R	R	D	109	123	15	4	14C(463.2366)	sp|Q14161|GIT2_HUMAN	Q14161	GIT2_HUMAN	GIT2	ARF GTPase-activating protein GIT2			0	0	0	1	0	1	0	1	0	0	0	0	0	43667476	0	47181308	0	31603284	0	0
AKYYIQNGIQSFMQNYSSIDVLLHQSR	AKYYIQNGIQSFMQNYSSIDVLLHQSR	R	L	3099	3125	27	4		sp|P78527|PRKDC_HUMAN	P78527	PRKDC_HUMAN	PRKDC	DNA-dependent protein kinase catalytic subunit			0	0	0	0	0	0	0	0	0	2	0	0	0	0	0	0	0	0	0	16115836
ALAAAGYDVEKNNSR	ALAAAGYDVEKNNSR	K	L	65	79	15	2,3		sp|P16402|H13_HUMAN	P16403	H12_HUMAN	HIST1H1C	Histone H1.2	HIST1H1A, HIST1H1D, HIST1H1E, HIST1H1T	sp|P10412|H14_HUMAN, sp|P16403|H12_HUMAN, sp|P22492|H1T_HUMAN, sp|Q02539|H11_HUMAN	2	0	1	0	0	1	0	0	0	0	114412088	0	102375656	0	0	138688672	0	0	0	0
ALAAFLKK	ALAAFLKK	R	S	17	24	8	2		sp|P39019|RS19_HUMAN	P39019	RS19_HUMAN	RPS19	40S ribosomal protein S19			1	1	1	1	1	1	0	1	1	0	64258004	100766304	31539246	71693424	77472728	57740512	0	15288244	15298530	0
ALAAGGVGSIVR	ALAAGGVGSIVR	K	V	132	143	12	2		sp|O15511|ARPC5_HUMAN	O15511	ARPC5_HUMAN	ARPC5	Actin-related protein 2/3 complex subunit 5			0	0	0	0	1	0	0	0	0	0	0	0	0	0	9071958	0	0	0	0	0
ALAAHPWKVQVLTAGSLMGLGDIISQQLVERR	ALAAHPWKVQVLTAGSLMGLGDIISQQLVERR	R	G	10	41	32	5		sp|P39210|MPV17_HUMAN	P39210	MPV17_HUMAN	MPV17	Protein Mpv17			2	2	0	0	1	1	0	0	0	0	76990824	81226864	0	0	76888960	114997760	0	0	0	0
ALACIPVQELK	ALAC[463.2366]IPVQELK	K	R	194	204	11	2	4C(463.2366)	sp|Q96IV0|NGLY1_HUMAN	Q96IV0	NGLY1_HUMAN	NGLY1	Peptide-N(4)-(N-acetyl-beta-glucosaminyl)asparagine amidase			2	1	2	2	2	2	0	1	0	0	127747728	690062910	140012064	204521600	148042352	163487552	0	124456512	0	0
ALACIPVQELKR	ALAC[463.2366]IPVQELKR	K	K	194	205	12	3	4C(463.2366)	sp|Q96IV0|NGLY1_HUMAN	Q96IV0	NGLY1_HUMAN	NGLY1	Peptide-N(4)-(N-acetyl-beta-glucosaminyl)asparagine amidase			1	1	1	1	1	1	0	1	1	0	210693664	483447904	112345632	143990688	72571872	137789840	0	66327600	41087700	0
ALADAQIPYSAVDQACVGYVFGDSTCGQR	ALADAQIPYSAVDQAC[57.0215]VGYVFGDSTC[463.2366]GQR	K	A	46	74	29	3	16C(57.0215)	sp|P22307|NLTP_HUMAN	P22307	NLTP_HUMAN	SCP2	Non-specific lipid-transfer protein			1	1	0	0	0	1	0	0	0	0	17279462	150118992	0	0	0	24159520	0	0	0	0
ALADILSESLHSLATSLPR	ALADILSESLHSLATSLPR	K	L	369	387	19	3		sp|O43156|TTI1_HUMAN	O43156	TTI1_HUMAN	TTI1	TELO2-interacting protein 1 homolog			0	0	0	0	0	0	0	0	0	1	0	0	0	0	0	0	0	0	0	17362212
ALADLVHSHIQSNELCSK	ALADLVHSHIQSNELC[463.2366]SK	K	Q	380	397	18	3,4	16C(463.2366)	sp|P22830|HEMH_HUMAN	P22830	HEMH_HUMAN	FECH	Ferrochelatase, mitochondrial			2	3	2	2	2	2	2	2	3	0	1575101440	3544758270	406115008	660627840	696480000	880849660	590333440	465714144	92372336	0
ALAEEWGCPFMETSAK	ALAEEWGC[463.2366]PFMETSAK	R	S	133	148	16	2	8C(463.2366)	sp|P10114|RAP2A_HUMAN	P10114	RAP2A_HUMAN	RAP2A	Ras-related protein Rap-2a			0	0	0	0	0	0	0	1	0	0	0	0	0	0	0	0	0	45611028	0	0
ALAEGVSASLHTLLGDPCPMLESPGAPCR	ALAEGVSASLHTLLGDPC[463.2366]PMLESPGAPC[57.0215]R	R	S	390	418	29	3	18C(463.2366)	sp|Q9UBN7|HDAC6_HUMAN	Q9UBN7	HDAC6_HUMAN	HDAC6	Histone deacetylase 6			0	2	0	0	0	0	0	1	0	0	0	97430768	0	0	0	0	0	28909916	0	0
ALAENSGVK	ALAENSGVK	R	A	451	459	9	2		sp|P50990|TCPQ_HUMAN	P50990	TCPQ_HUMAN	CCT8	T-complex protein 1 subunit theta			0	1	0	1	1	1	1	1	0	0	0	12437711	0	12319129	7.21054e+06	7465551	6789301	7.33361e+06	0	0
ALAGCDFLTISPK	ALAGC[463.2366]DFLTISPK	K	L	246	258	13	2,3	5C(463.2366)	sp|P37837|TALDO_HUMAN	P37837	TALDO_HUMAN	TALDO1	Transaldolase			2	4	1	2	1	1	1	2	2	1	404889632	985058820	666004030	1200928770	82032960	623704060	2182337020	123115496	1428579970	378767456
ALAGCDFLTISPKLLGELLQDNAKLVPVLSAK	ALAGC[463.2366]DFLTISPKLLGELLQDNAKLVPVLSAK	K	A	246	277	32	4	5C(463.2366)	sp|P37837|TALDO_HUMAN	P37837	TALDO_HUMAN	TALDO1	Transaldolase			0	0	1	0	0	0	0	0	0	0	0	0	79998048	0	0	0	0	0	0	0
ALAIMCR	ALAIMC[463.2366]R	R	V	124	130	7	2	6C(463.2366)	sp|Q9UHX1|PUF60_HUMAN	Q9UHX1	PUF60_HUMAN	PUF60	Poly(U)-binding-splicing factor PUF60			1	0	0	0	0	0	0	0	3	2	126447976	0	0	0	0	0	0	0	168439328	94049800
ALALNCDAPLDDKIGAESR	ALALNC[463.2366]DAPLDDKIGAESR	R	N	536	554	19	3	6C(463.2366)	sp|Q96PU4|UHRF2_HUMAN	Q96PU4	UHRF2_HUMAN	UHRF2	E3 ubiquitin-protein ligase UHRF2			1	1	1	0	0	0	0	0	1	0	105856096	107269232	71048640	0	0	0	0	0	18863402	0
ALALNCFAPINDQEGAEAKDWR	ALALNC[463.2366]FAPINDQEGAEAKDWR	R	S	507	528	22	3	6C(463.2366)	sp|Q96T88|UHRF1_HUMAN	Q96T88	UHRF1_HUMAN	UHRF1	E3 ubiquitin-protein ligase UHRF1			2	2	1	0	1	1	2	1	0	0	163918560	279645408	237030752	0	69007024	201535040	136427488	38835696	0	0
ALAMTALDVIFKPELLEGIREDFK	ALAMTALDVIFKPELLEGIREDFK	K	L	400	423	24	4		sp|Q8IYS1|P20D2_HUMAN	Q8IYS1	P20D2_HUMAN	PM20D2	Peptidase M20 domain-containing protein 2			0	0	0	0	0	0	0	0	0	2	0	0	0	0	0	0	0	0	0	18463668
ALANECSQGDKR	ALANEC[463.2366]SQGDKR	R	V	479	490	12	3	6C(463.2366)	sp|Q6PL18|ATAD2_HUMAN	Q6PL18	ATAD2_HUMAN	ATAD2	ATPase family AAA domain-containing protein 2			0	0	0	0	1	1	3	1	1	1	0	0	0	0	112651808	103543680	83737696	77547648	20141924	11548662
ALANSLACQGK	ALANSLAC[463.2366]QGK	R	Y	332	342	11	2,3	8C(463.2366)	sp|P04075|ALDOA_HUMAN	P04075	ALDOA_HUMAN	ALDOA	Fructose-bisphosphate aldolase A			2	2	1	1	2	1	2	2	3	3	1477264640	3936575740	1108782210	1154586620	592339260	2649285890	10822553600	1502458370	3728411900	4264189950
ALANSLACQGKYTPSGQAGAAASESLFVSNHAY	ALANSLAC[463.2366]QGKYTPSGQAGAAASESLFVSNHAY	R	-	332	364	33	3,4	8C(463.2366)	sp|P04075|ALDOA_HUMAN	P04075	ALDOA_HUMAN	ALDOA	Fructose-bisphosphate aldolase A			2	6	6	7	4	8	3	5	8	4	337158336	2119132160	1402114050	948820100	644316670	1614461700	1484041090	681971650	1517966340	426450112
ALANSLACQGK	ALANSLAC[57.0215]QGK	R	Y	332	342	11	2	8C(57.0215)	sp|P04075|ALDOA_HUMAN	P04075	ALDOA_HUMAN	ALDOA	Fructose-bisphosphate aldolase A			2	1	0	0	0	0	0	0	1	1	77693912	155138784	0	0	0	0	0	0	12703243	12237847
ALANSLACQGKYTPSGQAGAAASESLFVSNHAY	ALANSLAC[57.0215]QGKYTPSGQAGAAASESLFVSNHAY	R	-	332	364	33	3	8C(57.0215)	sp|P04075|ALDOA_HUMAN	P04075	ALDOA_HUMAN	ALDOA	Fructose-bisphosphate aldolase A			0	0	0	1	1	0	0	0	0	0	0	0	0	14775086	9627201	0	0	0	0	0
ALANVNIGSLICNVGAGGPAPAAGAAPAGGPAPSTAAAPAEEK	ALANVNIGSLIC[463.2366]NVGAGGPAPAAGAAPAGGPAPSTAAAPAEEK	K	K	50	92	43	3,4	12C(463.2366)	sp|P05386|RLA1_HUMAN	P05386	RLA1_HUMAN	RPLP1	60S acidic ribosomal protein P1			3	4	1	3	4	3	3	1	5	3	3381692420	7720273400	717019010	3200377090	1401138180	3166125570	1126351490	1357866750	588179520	283538688
ALANVNIGSLICNVGAGGPAPAAGAAPAGGPAPSTAAAPAEEKK	ALANVNIGSLIC[463.2366]NVGAGGPAPAAGAAPAGGPAPSTAAAPAEEKK	K	V	50	93	44	3,4	12C(463.2366)	sp|P05386|RLA1_HUMAN	P05386	RLA1_HUMAN	RPLP1	60S acidic ribosomal protein P1			1	2	0	1	1	1	1	1	1	0	90954928	284175232	0	85123608	43208060	98978136	14011121	51155972	7.0462e+06	0
ALANVNIGSLICNVGAGGPAPAAGAAPAGGPAPSTAAAPAEEKKVEAK	ALANVNIGSLIC[463.2366]NVGAGGPAPAAGAAPAGGPAPSTAAAPAEEKKVEAK	K	K	50	97	48	4,5	12C(463.2366)	sp|P05386|RLA1_HUMAN	P05386	RLA1_HUMAN	RPLP1	60S acidic ribosomal protein P1			2	1	1	2	2	2	0	0	0	0	496539264	284897216	302819488	515492224	311334336	200524736	0	0	0	0
ALAPEYAK	ALAPEYAK	K	A	58	65	8	2		sp|P07237|PDIA1_HUMAN	P07237	PDIA1_HUMAN	P4HB	Protein disulfide-isomerase			0	0	0	0	1	0	0	1	0	0	0	0	0	0	20940486	0	0	18668158	0	0
ALAPLLLAFVTKPNSALESCSFAR	ALAPLLLAFVTKPNSALESC[463.2366]SFAR	K	H	554	577	24	3,4	20C(463.2366)	sp|P46060|RAGP1_HUMAN	P46060	RAGP1_HUMAN	RANGAP1	Ran GTPase-activating protein 1			0	2	1	2	2	1	1	2	0	0	0	795951810	171780224	372543552	241301440	300549632	6351908	275556672	0	0
ALAPLLLAFVTKPNSALESCSFAR	ALAPLLLAFVTKPNSALESC[57.0215]SFAR	K	H	554	577	24	3	20C(57.0215)	sp|P46060|RAGP1_HUMAN	P46060	RAGP1_HUMAN	RANGAP1	Ran GTPase-activating protein 1			1	0	0	0	0	0	0	0	1	0	18427928	0	0	0	0	0	0	0	14793758	0
ALAPQAALIPEEECLAGDWLELDMPLTR	ALAPQAALIPEEEC[463.2366]LAGDWLELDMPLTR	K	S	817	844	28	3	14C(463.2366)	sp|Q96HA7|TONSL_HUMAN	Q96HA7	TONSL_HUMAN	TONSL	Tonsoku-like protein			0	1	0	0	0	1	0	0	0	0	0	13054694	0	0	0	7.88306e+06	0	0	0	0
ALAPSAECPIAEENLAR	ALAPSAEC[463.2366]PIAEENLAR	R	G	1278	1294	17	2	8C(463.2366)	sp|O60318|GANP_HUMAN	O60318	GANP_HUMAN	MCM3AP	Germinal-center associated nuclear protein			1	1	1	1	2	1	1	1	1	0	58034500	36348596	60434152	66463568	57844128	84535832	66863804	55021248	19976606	0
ALAQEWGCPFMETSAK	ALAQEWGC[463.2366]PFMETSAK	R	S	133	148	16	2	8C(463.2366)	sp|Q9Y3L5|RAP2C_HUMAN	Q9Y3L5	RAP2C_HUMAN	RAP2C	Ras-related protein Rap-2c			1	1	1	0	0	1	0	1	0	0	153258576	257237664	39377340	0	0	158012448	0	26374230	0	0
ALAQYLLFLRLYPVLTK	ALAQYLLFLRLYPVLTK	R	A	21	37	17	3		sp|Q9NR77|PXMP2_HUMAN	Q9NR77	PXMP2_HUMAN	PXMP2	Peroxisomal membrane protein 2			0	0	1	0	0	0	0	0	0	0	0	0	3856871	0	0	0	0	0	0	0
ALASCHSLMQLDDGTLVGDPLEK	ALASC[463.2366]HSLMQLDDGTLVGDPLEK	R	A	570	592	23	3	5C(463.2366)	sp|Q9HD20|AT131_HUMAN	Q9HD20	AT131_HUMAN	ATP13A1	Manganese-transporting ATPase 13A1			0	0	0	0	0	0	0	1	0	0	0	0	0	0	0	0	0	12317524	0	0
ALASDFPHISACAHEFNPLSPLYSLDVLADASHRR	ALASDFPHISAC[463.2366]AHEFNPLSPLYSLDVLADASHRR	K	C	355	389	35	6	12C(463.2366)	sp|Q9NWQ4|GPT2L_HUMAN	Q9NWQ4	GPT2L_HUMAN	GPATCH2L	G patch domain-containing protein 2-like			1	0	0	0	0	0	0	0	0	0	43029516	0	0	0	0	0	0	0	0	0
ALASNTSFFSGCSPIEEEAH	ALASNTSFFSGC[463.2366]SPIEEEAH	R	-	1213	1232	20	2	12C(463.2366)	sp|O95239|KIF4A_HUMAN	O95239	KIF4A_HUMAN	KIF4A	Chromosome-associated kinesin KIF4A	KIF4B	sp|Q2VIQ3|KIF4B_HUMAN	1	1	0	0	0	0	0	0	0	0	10558079	71423000	0	0	0	0	0	0	0	0
ALAVASKK	ALAVASKK	R	K	1613	1620	8	2		sp|P35580|MYH10_HUMAN	P35580	MYH10_HUMAN	MYH10	Myosin-10			0	0	1	0	0	0	0	0	0	0	0	0	1.78043e+06	0	0	0	0	0	0	0
ALCADLSPR	ALC[463.2366]ADLSPR	K	E	277	285	9	2	3C(463.2366)	sp|Q9NQW7|XPP1_HUMAN	Q9NQW7	XPP1_HUMAN	XPNPEP1	Xaa-Pro aminopeptidase 1			1	1	1	0	0	1	1	0	1	1	55746632	112629592	32114508	0	0	207513952	310234624	0	115281936	62253736
ALCAEADRLQQSHPLSATQIQVK	ALC[463.2366]AEADRLQQSHPLSATQIQVK	K	R	313	335	23	3,4	3C(463.2366)	sp|Q13813|SPTN1_HUMAN	Q13813	SPTN1_HUMAN	SPTAN1	Spectrin alpha chain, non-erythrocytic 1			2	3	2	2	1	3	2	2	2	2	433329792	1542059520	242693216	575073790	279924064	1110948100	1322926210	1284159490	329584768	98590160
ALCAEADRLQQSHPLSATQIQVKR	ALC[463.2366]AEADRLQQSHPLSATQIQVKR	K	E	313	336	24	4,5	3C(463.2366)	sp|Q13813|SPTN1_HUMAN	Q13813	SPTN1_HUMAN	SPTAN1	Spectrin alpha chain, non-erythrocytic 1			0	0	2	0	2	2	2	2	0	0	0	0	105953320	0	107106776	198945120	157876768	144560992	0	0
ALCAEFK	ALC[463.2366]AEFK	K	M	62	68	7	2	3C(463.2366)	sp|Q9NR50|EI2BG_HUMAN	Q9NR50	EI2BG_HUMAN	EIF2B3	Translation initiation factor eIF-2B subunit gamma			1	0	0	1	1	1	1	2	1	1	60350648	0	0	68399032	54035192	134015024	253989392	234150912	78916560	33428292
ALCAIASLGSSDLLPQEHILLR	ALC[463.2366]AIASLGSSDLLPQEHILLR	R	T	300	321	22	3	3C(463.2366)	sp|Q96N21|AP4AT_HUMAN	Q96N21	AP4AT_HUMAN	TEPSIN	AP-4 complex accessory subunit Tepsin			1	0	1	1	1	2	1	0	1	1	180925872	0	159724528	382951264	167727920	349020608	221081856	0	68970512	19924780
ALCATRQEPLLIGSTK	ALC[463.2366]ATRQEPLLIGSTK	R	S	311	326	16	3	3C(463.2366)	sp|P49327|FAS_HUMAN	P49327	FAS_HUMAN	FASN	Fatty acid synthase			1	1	1	1	2	1	0	0	0	0	143158272	176505536	169961984	94097264	98733152	87274144	0	0	0	0
ALCDLGPWVK	ALC[463.2366]DLGPWVK	R	C	48	57	10	2	3C(463.2366)	sp|Q8N0U8|VKORL_HUMAN	Q8N0U8	VKORL_HUMAN	VKORC1L1	Vitamin K epoxide reductase complex subunit 1-like protein 1			1	0	1	0	0	0	0	0	0	0	38636912	0	31636064	0	0	0	0	0	0	0
ALCDNVDTR	ALC[463.2366]DNVDTR	K	T	504	512	9	2	3C(463.2366)	sp|P49589|SYCC_HUMAN	P49589	SYCC_HUMAN	CARS	Cysteine--tRNA ligase, cytoplasmic			1	1	1	0	0	0	1	1	1	1	170453312	231962928	80968320	0	0	0	276810752	108057136	86073360	36149208
ALCDPLEEVR	ALC[463.2366]DPLEEVR	K	E	2013	2022	10	2	3C(463.2366)	sp|Q92616|GCN1_HUMAN	Q92616	GCN1_HUMAN	GCN1	eIF-2-alpha kinase activator GCN1			0	1	0	0	0	0	1	0	1	0	0	122165208	0	0	0	0	84561240	0	15272657	0
ALCDVGTAISCSR	ALC[463.2366]DVGTAISC[57.0215]SR	R	V	41	53	13	2	11C(57.0215)	sp|Q9BQB6|VKOR1_HUMAN	Q9BQB6	VKOR1_HUMAN	VKORC1	Vitamin K epoxide reductase complex subunit 1			0	0	1	1	1	0	0	0	0	0	0	0	34479320	52870328	48716672	0	0	0	0	0
ALCGFTEAAAQAAYLVGVSDPNSQAGQQGLVEPTQFAR	ALC[463.2366]GFTEAAAQAAYLVGVSDPNSQAGQQGLVEPTQFAR	K	A	1432	1469	38	3,4	3C(463.2366)	sp|Q9Y490|TLN1_HUMAN	Q9Y490	TLN1_HUMAN	TLN1	Talin-1			2	3	1	2	1	3	3	3	2	1	292613920	635563650	147432256	338866944	231489824	240664384	128094728	201350368	75449896	36552096
ALCGGDGAAALREPGAGLR	ALC[463.2366]GGDGAAALREPGAGLR	R	L	96	114	19	3	3C(463.2366)	sp|Q17RN3|FA98C_HUMAN	Q17RN3	FA98C_HUMAN	FAM98C	Protein FAM98C			1	1	0	0	0	0	1	0	0	0	89943248	272486848	0	0	0	0	98169536	0	0	0
ALCGLDESK	ALC[463.2366]GLDESK	R	A	680	688	9	2	3C(463.2366)	sp|P36776|LONM_HUMAN	P36776	LONM_HUMAN	LONP1	Lon protease homolog, mitochondrial			1	2	1	1	1	2	1	1	1	1	494586944	1349705220	286715456	427110784	297807552	629630780	692941120	757933630	173452656	47701100
ALCGLDESKAK	ALC[463.2366]GLDESKAK	R	L	680	690	11	2,3	3C(463.2366)	sp|P36776|LONM_HUMAN	P36776	LONM_HUMAN	LONP1	Lon protease homolog, mitochondrial			1	1	2	2	1	1	0	0	0	0	259479152	857722880	237211136	323104608	241420736	340572000	0	0	0	0
ALCHALTFPSLQR	ALC[463.2366]HALTFPSLQR	R	L	341	353	13	3	3C(463.2366)	sp|Q96P11|NSUN5_HUMAN	Q96P11	NSUN5_HUMAN	NSUN5	Probable 28S rRNA (cytosine-C(5))-methyltransferase			1	1	0	1	1	1	1	1	0	0	184042672	398634528	0	83031856	56404612	94264504	106458344	76305552	0	0
ALCHLNVPVTVVLDAAVGYIMEK	ALC[463.2366]HLNVPVTVVLDAAVGYIMEK	K	A	167	189	23	3	3C(463.2366)	sp|Q14232|EI2BA_HUMAN	Q14232	EI2BA_HUMAN	EIF2B1	Translation initiation factor eIF-2B subunit alpha			0	1	0	2	0	1	1	2	2	2	0	70846928	0	25689668	0	6278090	72134088	61945768	18825912	12616540
ALCKYEECQK	ALC[463.2366]KYEEC[57.0215]QK	R	Q	109	118	10	3	3C(463.2366)	sp|Q15527|SURF2_HUMAN	Q15527	SURF2_HUMAN	SURF2	Surfeit locus protein 2			0	1	1	2	0	0	0	0	0	0	0	538501060	188589312	217607040	0	0	0	0	0	0
ALCKYEECQKQGVEYVPACLVHR	ALC[463.2366]KYEEC[57.0215]QKQGVEYVPAC[57.0215]LVHR	R	R	109	131	23	4	19C(57.0215)	sp|Q15527|SURF2_HUMAN	Q15527	SURF2_HUMAN	SURF2	Surfeit locus protein 2			0	0	0	1	0	0	0	0	0	0	0	0	0	29342204	0	0	0	0	0	0
ALCQACALLDGLNR	ALC[463.2366]QAC[57.0215]ALLDGLNR	R	G	297	310	14	2	3C(463.2366)	sp|Q7Z7A3|CTU1_HUMAN	Q7Z7A3	CTU1_HUMAN	CTU1	Cytoplasmic tRNA 2-thiolation protein 1			0	2	0	1	0	0	0	0	0	0	0	371714624	0	61757024	0	0	0	0	0	0
ALCQITDSTMLQAIER	ALC[463.2366]QITDSTMLQAIER	R	Y	127	142	16	2	3C(463.2366)	sp|Q9Y678|COPG1_HUMAN	Q9Y678	COPG1_HUMAN	COPG1	Coatomer subunit gamma-1			0	0	0	0	0	1	0	0	0	0	0	0	0	0	0	22252750	0	0	0	0
ALCQPMR	ALC[463.2366]QPMR	R	E	1472	1478	7	2	3C(463.2366)	sp|O15020|SPTN2_HUMAN	O15020	SPTN2_HUMAN	SPTBN2	Spectrin beta chain, non-erythrocytic 2			2	2	1	0	1	1	1	1	1	2	173981056	340063968	36599240	0	69539256	146890000	158841888	137340176	7582463	14106217
ALCQPMRER	ALC[463.2366]QPMRER	R	C	1472	1480	9	3	3C(463.2366)	sp|O15020|SPTN2_HUMAN	O15020	SPTN2_HUMAN	SPTBN2	Spectrin beta chain, non-erythrocytic 2			0	0	0	0	1	0	0	0	0	0	0	0	0	0	128956760	0	0	0	0	0
ALCSFVTEDEVEWMRQAGLLTTDPR	ALC[463.2366]SFVTEDEVEWMRQAGLLTTDPR	K	V	351	375	25	3	3C(463.2366)	sp|P82933|RT09_HUMAN	P82933	RT09_HUMAN	MRPS9	28S ribosomal protein S9, mitochondrial			1	1	1	1	1	2	0	0	0	0	54773632	44134880	124746848	95158672	56371688	90795352	0	0	0	0
ALCTAHEK	ALC[463.2366]TAHEK	K	F	147	154	8	3	3C(463.2366)	sp|Q86WB0|NIPA_HUMAN	Q86WB0	NIPA_HUMAN	ZC3HC1	Nuclear-interacting partner of ALK			0	0	0	0	0	0	1	0	0	0	0	0	0	0	0	0	21058124	0	0	0
ALCTGEK	ALC[463.2366]TGEK	R	G	50	56	7	2	3C(463.2366)	sp|P30405|PPIF_HUMAN	Q08752	PPID_HUMAN	PPID	Peptidyl-prolyl cis-trans isomerase D	PPIF, RANBP2, WWC3	sp|P49792|RBP2_HUMAN, sp|Q08752|PPID_HUMAN, sp|Q9ULE0|WWC3_HUMAN	1	2	0	1	0	1	1	1	1	1	235980224	658178750	0	183362272	0	300658240	4602319	58023928	195281664	139267968
ALCTGEKGFGFK	ALC[463.2366]TGEKGFGFK	R	N	3098	3109	12	3	3C(463.2366)	sp|P49792|RBP2_HUMAN	P49792	RBP2_HUMAN	RANBP2	E3 SUMO-protein ligase RanBP2			0	0	1	0	0	0	0	0	0	0	0	0	35311016	0	0	0	0	0	0	0
ALCTPGYNAR	ALC[463.2366]TPGYNAR	R	A	161	170	10	2	3C(463.2366)	sp|Q9BTY7|HGH1_HUMAN	Q9BTY7	HGH1_HUMAN	HGH1	Protein HGH1 homolog			0	0	1	0	0	0	0	0	0	0	0	0	47184564	0	0	0	0	0	0	0
ALCYLVLK	ALC[463.2366]YLVLK	R	Q	234	241	8	2	3C(463.2366)	sp|Q15785|TOM34_HUMAN	Q15785	TOM34_HUMAN	TOMM34	Mitochondrial import receptor subunit TOM34			0	0	0	0	0	0	1	0	0	0	0	0	0	0	0	0	127445088	0	0	0
ALCDVGTAISCSR	ALC[57.0215]DVGTAISC[463.2366]SR	R	V	41	53	13	2	11C(463.2366)	sp|Q9BQB6|VKOR1_HUMAN	Q9BQB6	VKOR1_HUMAN	VKORC1	Vitamin K epoxide reductase complex subunit 1			0	0	0	1	0	0	0	0	0	0	0	0	0	139610416	0	0	0	0	0	0
ALCKYEECQKQGVEYVPACLVHR	ALC[57.0215]KYEEC[463.2366]QKQGVEYVPAC[57.0215]LVHR	R	R	109	131	23	4	19C(57.0215)	sp|Q15527|SURF2_HUMAN	Q15527	SURF2_HUMAN	SURF2	Surfeit locus protein 2			0	0	0	0	1	0	0	0	0	0	0	0	0	0	46134500	0	0	0	0	0
ALDADIYSAIPTEKVDGTCCYVTTYKDQPYLWAR	ALDADIYSAIPTEKVDGTC[57.0215]C[463.2366]YVTTYKDQPYLWAR	K	L	44	77	34	4	19C(57.0215)	sp|Q8N999|CL029_HUMAN	Q8N999	CL029_HUMAN	C12orf29	Uncharacterized protein C12orf29			1	0	0	0	1	1	0	0	0	0	110894848	0	0	0	2.9799e+06	21769978	0	0	0	0
ALDAGLALGPSSPLLRSEIFKLLLAEFAQHR	ALDAGLALGPSSPLLRSEIFKLLLAEFAQHR	R	R	652	682	31	5		sp|Q86YV9|HPS6_HUMAN	Q86YV9	HPS6_HUMAN	HPS6	Hermansky-Pudlak syndrome 6 protein			0	0	0	0	1	0	0	0	0	0	0	0	0	0	13385860	0	0	0	0	0
ALDCSSSIR	ALDC[463.2366]SSSIR	R	Q	206	214	9	2	4C(463.2366)	sp|O94776|MTA2_HUMAN	O94776	MTA2_HUMAN	MTA2	Metastasis-associated protein MTA2			2	2	1	2	1	1	2	2	2	2	254881232	885883390	89007072	283530944	123398256	315116096	700973820	441554240	166965760	119608208
ALDCSSSIRQPSLHMSAAAASR	ALDC[463.2366]SSSIRQPSLHMSAAAASR	R	D	206	227	22	3,4	4C(463.2366)	sp|O94776|MTA2_HUMAN	O94776	MTA2_HUMAN	MTA2	Metastasis-associated protein MTA2			2	2	2	4	2	3	2	2	2	1	1083798780	2229027070	684584700	970793540	620861820	960956990	1051533700	778829570	259509856	42792076
ALDCSSSIRQPSLHMSAAAASR	ALDC[463.2366]SSSIRQPSLHM[15.9949]SAAAASR	R	D	206	227	22	4	15M(15.9949)	sp|O94776|MTA2_HUMAN	O94776	MTA2_HUMAN	MTA2	Metastasis-associated protein MTA2			1	1	0	0	0	0	0	2	0	0	218155040	77603024	0	0	0	0	0	295513664	0	0
ALDCSSSVR	ALDC[463.2366]SSSVR	R	Q	209	217	9	2	4C(463.2366)	sp|Q13330|MTA1_HUMAN	Q9BTC8	MTA3_HUMAN	MTA3	Metastasis-associated protein MTA3	MTA1	sp|Q9BTC8|MTA3_HUMAN	2	2	1	2	2	2	2	1	2	2	580534270	1599972990	239130864	456834016	328670048	617421180	1236384510	831218180	386978784	229867488
ALDCSSSVRQPSLHMSAAAASR	ALDC[463.2366]SSSVRQPSLHMSAAAASR	R	D	209	230	22	3,4	4C(463.2366)	sp|Q13330|MTA1_HUMAN	Q9BTC8	MTA3_HUMAN	MTA3	Metastasis-associated protein MTA3	MTA1	sp|Q9BTC8|MTA3_HUMAN	2	1	2	1	2	2	1	2	1	0	631243200	987904770	333870176	322870368	399887584	683375360	248845424	378648736	67192792	0
ALDCSSSVRQPSLHMSAAAASR	ALDC[463.2366]SSSVRQPSLHM[15.9949]SAAAASR	R	D	209	230	22	4	15M(15.9949)	sp|Q13330|MTA1_HUMAN	Q9BTC8	MTA3_HUMAN	MTA3	Metastasis-associated protein MTA3	MTA1	sp|Q9BTC8|MTA3_HUMAN	0	0	1	1	1	1	0	0	1	0	0	0	63582960	81574320	197708032	94631256	0	0	23151236	0
ALDDDEDVKVCAGDDVQTGGPGAEEMR	ALDDDEDVKVC[463.2366]AGDDVQTGGPGAEEMR	R	L	394	420	27	3	11C(463.2366)	sp|P28715|ERCC5_HUMAN	P28715	ERCC5_HUMAN	ERCC5	DNA repair protein complementing XP-G cells			0	0	0	1	0	0	0	0	0	0	0	0	0	45767112	0	0	0	0	0	0
ALDDILNLKLVHILNMVTGTIHTYPVTEDESLQSLK	ALDDILNLKLVHILNMVTGTIHTYPVTEDESLQSLK	K	A	302	337	36	5		sp|O14920|IKKB_HUMAN	O14920	IKKB_HUMAN	IKBKB	Inhibitor of nuclear factor kappa-B kinase subunit beta			1	1	0	1	1	1	0	0	0	0	7.57929e+06	27689896	0	39636808	6898887	34071752	0	0	0	0
ALDDKNCWEK	ALDDKNC[463.2366]WEK	K	L	667	676	10	3	7C(463.2366)	sp|P53621|COPA_HUMAN	P53621	COPA_HUMAN	COPA	Coatomer subunit alpha			0	0	0	0	0	1	2	1	1	1	0	0	0	0	0	47699904	206987152	64164352	57598552	40314900
ALDGAFTEENRAQCR	ALDGAFTEENRAQC[463.2366]R	K	A	1545	1559	15	2,3	14C(463.2366)	sp|Q9Y490|TLN1_HUMAN	Q9Y490	TLN1_HUMAN	TLN1	Talin-1			2	1	2	2	1	2	1	0	0	1	611588030	624069570	652215170	606181570	331584288	616786240	216566448	0	0	28778200
ALDINPQSSVLLCHIGVVQHALK	ALDINPQSSVLLC[463.2366]HIGVVQHALK	K	K	661	683	23	4	13C(463.2366)	sp|P30260|CDC27_HUMAN	P30260	CDC27_HUMAN	CDC27	Cell division cycle protein 27 homolog			0	1	0	0	1	1	0	1	0	0	0	128828592	0	0	18199230	84718928	0	105752064	0	0
ALDKYWHEDCLK	ALDKYWHEDC[463.2366]LK	K	C	28	39	12	3	10C(463.2366)	sp|P25800|RBTN1_HUMAN	Q8TAP4	LMO3_HUMAN	LMO3	LIM domain only protein 3	LMO1	sp|Q8TAP4|LMO3_HUMAN	0	1	0	0	0	0	0	0	0	0	0	42928312	0	0	0	0	0	0	0	0
ALDLDSSCK	ALDLDSSC[463.2366]K	K	E	454	462	9	2,3	8C(463.2366)	sp|P31948|STIP1_HUMAN	P31948	STIP1_HUMAN	STIP1	Stress-induced-phosphoprotein 1			3	3	2	5	3	3	3	3	2	3	12618814500	27579555800	3584743420	5710894600	3850644990	8871791600	9457102800	9287149600	1947386750	776520580
ALDLDSSCKEAADGYQR	ALDLDSSC[463.2366]KEAADGYQR	K	C	454	470	17	2,3	8C(463.2366)	sp|P31948|STIP1_HUMAN	P31948	STIP1_HUMAN	STIP1	Stress-induced-phosphoprotein 1			10	8	5	5	5	6	3	4	2	2	25739860000	42155049000	27280773100	30563045400	20588673000	17768394800	6582854700	6546953200	2244512000	319638176
ALDLDSSCK	ALDLDSSC[57.0215]K	K	E	454	462	9	2	8C(57.0215)	sp|P31948|STIP1_HUMAN	P31948	STIP1_HUMAN	STIP1	Stress-induced-phosphoprotein 1			0	0	0	0	0	0	0	1	0	1	0	0	0	0	0	0	0	4.72018e+06	0	1.84514e+06
ALDLDSSCKEAADGYQR	ALDLDSSC[57.0215]KEAADGYQR	K	C	454	470	17	3	8C(57.0215)	sp|P31948|STIP1_HUMAN	P31948	STIP1_HUMAN	STIP1	Stress-induced-phosphoprotein 1			0	0	0	0	1	0	0	0	0	0	0	0	0	0	33659228	0	0	0	0	0
ALDLSLYLK	ALDLSLYLK	K	H	657	665	9	2		sp|Q9NZ08|ERAP1_HUMAN	Q9NZ08	ERAP1_HUMAN	ERAP1	Endoplasmic reticulum aminopeptidase 1			0	0	0	0	0	0	0	0	0	1	0	0	0	0	0	0	0	0	0	17701392
ALDLSLYLKHETEIMPVFQGLNELIPMYK	ALDLSLYLKHETEIMPVFQGLNELIPMYK	K	L	657	685	29	4		sp|Q9NZ08|ERAP1_HUMAN	Q9NZ08	ERAP1_HUMAN	ERAP1	Endoplasmic reticulum aminopeptidase 1			0	0	0	0	0	0	0	2	1	1	0	0	0	0	0	0	0	30074046	33957752	16448890
ALDMTYYLQHETSSPALLEGLSYLESFYHMMDRR	ALDMTYYLQHETSSPALLEGLSYLESFYHMMDRR	K	N	680	713	34	4,5		sp|Q6P179|ERAP2_HUMAN	Q6P179	ERAP2_HUMAN	ERAP2	Endoplasmic reticulum aminopeptidase 2			0	0	0	0	0	0	1	1	1	3	0	0	0	0	0	0	60836320	33184188	31275456	42308812
ALDRCSEGSFLLTTFPRPVTVEPMDQLDDEEGLPEK	ALDRC[463.2366]SEGSFLLTTFPRPVTVEPMDQLDDEEGLPEK	K	L	204	239	36	4	5C(463.2366)	sp|Q15233|NONO_HUMAN	Q15233	NONO_HUMAN	NONO	Non-POU domain-containing octamer-binding protein			1	2	1	0	0	1	0	0	0	0	110379840	6.61707e+06	124658560	0	0	105050040	0	0	0	0
ALDRLQEVPHEGPMCDLLWSDPDDR	ALDRLQEVPHEGPMC[463.2366]DLLWSDPDDR	R	G	182	206	25	4	15C(463.2366)	sp|P67775|PP2AA_HUMAN	P67775	PP2AA_HUMAN	PPP2CA	Serine/threonine-protein phosphatase 2A catalytic subunit alpha isoform	PPP2CB	sp|P62714|PP2AB_HUMAN	0	0	0	0	1	0	0	0	0	0	0	0	0	0	25502154	0	0	0	0	0
ALDRLQEVPHEGPMCDLLWSDPDDRGGWGISPR	ALDRLQEVPHEGPMC[463.2366]DLLWSDPDDRGGWGISPR	R	G	182	214	33	4,5	15C(463.2366)	sp|P67775|PP2AA_HUMAN	P67775	PP2AA_HUMAN	PPP2CA	Serine/threonine-protein phosphatase 2A catalytic subunit alpha isoform	PPP2CB	sp|P62714|PP2AB_HUMAN	3	2	2	2	3	3	1	1	1	0	596970240	750236100	424056832	242385568	231542176	390667008	72569784	65431616	66808048	0
ALDYYGLYDDRGR	ALDYYGLYDDRGR	R	P	303	315	13	3		sp|Q8NDT2|RB15B_HUMAN	Q8NDT2	RB15B_HUMAN	RBM15B	Putative RNA-binding protein 15B			0	0	0	0	0	0	0	0	0	1	0	0	0	0	0	0	0	0	0	138070464
ALDYYGLYDDRGRPYGYPAVCEEDLMPEDDQR	ALDYYGLYDDRGRPYGYPAVC[463.2366]EEDLMPEDDQR	R	A	303	334	32	4	21C(463.2366)	sp|Q8NDT2|RB15B_HUMAN	Q8NDT2	RB15B_HUMAN	RBM15B	Putative RNA-binding protein 15B			1	1	0	0	1	0	0	0	0	0	141531824	183120944	0	0	91301424	0	0	0	0	0
ALEAFDLDPAQWGVNVQPYSGSPANLAVYTALLQPHDR	ALEAFDLDPAQWGVNVQPYSGSPANLAVYTALLQPHDR	R	L	123	160	38	3		sp|P34897|GLYM_HUMAN	P34897	GLYM_HUMAN	SHMT2	Serine hydroxymethyltransferase, mitochondrial			0	0	0	0	0	0	2	2	1	2	0	0	0	0	0	0	63713352	47636216	80893072	181898288
ALEAHCR	ALEAHC[463.2366]R	K	A	508	514	7	2,3	6C(463.2366)	sp|Q13362|2A5G_HUMAN	Q13362	2A5G_HUMAN	PPP2R5C	Serine/threonine-protein phosphatase 2A 56 kDa regulatory subunit gamma isoform			2	1	2	2	3	2	2	2	2	0	402339424	354111744	138134560	201894112	141580720	278628512	115608056	159349792	18165516	0
ALEAHCRADELASQDGR	ALEAHC[463.2366]RADELASQDGR	K	-	508	524	17	3,4	6C(463.2366)	sp|Q13362|2A5G_HUMAN	Q13362	2A5G_HUMAN	PPP2R5C	Serine/threonine-protein phosphatase 2A 56 kDa regulatory subunit gamma isoform			1	0	2	2	2	0	0	0	0	0	65887616	0	178788736	111660456	112424448	0	0	0	0	0
ALEAPGCGPRPLAR	ALEAPGC[463.2366]GPRPLAR	R	D	11	24	14	3	7C(463.2366)	sp|Q6ZNE5|BAKOR_HUMAN	Q6ZNE5	BAKOR_HUMAN	ATG14	Beclin 1-associated autophagy-related key regulator			1	1	1	1	1	1	1	1	0	0	241790288	534293568	143895616	185115792	109645312	142350592	94881888	91325928	0	0
ALEATTEHIRQELAVFCSPEPPAK	ALEATTEHIRQELAVFC[463.2366]SPEPPAK	R	T	2145	2168	24	3,4	17C(463.2366)	sp|Q9Y490|TLN1_HUMAN	Q9Y490	TLN1_HUMAN	TLN1	Talin-1			2	3	1	1	1	3	2	3	1	1	1234017790	1729382140	275564000	403788160	351090112	742113410	528466880	353084032	143992240	27376250
ALECFCQAASEVGKEEFLDR	ALEC[57.0215]FC[463.2366]QAASEVGKEEFLDR	K	L	926	945	20	3	4C(57.0215)	sp|Q12769|NU160_HUMAN	Q12769	NU160_HUMAN	NUP160	Nuclear pore complex protein Nup160			1	3	0	0	0	2	1	1	0	0	55686756	299251776	0	0	0	152920160	75090816	75879224	0	0
ALEEGLTPQEICDKYHIIHADIYR	ALEEGLTPQEIC[463.2366]DKYHIIHADIYR	K	W	322	345	24	5	12C(463.2366)	sp|P56192|SYMC_HUMAN	P56192	SYMC_HUMAN	MARS	Methionine--tRNA ligase, cytoplasmic			0	1	0	0	0	1	1	1	0	0	0	358355520	0	0	0	32317232	150381568	119169248	0	0
ALEESNYELEGK	ALEESNYELEGK	R	L	166	177	12	2		contaminant_KERATIN03	contaminant_KERATIN03	contaminant_KERATIN03		contaminant_KERATIN03	KRT10	sp|P13645|K1C10_HUMAN	0	0	0	0	0	0	0	0	0	1	0	0	0	0	0	0	0	0	0	54428960
ALEFAPACHR	ALEFAPAC[463.2366]HR	R	F	168	177	10	3	8C(463.2366)	sp|Q99615|DNJC7_HUMAN	Q99615	DNJC7_HUMAN	DNAJC7	DnaJ homolog subfamily C member 7			1	1	0	0	1	1	1	1	0	1	71107808	146023136	0	0	28623154	62501560	100926384	40397808	0	20096372
ALEHFTDLYDIKR	ALEHFTDLYDIKR	R	A	626	638	13	3		sp|Q00610|CLH1_HUMAN	Q00610	CLH1_HUMAN	CLTC	Clathrin heavy chain 1			0	0	0	0	1	0	0	1	0	0	0	0	0	0	2.08897e+06	0	0	100607864	0	0
ALEHSALAINHKLEIK	ALEHSALAINHKLEIK	K	Y	320	335	16	4		sp|P17812|PYRG1_HUMAN	P17812	PYRG1_HUMAN	CTPS1	CTP synthase 1			0	0	0	0	0	0	0	0	1	1	0	0	0	0	0	0	0	0	29876472	39850184
ALEICGAQR	ALEIC[463.2366]GAQR	K	S	131	139	9	2	5C(463.2366)	sp|Q9H0U9|TSYL1_HUMAN	Q9H0U9	TSYL1_HUMAN	TSPYL1	Testis-specific Y-encoded-like protein 1			0	0	0	0	0	1	0	0	0	0	0	0	0	0	0	360656224	0	0	0	0
ALEIIPRQLCDNAGFDATNILNKLR	ALEIIPRQLC[463.2366]DNAGFDATNILNKLR	K	A	441	465	25	4	10C(463.2366)	sp|Q99832|TCPH_HUMAN	Q99832	TCPH_HUMAN	CCT7	T-complex protein 1 subunit eta			0	0	1	0	0	0	0	0	0	0	0	0	245798352	0	0	0	0	0	0	0
ALEIPGEELPGVCSAR	ALEIPGEELPGVC[463.2366]SAR	R	A	140	155	16	2	13C(463.2366)	sp|P22570|ADRO_HUMAN	P22570	ADRO_HUMAN	FDXR	NADPH:adrenodoxin oxidoreductase, mitochondrial			2	0	0	1	1	1	2	1	1	1	173549136	0	0	100809424	57381080	143118880	124048640	101302016	40406464	11447517
ALELCEILAK	ALELC[463.2366]EILAK	K	E	337	346	10	2	5C(463.2366)	sp|P49354|FNTA_HUMAN	P49354	FNTA_HUMAN	FNTA	Protein farnesyltransferase/geranylgeranyltransferase type-1 subunit alpha			0	0	0	0	0	0	1	1	0	1	0	0	0	0	0	0	188677744	59483152	0	12521575
ALELEQER	ALELEQER	R	K	372	379	8	2		sp|P26038|MOES_HUMAN	P26038	MOES_HUMAN	MSN	Moesin			0	0	0	0	0	0	0	0	1	1	0	0	0	0	0	0	0	0	8875245	791716
ALELFLESLLK	ALELFLESLLK	R	K	41	51	11	2		sp|Q14919|NC2A_HUMAN	Q14919	NC2A_HUMAN	DRAP1	Dr1-associated corepressor			0	0	0	0	0	0	1	1	0	1	0	0	0	0	0	0	24864072	15101618	0	13354940
ALELFLESLLKKACQVTQSR	ALELFLESLLKKAC[463.2366]QVTQSR	R	N	41	60	20	3,4	14C(463.2366)	sp|Q14919|NC2A_HUMAN	Q14919	NC2A_HUMAN	DRAP1	Dr1-associated corepressor			1	0	2	1	1	1	0	0	0	0	63492864	0	293515360	153060352	132770064	35868148	0	0	0	0
ALELFLESLLKKACQVTQSR	ALELFLESLLKKAC[57.0215]QVTQSR	R	N	41	60	20	4	14C(57.0215)	sp|Q14919|NC2A_HUMAN	Q14919	NC2A_HUMAN	DRAP1	Dr1-associated corepressor			0	0	1	0	0	0	0	0	0	0	0	0	39829872	0	0	0	0	0	0	0
ALELSGTAVPPDLEKLWSDFKDQQK	ALELSGTAVPPDLEKLWSDFKDQQK	K	A	737	761	25	4		sp|Q7L014|DDX46_HUMAN	Q7L014	DDX46_HUMAN	DDX46	Probable ATP-dependent RNA helicase DDX46			0	0	0	0	0	0	0	0	0	1	0	0	0	0	0	0	0	0	0	38054752
ALELTGRWLLWPMLFPVAPR	ALELTGRWLLWPMLFPVAPR	R	D	460	479	20	3		sp|Q9HCE1|MOV10_HUMAN	Q9HCE1	MOV10_HUMAN	MOV10	Putative helicase MOV-10			0	0	2	0	1	0	0	0	0	0	0	0	171628768	0	61481632	0	0	0	0	0
ALEMCPSCFQK	ALEMC[57.0215]PSC[463.2366]FQK	R	E	142	152	11	2	5C(57.0215)	sp|Q99614|TTC1_HUMAN	Q99614	TTC1_HUMAN	TTC1	Tetratricopeptide repeat protein 1			2	5	1	2	1	3	2	1	1	1	2570452480	4365275100	307265280	825268220	458502944	825342080	447146688	625648900	103575776	38129220
ALEMCPSCFQKER	ALEMC[57.0215]PSC[463.2366]FQKER	R	S	142	154	13	2,3	5C(57.0215)	sp|Q99614|TTC1_HUMAN	Q99614	TTC1_HUMAN	TTC1	Tetratricopeptide repeat protein 1			3	2	3	2	4	2	0	1	1	0	3661836290	2690952190	1649865980	2240368640	1539138300	872807420	0	120465296	48922696	0
ALEMSCAIQNQLAR	ALEMSC[463.2366]AIQNQLAR	K	L	97	110	14	2	6C(463.2366)	sp|Q9Y3L3|3BP1_HUMAN	Q9Y3L3	3BP1_HUMAN	SH3BP1	SH3 domain-binding protein 1			1	1	0	1	1	1	1	2	1	1	87838232	297161920	0	14403843	61764252	120018136	149927264	75004312	39821024	4.91209e+06
ALEMCPSCFQK	ALEM[15.9949]C[57.0215]PSC[463.2366]FQK	R	E	142	152	11	2	4M(15.9949)	sp|Q99614|TTC1_HUMAN	Q99614	TTC1_HUMAN	TTC1	Tetratricopeptide repeat protein 1			2	1	0	1	0	0	0	0	0	0	368486944	1059189380	0	35683480	0	0	0	0	0	0
ALEMCPSCFQKER	ALEM[15.9949]C[57.0215]PSC[463.2366]FQKER	R	S	142	154	13	2	4M(15.9949)	sp|Q99614|TTC1_HUMAN	Q99614	TTC1_HUMAN	TTC1	Tetratricopeptide repeat protein 1			1	0	0	0	0	0	0	0	0	0	5.35076e+06	0	0	0	0	0	0	0	0	0
ALENDPDCR	ALENDPDC[463.2366]R	K	H	133	141	9	2	8C(463.2366)	sp|P13796|PLSL_HUMAN	P13796	PLSL_HUMAN	LCP1	Plastin-2	PLS3	sp|P13797|PLST_HUMAN	2	2	1	0	2	2	2	2	2	2	290481856	925079940	73456336	0	66158828	436767872	2479246340	296057728	1184079100	966180100
ALENDPDCRHVIPMNPNTNDLFNAVGDGIVLCK	ALENDPDC[463.2366]RHVIPMNPNTNDLFNAVGDGIVLC[57.0215]K	K	M	133	165	33	4	32C(57.0215)	sp|P13796|PLSL_HUMAN	P13796	PLSL_HUMAN	LCP1	Plastin-2			0	0	0	1	1	1	1	0	1	0	0	0	0	5653804	28323458	75903680	10795287	0	60599124	0
ALENDPDCR	ALENDPDC[57.0215]R	K	H	133	141	9	2	8C(57.0215)	sp|P13796|PLSL_HUMAN	P13796	PLSL_HUMAN	LCP1	Plastin-2	PLS3	sp|P13797|PLST_HUMAN	1	2	1	2	2	1	0	1	1	0	39451040	35511324	3.25393e+06	35288168	16637256	17138480	0	15585358	4454112	0
ALENDPDCRHVIPMNPNTNDLFNAVGDGIVLCK	ALENDPDC[57.0215]RHVIPMNPNTNDLFNAVGDGIVLC[463.2366]K	K	M	133	165	33	4	32C(463.2366)	sp|P13796|PLSL_HUMAN	P13796	PLSL_HUMAN	LCP1	Plastin-2			1	0	0	0	0	0	0	0	0	0	15478833	0	0	0	0	0	0	0	0	0
ALENNKDNPEIWCHYLR	ALENNKDNPEIWC[463.2366]HYLR	R	L	1393	1409	17	4	13C(463.2366)	sp|O60293|ZC3H1_HUMAN	O60293	ZC3H1_HUMAN	ZFC3H1	Zinc finger C3H1 domain-containing protein			0	1	0	0	1	0	0	0	0	0	0	13093218	0	0	27306016	0	0	0	0	0
ALEQEKLQGVECGLR	ALEQEKLQGVEC[463.2366]GLR	R	-	440	454	15	3	12C(463.2366)	sp|O43293|DAPK3_HUMAN	O43293	DAPK3_HUMAN	DAPK3	Death-associated protein kinase 3			1	1	0	1	1	0	1	1	1	0	69488856	106168552	0	118633152	95948208	0	37311544	64249740	12407788	0
ALEQKPDDAQYYCQR	ALEQKPDDAQYYC[463.2366]QR	K	A	37	51	15	2,3	13C(463.2366)	sp|Q9Y2Z0|SGT1_HUMAN	Q9Y2Z0	SGT1_HUMAN	SUGT1	Protein SGT1 homolog			3	2	1	1	1	0	2	2	2	0	704051140	1567797890	38963432	178787776	162030688	0	406123072	416443744	78183224	66644300
ALEQQVEEMKTQLEELEDELQATEDAK	ALEQQVEEMKTQLEELEDELQATEDAK	R	L	1529	1555	27	3		sp|P35579|MYH9_HUMAN	P35579	MYH9_HUMAN	MYH9	Myosin-9			0	1	0	0	0	0	0	1	0	0	0	19881180	0	0	0	0	0	7344954	0	0
ALEQQVEEMKTQLEELEDELQATEDAKLR	ALEQQVEEMKTQLEELEDELQATEDAKLR	R	L	1529	1557	29	4		sp|P35579|MYH9_HUMAN	P35579	MYH9_HUMAN	MYH9	Myosin-9			1	0	0	0	0	0	0	0	0	0	7123098	0	0	0	0	0	0	0	0	0
ALESGDVNTVWKQLSSSVTGLTNIEEENCQR	ALESGDVNTVWKQLSSSVTGLTNIEEENC[463.2366]QR	R	Y	466	496	31	3	29C(463.2366)	sp|P46940|IQGA1_HUMAN	P46940	IQGA1_HUMAN	IQGAP1	Ras GTPase-activating-like protein IQGAP1			1	0	0	1	1	0	0	0	0	0	4.95751e+06	0	0	40809636	7.88893e+06	0	0	0	0	0
ALESLMTEFFHDCTTNER	ALESLMTEFFHDC[463.2366]TTNER	R	K	10	27	18	3	13C(463.2366)	sp|Q96QU8|XPO6_HUMAN	Q96QU8	XPO6_HUMAN	XPO6	Exportin-6			1	3	0	1	0	2	1	1	0	0	176019904	418582560	0	82284888	0	242621952	85386336	105638480	0	0
ALESPERPFLAILGGAK	ALESPERPFLAILGGAK	K	V	200	216	17	3		sp|P00558|PGK1_HUMAN	P00558	PGK1_HUMAN	PGK1	Phosphoglycerate kinase 1			1	2	1	1	1	1	1	1	1	1	219648720	467778752	120409744	354304384	345660096	298672544	502138336	441948160	394495072	349747648
ALETLTGALFQRPPLIAAVKR	ALETLTGALFQRPPLIAAVKR	R	Q	172	192	21	4		sp|O60832|DKC1_HUMAN	O60832	DKC1_HUMAN	DKC1	H/ACA ribonucleoprotein complex subunit DKC1			0	0	0	0	0	0	0	0	0	1	0	0	0	0	0	0	0	0	0	11983093
ALETNTHVK	ALETNTHVK	K	K	221	229	9	2		sp|Q9NYL9|TMOD3_HUMAN	Q9NZR1	TMOD2_HUMAN	TMOD2	Tropomodulin-2	TMOD3	sp|Q9NZR1|TMOD2_HUMAN	0	1	0	0	0	0	0	0	0	0	0	3269870	0	0	0	0	0	0	0	0
ALETNTHVKCFSLAATR	ALETNTHVKC[463.2366]FSLAATR	K	S	222	238	17	3,4	10C(463.2366)	sp|Q9NYL9|TMOD3_HUMAN	Q9NYL9	TMOD3_HUMAN	TMOD3	Tropomodulin-3			0	0	2	0	0	0	0	0	0	0	0	0	125798904	0	0	0	0	0	0	0
ALEVIKPAHILQEKEEQHQLAVTAYLK	ALEVIKPAHILQEKEEQHQLAVTAYLK	K	N	533	559	27	4,5,6		sp|Q14152|EIF3A_HUMAN	Q14152	EIF3A_HUMAN	EIF3A	Eukaryotic translation initiation factor 3 subunit A			0	0	0	1	1	1	2	1	4	3	0	0	0	98604880	94911072	75482168	275057472	207882928	443582464	356762240
ALEYACGIK	ALEYAC[463.2366]GIK	K	A	175	183	9	2	6C(463.2366)	sp|Q9H008|LHPP_HUMAN	Q9H008	LHPP_HUMAN	LHPP	Phospholysine phosphohistidine inorganic pyrophosphate phosphatase			0	0	0	0	0	0	1	0	1	1	0	0	0	0	0	0	74106248	0	25459732	16128648
ALFAVPKNYKLVAAPLFELYDNAPGYGPIISSLPQLLSR	ALFAVPKNYKLVAAPLFELYDNAPGYGPIISSLPQLLSR	K	F	183	221	39	4		sp|O43809|CPSF5_HUMAN	O43809	CPSF5_HUMAN	NUDT21	Cleavage and polyadenylation specificity factor subunit 5			0	0	1	0	1	0	0	0	0	0	0	0	165192512	0	60926920	0	0	0	0	0
ALFEKVQPTHVIHLAAMVGGLFR	ALFEKVQPTHVIHLAAMVGGLFR	R	N	56	78	23	4,5		sp|Q13630|FCL_HUMAN	Q13630	FCL_HUMAN	TSTA3	GDP-L-fucose synthase			1	0	0	1	3	0	0	1	0	0	40084176	0	0	34763236	111656128	0	0	62064968	0	0
ALFGLYMSASHIASNPK	ALFGLYMSASHIASNPK	R	A	228	244	17	2,3		sp|Q15006|EMC2_HUMAN	Q15006	EMC2_HUMAN	EMC2	ER membrane protein complex subunit 2			1	0	0	0	1	0	1	1	3	3	93438336	0	0	0	88524736	0	105431856	111861600	135246336	86920504
ALGALVDSCAPGLCPDWDSWDASKPVTNAR	ALGALVDSC[463.2366]APGLC[57.0215]PDWDSWDASKPVTNAR	R	E	197	226	30	3,4	14C(57.0215)	sp|P21333|FLNA_HUMAN	P21333	FLNA_HUMAN	FLNA	Filamin-A			1	0	1	1	1	2	0	1	0	1	76431536	1481831680	12038447	254339456	23291580	278033856	0	67651072	0	44776544
ALGALVDSCAPGLCPDWESWDPQKPVDNAR	ALGALVDSC[463.2366]APGLC[57.0215]PDWESWDPQKPVDNAR	K	E	170	199	30	3	14C(57.0215)	sp|O75369|FLNB_HUMAN	O75369	FLNB_HUMAN	FLNB	Filamin-B			1	1	0	0	0	0	0	0	0	0	58427864	13205130	0	0	0	0	0	0	0	0
ALGALVDSCAPGLCPDWDSWDASKPVTNAR	ALGALVDSC[57.0215]APGLC[463.2366]PDWDSWDASKPVTNAR	R	E	197	226	30	3	14C(463.2366)	sp|P21333|FLNA_HUMAN	P21333	FLNA_HUMAN	FLNA	Filamin-A			2	2	2	2	2	1	1	0	1	0	756346620	1481831680	103031464	254339456	194052128	278033856	219804320	0	130691536	0
ALGALVDSCAPGLCPDWESWDPQKPVDNAR	ALGALVDSC[57.0215]APGLC[463.2366]PDWESWDPQKPVDNAR	K	E	170	199	30	3	14C(463.2366)	sp|O75369|FLNB_HUMAN	O75369	FLNB_HUMAN	FLNB	Filamin-B			0	0	1	1	0	0	0	0	0	1	0	0	38343472	11784824	0	0	0	0	0	3391220
ALGALVDSCAPGLCPDWDSWDASKPVTNAR	ALGALVDSC[57.0215]APGLC[57.0215]PDWDSWDASKPVTNAR	R	E	197	226	30	3	14C(57.0215)	sp|P21333|FLNA_HUMAN	P21333	FLNA_HUMAN	FLNA	Filamin-A			0	0	0	0	1	0	0	0	0	0	0	0	0	0	29713838	0	0	0	0	0
ALGIVPNLPCTDNVAFDMER	ALGIVPNLPC[463.2366]TDNVAFDMER	K	L	311	330	20	2,3	10C(463.2366)	sp|Q86XS8|GOLI_HUMAN	Q86XS8	GOLI_HUMAN	RNF130	E3 ubiquitin-protein ligase RNF130			2	2	0	1	0	1	0	1	0	0	71977160	128481272	0	35214232	0	65533304	0	19060498	0	0
ALGKHPVSCK	ALGKHPVSC[463.2366]K	K	D	203	212	10	2,3	9C(463.2366)	sp|Q16836|HCDH_HUMAN	Q16836	HCDH_HUMAN	HADH	Hydroxyacyl-coenzyme A dehydrogenase, mitochondrial			3	2	1	1	2	3	3	1	3	2	206544800	627177860	175348288	333888736	243364416	387073248	660675840	259166496	229370368	90240712
ALGKHPVSCKDTPGFIVNR	ALGKHPVSC[463.2366]KDTPGFIVNR	K	L	203	221	19	4,5	9C(463.2366)	sp|Q16836|HCDH_HUMAN	Q16836	HCDH_HUMAN	HADH	Hydroxyacyl-coenzyme A dehydrogenase, mitochondrial			2	2	1	2	2	2	2	2	2	1	674586880	1388058370	380929280	640926720	418400608	982109180	1046919940	387223104	250187168	28764044
ALGLAISLDRPHTVLTVIQAIR	ALGLAISLDRPHTVLTVIQAIR	R	R	669	690	22	4		sp|Q12788|TBL3_HUMAN	Q12788	TBL3_HUMAN	TBL3	Transducin beta-like protein 3			0	0	0	0	0	0	0	0	1	1	0	0	0	0	0	0	0	0	52652696	36633428
ALGLVTPAGVLLAGPPGCGK	ALGLVTPAGVLLAGPPGC[463.2366]GK	K	T	609	628	20	2,3	18C(463.2366)	sp|O15381|NVL_HUMAN	O15381	NVL_HUMAN	NVL	Nuclear valosin-containing protein-like			0	2	0	0	0	1	0	3	0	0	0	120730368	0	0	0	51932856	0	58331196	0	0
ALGNICYDSHEGR	ALGNIC[463.2366]YDSHEGR	R	S	112	124	13	3	6C(463.2366)	sp|P52306|GDS1_HUMAN	P52306	GDS1_HUMAN	RAP1GDS1	Rap1 GTPase-GDP dissociation stimulator 1			1	2	1	1	1	1	2	1	1	1	512803168	821026500	240234160	258158544	125826768	235047296	271959264	22364988	120482208	58278600
ALGQEGVSPATVPCISPELLAHLLGQAMAHAPQPLLPMR	ALGQEGVSPATVPC[463.2366]ISPELLAHLLGQAMAHAPQPLLPMR	R	Y	123	161	39	4	14C(463.2366)	sp|Q9UL42|PNMA2_HUMAN	Q9UL42	PNMA2_HUMAN	PNMA2	Paraneoplastic antigen Ma2			1	1	2	1	3	1	1	1	2	0	38773328	265870112	76507264	110963048	82084992	149497952	102376832	75694736	12602257	0
ALGQNPTNAEVLK	ALGQNPTNAEVLK	R	V	95	107	13	2		sp|P60660|MYL6_HUMAN	P14649	MYL6B_HUMAN	MYL6B	Myosin light chain 6B	MYL6	sp|P14649|MYL6B_HUMAN	1	0	0	1	1	0	0	2	0	1	59093976	0	0	74124480	47622604	0	0	33385310	0	8155025
ALGSDHCPITLYLAL	ALGSDHC[463.2366]PITLYLAL	K	-	304	318	15	2	7C(463.2366)	sp|P27695|APEX1_HUMAN	P27695	APEX1_HUMAN	APEX1	DNA-(apurinic or apyrimidinic site) lyase			0	0	0	0	0	0	1	0	1	0	0	0	0	0	0	0	457643712	0	174109680	0
ALGSDHCPITLYLAL	ALGSDHC[57.0215]PITLYLAL	K	-	304	318	15	2	7C(57.0215)	sp|P27695|APEX1_HUMAN	P27695	APEX1_HUMAN	APEX1	DNA-(apurinic or apyrimidinic site) lyase			1	0	1	2	1	1	1	1	1	2	175780064	0	78452000	239162112	107982984	203298832	226142080	243289664	199086592	111809784
ALGSGFPHLQLLDVSGNALTALGPELLALR	ALGSGFPHLQLLDVSGNALTALGPELLALR	R	G	62	91	30	3		sp|Q96CX6|LRC58_HUMAN	Q96CX6	LRC58_HUMAN	LRRC58	Leucine-rich repeat-containing protein 58			1	1	0	1	0	2	2	1	2	1	12180577	40816300	0	16485004	0	17029636	30686524	35626144	60166832	66631720
ALGSGFPHLQLLDVSGNALTALGPELLALRGLR	ALGSGFPHLQLLDVSGNALTALGPELLALRGLR	R	T	62	94	33	4		sp|Q96CX6|LRC58_HUMAN	Q96CX6	LRC58_HUMAN	LRRC58	Leucine-rich repeat-containing protein 58			0	0	1	0	0	0	0	0	0	0	0	0	34473248	0	0	0	0	0	0	0
ALGSGFPHLQLLDVSGNALTALGPELLALRGLRTLLAK	ALGSGFPHLQLLDVSGNALTALGPELLALRGLRTLLAK	R	N	62	99	38	5		sp|Q96CX6|LRC58_HUMAN	Q96CX6	LRC58_HUMAN	LRRC58	Leucine-rich repeat-containing protein 58			0	0	1	0	0	0	0	0	0	0	0	0	11580968	0	0	0	0	0	0	0
ALGSNDPMQSILNSLEQQHEEEKR	ALGSNDPMQSILNSLEQQHEEEKR	K	S	600	623	24	4		sp|Q9NQT8|KI13B_HUMAN	Q9NQT8	KI13B_HUMAN	KIF13B	Kinesin-like protein KIF13B			0	0	0	0	1	0	0	0	0	0	0	0	0	0	16106462	0	0	0	0	0
ALGSPTKQLLPCEMACNEKLGK	ALGSPTKQLLPC[57.0215]EMAC[463.2366]NEKLGK	R	S	272	293	22	4	12C(57.0215)	sp|Q9NR45|SIAS_HUMAN	Q9NR45	SIAS_HUMAN	NANS	Sialic acid synthase			1	0	0	0	0	0	0	0	0	0	55031024	0	0	0	0	0	0	0	0	0
ALGTGFGIIPVGGTYLIQSVPAELNMDHTVVLQLAEK	ALGTGFGIIPVGGTYLIQSVPAELNMDHTVVLQLAEK	K	N	153	189	37	3		sp|Q96H20|SNF8_HUMAN	Q96H20	SNF8_HUMAN	SNF8	Vacuolar-sorting protein SNF8			0	0	0	0	0	0	0	0	0	1	0	0	0	0	0	0	0	0	0	12006262
ALGVLAQLIWSR	ALGVLAQLIWSR	R	A	429	440	12	2		sp|O75390|CISY_HUMAN	O75390	CISY_HUMAN	CS	Citrate synthase, mitochondrial			1	1	1	1	1	0	1	1	1	2	26427256	207534976	43502984	96941736	118422016	0	364903136	87035440	202164000	156975936
ALGVRDLSYRLVFLACCVAPTNPR	ALGVRDLSYRLVFLAC[463.2366]C[463.2366]VAPTNPR	R	F	286	309	24	4	16C(463.2366)	sp|Q14566|MCM6_HUMAN	Q14566	MCM6_HUMAN	MCM6	DNA replication licensing factor MCM6			0	0	2	0	0	0	0	0	0	0	0	0	86665464	0	0	0	0	0	0	0
ALGVRDLSYRLVFLACCVAPTNPR	ALGVRDLSYRLVFLAC[463.2366]C[57.0215]VAPTNPR	R	F	286	309	24	4	16C(463.2366)	sp|Q14566|MCM6_HUMAN	Q14566	MCM6_HUMAN	MCM6	DNA replication licensing factor MCM6			0	0	2	0	0	0	0	0	0	0	0	0	159336160	0	0	0	0	0	0	0
ALGWFALLGVR	ALGWFALLGVR	R	L	181	191	11	2		sp|Q2T9J0|TYSD1_HUMAN	Q2T9J0	TYSD1_HUMAN	TYSND1	Peroxisomal leader peptide-processing protease			1	0	0	0	0	0	1	0	0	0	5.44788e+06	0	0	0	0	0	18253802	0	0	0
ALHHGIDLEKIKAYIDSFR	ALHHGIDLEKIKAYIDSFR	R	F	442	460	19	4,5		sp|P14868|SYDC_HUMAN	P14868	SYDC_HUMAN	DARS	Aspartate--tRNA ligase, cytoplasmic			0	0	0	0	0	0	0	0	2	0	0	0	0	0	0	0	0	0	37329880	0
ALHQGDSLECTAMTVQILLKLDRLDLAR	ALHQGDSLEC[57.0215]TAMTVQILLKLDRLDLAR	R	K	139	166	28	5	10C(57.0215)	sp|O14579|COPE_HUMAN	O14579	COPE_HUMAN	COPE	Coatomer subunit epsilon			0	0	0	0	0	0	0	0	1	0	0	0	0	0	0	0	0	0	684055	0
ALHYGRECANGYLELLDHVLLTLQKPSPELK	ALHYGREC[57.0215]ANGYLELLDHVLLTLQKPSPELK	R	Q	2236	2266	31	5	8C(57.0215)	sp|Q9Y490|TLN1_HUMAN	Q9Y490	TLN1_HUMAN	TLN1	Talin-1			1	1	0	0	0	0	0	0	1	1	87567432	57655876	0	0	0	0	0	0	17970770	38697912
ALIAAQYSGAQVR	ALIAAQYSGAQVR	K	V	18	30	13	2		sp|P26641|EF1G_HUMAN	P26641	EF1G_HUMAN	EEF1G	Elongation factor 1-gamma			0	1	0	1	1	1	2	1	1	1	0	55521340	0	44244496	26221146	31133524	37984448	68049656	38692260	48143176
ALIAGGGAPEIELALR	ALIAGGGAPEIELALR	R	L	420	435	16	2		sp|P50991|TCPD_HUMAN	P50991	TCPD_HUMAN	CCT4	T-complex protein 1 subunit delta			0	0	0	0	0	0	0	1	1	1	0	0	0	0	0	0	0	16052032	47462444	79374048
ALIEILATR	ALIEILATR	K	T	457	465	9	2		sp|P08133|ANXA6_HUMAN	P08133	ANXA6_HUMAN	ANXA6	Annexin A6			1	1	0	1	1	1	1	1	1	1	134206448	324198368	0	70255016	31948388	95408432	317022656	385047104	173824624	215673888
ALIERPSQNNIGIQTMECSLRVPETVSAATQTIK	ALIERPSQNNIGIQTMEC[463.2366]SLRVPETVSAATQTIK	K	N	1142	1175	34	4	18C(463.2366)	sp|Q12888|TP53B_HUMAN	Q12888	TP53B_HUMAN	TP53BP1	TP53-binding protein 1			1	1	1	1	0	1	1	1	0	1	153593024	837413760	151245328	199646640	0	214741472	186435008	253486816	0	11938073
ALIHSACVK	ALIHSAC[463.2366]VK	R	A	139	147	9	3	7C(463.2366)	sp|Q08257|QOR_HUMAN	Q08257	QOR_HUMAN	CRYZ	Quinone oxidoreductase			1	1	0	1	1	0	0	1	1	0	140795424	134630672	0	41719060	36960292	0	0	116131352	44686748	0
ALILVGGYGTR	ALILVGGYGTR	K	L	3	13	11	2		sp|Q9Y5P6|GMPPB_HUMAN	Q9Y5P6	GMPPB_HUMAN	GMPPB	Mannose-1-phosphate guanyltransferase beta			0	0	0	0	0	0	0	0	0	1	0	0	0	0	0	0	0	0	0	339617856
ALINVWIPSVFLR	ALINVWIPSVFLR	R	G	656	668	13	2		sp|Q8TEQ0|SNX29_HUMAN	Q8TEQ0	SNX29_HUMAN	SNX29	Sorting nexin-29			0	1	0	0	0	0	1	1	1	1	0	28557788	0	0	0	0	46196696	22773962	22612934	14688876
ALIPCKR	ALIPC[463.2366]KR	K	L	84	90	7	2,3	5C(463.2366)	sp|Q9UM22|EPDR1_HUMAN	Q9UM22	EPDR1_HUMAN	EPDR1	Mammalian ependymin-related protein 1			0	1	0	0	2	0	0	1	1	1	0	247866320	0	0	207565632	0	0	127214224	50272680	20074774
ALIQYFSPYVSADMHR	ALIQYFSPYVSADMHR	R	M	373	388	16	3		sp|Q13098|CSN1_HUMAN	Q13098	CSN1_HUMAN	GPS1	COP9 signalosome complex subunit 1			0	0	0	0	0	0	0	0	1	1	0	0	0	0	0	0	0	0	52594452	71605744
ALIVDESCR	ALIVDESC[463.2366]R	K	R	604	612	9	2	8C(463.2366)	sp|Q6NYC8|PPR18_HUMAN	Q6NYC8	PPR18_HUMAN	PPP1R18	Phostensin			1	1	1	1	1	0	0	1	0	0	122751328	648478210	32135642	72287976	15939186	0	0	20662298	0	0
ALIVDESCRR	ALIVDESC[463.2366]RR	K	-	604	613	10	2,3	8C(463.2366)	sp|Q6NYC8|PPR18_HUMAN	Q6NYC8	PPR18_HUMAN	PPP1R18	Phostensin			1	3	2	2	3	1	2	2	1	2	1083837820	4777141800	2190143490	2474280190	1784502780	2550513660	1277916800	931659260	213377904	58551344
ALIVGHCMPGPR	ALIVGHC[463.2366]MPGPR	K	M	84	95	12	3	7C(463.2366)	sp|Q6P1L8|RM14_HUMAN	Q6P1L8	RM14_HUMAN	MRPL14	39S ribosomal protein L14, mitochondrial			1	1	1	1	1	1	1	1	1	0	110428784	265639968	130289520	114918056	116388008	149424240	89432016	72428216	26083842	0
ALKDENLPPVICQDVENLQK	ALKDENLPPVIC[463.2366]QDVENLQK	K	F	241	260	20	3	12C(463.2366)	sp|Q9BVL2|NUP58_HUMAN	Q9BVL2	NUP58_HUMAN	NUP58	Nucleoporin p58/p45			1	2	1	1	1	2	1	1	1	1	430623936	1101298050	235900880	378518944	244954720	626873280	418527456	160313296	279590272	114719968
ALKDFVASIDATYAK	ALKDFVASIDATYAK	R	Q	79	93	15	3		sp|P25205|MCM3_HUMAN	P25205	MCM3_HUMAN	MCM3	DNA replication licensing factor MCM3			0	0	0	0	0	0	0	0	0	1	0	0	0	0	0	0	0	0	0	13048575
ALKDKIEK	ALKDKIEK	K	A	626	633	8	2		sp|P14625|ENPL_HUMAN	P14625	ENPL_HUMAN	HSP90B1	Endoplasmin			1	0	0	0	0	0	0	1	0	0	14942365	0	0	0	0	0	0	11320611	0	0
ALKDLYCHK	ALKDLYC[463.2366]HK	K	S	331	339	9	3	7C(463.2366)	sp|P16220|CREB1_HUMAN	P16220	CREB1_HUMAN	CREB1	Cyclic AMP-responsive element-binding protein 1			1	1	0	1	1	1	0	0	0	0	85446264	468613376	0	97406536	52391288	168920544	0	93245728	0	0
ALKDLYCHKSD	ALKDLYC[463.2366]HKSD	K	-	331	341	11	3	7C(463.2366)	sp|P16220|CREB1_HUMAN	P16220	CREB1_HUMAN	CREB1	Cyclic AMP-responsive element-binding protein 1			1	1	1	1	1	1	0	0	0	0	192464336	592279490	123686864	188909328	79901056	216459376	0	61616100	0	0
ALKDPNAFLFDHLLTLKPVK	ALKDPNAFLFDHLLTLKPVK	R	F	211	230	20	5		sp|Q7L2H7|EIF3M_HUMAN	Q7L2H7	EIF3M_HUMAN	EIF3M	Eukaryotic translation initiation factor 3 subunit M			0	0	0	0	0	0	0	0	0	1	0	0	0	0	0	0	0	0	0	19769938
ALKEENIQTLLINPNIATVQTSQGLADKVYFLPITPHYVTQVIR	ALKEENIQTLLINPNIATVQTSQGLADKVYFLPITPHYVTQVIR	K	N	422	465	44	4,5		sp|P27708|PYR1_HUMAN	P27708	PYR1_HUMAN	CAD	CAD protein			0	0	0	0	0	0	0	1	2	2	0	0	0	0	0	0	0	788648510	92391528	229193824
ALKLLPCSYKLWYR	ALKLLPC[463.2366]SYKLWYR	R	Y	60	73	14	4	7C(463.2366)	sp|Q9HCS7|SYF1_HUMAN	Q9HCS7	SYF1_HUMAN	XAB2	Pre-mRNA-splicing factor SYF1			0	0	1	0	0	0	0	0	0	0	0	0	49249616	0	0	0	0	0	0	0
ALLAGQAALLQALMELAPASAPAR	ALLAGQAALLQALMELAPASAPAR	R	D	56	79	24	2		sp|Q9BTY7|HGH1_HUMAN	Q9BTY7	HGH1_HUMAN	HGH1	Protein HGH1 homolog			0	0	0	0	0	0	0	0	1	1	0	0	0	0	0	0	0	0	6.53911e+06	8503109
ALLALCGGED	ALLALC[463.2366]GGED	K	-	664	673	10	2	6C(463.2366)	sp|P08133|ANXA6_HUMAN	P08133	ANXA6_HUMAN	ANXA6	Annexin A6			1	0	0	0	0	1	1	1	1	1	80839952	0	0	0	0	135223584	534388672	147808816	199258848	125622568
ALLALQQQCAEQAQEHEVETR	ALLALQQQC[463.2366]AEQAQEHEVETR	K	A	1902	1922	21	2,3	9C(463.2366)	sp|Q9BV73|CP250_HUMAN	Q9BV73	CP250_HUMAN	CEP250	Centrosome-associated protein CEP250			1	3	0	0	0	0	0	0	0	0	32285320	231386400	0	0	0	0	0	0	0	0
ALLAMYTNQAEQCR	ALLAMYTNQAEQC[463.2366]R	K	K	311	324	14	2,3	13C(463.2366)	sp|O76094|SRP72_HUMAN	O76094	SRP72_HUMAN	SRP72	Signal recognition particle subunit SRP72			1	2	0	1	0	1	3	1	3	1	96266432	291685248	0	80252144	0	86024016	221836128	70480752	79648704	17433294
ALLAMYTNQAEQCRK	ALLAMYTNQAEQC[463.2366]RK	K	L	311	325	15	3	13C(463.2366)	sp|O76094|SRP72_HUMAN	O76094	SRP72_HUMAN	SRP72	Signal recognition particle subunit SRP72			2	1	0	0	0	1	1	1	1	1	25540034	38934520	0	0	0	94031120	137342624	50769984	45526576	16881408
ALLCKPITQTK	ALLC[463.2366]KPITQTK	K	A	945	955	11	3	4C(463.2366)	sp|Q5VZL5|ZMYM4_HUMAN	Q5VZL5	ZMYM4_HUMAN	ZMYM4	Zinc finger MYM-type protein 4			0	0	0	1	0	1	0	1	0	0	0	0	0	62765748	0	11923888	0	44286368	0	0
ALLCTLRAVPSPAAPCPPR	ALLC[57.0215]TLRAVPSPAAPC[57.0215]PPR	R	P	11	29	19	3	16C(57.0215)	sp|P23434|GCSH_HUMAN	P23434	GCSH_HUMAN	GCSH	Glycine cleavage system H protein, mitochondrial			0	0	0	0	1	0	0	0	0	0	0	0	0	0	29789326	0	0	0	0	0
ALLDLCAAPGGWLQVAAK	ALLDLC[463.2366]AAPGGWLQVAAK	R	F	47	64	18	2	6C(463.2366)	sp|Q8IY81|SPB1_HUMAN	Q8IY81	SPB1_HUMAN	FTSJ3	pre-rRNA processing protein FTSJ3			0	0	0	0	0	0	1	0	1	0	0	0	0	0	0	0	34644568	0	14781505	0
ALLDSLQLGPDSLTVHLIHEVTK	ALLDSLQLGPDSLTVHLIHEVTK	R	V	62	84	23	3,4		sp|Q14697|GANAB_HUMAN	Q14697	GANAB_HUMAN	GANAB	Neutral alpha-glucosidase AB			0	0	0	0	0	0	1	1	1	2	0	0	0	0	0	0	147082544	139070080	77617568	123468080
ALLDSQFSYQHAIEESVVLIYDPIKTAQGSLSLK	ALLDSQFSYQHAIEESVVLIYDPIKTAQGSLSLK	R	A	132	165	34	4		sp|O15372|EIF3H_HUMAN	O15372	EIF3H_HUMAN	EIF3H	Eukaryotic translation initiation factor 3 subunit H			0	0	0	0	0	0	0	0	0	2	0	0	0	0	0	0	0	0	0	136711328
ALLDSSENCDRLSSSPGLFGAFSVR	ALLDSSENC[463.2366]DRLSSSPGLFGAFSVR	R	G	895	919	25	3	9C(463.2366)	sp|Q5VT52|RPRD2_HUMAN	Q5VT52	RPRD2_HUMAN	RPRD2	Regulation of nuclear pre-mRNA domain-containing protein 2			0	1	1	1	0	1	0	0	0	0	0	174640512	82900464	140297520	0	100904256	0	0	0	0
ALLEFAQGRPLGPHGLDWLKIHLVNLTGLK	ALLEFAQGRPLGPHGLDWLKIHLVNLTGLK	R	K	823	852	30	6		sp|O00411|RPOM_HUMAN	O00411	RPOM_HUMAN	POLRMT	DNA-directed RNA polymerase, mitochondrial			0	0	1	1	1	0	0	0	0	0	0	0	46628476	55244352	44337984	0	0	0	0	0
ALLEKVPAELICLDPR	ALLEKVPAELIC[463.2366]LDPR	K	A	504	519	16	3	12C(463.2366)	sp|O15213|WDR46_HUMAN	O15213	WDR46_HUMAN	WDR46	WD repeat-containing protein 46			1	1	0	0	0	1	0	0	0	0	104509728	156513568	0	0	0	80094416	0	0	0	0
ALLELQLEPEELYQTFQR	ALLELQLEPEELYQTFQR	R	L	163	180	18	2		sp|P13639|EF2_HUMAN	P13639	EF2_HUMAN	EEF2	Elongation factor 2			0	0	0	0	0	0	0	0	1	2	0	0	0	0	0	0	0	0	41550624	109990784
ALLFIPR	ALLFIPR	R	R	331	337	7	2		sp|P08238|HS90B_HUMAN	P08238	HS90B_HUMAN	HSP90AB1	Heat shock protein HSP 90-beta	CCL21	sp|O00585|CCL21_HUMAN	0	0	0	0	1	0	1	1	1	1	0	0	0	0	40506376	0	46696504	85507336	42727524	37491808
ALLFVPR	ALLFVPR	R	R	339	345	7	2		sp|P07900|HS90A_HUMAN	P07900	HS90A_HUMAN	HSP90AA1	Heat shock protein HSP 90-alpha	XPNPEP3	sp|Q9NQH7|XPP3_HUMAN	0	0	0	1	1	0	0	1	1	1	0	0	0	30760260	36223228	0	0	47643124	26466586	18925170
ALLGALCQGEASAERVETLR	ALLGALC[463.2366]QGEASAERVETLR	R	F	18	37	20	3	7C(463.2366)	sp|Q13395|TARB1_HUMAN	Q13395	TARB1_HUMAN	TARBP1	Probable methyltransferase TARBP1			1	1	0	1	0	1	1	0	0	0	99619032	93893096	0	103793600	0	142047968	59965760	0	0	0
ALLGLVQDVIGDLHQCQR	ALLGLVQDVIGDLHQC[463.2366]QR	K	T	490	507	18	3	16C(463.2366)	sp|Q70J99|UN13D_HUMAN	Q70J99	UN13D_HUMAN	UNC13D	Protein unc-13 homolog D			0	1	0	0	0	0	0	0	0	0	0	14397272	0	0	0	0	0	0	0	0
ALLGSMPGLMPPGLLAAAVSGLGSR	ALLGSMPGLMPPGLLAAAVSGLGSR	R	G	153	177	25	2		sp|Q8IU81|I2BP1_HUMAN	Q8IU81	I2BP1_HUMAN	IRF2BP1	Interferon regulatory factor 2-binding protein 1			1	0	0	0	0	0	0	0	0	0	19441388	0	0	0	0	0	0	0	0	0
ALLGYADNQCK	ALLGYADNQC[463.2366]K	R	L	188	198	11	2,3	10C(463.2366)	sp|Q9HC38|GLOD4_HUMAN	Q9HC38	GLOD4_HUMAN	GLOD4	Glyoxalase domain-containing protein 4			0	1	1	0	0	1	1	0	0	2	0	191138624	41424420	0	0	144359392	471515488	0	0	181728080
ALLGYADNQCKLELQGVK	ALLGYADNQC[463.2366]KLELQGVK	R	G	188	205	18	3	10C(463.2366)	sp|Q9HC38|GLOD4_HUMAN	Q9HC38	GLOD4_HUMAN	GLOD4	Glyoxalase domain-containing protein 4			1	2	1	1	2	1	3	2	2	1	102077440	253317312	55816176	94345168	64739172	210633408	354297120	60842760	291442368	78025400
ALLGYADNQCKLELQGVKGGVDHAAAFGR	ALLGYADNQC[463.2366]KLELQGVKGGVDHAAAFGR	R	L	188	216	29	4,5	10C(463.2366)	sp|Q9HC38|GLOD4_HUMAN	Q9HC38	GLOD4_HUMAN	GLOD4	Glyoxalase domain-containing protein 4			0	0	2	0	1	2	0	0	1	0	0	0	261221440	0	48296088	170381312	0	0	56202336	0
ALLHQTLYHPDQPPQCAPSSLQDPT	ALLHQTLYHPDQPPQC[463.2366]APSSLQDPT	R	-	423	447	25	3	16C(463.2366)	sp|Q969R8|ITFG2_HUMAN	Q969R8	ITFG2_HUMAN	ITFG2	KICSTOR complex protein ITFG2			2	1	3	2	2	1	2	1	2	0	495098240	926104450	340421984	525569632	364396832	392095072	285095712	317312416	58655012	0
ALLICKR	ALLIC[463.2366]KR	K	R	430	436	7	3	5C(463.2366)	sp|P15498|VAV_HUMAN	P15498	VAV_HUMAN	VAV1	Proto-oncogene vav			0	0	0	0	0	0	0	0	2	0	0	0	0	0	0	0	0	0	26543974	0
ALLIDEVCCQNDGPHSALYTMMK	ALLIDEVC[57.0215]C[463.2366]QNDGPHSALYTMMK	R	D	975	997	23	3	8C(57.0215)	sp|Q8TB72|PUM2_HUMAN	Q8TB72	PUM2_HUMAN	PUM2	Pumilio homolog 2			0	2	0	0	0	0	0	1	0	0	0	70941552	0	0	0	0	0	14296016	0	0
ALLIDEVCCQNDGPHSALYTMMKDQYANYVVQK	ALLIDEVC[57.0215]C[463.2366]QNDGPHSALYTMMKDQYANYVVQK	R	M	975	1007	33	4	8C(57.0215)	sp|Q8TB72|PUM2_HUMAN	Q8TB72	PUM2_HUMAN	PUM2	Pumilio homolog 2			1	1	0	0	0	0	0	0	0	0	209768352	341098880	0	0	0	0	0	0	0	0
ALLLLCGEDD	ALLLLC[463.2366]GEDD	K	-	311	320	10	2	6C(463.2366)	sp|P08758|ANXA5_HUMAN	P08758	ANXA5_HUMAN	ANXA5	Annexin A5			0	0	1	0	0	0	1	0	1	1	0	0	120085504	0	0	0	124471800	0	38756296	19784626
ALLLLLVGGVDQSPR	ALLLLLVGGVDQSPR	K	G	353	367	15	2		sp|P33993|MCM7_HUMAN	P33993	MCM7_HUMAN	MCM7	DNA replication licensing factor MCM7			1	2	0	1	1	3	2	2	1	2	92073136	485143264	0	94149432	55869928	229950592	954466620	721196990	346813376	243024608
ALLLPDYYLVTVMLSGIKCPTFR	ALLLPDYYLVTVMLSGIKC[463.2366]PTFR	R	R	210	232	23	3	19C(463.2366)	sp|Q7KZF4|SND1_HUMAN	Q7KZF4	SND1_HUMAN	SND1	Staphylococcal nuclease domain-containing protein 1			0	1	1	1	1	1	1	0	0	0	0	10834603	18699900	17662940	14273627	30092186	38469032	0	0	0
ALLLPDYYLVTVMLSGIKCPTFRR	ALLLPDYYLVTVMLSGIKC[463.2366]PTFRR	R	E	210	233	24	4	19C(463.2366)	sp|Q7KZF4|SND1_HUMAN	Q7KZF4	SND1_HUMAN	SND1	Staphylococcal nuclease domain-containing protein 1			2	1	2	1	1	1	1	2	1	0	38478388	102949952	259471072	170647392	134737136	221918432	141824544	65044448	97367264	0
ALLLPDYYLVTVMLSGIKCPTFR	ALLLPDYYLVTVMLSGIKC[57.0215]PTFR	R	R	210	232	23	3	19C(57.0215)	sp|Q7KZF4|SND1_HUMAN	Q7KZF4	SND1_HUMAN	SND1	Staphylococcal nuclease domain-containing protein 1			1	1	1	1	1	2	1	1	1	0	137640000	294808032	197637856	310615008	283680064	285238560	115349704	102383432	95535128	0
ALLLPDYYLVTVMLSGIKCPTFRR	ALLLPDYYLVTVMLSGIKC[57.0215]PTFRR	R	E	210	233	24	3,4	19C(57.0215)	sp|Q7KZF4|SND1_HUMAN	Q7KZF4	SND1_HUMAN	SND1	Staphylococcal nuclease domain-containing protein 1			2	2	2	2	2	3	1	2	2	1	1310733060	1799941380	2311623680	2809079300	2228384000	1799443330	385936064	461530912	378336864	23468892
ALLLPDYYLVTVMLSGIKCPTFRR	ALLLPDYYLVTVM[15.9949]LSGIKC[57.0215]PTFRR	R	E	210	233	24	4	13M(15.9949)	sp|Q7KZF4|SND1_HUMAN	Q7KZF4	SND1_HUMAN	SND1	Staphylococcal nuclease domain-containing protein 1			0	1	0	1	1	1	0	0	0	0	0	38937128	0	34035300	141867680	78206928	0	0	0	0
ALLLSTYIK	ALLLSTYIK	R	F	538	546	9	2		sp|O95782|AP2A1_HUMAN	O94973	AP2A2_HUMAN	AP2A2	AP-2 complex subunit alpha-2	AP2A1	sp|O94973|AP2A2_HUMAN	0	0	0	0	0	0	0	0	1	1	0	0	0	0	0	0	0	0	27988174	35069808
ALLMCEACR	ALLMC[57.0215]EAC[463.2366]R	K	V	226	234	9	2	5C(57.0215)	sp|P40938|RFC3_HUMAN	P40938	RFC3_HUMAN	RFC3	Replication factor C subunit 3			0	1	0	0	0	0	0	0	0	0	0	62435012	0	0	0	0	0	0	0	0
ALLPHVLCK	ALLPHVLC[463.2366]K	R	N	398	406	9	2,3	8C(463.2366)	sp|Q1KMD3|HNRL2_HUMAN	Q1KMD3	HNRL2_HUMAN	HNRNPUL2	Heterogeneous nuclear ribonucleoprotein U-like protein 2			1	2	1	1	1	1	1	2	1	1	331462528	769255810	64324144	124187912	132959104	212688688	220069536	234384576	64940324	23285858
ALLPLPEASYLPSCQLNRR	ALLPLPEASYLPSC[463.2366]QLNRR	K	L	571	589	19	3	14C(463.2366)	sp|Q2NKJ3|CTC1_HUMAN	Q2NKJ3	CTC1_HUMAN	CTC1	CST complex subunit CTC1			0	0	0	0	0	0	0	1	0	0	0	0	0	0	0	0	0	31592364	0	0
ALLQKNVECAR	ALLQKNVEC[463.2366]AR	K	V	36	46	11	3	9C(463.2366)	sp|Q9HD42|CHM1A_HUMAN	Q9HD42	CHM1A_HUMAN	CHMP1A	Charged multivesicular body protein 1a			0	0	1	0	0	0	0	0	0	0	0	0	61070468	0	0	0	0	0	0	0
ALLQMVQQFGVDFEKR	ALLQMVQQFGVDFEKR	K	L	328	343	16	3		sp|P50570|DYN2_HUMAN	P50570	DYN2_HUMAN	DNM2	Dynamin-2			0	0	0	0	0	0	0	0	0	1	0	0	0	0	0	0	0	0	0	21991848
ALLQSGAPAVPQLLHMPDFEGLYPVHLAVR	ALLQSGAPAVPQLLHMPDFEGLYPVHLAVR	R	A	580	609	30	4		sp|Q00653|NFKB2_HUMAN	Q00653	NFKB2_HUMAN	NFKB2	Nuclear factor NF-kappa-B p100 subunit			0	0	0	0	0	0	0	1	1	1	0	0	0	0	0	0	0	722740	92442344	101756736
ALLQSSASR	ALLQSSASR	K	K	356	364	9	2		sp|Q9UQ80|PA2G4_HUMAN	Q9UQ80	PA2G4_HUMAN	PA2G4	Proliferation-associated protein 2G4			0	0	0	0	0	0	0	1	0	0	0	0	0	0	0	0	0	8400552	0	0
ALLTQLLDKASDPHLGTPSPEDCELETYDMFPDTIHSR	ALLTQLLDKASDPHLGTPSPEDC[463.2366]ELETYDMFPDTIHSR	R	G	280	317	38	5	23C(463.2366)	sp|Q12851|M4K2_HUMAN	Q12851	M4K2_HUMAN	MAP4K2	Mitogen-activated protein kinase kinase kinase kinase 2			2	1	1	1	1	1	0	0	0	0	186333568	197499424	73065248	69890584	62146336	40762208	0	0	0	0
ALLVEVQLLESK	ALLVEVQLLESK	K	T	164	175	12	2		sp|O00231|PSD11_HUMAN	O00231	PSD11_HUMAN	PSMD11	26S proteasome non-ATPase regulatory subunit 11			0	0	0	0	0	0	0	0	1	0	0	0	0	0	0	0	0	0	35521072	0
ALLVHDLQKLDALEWESCFNKVLFPLLTK	ALLVHDLQKLDALEWESC[463.2366]FNKVLFPLLTK	R	L	1571	1599	29	5	18C(463.2366)	sp|Q92538|GBF1_HUMAN	Q92538	GBF1_HUMAN	GBF1	Golgi-specific brefeldin A-resistance guanine nucleotide exchange factor 1			0	1	0	0	0	2	1	1	0	0	0	60104032	0	0	0	60237464	51254400	40877768	0	0
ALLVTASQCQQPAENK	ALLVTASQC[463.2366]QQPAENK	R	L	85	100	16	2,3	9C(463.2366)	sp|Q01518|CAP1_HUMAN	Q01518	CAP1_HUMAN	CAP1	Adenylyl cyclase-associated protein 1			1	2	2	2	2	2	4	3	2	4	125688912	1038250370	253331520	400017664	215101872	631646210	1416688510	782548480	359951776	265683712
ALLVTASQCQQPAENKLSDLLAPISEQIK	ALLVTASQC[463.2366]QQPAENKLSDLLAPISEQIK	R	E	85	113	29	3	9C(463.2366)	sp|Q01518|CAP1_HUMAN	Q01518	CAP1_HUMAN	CAP1	Adenylyl cyclase-associated protein 1			1	1	2	2	1	2	1	1	1	1	117858752	462260544	61177728	132939664	73092464	322750880	503935232	266072480	171337440	27791700
ALLVTASQCQQPAENKLSDLLAPISEQIKEVITFR	ALLVTASQC[463.2366]QQPAENKLSDLLAPISEQIKEVITFR	R	E	85	119	35	4	9C(463.2366)	sp|Q01518|CAP1_HUMAN	Q01518	CAP1_HUMAN	CAP1	Adenylyl cyclase-associated protein 1			1	1	1	1	1	1	1	1	2	1	100354440	430228896	97720240	221022880	110526248	383705152	329463488	158188640	134948800	5393239
ALLVTASQCQQPAENKLSDLLAPISEQIKEVITFR	ALLVTASQC[57.0215]QQPAENKLSDLLAPISEQIKEVITFR	R	E	85	119	35	3,4	9C(57.0215)	sp|Q01518|CAP1_HUMAN	Q01518	CAP1_HUMAN	CAP1	Adenylyl cyclase-associated protein 1			1	2	0	1	1	1	1	2	3	1	27887788	136197664	0	51540708	540677	92804864	194451136	296826624	376307968	131680552
ALLYSLSQPLASLGSGFFGEPDAFPMFTTNNRVK	ALLYSLSQPLASLGSGFFGEPDAFPMFTTNNRVK	R	R	135	168	34	3		sp|P17542|TAL1_HUMAN	P17542	TAL1_HUMAN	TAL1	T-cell acute lymphocytic leukemia protein 1			2	2	2	1	1	1	0	0	1	0	29619448	8.32299e+06	22255590	1.15112e+06	19213692	26941726	0	0	3.20591e+06	0
ALMCVLR	ALMC[463.2366]VLR	K	A	235	241	7	2	4C(463.2366)	sp|Q9H2K0|IF3M_HUMAN	Q9H2K0	IF3M_HUMAN	MTIF3	Translation initiation factor IF-3, mitochondrial			1	0	1	1	1	0	0	0	0	0	80042344	0	72266736	50712472	39461268	0	0	0	0	0
ALMDEVVK	ALMDEVVK	K	A	354	361	8	2		sp|P00558|PGK1_HUMAN	P00558	PGK1_HUMAN	PGK1	Phosphoglycerate kinase 1			1	1	1	1	1	1	1	1	1	1	115012328	161059808	30724880	90411264	76357680	81976312	82822752	73153144	36818688	17605926
ALMGLYHGQVLCK	ALMGLYHGQVLC[463.2366]K	K	K	338	350	13	3	12C(463.2366)	sp|P40939|ECHA_HUMAN	P40939	ECHA_HUMAN	HADHA	Trifunctional enzyme subunit alpha, mitochondrial			1	2	1	1	1	1	2	2	1	1	104743208	323639648	95120976	130472800	97135456	147382144	266939792	154056544	69482944	35336632
ALMGLYHGQVLCKK	ALMGLYHGQVLC[463.2366]KK	K	N	338	351	14	3,4	12C(463.2366)	sp|P40939|ECHA_HUMAN	P40939	ECHA_HUMAN	HADHA	Trifunctional enzyme subunit alpha, mitochondrial			2	2	2	2	2	1	2	2	1	1	210960512	552021760	159077280	216114304	139696448	123977088	246146688	278275904	54195576	15100547
ALMLQGVDLLADAVAVTMGPK	ALMLQGVDLLADAVAVTMGPK	R	G	38	58	21	2		sp|P10809|CH60_HUMAN	P10809	CH60_HUMAN	HSPD1	60 kDa heat shock protein, mitochondrial			5	0	2	0	2	2	1	1	1	2	77643208	0	72266736	0	35152356	46739780	24525592	36756648	42518368	5203028
ALMLQGVDLLADAVAVTMGPKGR	ALMLQGVDLLADAVAVTMGPKGR	R	T	38	60	23	3		sp|P10809|CH60_HUMAN	P10809	CH60_HUMAN	HSPD1	60 kDa heat shock protein, mitochondrial			0	0	1	0	1	0	0	0	0	0	0	0	80632016	0	31671870	0	0	0	0	0
ALMLQGVDLLADAVAVTMGPK	ALMLQGVDLLADAVAVTM[15.9949]GPK	R	G	38	58	21	2	18M(15.9949)	sp|P10809|CH60_HUMAN	P10809	CH60_HUMAN	HSPD1	60 kDa heat shock protein, mitochondrial			1	1	0	1	2	0	1	1	1	1	21978732	22508500	0	47568772	30232770	0	23416586	22896950	25662818	21348428
ALMGLYHGQVLCK	ALM[15.9949]GLYHGQVLC[463.2366]K	K	K	338	350	13	3	12C(463.2366)	sp|P40939|ECHA_HUMAN	P40939	ECHA_HUMAN	HADHA	Trifunctional enzyme subunit alpha, mitochondrial			0	0	0	0	0	0	0	0	0	1	0	0	0	0	0	0	0	0	0	12922136
ALMLQGVDLLADAVAVTMGPK	ALM[15.9949]LQGVDLLADAVAVTMGPK	R	G	38	58	21	2	3M(15.9949)	sp|P10809|CH60_HUMAN	P10809	CH60_HUMAN	HSPD1	60 kDa heat shock protein, mitochondrial			1	0	0	1	1	0	1	1	1	1	9015298	0	0	42085580	24225178	0	23407586	20291884	19475110	21093608
ALNAGFIQATDYVEIWQAYLDYLRR	ALNAGFIQATDYVEIWQAYLDYLRR	K	R	406	430	25	3		sp|Q15020|SART3_HUMAN	Q15020	SART3_HUMAN	SART3	Squamous cell carcinoma antigen recognized by T-cells 3			0	0	0	0	0	0	1	0	1	2	0	0	0	0	0	0	2132849	0	28412144	30144560
ALNAGYILNGLTVSIPGLER	ALNAGYILNGLTVSIPGLER	K	A	541	560	20	2		sp|Q9Y678|COPG1_HUMAN	Q9Y678	COPG1_HUMAN	COPG1	Coatomer subunit gamma-1			0	0	0	0	0	0	0	0	1	1	0	0	0	0	0	0	0	0	28680500	25041018
ALNALCDGLIDELNQALK	ALNALC[463.2366]DGLIDELNQALK	K	T	57	74	18	2,3	6C(463.2366)	sp|P30084|ECHM_HUMAN	P30084	ECHM_HUMAN	ECHS1	Enoyl-CoA hydratase, mitochondrial			2	3	2	2	2	3	6	6	2	1	244071936	1570392830	68882656	224048768	139452800	677663420	1225185150	1024966270	270600384	6291986
ALNCMNLPPDKVQLLSQYDNEK	ALNC[463.2366]MNLPPDKVQLLSQYDNEK	R	K	42	63	22	3	4C(463.2366)	sp|O95466|FMNL1_HUMAN	O95466	FMNL1_HUMAN	FMNL1	Formin-like protein 1			0	1	0	0	0	1	1	0	0	0	0	247191552	0	0	0	49114096	112211464	76195968	0	0
ALNEMWKCQNLLR	ALNEMWKC[463.2366]QNLLR	K	H	491	503	13	3	8C(463.2366)	sp|Q9NTI5|PDS5B_HUMAN	Q9NTI5	PDS5B_HUMAN	PDS5B	Sister chromatid cohesion protein PDS5 homolog B			1	1	2	1	1	1	0	0	0	0	147939072	172161392	175966896	151699440	187739472	208595520	0	0	0	0
ALNEMWKCQNMLR	ALNEMWKC[463.2366]QNMLR	K	S	501	513	13	2,3	8C(463.2366)	sp|Q29RF7|PDS5A_HUMAN	Q29RF7	PDS5A_HUMAN	PDS5A	Sister chromatid cohesion protein PDS5 homolog A			1	1	3	1	2	1	0	0	0	0	272892768	25508642	391017440	29244932	246205760	36308680	0	0	0	0
ALNEQACR	ALNEQAC[463.2366]R	R	N	109	116	8	2	7C(463.2366)	sp|O14523|C2C2L_HUMAN	O14523	C2C2L_HUMAN	C2CD2L	Phospholipid transfer protein C2CD2L			1	2	0	1	0	0	0	2	0	0	35492724	238059488	0	49958852	0	0	0	67227832	0	0
ALNFGLGRPLPLHFLR	ALNFGLGRPLPLHFLR	R	R	292	307	16	3,4		sp|P14635|CCNB1_HUMAN	P14635	CCNB1_HUMAN	CCNB1	G2/mitotic-specific cyclin-B1			1	1	0	1	1	1	1	1	1	2	233685312	313978240	0	118797832	113341184	142443568	249508576	136885568	209647632	200886592
[truncated: 29,851 more rows]

## Sheet: plate_compiled_peptides
peptide	unmodified_peptide	charge_state	probability	localization	proteins	identifiers	description	spectral_count	intensity	miscleavages	modifications	modification_count	amino_acids	amino_acid_count	modification_masses	no_of_experiments_count	no_of_replicates_count	plate_experiment_count	tube_experiment_count	plateMagNeu_experiment_count	plate-1_replicate_count	plate-2_replicate_count	tube-1_replicate_count	tube-2_replicate_count	plateMagNeu-2_replicate_count	plateMagNeu-1_replicate_count
[truncated: 16,063 more rows]

[truncated: 5 more sheets: plate_compiled_identifiers, plate_compiled_proteins, platescreen_CysIDs, Atropisomer_targets_uniprot, 100uMaptrovolcano_logged_newlab]
