# Supplementary material for: CySP3-96 Enables Scalable, Streamlined, and Low-Cost Sample Preparation for Cysteine Chemoproteomic Applications
Source: Mol Cell Proteomics. 2024 Dec 18;24(9):100898. doi: 10.1016/j.mcpro.2024.100898 (PMC12529508; doi:10.1016/j.mcpro.2024.100898)
Supplement: Supplemental Table S7 [file mmc7.xlsx]

## Sheet: Summary
	Sheet Name	Description
1	CysIDs	compiled cysteine identifiers for all cysteines identified for comparison of Cytiva magnetic beads (SP3) to SergiLabSupplies generic magentic beads, merged with CysDB v1.5 annotations
2	FP_combined_modified_peptide	Fragpipe output of the combined modified peptides for comparison of Cytiva magnetic beads (SP3) to SergiLabSupplies magentic beads
3	FP_combined_protein	Fragpipe output of the combined proteins for comparison of Cytiva magnetic beads (SP3) to SergiLabSupplies magentic beads
4	CytivaBeads_protein_uniprot	proteins identified for Cytiva magnetic beads (standard SP3 beads) merged with Uniprot annotations
5	SergiLabBeads_proteins_uniprot	proteins identified for (SergiLabSupplies) generic DNA cleanup magentic beads merged with Uniprot annotations
6	FPprotein_SergiBeadsCleanup	Fragpipe output for proteins identified using SergiLabSupplies generic magentic beads for both protein-level and peptide level cleanup sample preparation workflow
7	FPpeptide_SergiBeadsCleanup	Fragpipe output for peptides identified using SergiLabSupplies generic magentic beads for both protein-level and peptide level cleanup sample preparation workflow
8	BeadType analysis	Countess analysis of standard SP3 beads and generic magnetic beads

## Sheet: CysIDs
	identifier	protein	description	gene	peptides	peptide_count	spectral_count	modifications	modification_count	amino_acids	amino_acid_count	modification_masses	no_of_experiments_count	no_of_replicates_count	sp340_experiment_count	sergi40_experiment_count	sergi160_experiment_count	sergi40plusneu_experiment_count	sergi80_experiment_count	sp340_sp340.2_replicate_count	sp340_sp340.1_replicate_count	sergi40_sergi40.2_replicate_count	sergi40_sergi40.1_replicate_count	sergi160_sergi160.2_replicate_count	sergi160_sergi160.1_replicate_count	sergi40plusneu_sergi40plusneu.1_replicate_count	sergi40plusneu_sergi40plusneu.2_replicate_count	sergi80_sergi80.2_replicate_count	sergi80_sergi80.1_replicate_count	lh_correlations	aggregate_avg_of_avg_of_medians	aggregate_stdev_of_avg_of_medians	sp340_avg_of_medians	sergi40_avg_of_medians	sergi160_avg_of_medians	sergi40plusneu_avg_of_medians	sergi80_avg_of_medians	sp340_stdev_of_medians	sergi40_stdev_of_medians	sergi160_stdev_of_medians	sergi40plusneu_stdev_of_medians	sergi80_stdev_of_medians	total_quant_list	sp340_sp340.2_median	sp340_sp340.1_median	sergi40_sergi40.2_median	sergi40_sergi40.1_median	sergi160_sergi160.2_median	sergi160_sergi160.1_median
1	A0A075B759_C62	A0A075B759	Peptidyl-prolyl cis-trans isomerase A-like 4E	PPIAL4E	IIPGFMC*QGGDFTR	1	105	7C(463.2366)	1	C	1	463.237	5	10	2	2	2	2	2	1	1	1	1	1	1	1	1	1	1	0	15892370430	2.98662e+09	17576461300	13901392900	17872621050	11623638550	18487738350	1.07791e+10	1.92727e+09	2.80508e+09	8.12683e+07	1.68108e+09	9954508800.0;25198413800.0;12538606600.0;15264179200.0;19856113700.0;15889128400.0;11681103900.0;11566173200.0;19676442600.0;17299034100.0	9954508800	25198413800	12538606600	15264179200	19856113700	15889128400
2	A0A096LP55_C37	A0A096LP55	Cytochrome b-c1 complex subunit 6-like; mitochondrial	UQCRHL	EQC*EQLEK	1	9	3C(463.2366)	1	C	1	463.237	4	6	1	2	2	NA	1	1	NA	1	1	1	1	NA	NA	NA	1	0	8.55152e+08	1.73793e+08	605767870	883806750	1005751775	NA	925279940	NA	5.80397e+07	2.62587e+08	NA	NA	605767870.0;842766460.0;924847040.0;1191428610.0;820074940.0;925279940.0	605767870	NA	842766460	924847040	1191428610	820074940
3	A0A096LP55_C81	A0A096LP55	Cytochrome b-c1 complex subunit 6-like; mitochondrial	UQCRHL	DHC*VAHK	1	2	3C(463.2366)	1	C	1	463.237	1	1	1	NA	NA	NA	NA	1	NA	NA	NA	NA	NA	NA	NA	NA	NA	0	23742708	NA	23742708	NA	NA	NA	NA	NA	NA	NA	NA	NA	23742708	23742708	NA	NA	NA	NA	NA
4	A0AVK6_C142	A0AVK6	Transcription factor E2F8	E2F8	YPNYPNPAVNNDIC*LDEVAEELNVERR	1	2	14C(463.2366)	1	C	1	463.237	1	1	NA	1	NA	NA	NA	NA	NA	NA	1	NA	NA	NA	NA	NA	NA	0	NA	NA	NA	NA	NA	NA	NA	NA	NA	NA	NA	NA		NA	NA	NA	NA	NA	NA
5	A0AVT1_C174	A0AVT1	Ubiquitin-like modifier-activating enzyme 6	UBA6	KINDFC*R	1	5	6C(463.2366)	1	C	1	463.237	3	4	1	NA	2	NA	1	1	NA	NA	NA	1	1	NA	NA	1	NA	0	117920904	2.25049e+07	109803248	NA	100601064	NA	143358400	NA	NA	1.05618e+08	NA	NA	109803248.0;175284128.0;25918000.0;143358400.0	109803248	NA	NA	NA	175284128	25918000
6	A0AVT1_C178	A0AVT1	Ubiquitin-like modifier-activating enzyme 6	UBA6	SQC*PPIK	1	22	3C(463.2366)	1	C	1	463.237	4	7	2	1	2	NA	2	1	1	1	NA	1	1	NA	NA	1	1	0	398860814	9.93055e+07	337278296	310684800	532064640	NA	415415520	1.05926e+08	NA	NA	NA	7.75731e+07	412179520.0;262377072.0;310684800.0;532064640.0;360563072.0;470267968.0	412179520	262377072	310684800	NA	NA	532064640
7	A0AVT1_C311	A0AVT1	Ubiquitin-like modifier-activating enzyme 6	UBA6	C*LIVDFSNPEAPLEIHTAMLALDQFQEK	1	2	1C(463.2366)	1	C	1	463.237	1	1	1	NA	NA	NA	NA	NA	1	NA	NA	NA	NA	NA	NA	NA	NA	0	156393072	NA	156393072	NA	NA	NA	NA	NA	NA	NA	NA	NA	156393072	NA	156393072	NA	NA	NA	NA
8	A0AVT1_C347	A0AVT1	Ubiquitin-like modifier-activating enzyme 6	UBA6	KPNVGC*QQDSEELLK	1	52	6C(463.2366)	1	C	1	463.237	5	10	2	2	2	2	2	1	1	1	1	1	1	1	1	1	1	0	13473779518	2.08455e+09	12563687450	13532079350	10951996690	16660536850	13660597250	5.93471e+09	1.73265e+10	1.45958e+10	2.87138e+09	1.49279e+09	8367214600.0;16760160300.0;25783736300.0;1280422400.0;21272762400.0;631230980.0;14630165500.0;18690908200.0;14716158000.0;12605036500.0	8367214600	16760160300	25783736300	1280422400	21272762400	631230980
9	A0AVT1_C449	A0AVT1	Ubiquitin-like modifier-activating enzyme 6	UBA6	AC*IGDTLCQK	1	3	2C(463.2366)	1	C	1	463.237	2	2	NA	1	1	NA	NA	NA	NA	1	NA	NA	1	NA	NA	NA	NA	0	3.43644e+07	3.46805e+07	NA	9841609	58887184	NA	NA	NA	NA	NA	NA	NA	9841609.0;58887184.0	NA	NA	9841609	NA	NA	58887184
10	A0AVT1_C546	A0AVT1	Ubiquitin-like modifier-activating enzyme 6	UBA6	VC*PTTETIYNDEFYTK;VC*PTTETIYNDEFYTKQDVIITALDNVEAR	2	48	2C(463.2366)	1	C	1	463.237	5	10	2	2	2	2	2	2	2	2	2	2	2	1	1	2	2	0	8.39131e+08	2.25476e+08	9.85603e+08	7.68055e+08	802918032	1115152095	523928652	5.44278e+08	4.23138e+07	2.75434e+08	1.66505e+08	8.98216e+07	947448450.0;254032256.0;2214788100.0;526143552.0;1445905410.0;150044416.0;1314441220.0;161827232.0;1636592900.0;358765760.0;986111740.0;230201728.0;997415360.0;1232888830.0;918561340.0;256322864.0;743050820.0;177779584.0	600740353	1370465826	797974913	738134226	997679330	608156734
11	A0AVT1_C581	A0AVT1	Ubiquitin-like modifier-activating enzyme 6	UBA6	C*LANLRPLLDSGTMGTK	1	11	1C(463.2366)	1	C	1	463.237	4	6	2	2	1	NA	1	1	1	1	1	NA	1	NA	NA	NA	1	0	423532628	1.18424e+08	587364896	317570128	360470528	NA	428724960	3.05994e+08	3.30485e+07	NA	NA	NA	370994432.0;803735360.0;294201344.0;340938912.0;360470528.0;428724960.0	370994432	803735360	294201344	340938912	NA	360470528
12	A0AVT1_C625	A0AVT1	Ubiquitin-like modifier-activating enzyme 6	UBA6	GHTEVIVPHLTESYNSHRDPPEEEIPFC*TLK;DPPEEEIPFC*TLK	2	9	28C(463.2366);10C(463.2366)	2	C	1	463.237	4	6	2	1	1	NA	2	1	1	NA	1	1	NA	NA	NA	1	1	0	8.03442e+08	1.24912e+09	472251410	2652102910	78618688	NA	10793123	2.7017e+08	NA	NA	NA	NA	281212320.0;663290500.0;2652102910.0;78618688.0;10793123.0	281212320	663290500	NA	2652102910	78618688	NA
13	A0AVT1_C682	A0AVT1	Ubiquitin-like modifier-activating enzyme 6	UBA6	IQSGHSLEGC*FQVIK	1	10	10C(463.2366)	1	C	1	463.237	5	9	2	2	2	1	2	1	1	1	1	1	1	1	NA	1	1	0	4.89502e+08	2.24593e+08	824806400	496513776	549141025	238780400	338270368	3.53299e+08	3.87356e+07	2.31697e+08	NA	6.76432e+07	574986370.0;1074626430.0;469123584.0;523903968.0;712975490.0;385306560.0;238780400.0;386101312.0;290439424.0	574986370	1074626430	469123584	523903968	712975490	385306560
14	A0AVT1_C699	A0AVT1	Ubiquitin-like modifier-activating enzyme 6	UBA6	NWSQC*VELAR	1	11	5C(463.2366)	1	C	1	463.237	5	7	2	2	1	1	1	1	1	1	1	1	NA	1	NA	1	NA	0	241157907	1.80382e+08	509097824	126568732	NA	142888240	186076832	NA	4.64326e+07	NA	NA	NA	509097824.0;159401504.0;93735960.0;142888240.0;186076832.0	NA	509097824	159401504	93735960	NA	NA
15	A0AVT1_C721	A0AVT1	Ubiquitin-like modifier-activating enzyme 6	UBA6	ALQLLHC*FPLDIR	1	27	7C(463.2366)	1	C	1	463.237	5	10	2	2	2	2	2	1	1	1	1	1	1	1	1	1	1	0	5.68654e+08	3.88339e+08	1224139455	289139616	581017025	474199425	274773960	7.51344e+08	6.61234e+07	4.64594e+07	1.96373e+08	4.99281e+07	692859010.0;1755419900.0;335895936.0;242383296.0;613868800.0;548165250.0;613055810.0;335343040.0;310078432.0;239469488.0	692859010	1755419900	335895936	242383296	613868800	548165250
16	A0AVT1_C96	A0AVT1	Ubiquitin-like modifier-activating enzyme 6	UBA6	C*QAWDLGTNFFLSEDDVVNKR	1	8	1C(463.2366)	1	C	1	463.237	4	7	2	2	1	NA	2	1	1	1	1	NA	1	NA	NA	1	1	0	1.57435e+08	3.21405e+07	1.82026e+08	169210976	121067216	NA	NA	2.49141e+08	NA	NA	NA	NA	5856697.5;358195776.0;169210976.0;121067216.0	5.8567e+06	358195776	169210976	NA	NA	121067216
17	A0FGR8_C181	A0FGR8	Extended synaptotagmin-2	ESYT2	AC*DLPAWVHFPDTER;AC*DLPAWVHFPDTERAEWLNK	2	36	2C(463.2366)	1	C	1	463.237	5	10	2	2	2	2	2	2	2	1	1	1	2	1	1	1	2	0	6.58783e+09	1.37931e+09	5019500806	7637172750	8339509593	5639030800	6303940828	3.29054e+09	3.75749e+08	4.79926e+09	1.09486e+08	2.84131e+09	5132670500.0;252801024.0;14086899700.0;605632000.0;7371478000.0;7902867500.0;11733100500.0;9638951900.0;252885472.0;5716449300.0;5561612300.0;8313048100.0;8299188200.0;290478912.0	2692735762	7346265850	7371478000	7902867500	11733100500	4945918686
18	A0FGR8_C611	A0FGR8	Extended synaptotagmin-2	ESYT2	DEQHQC*SLGNLK;DEQHQC*SLGNLKVPLSQLLTSEDMTVSQR	2	32	6C(463.2366)	1	C	1	463.237	4	8	2	2	2	NA	2	2	2	1	2	2	2	NA	NA	2	2	0	5.3559e+08	6.86103e+08	1.56228e+09	133725538	249878768	NA	196476860	5.82117e+08	4.82611e+07	9.79075e+07	NA	3.6574e+07	1408732290.0;892586180.0;1408388990.0;2539404290.0;99599752.0;209537616.0;126165032.0;412583424.0;225636256.0;100215664.0;261079728.0;246334144.0;198343056.0;135993376.0;205236864.0	1150659235	1973896640	99599752	167851324	319109840	180647696
19	A0FGR8_C810	A0FGR8	Extended synaptotagmin-2	ESYT2	LIVVVHAC*R	1	2	8C(463.2366)	1	C	1	463.237	1	1	NA	NA	NA	1	NA	NA	NA	NA	NA	NA	NA	1	NA	NA	NA	0	324323936	NA	NA	NA	NA	324323936	NA	NA	NA	NA	NA	NA	324323936	NA	NA	NA	NA	NA	NA
20	A0JNW5_C1235	A0JNW5	UHRF1-binding protein 1-like	UHRF1BP1L	HYLC*NRPVGSDQK	1	3	4C(463.2366)	1	C	1	463.237	1	2	2	NA	NA	NA	NA	1	1	NA	NA	NA	NA	NA	NA	NA	NA	0	75636744	NA	75636744	NA	NA	NA	NA	5.47997e+07	NA	NA	NA	NA	36887472.0;114386016.0	36887472	114386016	NA	NA	NA	NA
21	A0JNW5_C592	A0JNW5	UHRF1-binding protein 1-like	UHRF1BP1L	SEC*HQDQPR	1	2	3C(463.2366)	1	C	1	463.237	1	1	1	NA	NA	NA	NA	1	NA	NA	NA	NA	NA	NA	NA	NA	NA	0	375962848	NA	375962848	NA	NA	NA	NA	NA	NA	NA	NA	NA	375962848	375962848	NA	NA	NA	NA	NA
22	A0JNW5_C647	A0JNW5	UHRF1-binding protein 1-like	UHRF1BP1L	SC*DNFNLLHPIFQR	1	12	2C(463.2366)	1	C	1	463.237	4	8	2	2	2	NA	2	1	1	1	1	1	1	NA	NA	1	1	0	281803502	2.94831e+07	307753472	239469368	291989680	NA	288001488	2.20804e+08	1.4572e+07	4.9806e+07	NA	3.97287e+07	151621664.0;463885280.0;249773328.0;229165408.0;327207840.0;256771520.0;259909056.0;316093920.0	151621664	463885280	249773328	229165408	327207840	256771520
23	A0JNW5_C744	A0JNW5	UHRF1-binding protein 1-like	UHRF1BP1L	YAESQKEPQTC*NQVSLNTSQSESSDLAGR	1	2	11C(463.2366)	1	C	1	463.237	1	1	NA	1	NA	NA	NA	NA	NA	1	NA	NA	NA	NA	NA	NA	NA	0	30625800	NA	NA	30625800	NA	NA	NA	NA	NA	NA	NA	NA	30625800	NA	NA	30625800	NA	NA	NA
24	A0JNW5_C81	A0JNW5	UHRF1-binding protein 1-like	UHRF1BP1L	THPIC*LSLDK	1	6	5C(463.2366)	1	C	1	463.237	4	5	1	1	1	NA	2	NA	1	1	NA	NA	1	NA	NA	1	1	0	120900437	9.46347e+07	159949440	52649944	34858540	NA	236143824	NA	NA	NA	NA	1.76174e+08	159949440.0;52649944.0;34858540.0;111569824.0;360717824.0	NA	159949440	52649944	NA	NA	34858540
25	A0MZ66_C442	A0MZ66	Shootin-1	SHTN1	GC*ESAVDELK	1	9	2C(463.2366)	1	C	1	463.237	4	7	1	2	2	NA	2	1	NA	1	1	1	1	NA	NA	1	1	0	7.66135e+08	1.14239e+08	NA	NA	846913985	NA	685355780	NA	NA	4.12015e+08	NA	2.05101e+08	1138252420.0;555575550.0;830383940.0;540327620.0	NA	NA	NA	NA	1138252420	555575550
26	A0MZ66_C550	A0MZ66	Shootin-1	SHTN1	KLEGC*TSSK	1	4	5C(463.2366)	1	C	1	463.237	3	3	1	1	NA	NA	1	NA	1	1	NA	NA	NA	NA	NA	1	NA	0	2.59795e+08	1.05395e+08	204560064	193497600	NA	NA	381326080	NA	NA	NA	NA	NA	204560064.0;193497600.0;381326080.0	NA	204560064	193497600	NA	NA	NA
27	A1L020_C21	A1L020	RNA-binding protein MEX3A	MEX3A	NGGFGELGC*FGGSAK	1	4	9C(463.2366)	1	C	1	463.237	3	3	NA	1	1	NA	1	NA	NA	NA	1	NA	1	NA	NA	NA	1	0	41025400	2.11667e+07	NA	26407076	65298008	NA	31371116	NA	NA	NA	NA	NA	26407076.0;65298008.0;31371116.0	NA	NA	NA	26407076	NA	65298008
28	A1L020_C328	A1L020	RNA-binding protein MEX3A	MEX3A	VHQPGC*KPLSTFR	1	6	6C(463.2366)	1	C	1	463.237	3	5	NA	2	1	2	NA	NA	NA	1	1	1	NA	1	1	NA	NA	0	3.38089e+08	2.25049e+08	NA	311648980	127427776	575189070	NA	NA	3.82935e+08	NA	4.66434e+08	NA	40873000.0;582424960.0;127427776.0;245370720.0;905007420.0	NA	NA	40873000	582424960	127427776	NA
29	A1L0T0_C173	A1L0T0	Acetolactate synthase-like protein	ILVBL	GALQAVDQLSLFRPLC*K	1	11	16C(463.2366)	1	C	1	463.237	4	8	2	2	2	NA	2	1	1	1	1	1	1	NA	NA	1	1	0	190690656	2.51515e+07	207418184	153335984	198781608	NA	203226848	1.38979e+08	4.35297e+06	1.85185e+07	NA	3.12207e+07	109145200.0;305691168.0;156414000.0;150257968.0;211876144.0;185687072.0;225303232.0;181150464.0	109145200	305691168	156414000	150257968	211876144	185687072
30	A1L0T0_C276	A1L0T0	Acetolactate synthase-like protein	ILVBL	C*VEILSR	1	10	1C(463.2366)	1	C	1	463.237	5	9	2	2	2	1	2	1	1	1	1	1	1	1	NA	1	1	0	3.61866e+08	1.14127e+08	331571056	270256800	554990369	287808608	364705296	2.73409e+08	2.13792e+07	1.53056e+08	NA	6.02426e+06	138241760.0;524900352.0;285374144.0;255139456.0;663217410.0;446763328.0;287808608.0;368965088.0;360445504.0	138241760	524900352	285374144	255139456	663217410	446763328
31	A1L0T0_C315	A1L0T0	Acetolactate synthase-like protein	ILVBL	AAVETLGVPC*FLGGMAR	1	24	10C(463.2366)	1	C	1	463.237	5	8	2	2	2	1	1	1	1	1	1	1	1	1	NA	1	NA	0	6.32032e+08	3.52454e+08	671856303	346723024	992288640	202129600	947161980	5.61095e+08	5.34376e+06	1.98648e+08	NA	NA	275102176.0;1068610430.0;342944416.0;350501632.0;1132753660.0;851823620.0;202129600.0;947161980.0	275102176	1068610430	342944416	350501632	1132753660	851823620
32	A1L0T0_C354	A1L0T0	Acetolactate synthase-like protein	ILVBL	KADVIVLAGTVC*DFR	1	10	12C(463.2366)	1	C	1	463.237	4	8	2	2	2	2	NA	1	1	1	1	1	1	1	1	NA	NA	0	272480124	2.52865e+07	240384272	294699632	264273000	290563592	NA	1.85272e+07	5.68598e+07	6.37881e+07	1.2841e+08	NA	253484992.0;227283552.0;254493696.0;334905568.0;309378016.0;219167984.0;199763984.0;381363200.0	253484992	227283552	254493696	334905568	309378016	219167984
33	A1L0T0_C568	A1L0T0	Acetolactate synthase-like protein	ILVBL	EQVPSLGSNVAC*GLAYTDYHK	1	16	12C(463.2366)	1	C	1	463.237	5	9	2	2	2	1	2	1	1	1	1	1	1	NA	1	1	1	0	2619408702	3.47949e+08	2425345405	2433484605	3222497920	2399595260	2616120320	1.56304e+09	4.23558e+08	1.45366e+08	NA	1.47878e+07	1320109820.0;3530580990.0;2133983870.0;2732985340.0;3325287170.0;3119708670.0;2399595260.0;2626576900.0;2605663740.0	1320109820	3530580990	2133983870	2732985340	3325287170	3119708670
34	A1L0T0_C608	A1L0T0	Acetolactate synthase-like protein	ILVBL	VLHDAQQQC*R	1	12	9C(463.2366)	1	C	1	463.237	5	9	2	2	2	1	2	1	1	1	1	1	1	1	NA	1	1	0	7.22812e+08	1.40598e+08	784461120	638476736	886857280	527120352	777142850	2.9517e+08	1.99392e+08	1.31366e+08	NA	2.62361e+06	575744380.0;993177860.0;497485312.0;779468160.0;793967230.0;979747330.0;527120352.0;775287680.0;778998020.0	575744380	993177860	497485312	779468160	793967230	979747330
35	A1L453_C51	A1L453	Serine protease 38	PRSS38	QPENQGISLTGSVAC*GR	1	2	15C(463.2366)	1	C	1	463.237	1	1	NA	NA	1	NA	NA	NA	NA	NA	NA	1	NA	NA	NA	NA	NA	0	994481340	NA	NA	NA	994481340	NA	NA	NA	NA	NA	NA	NA	994481340	NA	NA	NA	NA	994481340	NA
36	A1X283_C598	A1X283	SH3 and PX domain-containing protein 2B	SH3PXD2B	NDMGLEC*GHK	1	17	7C(463.2366)	1	C	1	463.237	4	8	2	2	2	NA	2	1	1	1	1	1	1	NA	NA	1	1	0	763841691	3.2723e+08	341979504	669340990	1044658110	NA	999388160	7.70582e+07	1.81585e+08	1.69496e+07	NA	2.78931e+07	287491104.0;396467904.0;540941310.0;797740670.0;1032672960.0;1056643260.0;979664770.0;1019111550.0	287491104	396467904	540941310	797740670	1032672960	1056643260
37	A1X283_C664	A1X283	SH3 and PX domain-containing protein 2B	SH3PXD2B	TEPPQGEDQVDIC*NLR	1	14	13C(463.2366)	1	C	1	463.237	4	8	2	2	2	NA	2	1	1	1	1	1	1	NA	NA	1	1	0	2.33205e+08	1.32413e+08	77530838	395095231	197407180	NA	262787416	5.3827e+07	3.15929e+08	9.70593e+07	NA	5.96456e+07	39469436.0;115592240.0;171699712.0;618490750.0;128775864.0;266038496.0;304963200.0;220611632.0	39469436	115592240	171699712	618490750	128775864	266038496
38	A1X283_C783	A1X283	SH3 and PX domain-containing protein 2B	SH3PXD2B	GPQC*EGHESR	1	19	4C(463.2366)	1	C	1	463.237	5	9	2	2	2	1	2	1	1	1	1	1	1	1	NA	1	1	0	6.87363e+08	3.84658e+08	925572848	604620675	1013810465	55530208	837279870	1.23637e+09	6.89416e+07	8.02534e+07	NA	1.11338e+08	51326816.0;1799818880.0;555871620.0;653369730.0;1070558210.0;957062720.0;55530208.0;758552320.0;916007420.0	51326816	1799818880	555871620	653369730	1070558210	957062720
39	A2A3K4_C380	A2A3K4	Protein tyrosine phosphatase domain-containing protein 1	PTPDC1	NVEC*LQPLTHLK	1	2	4C(463.2366)	1	C	1	463.237	1	1	NA	1	NA	NA	NA	NA	NA	NA	1	NA	NA	NA	NA	NA	NA	0	76227064	NA	NA	76227064	NA	NA	NA	NA	NA	NA	NA	NA	76227064	NA	NA	NA	76227064	NA	NA
40	A2A3K4_C551	A2A3K4	Protein tyrosine phosphatase domain-containing protein 1	PTPDC1	SPLDC*GSSPK	1	4	5C(463.2366)	1	C	1	463.237	2	3	NA	1	2	NA	NA	NA	NA	1	NA	1	1	NA	NA	NA	NA	0	119714889	3.36326e+07	NA	143496752	95933026	NA	NA	NA	NA	4.21817e+07	NA	NA	143496752.0;66106028.0;125760024.0	NA	NA	143496752	NA	66106028	125760024
41	A2AJT9_C324	A2AJT9	BCLAF1 and THRAP3 family member 3	BCLAF3	ELDC*FNTGR	1	3	4C(463.2366)	1	C	1	463.237	2	2	NA	NA	1	NA	1	NA	NA	NA	NA	NA	1	NA	NA	NA	1	0	209861216	7.07229e+07	NA	NA	259869824	NA	159852608	NA	NA	NA	NA	NA	259869824.0;159852608.0	NA	NA	NA	NA	NA	259869824
42	A2RRP1_C1002	A2RRP1	Neuroblastoma-amplified sequence	NBAS	IIPDQDQLMAIALECIYTC*ER	1	2	19C(463.2366)	1	C	1	463.237	1	1	1	NA	NA	NA	NA	1	NA	NA	NA	NA	NA	NA	NA	NA	NA	0	80046464	NA	80046464	NA	NA	NA	NA	NA	NA	NA	NA	NA	80046464	80046464	NA	NA	NA	NA	NA
43	A2RRP1_C1192	A2RRP1	Neuroblastoma-amplified sequence	NBAS	EYFNSSTNLTDSC*MDLAR	1	2	13C(463.2366)	1	C	1	463.237	1	1	1	NA	NA	NA	NA	NA	1	NA	NA	NA	NA	NA	NA	NA	NA	0	64360304	NA	64360304	NA	NA	NA	NA	NA	NA	NA	NA	NA	64360304	NA	64360304	NA	NA	NA	NA
44	A2RRP1_C1238	A2RRP1	Neuroblastoma-amplified sequence	NBAS	LC*PDRISLIK	1	9	2C(463.2366)	1	C	1	463.237	4	7	2	1	2	NA	2	1	1	NA	1	1	1	NA	NA	1	1	0	4.03118e+08	1.12851e+08	362383640	340114496	338375424	NA	571599281	2.06093e+08	NA	1.40355e+07	NA	7.64113e+07	216653648.0;508113632.0;340114496.0;328450816.0;348300032.0;517568352.0;625630210.0	216653648	508113632	NA	340114496	328450816	348300032
45	A2RRP1_C1319	A2RRP1	Neuroblastoma-amplified sequence	NBAS	SWDVC*SQLGQSEGYQDLATR	1	6	5C(463.2366)	1	C	1	463.237	3	4	1	2	NA	NA	1	NA	1	1	1	NA	NA	NA	NA	NA	1	0	5.85456e+07	1.18567e+07	45220328	62486512	NA	NA	67929992	NA	2.16553e+06	NA	NA	NA	45220328.0;64017776.0;60955248.0;67929992.0	NA	45220328	64017776	60955248	NA	NA
46	A2RRP1_C1453	A2RRP1	Neuroblastoma-amplified sequence	NBAS	C*GGAYQIGTTANEDLEK	1	13	1C(463.2366)	1	C	1	463.237	4	8	2	2	2	NA	2	1	1	1	1	1	1	NA	NA	1	1	0	9.08128e+08	1.64307e+08	796910752	747976540	1099274045	NA	988350270	4.75135e+08	2.36874e+08	1.40173e+07	NA	1.72952e+07	460939584.0;1132881920.0;580481340.0;915471740.0;1089362300.0;1109185790.0;976120700.0;1000579840.0	460939584	1132881920	580481340	915471740	1089362300	1109185790
47	A2RRP1_C1594	A2RRP1	Neuroblastoma-amplified sequence	NBAS	DKC*HPLYR	1	2	3C(463.2366)	1	C	1	463.237	1	1	1	NA	NA	NA	NA	NA	1	NA	NA	NA	NA	NA	NA	NA	NA	0	422549312	NA	422549312	NA	NA	NA	NA	NA	NA	NA	NA	NA	422549312	NA	422549312	NA	NA	NA	NA
48	A2RRP1_C1634	A2RRP1	Neuroblastoma-amplified sequence	NBAS	QLHC*YNER;QLHC*YNERLLDFTQAQILQGLR	2	17	4C(463.2366)	1	C	1	463.237	5	9	2	2	2	1	2	1	1	1	2	1	1	NA	1	1	1	0	8.20628e+08	1.55662e+08	833014783	571128288	1001485375	859433340	838076580	6.90528e+08	1.50889e+08	6.44257e+06	NA	3.49465e+08	344737536.0;1321292030.0;464433696.0;691677060.0;663968700.0;996929790.0;1006040960.0;859433340.0;590967620.0;1085185540.0	344737536	1321292030	464433696	677822880	996929790	1006040960
49	A2RRP1_C1880	A2RRP1	Neuroblastoma-amplified sequence	NBAS	QVPGSSPEWLHAYDVC*MK	1	2	16C(463.2366)	1	C	1	463.237	1	1	1	NA	NA	NA	NA	NA	1	NA	NA	NA	NA	NA	NA	NA	NA	0	298858912	NA	298858912	NA	NA	NA	NA	NA	NA	NA	NA	NA	298858912	NA	298858912	NA	NA	NA	NA
50	A2RRP1_C269	A2RRP1	Neuroblastoma-amplified sequence	NBAS	ASSC*GLSAWR	1	12	4C(463.2366)	1	C	1	463.237	5	8	2	1	2	1	2	1	1	NA	1	1	1	1	NA	1	1	0	302626947	1.59941e+08	534999231	105158592	273624432	234579680	364772800	3.77399e+08	NA	5.56916e+07	NA	1.01815e+08	268138112.0;801860350.0;105158592.0;234244512.0;313004352.0;234579680.0;292778528.0;436767072.0	268138112	801860350	NA	105158592	234244512	313004352
51	A2RRP1_C406	A2RRP1	Neuroblastoma-amplified sequence	NBAS	C*SGALTVSSVK	1	9	1C(463.2366)	1	C	1	463.237	3	4	2	1	1	NA	NA	1	1	NA	1	NA	1	NA	NA	NA	NA	0	1059798881	6.4079e+07	991682913	1068831170	1118882560	NA	NA	7.31391e+08	NA	NA	NA	NA	474511296.0;1508854530.0;1068831170.0;1118882560.0	474511296	1508854530	NA	1068831170	NA	1118882560
52	A2RRP1_C588	A2RRP1	Neuroblastoma-amplified sequence	NBAS	SWVLHEC*LER;SWVLHEC*LERVPENVDAAK	2	9	7C(463.2366)	1	C	1	463.237	4	7	2	2	2	NA	1	1	1	1	1	1	1	NA	NA	1	NA	0	1.42109e+08	8.97394e+07	190335888	135429960	223624144	NA	19046750	1.31513e+08	6.17285e+07	9.75312e+07	NA	NA	97342272.0;283329504.0;91781312.0;179078608.0;154659136.0;292589152.0;19046750.0	97342272	283329504	91781312	179078608	154659136	292589152
53	A2RRP1_C807	A2RRP1	Neuroblastoma-amplified sequence	NBAS	AKDWCEELAC*R	1	8	10C(463.2366)	1	C	1	463.237	3	5	2	1	NA	NA	2	1	1	1	NA	NA	NA	NA	NA	1	1	0	2.28345e+08	1.31088e+08	378874960	139308960	NA	NA	166852224	1.238e+08	NA	NA	NA	1.56805e+07	291335200.0;466414720.0;139308960.0;155764432.0;177940016.0	291335200	466414720	139308960	NA	NA	NA
54	A2RRP1_C862	A2RRP1	Neuroblastoma-amplified sequence	NBAS	QVDC*ALSLIR	1	12	4C(463.2366)	1	C	1	463.237	4	8	2	2	2	NA	2	1	1	1	1	1	1	NA	NA	1	1	0	3.94249e+08	2.12019e+07	396739553	393785552	419121552	NA	367350928	2.92995e+08	5.14433e+07	1.13137e+08	NA	2.95446e+07	189560896.0;603918210.0;357409664.0;430161440.0;339121408.0;499121696.0;388242080.0;346459776.0	189560896	603918210	357409664	430161440	339121408	499121696
55	A2RRP1_C922	A2RRP1	Neuroblastoma-amplified sequence	NBAS	LLMNSC*SEDKYVTSAYQWMVPFLHR	1	6	6C(463.2366)	1	C	1	463.237	2	3	2	1	NA	NA	NA	1	1	NA	1	NA	NA	NA	NA	NA	NA	0	3.0946e+08	3.0187e+08	522914153	96005696	NA	NA	NA	4.90513e+08	NA	NA	NA	NA	176068816.0;869759490.0;96005696.0	176068816	869759490	NA	96005696	NA	NA
56	A2RTX5_C285	A2RTX5	Probable threonine--tRNA ligase 2; cytoplasmic	TARSL2	AVSSTELSALENIC*K	1	2	14C(463.2366)	1	C	1	463.237	1	1	NA	NA	NA	NA	1	NA	NA	NA	NA	NA	NA	NA	NA	NA	1	0	553623040	NA	NA	NA	NA	NA	553623040	NA	NA	NA	NA	NA	553623040	NA	NA	NA	NA	NA	NA
57	A2RTX5_C422	A2RTX5	Probable threonine--tRNA ligase 2; cytoplasmic	TARSL2	EQELFFFHDLSPGSC*FFLPR	1	2	15C(463.2366)	1	C	1	463.237	1	1	1	NA	NA	NA	NA	NA	1	NA	NA	NA	NA	NA	NA	NA	NA	0	31140072	NA	31140072	NA	NA	NA	NA	NA	NA	NA	NA	NA	31140072	NA	31140072	NA	NA	NA	NA
58	A2RTX5_C62	A2RTX5	Probable threonine--tRNA ligase 2; cytoplasmic	TARSL2	AENC*DLR	1	7	4C(463.2366)	1	C	1	463.237	3	5	2	2	NA	NA	1	1	1	1	1	NA	NA	NA	NA	NA	1	0	570155023	3.32186e+08	371463280	953646685	NA	NA	385355104	2.68863e+08	2.32682e+08	NA	NA	NA	181348640.0;561577920.0;789115580.0;1118177790.0;385355104.0	181348640	561577920	789115580	1118177790	NA	NA
59	A2RTX5_C74	A2RTX5	Probable threonine--tRNA ligase 2; cytoplasmic	TARSL2	LC*LAEER	1	5	2C(463.2366)	1	C	1	463.237	2	2	1	NA	NA	NA	1	NA	1	NA	NA	NA	NA	NA	NA	NA	1	0	175415888	4.20241e+07	205131408	NA	NA	NA	145700368	NA	NA	NA	NA	NA	205131408.0;145700368.0	NA	205131408	NA	NA	NA	NA
60	A2RU30_C214	A2RU30	Protein TESPA1	TESPA1	IEMEDPC*LMLASR	1	2	7C(463.2366)	1	C	1	463.237	1	1	NA	NA	1	NA	NA	NA	NA	NA	NA	NA	1	NA	NA	NA	NA	0	5128940	NA	NA	NA	5128940	NA	NA	NA	NA	NA	NA	NA	5128940	NA	NA	NA	NA	NA	5128940
61	A2RU30_C258	A2RU30	Protein TESPA1	TESPA1	FTPSHMFWNC*NHPTDVPSIR	1	4	10C(463.2366)	1	C	1	463.237	1	2	2	NA	NA	NA	NA	1	1	NA	NA	NA	NA	NA	NA	NA	NA	0	129465256	NA	129465256	NA	NA	NA	NA	5.68411e+06	NA	NA	NA	NA	125445984.0;133484528.0	125445984	133484528	NA	NA	NA	NA
62	A2VDJ0_C752	A2VDJ0	Transmembrane protein 131-like	TMEM131L	FKVPESTLMDC*R	1	4	11C(463.2366)	1	C	1	463.237	3	3	1	1	NA	NA	1	1	NA	NA	1	NA	NA	NA	NA	NA	1	0	1.54756e+07	1.61915e+07	33427658	11022725	NA	NA	1.97655e+06	NA	NA	NA	NA	NA	33427658.0;11022725.0;1976550.8	33427658	NA	NA	11022725	NA	NA
63	A3KMH1_C162	A3KMH1	von Willebrand factor A domain-containing protein 8	VWA8	AGTAFYIDQC*AVR	1	12	10C(463.2366)	1	C	1	463.237	4	6	2	1	NA	2	1	1	1	NA	1	NA	NA	1	1	1	NA	0	5.51057e+08	2.25667e+08	696879247	226801600	NA	567979630	712566660	6.99352e+08	NA	NA	9.52718e+07	NA	202362784.0;1191395710.0;226801600.0;500612320.0;635346940.0;712566660.0	202362784	1191395710	NA	226801600	NA	NA
64	A3KMH1_C416	A3KMH1	von Willebrand factor A domain-containing protein 8	VWA8	LLSQPC*ASDR	1	11	6C(463.2366)	1	C	1	463.237	5	10	2	2	2	2	2	1	1	1	1	1	1	1	1	1	1	0	8.82916e+08	2.04994e+08	776219874	801709055	911465440	1223935875	701250975	5.08862e+08	9.72754e+07	9.2185e+07	3.64343e+07	2.83725e+07	416400448.0;1136039300.0;732924930.0;870493180.0;976650110.0;846280770.0;1249698820.0;1198172930.0;721313340.0;681188610.0	416400448	1136039300	732924930	870493180	976650110	846280770
65	A3KMH1_C724	A3KMH1	von Willebrand factor A domain-containing protein 8	VWA8	C*EVTSGTLR	1	6	1C(463.2366)	1	C	1	463.237	4	4	1	1	1	1	NA	NA	1	NA	1	1	NA	NA	1	NA	NA	0	3.75913e+08	2.31944e+08	348001856	459059904	624136770	72455248	NA	NA	NA	NA	NA	NA	348001856.0;459059904.0;624136770.0;72455248.0	NA	348001856	NA	459059904	624136770	NA
66	A3KMH1_C858	A3KMH1	von Willebrand factor A domain-containing protein 8	VWA8	LGHILVVDEADKAPTNVTC*ILK	1	8	19C(463.2366)	1	C	1	463.237	4	6	2	1	1	NA	2	1	1	1	NA	1	NA	NA	NA	1	1	0	1.23132e+09	2.00743e+08	1080666814	1161398270	1527321090	NA	1155880580	9.79083e+08	NA	NA	NA	5.11371e+08	388350848.0;1772982780.0;1161398270.0;1527321090.0;1517474820.0;794286340.0	388350848	1772982780	1161398270	NA	1527321090	NA
67	A3KN83_C445	A3KN83	Protein strawberry notch homolog 1	SBNO1	NLC*PVGSSKPTK;NLC*PVGSSK	2	39	3C(463.2366)	1	C	1	463.237	5	10	2	2	2	2	2	1	1	2	2	1	1	2	1	2	1	0	4.33495e+09	1.66801e+09	3751188800	2906883941	5950893850	6273466856	2792314694	5.12398e+09	3.15466e+08	8.83688e+08	2.14441e+09	3.73619e+09	127987800.0;7374389800.0;170714816.0;5196916200.0;123335448.0;6136569300.0;6575755300.0;5326032400.0;196541424.0;9317736400.0;7789794800.0;182163776.0;118688800.0;5434203100.0	127987800	7374389800	2683815508	3129952374	6575755300	5326032400
68	A3KN83_C605	A3KN83	Protein strawberry notch homolog 1	SBNO1	YLC*IASK	1	3	3C(463.2366)	1	C	1	463.237	2	2	1	NA	1	NA	NA	1	NA	NA	NA	NA	1	NA	NA	NA	NA	0	120571348	9.39228e+06	127212696	NA	113930000	NA	NA	NA	NA	NA	NA	NA	127212696.0;113930000.0	127212696	NA	NA	NA	NA	113930000
69	A3KN83_C626	A3KN83	Protein strawberry notch homolog 1	SBNO1	C*VVIGLQSTGEAR	1	4	1C(463.2366)	1	C	1	463.237	2	3	NA	1	2	NA	NA	NA	NA	NA	1	1	1	NA	NA	NA	NA	0	94964908	1.29712e+06	NA	94047704	95882112	NA	NA	NA	NA	2.67571e+07	NA	NA	94047704.0;114802232.0;76961992.0	NA	NA	NA	94047704	114802232	76961992
70	A3KN83_C699	A3KN83	Protein strawberry notch homolog 1	SBNO1	DSPC*KENK	1	6	4C(463.2366)	1	C	1	463.237	3	4	2	1	1	NA	NA	1	1	1	NA	NA	1	NA	NA	NA	NA	0	8.48041e+08	4.97937e+08	1215856159	281412416	1046855230	NA	NA	1.21533e+09	NA	NA	NA	NA	356491328.0;2075220990.0;281412416.0;1046855230.0	356491328	2075220990	281412416	NA	NA	1046855230
71	A4D1P6_C246	A4D1P6	WD repeat-containing protein 91	WDR91	LGDSELAMVC*SQR	1	14	10C(463.2366)	1	C	1	463.237	5	8	2	2	2	1	1	1	1	1	1	1	1	1	NA	1	NA	0	4.52957e+08	1.5171e+08	620814592	467756959	521512430	444427776	210271200	5.31589e+08	1.85944e+08	5.49778e+07	NA	NA	244924544.0;996704640.0;336275008.0;599238910.0;482637280.0;560387580.0;444427776.0;210271200.0	244924544	996704640	336275008	599238910	482637280	560387580
72	A4D1P6_C725	A4D1P6	WD repeat-containing protein 91	WDR91	APVVTVDWSTAMDC*GTCLTASMDGK	1	2	14C(463.2366)	1	C	1	463.237	1	1	NA	1	NA	NA	NA	NA	NA	1	NA	NA	NA	NA	NA	NA	NA	0	119397464	NA	NA	119397464	NA	NA	NA	NA	NA	NA	NA	NA	119397464	NA	NA	119397464	NA	NA	NA
73	A5PLN9_C233	A5PLN9	Trafficking protein particle complex subunit 13	TRAPPC13	VSLEPSIMYNVTELNSVSQAGEC*VSTFGSR	1	12	23C(463.2366)	1	C	1	463.237	4	7	1	2	2	NA	2	1	NA	1	1	1	1	NA	NA	1	1	0	3.40267e+07	2.49005e+07	34126464	65564858	3.17165e+07	NA	4.6991e+06	NA	8.50715e+06	3.86606e+07	NA	1.30562e+06	34126464.0;59549396.0;71580320.0;4379380.5;59053680.0;3775891.0;5622318.0	34126464	NA	59549396	71580320	4.37938e+06	59053680
74	A5PLN9_C254	A5PLN9	Trafficking protein particle complex subunit 13	TRAPPC13	QYLYC*LKPK	1	2	5C(463.2366)	1	C	1	463.237	1	1	NA	NA	NA	NA	1	NA	NA	NA	NA	NA	NA	NA	NA	1	NA	0	109382944	NA	NA	NA	NA	NA	109382944	NA	NA	NA	NA	NA	109382944	NA	NA	NA	NA	NA	NA
75	A5PLN9_C32	A5PLN9	Trafficking protein particle complex subunit 13	TRAPPC13	LTKPTLFTNIPVTC*EEK	1	15	14C(463.2366)	1	C	1	463.237	5	9	2	2	2	1	2	1	1	1	1	1	1	1	NA	1	1	0	3.50659e+08	2.63112e+08	148241672	458097920	36357933	699964220	410634304	4.38449e+07	9.60633e+06	1.46911e+07	NA	2.42655e+07	117238624.0;179244720.0;451305216.0;464890624.0;46746080.0;25969786.0;699964220.0;427792576.0;393476032.0	117238624	179244720	451305216	464890624	46746080	25969786
76	A5YKK6_C1420	A5YKK6	CCR4-NOT transcription complex subunit 1	CNOT1	IAMTTC*EQIVR	1	12	6C(463.2366)	1	C	1	463.237	5	9	2	1	2	2	2	1	1	1	NA	1	1	1	1	1	1	0	4.37162e+08	8.28319e+07	390363982	415336832	487637280	551272770	341198208	2.48241e+08	NA	1.62333e+08	1.24083e+08	5.01282e+07	214830944.0;565897020.0;415336832.0;602424320.0;372850240.0;639012740.0;463532800.0;376644224.0;305752192.0	214830944	565897020	415336832	NA	602424320	372850240
77	A5YKK6_C1457	A5YKK6	CCR4-NOT transcription complex subunit 1	CNOT1	NLTAGMAMITC*R	1	7	11C(463.2366)	1	C	1	463.237	2	4	2	NA	2	NA	NA	1	1	NA	NA	1	1	NA	NA	NA	NA	0	319758048	4.92104e+07	354555072	NA	284961024	NA	NA	1.52165e+08	NA	2.53185e+07	NA	NA	246958080.0;462152064.0;302863872.0;267058176.0	246958080	462152064	NA	NA	302863872	267058176
78	A5YKK6_C1541	A5YKK6	CCR4-NOT transcription complex subunit 1	CNOT1	YC*DPVVLTYQAER;RYC*DPVVLTYQAER	2	25	2C(463.2366);3C(463.2366)	2	C	1	463.237	5	10	2	2	2	2	2	1	2	1	2	2	2	1	1	2	1	0	8.53514e+08	2.75541e+08	5.63715e+08	807177630	688184473	1283819010	9.24674e+08	2.15524e+08	1.17842e+08	1.31267e+08	2.13502e+08	3.23057e+08	411316672.0;252896464.0;1179330690.0;890504830.0;364867200.0;1082833660.0;54134472.0;1136594940.0;353984160.0;1208024320.0;1434787840.0;1132850180.0;426200416.0;966276290.0;1153110140.0	411316672	716113577	890504830	723850430	595364706	781004240
79	A5YKK6_C1687	A5YKK6	CCR4-NOT transcription complex subunit 1	CNOT1	YREC*HLLVLK	1	5	4C(463.2366)	1	C	1	463.237	3	4	1	2	NA	NA	1	NA	1	1	1	NA	NA	NA	NA	NA	1	0	2.02789e+08	9.93216e+07	313369376	173837984	NA	NA	121159528	NA	8.7748e+06	NA	NA	NA	313369376.0;167633264.0;180042704.0;121159528.0	NA	313369376	167633264	180042704	NA	NA
80	A5YKK6_C1706	A5YKK6	CCR4-NOT transcription complex subunit 1	CNOT1	AYGSPWC*NK	1	16	7C(463.2366)	1	C	1	463.237	5	10	2	2	2	2	2	1	1	1	1	1	1	1	1	1	1	0	1446020640	2.21968e+08	1640065090	1087674205	1615620735	1476800895	1409942275	6.12866e+08	1.63622e+08	1.19738e+08	8.01105e+07	7.18904e+07	1206703620.0;2073426560.0;971975740.0;1203372670.0;1530953090.0;1700288380.0;1533447550.0;1420154240.0;1359108100.0;1460776450.0	1206703620	2073426560	971975740	1203372670	1530953090	1700288380
81	A5YKK6_C1932	A5YKK6	CCR4-NOT transcription complex subunit 1	CNOT1	C*YHNLDAFVR	1	8	1C(463.2366)	1	C	1	463.237	4	7	2	2	2	NA	1	1	1	1	1	1	1	NA	NA	1	NA	0	255250858	8.92971e+07	331409056	150417592	327557008	NA	211619776	1.22321e+08	7.98624e+07	5.96103e+07	NA	NA	244915200.0;417902912.0;206888864.0;93946320.0;369707840.0;285406176.0;211619776.0	244915200	417902912	206888864	93946320	369707840	285406176
82	A5YKK6_C219	A5YKK6	CCR4-NOT transcription complex subunit 1	CNOT1	C*PVVLAPLLYPEKR	1	13	1C(463.2366)	1	C	1	463.237	5	9	2	2	2	1	2	1	1	1	1	1	1	NA	1	1	1	0	5.07434e+08	1.63195e+08	607222881	403432832	670143745	275342656	581026080	4.50142e+08	6.17849e+07	4.96035e+07	NA	3.75294e+06	288924352.0;925521410.0;359744320.0;447121344.0;635068800.0;705218690.0;275342656.0;578372350.0;583679810.0	288924352	925521410	359744320	447121344	635068800	705218690
83	A5YKK6_C2359	A5YKK6	CCR4-NOT transcription complex subunit 1	CNOT1	LFQSVAQC*CMGQK	1	17	8C(463.2366)	1	C	1	463.237	5	9	2	2	2	1	2	1	1	1	1	1	1	NA	1	1	1	0	3.03154e+08	8.98691e+07	445015344	243358648	338351520	228845632	260199760	3.20343e+08	2.27117e+07	3.58965e+07	NA	8.29903e+07	218498848.0;671531840.0;259418224.0;227299072.0;363734176.0;312968864.0;228845632.0;318882752.0;201516768.0	218498848	671531840	259418224	227299072	363734176	312968864
84	A5YKK6_C420	A5YKK6	CCR4-NOT transcription complex subunit 1	CNOT1	HAEGQLSFIQHSLINPEIFC*FADYPCHTVATDILK	1	4	20C(463.2366)	1	C	1	463.237	1	1	1	NA	NA	NA	NA	NA	1	NA	NA	NA	NA	NA	NA	NA	NA	0	142052288	NA	142052288	NA	NA	NA	NA	NA	NA	NA	NA	NA	142052288	NA	142052288	NA	NA	NA	NA
85	A5YKK6_C50	A5YKK6	CCR4-NOT transcription complex subunit 1	CNOT1	C*LFSHVDFSGDGK	1	3	1C(463.2366)	1	C	1	463.237	1	2	2	NA	NA	NA	NA	1	1	NA	NA	NA	NA	NA	NA	NA	NA	0	318792976	NA	318792976	NA	NA	NA	NA	2.25919e+08	NA	NA	NA	NA	159044032.0;478541920.0	159044032	478541920	NA	NA	NA	NA
86	A5YKK6_C624	A5YKK6	CCR4-NOT transcription complex subunit 1	CNOT1	C*PSILGGLAPEKDQPK;RC*PSILGGLAPEKDQPK;C*PSILGGLAPEK	3	45	1C(463.2366);2C(463.2366)	2	C	1	463.237	5	10	2	2	2	2	2	2	2	3	2	3	3	3	2	2	3	0	8.97485e+08	4.02029e+08	1.22263e+09	890363213	266863512	836759569	1270809480	4.9436e+08	1.1001e+09	3.10563e+07	8.21563e+08	1.48836e+09	1596849540.0;149273920.0;48348732.0;3096036610.0;112475776.0;2887129340.0;81646768.0;3268258820.0;68242480.0;288823616.0;4524768300.0;188095200.0;209939616.0;3524689410.0;244903408.0;25604716.0;1659601280.0;255826848.0;2596459780.0;238924800.0;4400532000.0;245947648.0;218379136.0;3236120060.0;206847904.0	873061730	1572192671	112475776	1668250650	288823616	244903408
87	A5YKK6_C890	A5YKK6	CCR4-NOT transcription complex subunit 1	CNOT1	EREVFNC*MLR;EVFNC*MLR	2	17	7C(463.2366);5C(463.2366)	2	C	1	463.237	5	9	1	2	2	2	2	2	NA	1	1	2	2	1	1	2	2	0	3.41516e+08	1.59183e+08	105076945	324727408	414092480	540439409	3.23243e+08	NA	1.12155e+08	1.41957e+07	6.54259e+07	1.7849e+08	28985778.0;181168112.0;404033312.0;245421504.0;344854496.0;463254656.0;562557120.0;285703648.0;494176288.0;586702530.0;169704112.0;224359040.0;126800504.0;772108990.0	105076945	NA	404033312	245421504	404054576	424130384
88	A6H8Y1_C1516	A6H8Y1	Transcription factor TFIIIB component B'' homolog	BDP1	NEEAVILPC*TQTER	1	2	9C(463.2366)	1	C	1	463.237	1	1	NA	1	NA	NA	NA	NA	NA	1	NA	NA	NA	NA	NA	NA	NA	0	2923131	NA	NA	2923131	NA	NA	NA	NA	NA	NA	NA	NA	2923131	NA	NA	2923131	NA	NA	NA
89	A6H8Y1_C1797	A6H8Y1	Transcription factor TFIIIB component B'' homolog	BDP1	LTSC*PQPLNETSYSK	1	2	4C(463.2366)	1	C	1	463.237	1	1	NA	NA	NA	NA	1	NA	NA	NA	NA	NA	NA	NA	NA	1	NA	0	275530688	NA	NA	NA	NA	NA	275530688	NA	NA	NA	NA	NA	275530688	NA	NA	NA	NA	NA	NA
90	A6H8Y1_C2512	A6H8Y1	Transcription factor TFIIIB component B'' homolog	BDP1	RPLGFLSLIC*SK	1	3	10C(463.2366)	1	C	1	463.237	1	2	NA	NA	2	NA	NA	NA	NA	NA	NA	1	1	NA	NA	NA	NA	0	58480668	NA	NA	NA	58480668	NA	NA	NA	NA	4.25245e+07	NA	NA	28411320.0;88550016.0	NA	NA	NA	NA	28411320	88550016
91	A6NC98_C1222	A6NC98	Coiled-coil domain-containing protein 88B	CCDC88B	ESNQQLDLSAC*R	1	10	11C(463.2366)	1	C	1	463.237	4	6	1	1	2	NA	2	1	NA	1	NA	1	1	NA	NA	1	1	0	171786393	4.25565e+07	198615744	153652128	214058108	NA	120819592	NA	NA	1.63246e+08	NA	1.10037e+08	198615744.0;153652128.0;329490624.0;98625592.0;198627248.0;43011936.0	198615744	NA	153652128	NA	329490624	98625592
92	A6NC98_C1382	A6NC98	Coiled-coil domain-containing protein 88B	CCDC88B	AQSSLC*LR	1	4	6C(463.2366)	1	C	1	463.237	3	3	1	NA	1	NA	1	1	NA	NA	NA	1	NA	NA	NA	1	NA	0	9.63968e+07	1.75512e+07	92533704	NA	115557720	NA	81099008	NA	NA	NA	NA	NA	92533704.0;115557720.0;81099008.0	92533704	NA	NA	NA	115557720	NA
93	A6NDG6_C193	A6NDG6	Glycerol-3-phosphate phosphatase	PGP	YLQQPGC*LLVGTNMDNRLPLENGR	1	3	7C(463.2366)	1	C	1	463.237	2	2	1	NA	1	NA	NA	NA	1	NA	NA	1	NA	NA	NA	NA	NA	0	45593273	3.71919e+07	71891888	NA	19294658	NA	NA	NA	NA	NA	NA	NA	71891888.0;19294658.0	NA	71891888	NA	NA	19294658	NA
94	A6NDG6_C217	A6NDG6	Glycerol-3-phosphate phosphatase	PGP	FIAGTGC*LVR	1	13	7C(463.2366)	1	C	1	463.237	5	10	2	2	2	2	2	1	1	1	1	1	1	1	1	1	1	0	503051782	1.19219e+08	437097150	425742080	595107938	393120032	664191710	1.52187e+08	4.90436e+06	1.30345e+08	2.87093e+07	1.76523e+08	329484800.0;544709500.0;429209984.0;422274176.0;687275460.0;502940416.0;413420576.0;372819488.0;789012350.0;539371070.0	329484800	544709500	429209984	422274176	687275460	502940416
95	A6NDG6_C243	A6NDG6	Glycerol-3-phosphate phosphatase	PGP	FIFDC*VSQEYGINPER	1	6	5C(463.2366)	1	C	1	463.237	3	4	NA	2	1	NA	1	NA	NA	1	1	1	NA	NA	NA	NA	1	0	2.34249e+07	1.5428e+07	NA	2.55165e+07	7.05773e+06	NA	37700396	NA	2.50217e+07	NA	NA	NA	7823509.0;43209484.0;7057727.5;37700396.0	NA	NA	7823509	43209484	7.05773e+06	NA
96	A6NDG6_C272	A6NDG6	Glycerol-3-phosphate phosphatase	PGP	TVMVGDRLDTDILLGATC*GLK	1	11	18C(463.2366)	1	C	1	463.237	4	6	1	1	2	NA	2	1	NA	1	NA	1	1	NA	NA	1	1	0	99777420	3.01736e+07	75911712	71915080	120764832	NA	130518056	NA	NA	3.44548e+07	NA	2.61997e+07	75911712.0;71915080.0;96401616.0;145128048.0;149044016.0;111992096.0	75911712	NA	71915080	NA	96401616	145128048
97	A6NDG6_C297	A6NDG6	Glycerol-3-phosphate phosphatase	PGP	NNQESDC*VSK;TILTLTGVSTLGDVKNNQESDC*VSK	2	27	7C(463.2366);22C(463.2366)	2	C	1	463.237	5	10	2	2	2	2	2	2	2	1	2	1	2	1	1	2	2	0	2.87849e+09	1.41395e+09	2.19731e+09	3510320868	4810322983	1034499265	2839999570	1.49099e+09	1.30923e+09	2.3727e+09	7.58489e+06	2.14928e+08	1885665660.0;400380448.0;5643157500.0;860041410.0;4436087800.0;4722015200.0;447092672.0;6488077300.0;5750817300.0;514320032.0;1029135940.0;1039862590.0;4871200300.0;1112753540.0;4773601300.0;602443140.0	1143023054	3251599455	4436087800	2584553936	6488077300	3132568666
98	A6NDU8_C130	A6NDU8	UPF0600 protein C5orf51	C5orf51	HCNLLGDELLEC*LSWR	1	11	12C(463.2366)	1	C	1	463.237	3	5	2	1	2	NA	NA	1	1	1	NA	1	1	NA	NA	NA	NA	0	2.04298e+08	1.47845e+08	275361710	34339468	303192784	NA	NA	3.64059e+08	NA	3.72619e+07	NA	NA	17933308.0;532790112.0;34339468.0;329540928.0;276844640.0	17933308	532790112	34339468	NA	329540928	276844640
99	A6NDU8_C179	A6NDU8	UPF0600 protein C5orf51	C5orf51	C*PIQLNEGVSFQDLDTAK	1	23	1C(463.2366)	1	C	1	463.237	4	8	2	2	2	NA	2	1	1	1	1	1	1	NA	NA	1	1	0	1.28577e+09	4.5252e+08	784833778	1202073790	1882620285	NA	1273540800	6.43451e+08	9.38354e+07	4.54708e+08	NA	9.87101e+07	329845216.0;1239822340.0;1135722110.0;1268425470.0;2204147710.0;1561092860.0;1343339390.0;1203742210.0	329845216	1239822340	1135722110	1268425470	2204147710	1561092860
100	A6NED2_C139	A6NED2	RCC1 domain-containing protein 1	RCCD1	GEPLWAQNVVPEAEGEDDPAGEAQAGRLPLLPC*AR	1	22	33C(463.2366)	1	C	1	463.237	4	8	2	2	2	NA	2	1	1	1	1	1	1	NA	NA	1	1	0	2.15126e+08	7.61548e+07	205225360	176924392	324863840	NA	153490874	7.05511e+07	2.06373e+08	5.76766e+07	NA	1.36081e+08	155338176.0;255112544.0;30996560.0;322852224.0;365647360.0;284080320.0;57266804.0;249714944.0	155338176	255112544	30996560	322852224	365647360	284080320
101	A6NED2_C42	A6NED2	RCC1 domain-containing protein 1	RCCD1	AGVDIC*R	1	4	6C(463.2366)	1	C	1	463.237	3	3	1	1	NA	NA	1	1	NA	1	NA	NA	NA	NA	NA	1	NA	0	3.84703e+08	1.62692e+08	479058752	478205888	NA	NA	196843296	NA	NA	NA	NA	NA	479058752.0;478205888.0;196843296.0	479058752	NA	478205888	NA	NA	NA
102	A6NED2_C73	A6NED2	RCC1 domain-containing protein 1	RCCD1	C*KDAWASEGLLAVLR	1	8	1C(463.2366)	1	C	1	463.237	4	7	1	2	2	NA	2	1	NA	1	1	1	1	NA	NA	1	1	0	107139377	4.66035e+07	42612204	103749552	136971560	NA	145224192	NA	9.29861e+06	1.78273e+07	NA	1.28288e+07	42612204.0;97174440.0;110324664.0;149577360.0;124365760.0;154295520.0;136152864.0	42612204	NA	97174440	110324664	149577360	124365760
103	A6NFI3_C650	A6NFI3	Zinc finger protein 316	ZNF316	ERLPVDGRPLPAPLGGPLSLVEGTGLAC*DPFGGGGAAGGGGGLR;LPVDGRPLPAPLGGPLSLVEGTGLAC*DPFGGGGAAGGGGGLR	2	16	28C(463.2366);26C(463.2366)	2	C	1	463.237	4	8	2	2	2	NA	2	1	1	1	2	1	2	NA	NA	2	1	0	1.93266e+08	1.08169e+07	180729004	188079730	2.04351e+08	NA	199904157	1.14683e+08	2.51193e+07	1.06527e+08	NA	3.15943e+07	99635928.0;261822080.0;205841760.0;316435520.0;24199880.0;279676800.0;246136960.0;11913405.0;309796672.0;45330484.0;222244736.0	99635928	261822080	205841760	170317700	279676800	1.29025e+08
104	A6NHJ4_C217	A6NHJ4	Zinc finger protein 860	ZNF860	SFQC*NESGK	1	3	4C(463.2366)	1	C	1	463.237	2	2	NA	1	1	NA	NA	NA	NA	1	NA	1	NA	NA	NA	NA	NA	0	344827088	8.31937e+07	NA	403653952	286000224	NA	NA	NA	NA	NA	NA	NA	403653952.0;286000224.0	NA	NA	403653952	NA	286000224	NA
105	A6NHL2_C136	A6NHL2	Tubulin alpha chain-like 3	TUBAL3	LAEQC*GGLQGFLIFR	1	2	5C(463.2366)	1	C	1	463.237	1	1	NA	NA	1	NA	NA	NA	NA	NA	NA	1	NA	NA	NA	NA	NA	0	24490424	NA	NA	NA	24490424	NA	NA	NA	NA	NA	NA	NA	24490424	NA	NA	NA	NA	24490424	NA
106	A6NHL2_C322	A6NHL2	Tubulin alpha chain-like 3	TUBAL3	CDPRLGKYMAC*CLLYR	1	2	11C(463.2366)	1	C	1	463.237	1	1	NA	1	NA	NA	NA	NA	NA	NA	1	NA	NA	NA	NA	NA	NA	0	13517536	NA	NA	13517536	NA	NA	NA	NA	NA	NA	NA	NA	13517536	NA	NA	NA	13517536	NA	NA
107	A6NHL2_C322_C323	A6NHL2	Tubulin alpha chain-like 3	TUBAL3	LGKYMAC*C*LLYR	1	4	7C(463.2366);8C(463.2366)	2	C	1	463.237	1	1	1	NA	NA	NA	NA	1	NA	NA	NA	NA	NA	NA	NA	NA	NA	0	190230976	NA	190230976	NA	NA	NA	NA	NA	NA	NA	NA	NA	190230976	190230976	NA	NA	NA	NA	NA
108	A6NHL2_C354	A6NHL2	Tubulin alpha chain-like 3	TUBAL3	HSVQFVDWC*PTGFK	1	7	9C(463.2366)	1	C	1	463.237	4	5	2	NA	1	1	1	1	1	NA	NA	NA	1	1	NA	NA	1	0	1.86204e+08	1.00516e+08	329501299	NA	167181648	94979032	153152512	3.38822e+08	NA	NA	NA	NA	89917928.0;569084670.0;167181648.0;94979032.0;153152512.0	89917928	569084670	NA	NA	NA	167181648
109	A6NHL2_C383	A6NHL2	Tubulin alpha chain-like 3	TUBAL3	SIC*MLSNTTAIVEAWAR	1	2	3C(463.2366)	1	C	1	463.237	1	1	NA	1	NA	NA	NA	NA	NA	1	NA	NA	NA	NA	NA	NA	NA	0	1.89736e+06	NA	NA	1.89736e+06	NA	NA	NA	NA	NA	NA	NA	NA	1.89736e+06	NA	NA	1.89736e+06	NA	NA	NA
110	A6NHL2_C61	A6NHL2	Tubulin alpha chain-like 3	TUBAL3	MEHTNASFDTFFC*ETR	1	6	13C(463.2366)	1	C	1	463.237	4	4	1	1	1	NA	1	NA	1	NA	1	NA	1	NA	NA	NA	1	0	136088455	9.52131e+07	270302880	102695648	124313728	NA	47041564	NA	NA	NA	NA	NA	270302880.0;102695648.0;124313728.0;47041564.0	NA	270302880	NA	102695648	NA	124313728
111	A6NHQ4_C39	A6NHQ4	Elongin BC and Polycomb repressive complex 2-associated protein	EPOP	GTQEFSPLC*LR	1	7	9C(463.2366)	1	C	1	463.237	3	5	1	NA	2	NA	2	1	NA	NA	NA	1	1	NA	NA	1	1	0	4.11373e+08	1.82192e+08	328124768	NA	620318495	NA	285677016	NA	NA	3.12484e+07	NA	1.53596e+08	328124768.0;642414460.0;598222530.0;177068592.0;394285440.0	328124768	NA	NA	NA	642414460	598222530
112	A6NHQ4_C46	A6NHQ4	Elongin BC and Polycomb repressive complex 2-associated protein	EPOP	ALAFC*ALAKPR	1	2	5C(463.2366)	1	C	1	463.237	1	1	NA	NA	NA	1	NA	NA	NA	NA	NA	NA	NA	1	NA	NA	NA	0	92860576	NA	NA	NA	NA	92860576	NA	NA	NA	NA	NA	NA	92860576	NA	NA	NA	NA	NA	NA
113	A6NHR9_C1018	A6NHR9	Structural maintenance of chromosomes flexible hinge domain-containing protein 1	SMCHD1	ARIEIPSC*K;IEIPSC*K	2	22	8C(463.2366);6C(463.2366)	2	C	1	463.237	5	9	2	2	2	1	2	2	1	1	2	2	2	1	NA	2	2	0	4.5243e+08	1.17844e+08	518317750	390020200	408243234	622001980	3.23567e+08	4.46921e+08	1.2815e+08	7.2276e+06	NA	6.37694e+07	69449312.0;335144448.0;834338620.0;299404736.0;119768928.0;841502400.0;178360192.0;627904900.0;169824064.0;656883780.0;622001980.0;154509792.0;402439712.0;123903760.0;613412930.0	202296880	834338620	299404736	480635664	403132546	413353922
114	A6NHR9_C1235	A6NHR9	Structural maintenance of chromosomes flexible hinge domain-containing protein 1	SMCHD1	DLC*FTWR	1	2	3C(463.2366)	1	C	1	463.237	1	1	1	NA	NA	NA	NA	NA	1	NA	NA	NA	NA	NA	NA	NA	NA	0	1172185340	NA	1172185340	NA	NA	NA	NA	NA	NA	NA	NA	NA	1172185340	NA	1172185340	NA	NA	NA	NA
115	A6NHR9_C1286	A6NHR9	Structural maintenance of chromosomes flexible hinge domain-containing protein 1	SMCHD1	DLQNPIIVQLC*DQWDNPAPVQHVK	1	14	11C(463.2366)	1	C	1	463.237	4	8	2	2	2	NA	2	1	1	1	1	1	1	NA	NA	1	1	0	4.82949e+08	7.78666e+07	468126609	479498050	586402080	NA	397770048	4.8203e+08	8.35954e+07	4.53073e+07	NA	1.88597e+08	127279968.0;808973250.0;420387200.0;538608900.0;554364990.0;618439170.0;264411776.0;531128320.0	127279968	808973250	420387200	538608900	554364990	618439170
116	A6NHR9_C1433	A6NHR9	Structural maintenance of chromosomes flexible hinge domain-containing protein 1	SMCHD1	LSTSGNRPPANAETFSC*NK	1	13	17C(463.2366)	1	C	1	463.237	5	10	2	2	2	2	2	1	1	1	1	1	1	1	1	1	1	0	1.04906e+09	2.68514e+08	859679872	890597730	1126372290	1488346045	880318210	6.04417e+08	4.48473e+08	2.97634e+08	6.71463e+07	2.32451e+08	432292224.0;1287067520.0;573479360.0;1207716100.0;915913600.0;1336830980.0;1535825660.0;1440866430.0;715950850.0;1044685570.0	432292224	1287067520	573479360	1207716100	915913600	1336830980
117	A6NHR9_C1445	A6NHR9	Structural maintenance of chromosomes flexible hinge domain-containing protein 1	SMCHD1	IKDNDKEDGC*FYFR	1	10	10C(463.2366)	1	C	1	463.237	4	6	1	1	2	NA	2	NA	1	NA	1	1	1	NA	NA	1	1	0	563409534	3.93331e+08	911626050	896031550	238234112	NA	207746424	NA	NA	6.00612e+07	NA	9.70629e+07	911626050.0;896031550.0;195764416.0;280703808.0;139112560.0;276380288.0	NA	911626050	NA	896031550	195764416	280703808
118	A6NHR9_C1656	A6NHR9	Structural maintenance of chromosomes flexible hinge domain-containing protein 1	SMCHD1	C*QVEEAR	1	7	1C(463.2366)	1	C	1	463.237	2	3	1	NA	NA	NA	2	1	NA	NA	NA	NA	NA	NA	NA	1	1	0	1266150910	5.65987e+08	865937340	NA	NA	NA	1666364480	NA	NA	NA	NA	3.9263e+08	865937340.0;1388733180.0;1943995780.0	865937340	NA	NA	NA	NA	NA
119	A6NHR9_C1710	A6NHR9	Structural maintenance of chromosomes flexible hinge domain-containing protein 1	SMCHD1	SC*TLPNYTK;RSC*TLPNYTK	2	19	2C(463.2366);3C(463.2366)	2	C	1	463.237	5	10	2	2	2	2	2	1	1	1	2	1	1	1	1	1	1	0	4.47964e+08	1.76725e+08	2.94737e+08	227061034	628379519	518958433	570684529	4.08622e+08	8.10274e+07	2.74742e+08	2.05969e+08	1.99446e+08	5797795.5;583676030.0;169766016.0;33283240.0;535428864.0;434107648.0;822651390.0;664600450.0;373316416.0;429655008.0;711714050.0	5.7978e+06	583676030	169766016	284356052	434107648	822651390
120	A6NHR9_C1856	A6NHR9	Structural maintenance of chromosomes flexible hinge domain-containing protein 1	SMCHD1	ITHC*PTLLTR	1	11	4C(463.2366)	1	C	1	463.237	5	10	2	2	2	2	2	1	1	1	1	1	1	1	1	1	1	0	604013820	1.9056e+07	616147655	579761535	629143903	596818662	598197345	5.85369e+08	2.50078e+08	2.08978e+08	5.1741e+08	2.97575e+08	202229520.0;1030065790.0;402929920.0;756593150.0;481374336.0;776913470.0;962682620.0;230954704.0;387780160.0;808614530.0	202229520	1030065790	402929920	756593150	481374336	776913470
121	A6NHR9_C1899	A6NHR9	Structural maintenance of chromosomes flexible hinge domain-containing protein 1	SMCHD1	QC*LILGEQIDLLQQYR	1	15	2C(463.2366)	1	C	1	463.237	5	10	2	2	2	2	2	1	1	1	1	1	1	1	1	1	1	0	285577676	1.22341e+08	287438216	298463696	398118704	82410740	361457024	1.59719e+08	7.03416e+07	5.58868e+07	1.50557e+07	4.5278e+07	174500112.0;400376320.0;248724640.0;348202752.0;437636608.0;358600800.0;93056696.0;71764784.0;329440640.0;393473408.0	174500112	400376320	248724640	348202752	437636608	358600800
122	A6NHR9_C1967	A6NHR9	Structural maintenance of chromosomes flexible hinge domain-containing protein 1	SMCHD1	KC*NDSLR	1	12	2C(463.2366)	1	C	1	463.237	5	10	2	2	2	2	2	1	1	1	1	1	1	1	1	1	1	0	7.79439e+08	1.89517e+08	646418770	623758881	1085731840	708327568	832955615	4.03622e+08	2.10946e+08	2.06584e+08	2.85131e+08	1.9109e+08	361015200.0;931822340.0;474597632.0;772920130.0;939655170.0;1231808510.0;909945920.0;506709216.0;697834300.0;968076930.0	361015200	931822340	474597632	772920130	939655170	1231808510
123	A6NHR9_C1982	A6NHR9	Structural maintenance of chromosomes flexible hinge domain-containing protein 1	SMCHD1	VETTDC*PVPPKR	1	12	6C(463.2366)	1	C	1	463.237	5	9	2	2	2	1	2	1	1	1	1	1	1	1	NA	1	1	0	2.60662e+08	7.25069e+07	225117236	280337872	275967424	163105872	358779200	1.67791e+08	1.13067e+07	8.09054e+07	NA	1.14879e+08	106470920.0;343763552.0;288332928.0;272342816.0;218758656.0;333176192.0;163105872.0;440011072.0;277547328.0	106470920	343763552	288332928	272342816	218758656	333176192
124	A6NHR9_C444	A6NHR9	Structural maintenance of chromosomes flexible hinge domain-containing protein 1	SMCHD1	ETYPDDPC*FPSK	1	14	8C(463.2366)	1	C	1	463.237	4	8	2	2	2	NA	2	1	1	1	1	1	1	NA	NA	1	1	0	1234019384	2.09284e+08	981293506	1317341120	1470771135	NA	1166671775	6.90136e+08	3.22501e+08	1.46784e+08	NA	1.6271e+08	493293952.0;1469293060.0;1545383680.0;1089298560.0;1574563070.0;1366979200.0;1281725180.0;1051618370.0	493293952	1469293060	1545383680	1089298560	1574563070	1366979200
125	A6NHR9_C458	A6NHR9	Structural maintenance of chromosomes flexible hinge domain-containing protein 1	SMCHD1	LKDEDDEDDC*FILEK	1	6	10C(463.2366)	1	C	1	463.237	3	3	NA	1	1	NA	1	NA	NA	NA	1	NA	1	NA	NA	NA	1	0	4.78843e+08	1.77787e+08	NA	634374850	285035392	NA	517118592	NA	NA	NA	NA	NA	634374850.0;285035392.0;517118592.0	NA	NA	NA	634374850	NA	285035392
126	A6NHR9_C474	A6NHR9	Structural maintenance of chromosomes flexible hinge domain-containing protein 1	SMCHD1	GKRPIFEC*FWNGR;RPIFEC*FWNGR	2	20	8C(463.2366);6C(463.2366)	2	C	1	463.237	5	9	2	2	2	1	2	2	2	1	2	1	2	2	NA	1	2	0	4.38039e+08	3.88553e+08	1.06935e+09	203198700	548324352	115266906	254058252	9.40608e+08	1.60075e+08	3.46181e+07	NA	1.71271e+08	605908540.0;202562688.0;2520219650.0;948693500.0;90008848.0;212826384.0;419950720.0;523845632.0;654209280.0;491396864.0;165545824.0;64987988.0;132951384.0;501358272.0;248971968.0	404235614	1734456575	90008848	316388552	523845632	572803072
127	A6NHR9_C492	A6NHR9	Structural maintenance of chromosomes flexible hinge domain-containing protein 1	SMCHD1	LIPYTSVEDFDWC*TPPK	1	7	13C(463.2366)	1	C	1	463.237	4	4	1	1	1	NA	1	NA	1	NA	1	NA	1	NA	NA	1	NA	0	201156708	2.84151e+07	185567776	243641344	185198624	NA	190219088	NA	NA	NA	NA	NA	185567776.0;243641344.0;185198624.0;190219088.0	NA	185567776	NA	243641344	NA	185198624
128	A6NHR9_C505	A6NHR9	Structural maintenance of chromosomes flexible hinge domain-containing protein 1	SMCHD1	GLAPIEC*YNR	1	14	7C(463.2366)	1	C	1	463.237	5	9	2	2	1	2	2	1	1	1	1	1	NA	1	1	1	1	0	2010068799	2.6219e+08	2280682300	1641199550	1898280190	2239833730	1990348225	1.62162e+09	7.65856e+08	NA	2.02393e+08	4.29897e+08	1134025340.0;3427339260.0;1099657600.0;2182741500.0;1898280190.0;2382947330.0;2096720130.0;1686364800.0;2294331650.0	1134025340	3427339260	1099657600	2182741500	1898280190	NA
129	A6NHR9_C566	A6NHR9	Structural maintenance of chromosomes flexible hinge domain-containing protein 1	SMCHD1	DC*HEKYDK	1	3	2C(463.2366)	1	C	1	463.237	1	2	2	NA	NA	NA	NA	1	1	NA	NA	NA	NA	NA	NA	NA	NA	0	213113352	NA	213113352	NA	NA	NA	NA	1.48378e+08	NA	NA	NA	NA	108194512.0;318032192.0	108194512	318032192	NA	NA	NA	NA
130	A6NHR9_C59	A6NHR9	Structural maintenance of chromosomes flexible hinge domain-containing protein 1	SMCHD1	AC*VCQTLGISPEEK	1	14	2C(463.2366)	1	C	1	463.237	5	8	2	2	2	1	1	1	1	1	1	1	1	NA	1	NA	1	0	4.78905e+08	3.07991e+08	989234129	368679344	532590320	229594400	274426336	7.19543e+08	1.26584e+07	1.71028e+08	NA	NA	480440608.0;1498027650.0;377630208.0;359728480.0;653525440.0;411655200.0;229594400.0;274426336.0	480440608	1498027650	377630208	359728480	653525440	411655200
131	A6NHR9_C84	A6NHR9	Structural maintenance of chromosomes flexible hinge domain-containing protein 1	SMCHD1	EITC*DNFDETVK;KEITC*DNFDETVK	2	16	4C(463.2366);5C(463.2366)	2	C	1	463.237	5	8	2	2	2	1	1	1	2	1	2	1	1	1	NA	1	NA	0	1.99348e+08	1.29509e+08	120276739	346812114	323030384	155027616	51594616	2.79314e+07	1.31523e+08	8.75904e+07	NA	NA	100526232.0;261232608.0;18821884.0;439812608.0;478329408.0;29293832.0;384966144.0;261094624.0;155027616.0;51594616.0	100526232	140027246	439812608	253811620	384966144	261094624
132	A6NHR9_C897	A6NHR9	Structural maintenance of chromosomes flexible hinge domain-containing protein 1	SMCHD1	GPVNSC*QGK	1	16	6C(463.2366)	1	C	1	463.237	5	9	2	2	2	1	2	1	1	1	1	1	1	1	NA	1	1	0	2218452807	5.28191e+08	1925967585	1499800960	2779739390	2664407040	2222349060	1.44403e+09	4.27807e+08	3.25874e+08	NA	2.22771e+08	904881860.0;2947053310.0;1197295870.0;1802306050.0;2549312000.0;3010166780.0;2664407040.0;2064825860.0;2379872260.0	904881860	2947053310	1197295870	1802306050	2549312000	3010166780
133	A6NIH7_C201	A6NIH7	Protein unc-119 homolog B	UNC119B	NTC*EHIYEFPQLSEDVIR	1	4	3C(463.2366)	1	C	1	463.237	3	3	1	NA	1	NA	1	NA	1	NA	NA	1	NA	NA	NA	1	NA	0	141369376	NA	141369376	NA	NA	NA	NA	NA	NA	NA	NA	NA	141369376	NA	141369376	NA	NA	NA	NA
134	A6NIH7_C85	A6NIH7	Protein unc-119 homolog B	UNC119B	VTENYLC*KPEDNIYSIDFTR	1	6	7C(463.2366)	1	C	1	463.237	3	4	1	2	NA	NA	1	NA	1	1	1	NA	NA	NA	NA	NA	1	0	6.59054e+08	1.49134e+08	747680320	486874016	NA	NA	742606780	NA	4.36026e+07	NA	NA	NA	747680320.0;456042336.0;517705696.0;742606780.0	NA	747680320	456042336	517705696	NA	NA
135	A6NIR3_C727	A6NIR3	Arf-GAP with GTPase; ANK repeat and PH domain-containing protein 5	AGAP5	LFLAPLPC*TELSLGQHLLR	1	11	8C(463.2366)	1	C	1	463.237	4	6	2	1	2	NA	1	1	1	1	NA	1	1	NA	NA	1	NA	0	141059417	3.03839e+07	179817000	105592176	137989228	NA	140839264	8.69405e+07	NA	3.55016e+07	NA	NA	118340784.0;241293216.0;105592176.0;163092640.0;112885816.0;140839264.0	118340784	241293216	105592176	NA	163092640	112885816
136	A6NJ78_C172	A6NJ78	Probable methyltransferase-like protein 15	METTL15	AGVQPGTFDGVLMDLGC*SSMQLDTPER	1	5	17C(463.2366)	1	C	1	463.237	2	4	NA	2	2	NA	NA	NA	NA	1	1	1	1	NA	NA	NA	NA	0	87751597	7.04669e+06	NA	92734360	82768834	NA	NA	NA	3.40295e+07	3.78024e+07	NA	NA	68671872.0;116796848.0;109499192.0;56038476.0	NA	NA	68671872	116796848	109499192	56038476
137	A6NNL5_C17	A6NNL5	Uncharacterized protein C15orf61	C15orf61	LLLC*RPWASR	1	15	4C(463.2366)	1	C	1	463.237	5	10	2	2	2	2	2	1	1	1	1	1	1	1	1	1	1	0	7.54134e+08	1.55895e+08	712566685	522271137	856256255	930952705	748622945	1.99328e+08	6.42411e+07	6.78131e+07	2.70622e+08	1.55414e+08	571620350.0;853513020.0;476845824.0;567696450.0;808305150.0;904207360.0;739594110.0;1122311300.0;858517570.0;638728320.0	571620350	853513020	476845824	567696450	808305150	904207360
138	A6QL63_C844	A6QL63	Ankyrin repeat and BTB/POZ domain-containing protein BTBD11	BTBD11	RPLIQC*LLK	1	5	6C(463.2366)	1	C	1	463.237	3	4	1	2	1	NA	NA	1	NA	1	1	NA	1	NA	NA	NA	NA	0	9.29139e+07	8.01195e+07	19670596	80589756	178481344	NA	NA	NA	4.52231e+06	NA	NA	NA	19670596.0;77392000.0;83787512.0;178481344.0	19670596	NA	77392000	83787512	NA	178481344
139	A7E2V4_C1441	A7E2V4	Zinc finger SWIM domain-containing protein 8	ZSWIM8	EGATSC*SASGIR	1	4	6C(463.2366)	1	C	1	463.237	2	2	1	1	NA	NA	NA	1	NA	NA	1	NA	NA	NA	NA	NA	NA	0	145992552	3.98989e+07	117779760	174205344	NA	NA	NA	NA	NA	NA	NA	NA	117779760.0;174205344.0	117779760	NA	NA	174205344	NA	NA
140	A7E2V4_C1799	A7E2V4	Zinc finger SWIM domain-containing protein 8	ZSWIM8	SAFC*LTPMGMMQFNDILQNLKR	1	2	4C(463.2366)	1	C	1	463.237	1	1	1	NA	NA	NA	NA	NA	1	NA	NA	NA	NA	NA	NA	NA	NA	0	82417056	NA	82417056	NA	NA	NA	NA	NA	NA	NA	NA	NA	82417056	NA	82417056	NA	NA	NA	NA
141	A7E2V4_C215	A7E2V4	Zinc finger SWIM domain-containing protein 8	ZSWIM8	IHNASAVC*LR	1	2	8C(463.2366)	1	C	1	463.237	1	1	1	NA	NA	NA	NA	NA	1	NA	NA	NA	NA	NA	NA	NA	NA	0	354075264	NA	354075264	NA	NA	NA	NA	NA	NA	NA	NA	NA	354075264	NA	354075264	NA	NA	NA	NA
142	A7E2V4_C507	A7E2V4	Zinc finger SWIM domain-containing protein 8	ZSWIM8	KLALC*WAR	1	2	5C(463.2366)	1	C	1	463.237	1	1	NA	1	NA	NA	NA	NA	NA	NA	1	NA	NA	NA	NA	NA	NA	0	89262072	NA	NA	89262072	NA	NA	NA	NA	NA	NA	NA	NA	89262072	NA	NA	NA	89262072	NA	NA
143	A7KAX9_C93	A7KAX9	Rho GTPase-activating protein 32	ARHGAP32	TC*GSTASMK	1	6	2C(463.2366)	1	C	1	463.237	4	5	1	1	1	NA	2	NA	1	1	NA	1	NA	NA	NA	1	1	0	137549134	3.50354e+07	188015808	108263696	132134808	NA	121782224	NA	NA	NA	NA	4.10349e+07	188015808.0;108263696.0;132134808.0;150798256.0;92766192.0	NA	188015808	108263696	NA	132134808	NA
144	A8K0R7_C190	A8K0R7	Zinc finger protein 839	ZNF839	HALFDLSSC*SLRPK	1	2	9C(463.2366)	1	C	1	463.237	1	1	NA	NA	NA	NA	1	NA	NA	NA	NA	NA	NA	NA	NA	NA	1	0	16417644	NA	NA	NA	NA	NA	16417644	NA	NA	NA	NA	NA	16417644	NA	NA	NA	NA	NA	NA
145	A8K0R7_C315	A8K0R7	Zinc finger protein 839	ZNF839	AC*SETLAESR	1	2	2C(463.2366)	1	C	1	463.237	1	1	1	NA	NA	NA	NA	NA	1	NA	NA	NA	NA	NA	NA	NA	NA	0	58391192	NA	58391192	NA	NA	NA	NA	NA	NA	NA	NA	NA	58391192	NA	58391192	NA	NA	NA	NA
146	A8K855_C174	A8K855	EF-hand calcium-binding domain-containing protein 7	EFCAB7	LYMTTNEQC*LK	1	2	9C(463.2366)	1	C	1	463.237	1	1	1	NA	NA	NA	NA	1	NA	NA	NA	NA	NA	NA	NA	NA	NA	0	87203744	NA	87203744	NA	NA	NA	NA	NA	NA	NA	NA	NA	87203744	87203744	NA	NA	NA	NA	NA
147	A8K855_C524	A8K855	EF-hand calcium-binding domain-containing protein 7	EFCAB7	AVHMEAC*SGQLEK	1	6	7C(463.2366)	1	C	1	463.237	3	4	2	1	1	NA	NA	1	1	1	NA	1	NA	NA	NA	NA	NA	0	1.04495e+08	3.69363e+07	79424188	87148568	146911184	NA	NA	1.28135e+07	NA	NA	NA	NA	70363704.0;88484672.0;87148568.0;146911184.0	70363704	88484672	87148568	NA	146911184	NA
148	A8K855_C607	A8K855	EF-hand calcium-binding domain-containing protein 7	EFCAB7	STMVC*QHVMPLNER	1	2	5C(463.2366)	1	C	1	463.237	1	1	1	NA	NA	NA	NA	1	NA	NA	NA	NA	NA	NA	NA	NA	NA	0	210757712	NA	210757712	NA	NA	NA	NA	NA	NA	NA	NA	NA	210757712	210757712	NA	NA	NA	NA	NA
149	A8MPS7_C170	A8MPS7	Carbohydrate deacetylase	YDJC	GVGGC*TWLEAPAR	1	3	5C(463.2366)	1	C	1	463.237	2	2	NA	1	1	NA	NA	NA	NA	NA	1	1	NA	NA	NA	NA	NA	0	40456544	9.14505e+06	NA	46923072	33990016	NA	NA	NA	NA	NA	NA	NA	46923072.0;33990016.0	NA	NA	NA	46923072	33990016	NA
150	A8MPS7_C18	A8MPS7	Carbohydrate deacetylase	YDJC	LVVTADDFGYC*PR	1	2	11C(463.2366)	1	C	1	463.237	1	1	NA	NA	NA	NA	1	NA	NA	NA	NA	NA	NA	NA	NA	1	NA	0	33253462	NA	NA	NA	NA	NA	33253462	NA	NA	NA	NA	NA	33253462	NA	NA	NA	NA	NA	NA
151	A8MPS7_C182	A8MPS7	Carbohydrate deacetylase	YDJC	AFAC*AVER	1	7	4C(463.2366)	1	C	1	463.237	3	6	2	NA	2	2	NA	1	1	NA	NA	1	1	1	1	NA	NA	0	485525556	2.03566e+08	316142252	NA	429074896	711359520	NA	3.03206e+08	NA	5.78761e+07	1.00554e+08	NA	101742936.0;530541568.0;388150336.0;469999456.0;640256830.0;782462210.0	101742936	530541568	NA	NA	388150336	469999456
152	A8MPS7_C212	A8MPS7	Carbohydrate deacetylase	YDJC	WTDAFVGLSTC*GR	1	3	11C(463.2366)	1	C	1	463.237	1	2	NA	NA	2	NA	NA	NA	NA	NA	NA	1	1	NA	NA	NA	NA	0	52076299	NA	NA	NA	52076299	NA	NA	NA	NA	3.75894e+07	NA	NA	78655992.0;25496606.0	NA	NA	NA	NA	78655992	25496606
153	A8MUP2_C184	A8MUP2	Citrate synthase-lysine N-methyltransferase CSKMT; mitochondrial	CSKMT	AYQLLSEC*LR	1	11	8C(463.2366)	1	C	1	463.237	4	8	2	2	2	NA	2	1	1	1	1	1	1	NA	NA	1	1	0	157939921	5.28974e+07	170891868	136092724	224475312	NA	100299780	1.19628e+08	4.36031e+07	2.05103e+07	NA	2.60642e+07	86301848.0;255481888.0;105260696.0;166924752.0;209972320.0;238978304.0;81869616.0;118729944.0	86301848	255481888	105260696	166924752	209972320	238978304
154	A8MVW0_C742	A8MVW0	Protein FAM171A2	FAM171A2	TGLC*SPEDNSLTPLLDEVAAPEGR	1	2	4C(463.2366)	1	C	1	463.237	1	1	NA	NA	NA	NA	1	NA	NA	NA	NA	NA	NA	NA	NA	1	NA	0	13680637	NA	NA	NA	NA	NA	13680637	NA	NA	NA	NA	NA	13680637	NA	NA	NA	NA	NA	NA
155	A8MW92_C221	A8MW92	PHD finger protein 20-like protein 1	PHF20L1	KEETSTC*IATPDVEK	1	3	7C(463.2366)	1	C	1	463.237	2	2	NA	NA	1	NA	1	NA	NA	NA	NA	NA	1	NA	NA	NA	1	0	35595362	2.75584e+06	NA	NA	33646692	NA	37544032	NA	NA	NA	NA	NA	33646692.0;37544032.0	NA	NA	NA	NA	NA	33646692
156	A8MW92_C472	A8MW92	PHD finger protein 20-like protein 1	PHF20L1	LGPC*LPLDLSR	1	3	4C(463.2366)	1	C	1	463.237	1	2	NA	NA	NA	NA	2	NA	NA	NA	NA	NA	NA	NA	NA	1	1	0	94653292	NA	NA	NA	NA	NA	94653292	NA	NA	NA	NA	1.12805e+07	86676784.0;102629800.0	NA	NA	NA	NA	NA	NA
157	A9UHW6_C49	A9UHW6	MIF4G domain-containing protein	MIF4GD	VANVIVDHSLQDC*VFSK	1	18	13C(463.2366)	1	C	1	463.237	5	10	2	2	2	2	2	1	1	1	1	1	1	1	1	1	1	0	1688794196	2.36803e+08	2081274720	1626724035	1720005185	1502959745	1513007295	1.82611e+09	5.50577e+08	3.9753e+08	1.13335e+09	6.43914e+07	790021060.0;3372528380.0;1237407490.0;2016040580.0;1438908800.0;2001101570.0;2304360960.0;701558530.0;1467475710.0;1558538880.0	790021060	3372528380	1237407490	2016040580	1438908800	2001101570
158	B0I1T2_C143	B0I1T2	Unconventional myosin-Ig	MYO1G	STC*VLEAFGNAR	1	34	3C(463.2366)	1	C	1	463.237	5	10	2	2	2	2	2	1	1	1	1	1	1	1	1	1	1	0	12509014370	2.02442e+09	11777216750	10654517250	15073011200	10810763800	14229562850	6.16424e+09	6.76464e+08	1.88763e+09	1.99167e+09	9.85128e+08	7418444300.0;16135989200.0;11132849200.0;10176185300.0;16407768100.0;13738254300.0;9402438700.0;12219088900.0;14926153700.0;13532972000.0	7418444300	16135989200	11132849200	10176185300	16407768100	13738254300
159	B0I1T2_C472	B0I1T2	Unconventional myosin-Ig	MYO1G	GILAVLDEAC*SSAGTITDR	1	28	10C(463.2366)	1	C	1	463.237	5	9	2	2	2	1	2	1	1	1	1	1	1	1	NA	1	1	0	9.77092e+08	6.61363e+08	1925500415	1152343715	1023669250	134567104	649377378	1.06749e+09	4.04843e+08	3.19983e+08	NA	2.32045e+08	1170674430.0;2680326400.0;1438610690.0;866076740.0;1249931140.0;797407360.0;134567104.0;813457860.0;485296896.0	1170674430	2680326400	1438610690	866076740	1249931140	797407360
160	B0I1T2_C503	B0I1T2	Unconventional myosin-Ig	MYO1G	QLC*PTDK;QLC*PTDKTMEFGR	2	50	3C(463.2366)	1	C	1	463.237	5	10	2	2	2	2	2	2	2	2	1	2	2	1	2	2	2	0	2812353836	6.50161e+08	2.47895e+09	2.48065e+09	3703915180	2.12942e+09	3.26883e+09	1.20974e+09	3.74514e+08	3.48217e+07	6.57545e+08	6.91731e+08	2163611650.0;1083469060.0;3459437570.0;3209293570.0;4065538050.0;1425405820.0;2215829250.0;5376569300.0;1982015740.0;5129456100.0;2327619580.0;1664464900.0;4206412800.0;982334270.0;4646255600.0;2869662460.0;3454542850.0;2104864000.0	1623540355	3334365570	2745471935	2215829250	3679292520	3728537840
161	B0I1T2_C601	B0I1T2	Unconventional myosin-Ig	MYO1G	C*IKPNEDK;C*IKPNEDKVAGK	2	47	1C(463.2366)	1	C	1	463.237	5	10	2	2	2	2	2	2	2	2	2	2	2	2	2	2	2	0	3512715623	1.03489e+09	3.07224e+09	3.15604e+09	5.24634e+09	2535139265	3.55381e+09	1.60167e+09	5.23832e+07	3.77134e+08	5.71107e+06	8.49861e+07	2067837180.0;1811554180.0;3523297790.0;4886288400.0;4923535400.0;1462628610.0;4191648000.0;2046353920.0;7695728600.0;3330298370.0;6266885100.0;3692445700.0;2686220540.0;2392134660.0;2181637380.0;2880564480.0;4659152900.0;2328285700.0;5110732800.0;2117082750.0	1939695680	4204793095	3193082005	3119000960	5513013485	4979665400
162	B0I1T2_C618	B0I1T2	Unconventional myosin-Ig	MYO1G	LDENHC*R;VAGKLDENHC*R	2	31	6C(463.2366);10C(463.2366)	2	C	1	463.237	5	10	2	2	2	2	2	2	1	1	1	1	2	1	1	2	2	0	3.29762e+09	1.5805e+09	4235317246	3738933380	5079368961	1105635135	2328867071	2.8058e+09	3.51664e+08	2.07531e+09	8.24845e+08	5.6485e+07	4428543000.0;74096584.0;6219314700.0;3490269700.0;3987597060.0;6546833900.0;7067183100.0;156624944.0;1688888830.0;522381440.0;4310176800.0;267675488.0;4406478300.0;331137696.0	2251319792	6219314700	3490269700	3987597060	6546833900	3611904022
163	B0I1T2_C655	B0I1T2	Unconventional myosin-Ig	MYO1G	MTC*EYTWPNHLLGSDK;YKMTC*EYTWPNHLLGSDK	2	56	3C(463.2366);5C(463.2366)	2	C	1	463.237	5	10	2	2	2	2	2	2	2	2	1	2	2	1	1	2	2	0	2.65234e+09	7.38798e+08	3685380636	2.60219e+09	2902739125	2416716225	1.65465e+09	1.76322e+09	6.08228e+08	7.41967e+08	5.74554e+08	3.43802e+08	4780620800.0;96572552.0;9550735400.0;313593792.0;4151872510.0;192345888.0;3032273920.0;6708984300.0;145793280.0;4629232600.0;126946320.0;2010444930.0;2822987520.0;3705691390.0;89818552.0;2743247620.0;79842904.0	2438596676	4932164596	2172109199	3032273920	3427388790	2378089460
164	B0I1T2_C788	B0I1T2	Unconventional myosin-Ig	MYO1G	DLVWPLPPAVLQPFQDTC*HALFCR	1	12	18C(463.2366)	1	C	1	463.237	3	4	1	2	1	NA	NA	NA	1	1	1	NA	1	NA	NA	NA	NA	0	220774974	1.13963e+08	324278400	239400186	98646336	NA	NA	NA	2.48538e+08	NA	NA	NA	324278400.0;415143360.0;63657012.0;98646336.0	NA	324278400	415143360	63657012	NA	98646336
165	B0I1T2_C831	B0I1T2	Unconventional myosin-Ig	MYO1G	QDWGC*RR	1	2	5C(463.2366)	1	C	1	463.237	1	1	NA	1	NA	NA	NA	NA	NA	1	NA	NA	NA	NA	NA	NA	NA	0	1469465600	NA	NA	1469465600	NA	NA	NA	NA	NA	NA	NA	NA	1469465600	NA	NA	1469465600	NA	NA	NA
166	B0I1T2_C942	B0I1T2	Unconventional myosin-Ig	MYO1G	GQDDLVVC*LHR	1	31	8C(463.2366)	1	C	1	463.237	5	10	2	2	2	2	2	1	1	1	1	1	1	1	1	1	1	0	4.54922e+09	1.40183e+09	5299222410	4065249290	6548286450	2915620822	3917696765	3.38843e+09	4.20918e+08	1.81848e+09	3.39787e+09	5.0426e+08	2903239420.0;7695205400.0;4362883600.0;3767614980.0;7834147300.0;5262425600.0;512964544.0;5318277100.0;4274262780.0;3561130750.0	2903239420	7695205400	4362883600	3767614980	7834147300	5262425600
167	B0I1T2_C965	B0I1T2	Unconventional myosin-Ig	MYO1G	VGELVGVLAAHC*QGEGR	1	43	12C(463.2366)	1	C	1	463.237	5	10	2	2	2	2	2	1	1	1	1	1	1	1	1	1	1	0	18363308750	3.01353e+09	19499440650	13572004850	21300196350	19986318350	17458583550	1.02252e+10	2.683e+08	5.42872e+09	5.01996e+09	4.5399e+09	12269110300.0;26729771000.0;13761721300.0;13382288400.0;25138878500.0;17461514200.0;16436668400.0;23535968300.0;20668780500.0;14248386600.0	12269110300	26729771000	13761721300	13382288400	25138878500	17461514200
168	B0I1T2_C97	B0I1T2	Unconventional myosin-Ig	MYO1G	SRDTC*IVISGESGAGK;SRDTC*IVISGESGAGKTEASK	2	31	5C(463.2366)	1	C	1	463.237	5	10	2	2	2	2	2	2	2	2	2	2	1	1	1	2	1	0	9.01137e+08	3.42154e+08	684775560	1340794912	1.01848e+09	451192071	1010441920	6.31859e+08	1.00549e+08	2.28893e+08	5.24221e+08	9.92221e+06	408354944.0;67613216.0;1186096000.0;1077038080.0;2108213760.0;431178368.0;1974844670.0;848942850.0;1591442430.0;121811192.0;1180330240.0;821872510.0;80511632.0;1335545980.0;699369980.0;1003425860.0	237984080	1131567040	1269696064	1411893760	856626811	1180330240
169	B0I1T2_C979	B0I1T2	Unconventional myosin-Ig	MYO1G	VSDC*IPLSHR	1	24	4C(463.2366)	1	C	1	463.237	5	10	2	2	2	2	2	1	1	1	1	1	1	1	1	1	1	0	15702063773	3.99507e+09	16045709300	16443423750	18429822450	18718360050	8873003315	4.72666e+09	1.42292e+09	2.2035e+09	2.53065e+09	1.15182e+10	12703455200.0;19387963400.0;15437264900.0;17449582600.0;19987929100.0;16871715800.0;16928922600.0;20507797500.0;17017615400.0;728391230.0	12703455200	19387963400	15437264900	17449582600	19987929100	16871715800
170	B2RTY4_C1149	B2RTY4	Unconventional myosin-IXa	MYO9A	IILLQSTC*R	1	2	8C(463.2366)	1	C	1	463.237	1	1	NA	NA	1	NA	NA	NA	NA	NA	NA	NA	1	NA	NA	NA	NA	0	75747528	NA	NA	NA	75747528	NA	NA	NA	NA	NA	NA	NA	75747528	NA	NA	NA	NA	NA	75747528
171	B2RTY4_C1973	B2RTY4	Unconventional myosin-IXa	MYO9A	TSDC*TATK	1	2	4C(463.2366)	1	C	1	463.237	1	1	NA	1	NA	NA	NA	NA	NA	NA	1	NA	NA	NA	NA	NA	NA	0	53117784	NA	NA	53117784	NA	NA	NA	NA	NA	NA	NA	NA	53117784	NA	NA	NA	53117784	NA	NA
172	O00116_C190	O00116	Alkyldihydroxyacetonephosphate synthase; peroxisomal	AGPS	AHGHC*LHEIFLLR	1	5	5C(463.2366)	1	C	1	463.237	2	3	2	NA	1	NA	NA	1	1	NA	NA	1	NA	NA	NA	NA	NA	0	662214300	8.14962e+08	1238479200	NA	85949400	NA	NA	5.1544e+08	NA	NA	NA	NA	1602950400.0;874008000.0;85949400.0	1602950400	874008000	NA	NA	85949400	NA
173	O00116_C214	O00116	Alkyldihydroxyacetonephosphate synthase; peroxisomal	AGPS	IPDIVLWPTC*HDDVVK	1	18	10C(463.2366)	1	C	1	463.237	5	9	2	2	2	1	2	1	1	1	1	1	1	1	NA	1	1	0	2039974611	6.80391e+08	3171939030	1842307010	1995318915	1336707970	1853600130	1.93502e+09	1.29061e+08	4.03887e+08	NA	9.47075e+06	1803672960.0;4540205100.0;1933566720.0;1751047300.0;2280910340.0;1709727490.0;1336707970.0;1860296960.0;1846903300.0	1803672960	4540205100	1933566720	1751047300	2280910340	1709727490
174	O00116_C226	O00116	Alkyldihydroxyacetonephosphate synthase; peroxisomal	AGPS	IVNLAC*K	1	16	6C(463.2366)	1	C	1	463.237	5	10	2	2	2	2	2	1	1	1	1	1	1	1	1	1	1	0	3516395497	7.85869e+08	4671063820	2618441600	3532688510	3762808450	2996975105	2.39187e+09	2.60677e+08	2.79144e+08	3.68787e+08	1.65396e+08	2979756540.0;6362371100.0;2802768130.0;2434115070.0;3730072830.0;3335304190.0;4023580420.0;3502036480.0;3113927680.0;2880022530.0	2979756540	6362371100	2802768130	2434115070	3730072830	3335304190
175	O00116_C247	O00116	Alkyldihydroxyacetonephosphate synthase; peroxisomal	AGPS	YNLCIIPIGGGTSVSYGLMC*PADETR	1	3	20C(463.2366)	1	C	1	463.237	2	2	1	NA	NA	NA	1	NA	1	NA	NA	NA	NA	NA	NA	NA	1	0	2.27436e+07	1.89339e+07	9355359	NA	NA	NA	36131912	NA	NA	NA	NA	NA	9355359.0;36131912.0	NA	9355359	NA	NA	NA	NA
176	O00116_C297	O00116	Alkyldihydroxyacetonephosphate synthase; peroxisomal	AGPS	ESGYC*TGHEPDSLEFSTVGGWVSTR	1	16	5C(463.2366)	1	C	1	463.237	4	8	2	2	2	NA	2	1	1	1	1	1	1	NA	NA	1	1	0	2.17608e+08	8.21649e+07	228978472	326002272	133202326	NA	182248332	4.85671e+07	1.58696e+07	1.03782e+08	NA	1.48729e+08	263320608.0;194636336.0;314780736.0;337223808.0;59817580.0;206587072.0;287415936.0;77080728.0	263320608	194636336	314780736	337223808	59817580	206587072
177	O00116_C404	O00116	Alkyldihydroxyacetonephosphate synthase; peroxisomal	AGPS	YGSVAFPNFEQGVAC*LR	1	6	15C(463.2366)	1	C	1	463.237	3	3	1	NA	1	NA	1	1	NA	NA	NA	1	NA	NA	NA	1	NA	0	61877216	2.43115e+07	81338408	NA	34625320	NA	69667920	NA	NA	NA	NA	NA	81338408.0;34625320.0;69667920.0	81338408	NA	NA	NA	34625320	NA
178	O00116_C413	O00116	Alkyldihydroxyacetonephosphate synthase; peroxisomal	AGPS	C*APASIR	1	15	1C(463.2366)	1	C	1	463.237	5	8	2	1	2	1	2	1	1	NA	1	1	1	NA	1	1	1	0	6.96572e+08	2.20239e+08	498932913	537348540	781659870	NA	968347330	1.20647e+08	NA	2.22273e+07	NA	4.06404e+07	413622816.0;584243010.0;537348540.0;797376960.0;765942780.0;997084420.0;939610240.0	413622816	584243010	NA	537348540	797376960	765942780
179	O00116_C565	O00116	Alkyldihydroxyacetonephosphate synthase; peroxisomal	AGPS	GVQFAPFSTC*R	1	6	10C(463.2366)	1	C	1	463.237	2	4	NA	2	NA	NA	2	NA	NA	1	1	NA	NA	NA	NA	1	1	0	141973446	3.20897e+07	NA	119282600	NA	NA	164664292	NA	5.47391e+07	NA	NA	8.061e+07	80576224.0;157988976.0;107664392.0;221664192.0	NA	NA	80576224	157988976	NA	NA
180	O00124_C174	O00124	UBX domain-containing protein 8	UBXN8	SQNLPKPLTEFPSPAEQPTC*K	1	11	20C(463.2366)	1	C	1	463.237	4	7	1	2	2	2	NA	1	NA	1	1	1	1	1	1	NA	NA	0	3.91029e+08	1.5297e+08	180599632	416708542	547410591	419397050	NA	NA	1.74547e+08	2.38405e+08	4.38327e+08	NA	180599632.0;540132220.0;293284864.0;715988350.0;378832832.0;109453040.0;729341060.0	180599632	NA	540132220	293284864	715988350	378832832
181	O00124_C198	O00124	UBX domain-containing protein 8	UBXN8	C*PSGNVLR	1	6	1C(463.2366)	1	C	1	463.237	4	5	1	2	NA	1	1	1	NA	1	1	NA	NA	NA	1	NA	1	0	174742943	5.10425e+07	177255264	124687356	NA	244198064	152831088	NA	5.79509e+07	NA	NA	NA	177255264.0;165664800.0;83709912.0;244198064.0;152831088.0	177255264	NA	165664800	83709912	NA	NA
182	O00139_C199	O00139	Kinesin-like protein KIF2A	KIF2A	AQDVDATNPNYEIMC*MIR	1	15	15C(463.2366)	1	C	1	463.237	4	7	2	2	2	NA	1	1	1	1	1	1	1	NA	NA	NA	1	0	374423368	1.1527e+08	207070656	469164128	399711456	NA	421747232	1.5914e+08	1.85757e+07	1.25887e+08	NA	NA	94541760.0;319599552.0;482299136.0;456029120.0;310695808.0;488727104.0;421747232.0	94541760	319599552	482299136	456029120	310695808	488727104
183	O00139_C406	O00139	Kinesin-like protein KIF2A	KIF2A	C*VEDVLK	1	17	1C(463.2366)	1	C	1	463.237	5	9	2	2	2	1	2	1	1	1	1	1	1	1	NA	1	1	0	4007434272	6.82805e+08	4024632080	3467812610	5121659400	3431539460	3991527810	2.81873e+09	7.71478e+08	1.01096e+08	NA	8.47324e+07	2031486460.0;6017777700.0;2922295300.0;4013329920.0;5193144800.0;5050174000.0;3431539460.0;4051442690.0;3931612930.0	2031486460	6017777700	2922295300	4013329920	5193144800	5050174000
184	O00139_C420	O00139	Kinesin-like protein KIF2A	KIF2A	LIDIGNSC*R	1	6	8C(463.2366)	1	C	1	463.237	3	4	1	NA	1	2	NA	NA	1	NA	NA	NA	1	1	1	NA	NA	0	1145814080	1.44152e+08	1182167040	NA	986965760	1268309440	NA	NA	NA	NA	1.01287e+07	NA	1182167040.0;986965760.0;1261147390.0;1275471490.0	NA	1182167040	NA	NA	NA	986965760
185	O00139_C537	O00139	Kinesin-like protein KIF2A	KIF2A	TCMIATISPGMASC*ENTLNTLR	1	4	14C(463.2366)	1	C	1	463.237	2	2	1	NA	1	NA	NA	NA	1	NA	NA	NA	1	NA	NA	NA	NA	0	9.34454e+07	1.1667e+08	175943264	NA	10947543	NA	NA	NA	NA	NA	NA	NA	175943264.0;10947543.0	NA	175943264	NA	NA	NA	10947543
186	O00139_C596	O00139	Kinesin-like protein KIF2A	KIF2A	LLC*EQNEEEVSPQLFTFHEAVSQMVEMEEQVVEDHR	1	3	3C(463.2366)	1	C	1	463.237	2	2	1	1	NA	NA	NA	NA	1	1	NA	NA	NA	NA	NA	NA	NA	0	289909484	2.38572e+08	458605632	121213336	NA	NA	NA	NA	NA	NA	NA	NA	458605632.0;121213336.0	NA	458605632	121213336	NA	NA	NA
187	O00148_C164	O00148	ATP-dependent RNA helicase DDX39A	DDX39A	KNC*PHVVVGTPGR;NC*PHVVVGTPGR	2	36	3C(463.2366);2C(463.2366)	2	C	1	463.237	5	10	2	2	2	2	2	2	2	2	2	2	2	2	2	2	2	0	2312063617	2.35458e+09	6.41515e+09	730527415	1641181440	1968588065	8.04876e+08	2.44872e+09	5.89793e+07	1.58504e+08	9.65021e+08	1.04335e+08	716340350.0;8650942500.0;1640731140.0;14652568600.0;547654720.0;829990780.0;498299360.0;1046164800.0;1683754500.0;1822766590.0;1155052160.0;1903152510.0;1353357700.0;1219072000.0;3309803520.0;1992119040.0;941030910.0;816272060.0;598556860.0;863642240.0	4683641425	8146649870	688822750	772232080	1753260545	1529102335
188	O00148_C197	O00148	ATP-dependent RNA helicase DDX39A	DDX39A	HFVLDEC*DK;HFVLDEC*DKMLEQLDMR;HFVLDEC*DKMLEQLDMRR	3	42	7C(463.2366)	1	C	1	463.237	5	10	2	2	2	2	2	2	3	1	1	2	1	1	1	2	1	0	5.4589e+09	2.97562e+09	2.24891e+09	8444150250	7884706029	2371601345	6345141198	2.42262e+08	4.2843e+07	2.63623e+09	4.90085e+08	2.09946e+09	2874026750.0;1281176320.0;9253812200.0;2420211200.0;1011263680.0;8474444800.0;8413855700.0;11874539500.0;166681616.0;9748801500.0;2718144000.0;2025058690.0;9640379400.0;80818992.0;7829683200.0	2077601535	2420211200	8474444800	8413855700	6020610558	9748801500
189	O00148_C223	O00148	ATP-dependent RNA helicase DDX39A	DDX39A	QC*MMFSATLSK	1	54	2C(463.2366)	1	C	1	463.237	5	10	2	2	2	2	2	1	1	1	1	1	1	1	1	1	1	0	9300579034	2.98817e+09	11600362500	8406181650	13047094300	7801700100	5647556620	4.18552e+09	7.71313e+07	2.47365e+09	1.64436e+09	6.24209e+09	8640751600.0;14559973400.0;8351641600.0;8460721700.0;14796230700.0;11297957900.0;6638960100.0;8964440100.0;1233729540.0;10061383700.0	8640751600	14559973400	8351641600	8460721700	14796230700	11297957900
190	O00148_C238	O00148	ATP-dependent RNA helicase DDX39A	DDX39A	DIRPVC*R;DIRPVC*RK	2	28	6C(463.2366)	1	C	1	463.237	5	10	2	2	2	2	2	1	2	1	1	2	1	1	1	1	1	0	34240446876	1.23408e+10	20364857270	28163343350	31724487760	53251883000	37697663000	6.94339e+09	1.05461e+09	1.18815e+10	7.24793e+09	1.31594e+09	25274572800.0;29505439700.0;1404843780.0;27417620500.0;28909066200.0;46364914000.0;281059040.0;40125989000.0;48126820000.0;58376946000.0;38628172000.0;36767154000.0	25274572800	15455141740	27417620500	28909066200	23322986520	40125989000
191	O00148_C299	O00148	ATP-dependent RNA helicase DDX39A	DDX39A	C*MALAQLLVEQNFPAIAIHR	1	8	1C(463.2366)	1	C	1	463.237	4	7	2	2	2	NA	1	1	1	1	1	1	1	NA	NA	NA	1	0	6.99523e+07	6.13485e+07	161819160	34415537	42792124	NA	40782520	2.96139e+07	2.09678e+07	1.4448e+07	NA	NA	140878960.0;182759360.0;49242040.0;19589034.0;53008404.0;32575844.0;40782520.0	140878960	182759360	49242040	19589034	53008404	32575844
192	O00151_C260	O00151	PDZ and LIM domain protein 1	PDLIM1	VAASIGNAQKLPMC*DK	1	18	14C(463.2366)	1	C	1	463.237	5	9	2	2	2	1	2	1	1	1	1	1	1	NA	1	1	1	0	5.50594e+08	1.35875e+08	549131042	393985528	636484160	446441088	726929665	3.51896e+08	1.78383e+08	3.51631e+07	NA	1.02241e+08	300303104.0;797958980.0;267849904.0;520121152.0;611620100.0;661348220.0;446441088.0;799225220.0;654634110.0	300303104	797958980	267849904	520121152	611620100	661348220
193	O00151_C263	O00151	PDZ and LIM domain protein 1	PDLIM1	C*GTGIVGVFVK	1	24	1C(463.2366)	1	C	1	463.237	5	10	2	2	2	2	2	1	1	1	1	1	1	1	1	1	1	0	3451624911	7.52643e+08	4510210950	3043891460	3868820480	2575097855	3260103810	1.70068e+09	8.31326e+08	8.02401e+07	1.8506e+07	4.8991e+08	3307650300.0;5712771600.0;2456055300.0;3631727620.0;3812082180.0;3925558780.0;2562012160.0;2588183550.0;2913685250.0;3606522370.0	3307650300	5712771600	2456055300	3631727620	3812082180	3925558780
194	O00151_C307	O00151	PDZ and LIM domain protein 1	PDLIM1	GHFFVEDQIYC*EK	1	19	11C(463.2366)	1	C	1	463.237	4	8	2	2	2	NA	2	1	1	1	1	1	1	NA	NA	1	1	0	689635044	1.78349e+08	917211005	596759762	736161665	NA	508407744	3.18716e+08	1.76237e+08	1.93093e+08	NA	1.13716e+08	691844990.0;1142577020.0;472141344.0;721378180.0;872699200.0;599624130.0;427998528.0;588816960.0	691844990	1142577020	472141344	721378180	872699200	599624130
195	O00151_C45	O00151	PDZ and LIM domain protein 1	PDLIM1	AALANLC*IGDVITAIDGENTSNMTHLEAQNR	1	49	7C(463.2366)	1	C	1	463.237	5	9	2	2	2	1	2	1	1	1	1	1	1	NA	1	1	1	0	1.03431e+09	4.93438e+08	1298699645	1173809795	1236997635	156777632	1305263620	9.78481e+08	2.1298e+08	2.27998e+08	NA	2.61307e+08	606809340.0;1990589950.0;1324409090.0;1023210500.0;1398216450.0;1075778820.0;156777632.0;1490035460.0;1120491780.0	606809340	1990589950	1324409090	1023210500	1398216450	1075778820
196	O00151_C73	O00151	PDZ and LIM domain protein 1	PDLIM1	GC*TDNLTLTVAR;IKGC*TDNLTLTVAR	2	51	2C(463.2366);4C(463.2366)	2	C	1	463.237	5	10	2	2	2	2	2	2	2	1	1	2	1	2	2	2	2	0	896759482	5.30449e+08	1401489928	679465154	4.83409e+08	1527497003	3.91937e+08	1.59668e+09	4.56241e+08	8.54691e+07	2.56347e+08	1.55001e+08	375748864.0;169186832.0;4606582800.0;454441216.0;1002076420.0;356853888.0;926165570.0;161523520.0;422972928.0;2517975040.0;174489136.0;3021087740.0;396436096.0;786749250.0;216329024.0;394152896.0;170515184.0	272467848	2530512008	1002076420	356853888	543844545	422972928
197	O00154_C100	O00154	Cytosolic acyl coenzyme A thioester hydrolase	ACOT7	C*VAALAR	1	14	1C(463.2366)	1	C	1	463.237	5	10	2	2	2	2	2	1	1	1	1	1	1	1	1	1	1	0	1104803399	2.8408e+08	1386202210	733381890	1097818880	1377931900	928682115	7.22849e+08	6.4223e+06	7.16471e+07	1.27915e+08	1.13454e+08	875070660.0;1897333760.0;737923140.0;728840640.0;1148481020.0;1047156740.0;1287482620.0;1468381180.0;848458180.0;1008906050.0	875070660	1897333760	737923140	728840640	1148481020	1047156740
198	O00154_C117	O00154	Cytosolic acyl coenzyme A thioester hydrolase	ACOT7	TDFLSPMC*IGEVAHVSAEITYTSK	1	3	8C(463.2366)	1	C	1	463.237	1	2	2	NA	NA	NA	NA	1	1	NA	NA	NA	NA	NA	NA	NA	NA	0	142365620	NA	142365620	NA	NA	NA	NA	1.34322e+07	NA	NA	NA	NA	151863616.0;132867624.0	151863616	132867624	NA	NA	NA	NA
199	O00154_C288	O00154	Cytosolic acyl coenzyme A thioester hydrolase	ACOT7	GC*VITISGR;KGC*VITISGR	2	9	2C(463.2366);3C(463.2366)	2	C	1	463.237	3	5	2	2	1	NA	NA	2	1	1	1	1	NA	NA	NA	NA	NA	0	2.18089e+08	9.64239e+07	241833748	112011472	300422976	NA	NA	6.45017e+07	4.27233e+07	NA	NA	NA	237360304.0;337526368.0;196224160.0;81801520.0;142221424.0;300422976.0	287443336	196224160	81801520	142221424	300422976	NA
200	O00154_C92	O00154	Cytosolic acyl coenzyme A thioester hydrolase	ACOT7	HC*NSQNGER	1	4	2C(463.2366)	1	C	1	463.237	1	2	2	NA	NA	NA	NA	1	1	NA	NA	NA	NA	NA	NA	NA	NA	0	484639648	NA	484639648	NA	NA	NA	NA	2.62219e+08	NA	NA	NA	NA	299222976.0;670056320.0	299222976	670056320	NA	NA	NA	NA
201	O00160_C105	O00160	Unconventional myosin-If	MYO1F	NMLIDCENQC*VIISGESGAGK	1	2	10C(463.2366)	1	C	1	463.237	1	1	NA	NA	1	NA	NA	NA	NA	NA	NA	1	NA	NA	NA	NA	NA	0	84444992	NA	NA	NA	84444992	NA	NA	NA	NA	NA	NA	NA	84444992	NA	NA	NA	NA	84444992	NA
202	O00160_C577	O00160	Unconventional myosin-If	MYO1F	KQANDLVATLMRC*TPHYIR	1	2	13C(463.2366)	1	C	1	463.237	1	1	NA	1	NA	NA	NA	NA	NA	NA	1	NA	NA	NA	NA	NA	NA	0	328383296	NA	NA	328383296	NA	NA	NA	NA	NA	NA	NA	NA	328383296	NA	NA	NA	328383296	NA	NA
203	O00161_C112	O00161	Synaptosomal-associated protein 23	SNAP23	TTWGDGGENSPC*NVVSK	1	19	12C(463.2366)	1	C	1	463.237	5	10	2	2	2	2	2	1	1	1	1	1	1	1	1	1	1	0	1876134642	3.9331e+08	2086329345	1966030205	2113464190	1179773375	2035076095	1.17901e+09	1.23185e+08	5.41004e+08	2.31261e+08	5.17957e+08	1252641790.0;2920016900.0;1878925310.0;2053135100.0;2496012030.0;1730916350.0;1016247170.0;1343299580.0;2401327100.0;1668825090.0	1252641790	2920016900	1878925310	2053135100	2496012030	1730916350
204	O00161_C79	O00161	Synaptosomal-associated protein 23	SNAP23	C*CGLCVCPCNR	1	2	1C(463.2366)	1	C	1	463.237	1	1	NA	NA	1	NA	NA	NA	NA	NA	NA	1	NA	NA	NA	NA	NA	0	65606724	NA	NA	NA	65606724	NA	NA	NA	NA	NA	NA	NA	65606724	NA	NA	NA	NA	65606724	NA
205	O00170_C121	O00170	AH receptor-interacting protein	AIP	HC*CGVAQMR	1	38	2C(463.2366)	1	C	1	463.237	4	8	2	2	2	NA	2	1	1	1	1	1	1	NA	NA	1	1	0	3.36459e+09	3.43695e+09	8456068350	1130633985	2405583615	NA	1466065345	4.29546e+09	7.71709e+08	2.14424e+09	NA	1.40474e+08	5418721800.0;11493414900.0;584953220.0;1676314750.0;889376000.0;3921791230.0;1565395460.0;1366735230.0	5418721800	11493414900	584953220	1676314750	889376000	3921791230
206	O00170_C208	O00170	AH receptor-interacting protein	AIP	YYDAIAC*LK	1	25	7C(463.2366)	1	C	1	463.237	5	10	2	2	2	2	2	1	1	1	1	1	1	1	1	1	1	0	6941434559	1.01973e+09	6318747795	5803762950	8103497250	6552114900	7929049900	4.23235e+09	1.33675e+09	1.03995e+09	1.58455e+09	9.68644e+08	3326021890.0;9311473700.0;4858535400.0;6748990500.0;7368139800.0;8838854700.0;5431669200.0;7672560600.0;7244115500.0;8613984300.0	3326021890	9311473700	4858535400	6748990500	7368139800	8838854700
207	O00170_C254	O00170	AH receptor-interacting protein	AIP	LVVEEYYEVLDHC*SSILNK;LVVEEYYEVLDHC*SSILNKYDDNVK	2	8	13C(463.2366)	1	C	1	463.237	4	5	2	1	1	NA	1	1	2	NA	1	NA	1	NA	NA	NA	1	0	3.99643e+08	1.34483e+08	542167363	468255744	235141504	NA	353005440	5.43178e+08	NA	NA	NA	NA	158082464.0;170345424.0;1682159100.0;468255744.0;235141504.0;353005440.0	158082464	926252262	NA	468255744	NA	235141504
208	O00170_C78	O00170	AH receptor-interacting protein	AIP	FKLPVWETIVC*TMR;LPVWETIVC*TMR	2	25	11C(463.2366);9C(463.2366)	2	C	1	463.237	4	7	2	1	2	NA	2	2	2	NA	1	1	1	NA	NA	1	1	0	1.7021e+08	1.03752e+08	2.57302e+08	33130324	243515816	NA	146890624	1.89114e+08	NA	5.40317e+07	NA	3.83894e+07	203507840.0;43648824.0;569307330.0;212745168.0;33130324.0;205309616.0;281722016.0;119745184.0;174036064.0	123578332	391026249	NA	33130324	205309616	281722016
209	O00170_C90	O00170	AH receptor-interacting protein	AIP	EGEIAQFLC*DIK	1	2	9C(463.2366)	1	C	1	463.237	1	1	NA	1	NA	NA	NA	NA	NA	NA	1	NA	NA	NA	NA	NA	NA	0	NA	NA	NA	NA	NA	NA	NA	NA	NA	NA	NA	NA		NA	NA	NA	NA	NA	NA
210	O00178_C313	O00178	GTP-binding protein 1	GTPBP1	IDMC*PANILQETLK	1	2	4C(463.2366)	1	C	1	463.237	1	1	NA	NA	NA	NA	1	NA	NA	NA	NA	NA	NA	NA	NA	1	NA	0	110875024	NA	NA	NA	NA	NA	110875024	NA	NA	NA	NA	NA	110875024	NA	NA	NA	NA	NA	NA
211	O00178_C46	O00178	GTP-binding protein 1	GTPBP1	LHGGFDSDC*SEDGEALNGEPELDLTSK	1	19	9C(463.2366)	1	C	1	463.237	4	7	1	2	2	NA	2	NA	1	1	1	1	1	NA	NA	1	1	0	1.16712e+09	2.77117e+08	1229660160	1531550910	918219360	NA	989051585	NA	7.84202e+08	4.41758e+08	NA	3.83924e+08	1229660160.0;977036030.0;2086065790.0;605849280.0;1230589440.0;717576320.0;1260526850.0	NA	1229660160	977036030	2086065790	605849280	1230589440
212	O00178_C515	O00178	GTP-binding protein 1	GTPBP1	YQAMVHC*GSIR	1	6	7C(463.2366)	1	C	1	463.237	2	3	1	2	NA	NA	NA	1	NA	1	1	NA	NA	NA	NA	NA	NA	0	126760259	1.12515e+08	206320272	47200246	NA	NA	NA	NA	7.77948e+06	NA	NA	NA	206320272.0;41699324.0;52701168.0	206320272	NA	41699324	52701168	NA	NA
213	O00178_C531	O00178	GTP-binding protein 1	GTPBP1	QTATILSMDKDC*LR	1	7	12C(463.2366)	1	C	1	463.237	4	6	2	2	1	NA	1	1	1	1	1	NA	1	NA	NA	NA	1	0	264269886	6.18498e+07	243328808	234355728	356216960	NA	223178048	1.35512e+08	4.71852e+06	NA	NA	NA	147507280.0;339150336.0;237692224.0;231019232.0;356216960.0;223178048.0	147507280	339150336	237692224	231019232	NA	356216960
214	O00182_C259	O00182	Galectin-9	LGALS9	FHINLC*SGNHIAFHLNPR	1	4	6C(463.2366)	1	C	1	463.237	1	1	1	NA	NA	NA	NA	1	NA	NA	NA	NA	NA	NA	NA	NA	NA	0	326889728	NA	326889728	NA	NA	NA	NA	NA	NA	NA	NA	NA	326889728	326889728	NA	NA	NA	NA	NA
215	O00186_C114	O00186	Syntaxin-binding protein 3	STXBP3	SENKYKAAYIYFTDFC*PDNLFNK;AAYIYFTDFC*PDNLFNK	2	3	16C(463.2366);10C(463.2366)	2	C	1	463.237	2	2	NA	1	1	NA	NA	NA	NA	1	NA	1	NA	NA	NA	NA	NA	0	1.61999e+07	1.80023e+07	NA	28929412	3.47036e+06	NA	NA	NA	NA	NA	NA	NA	28929412.0;3470363.5	NA	NA	28929412	NA	3.47036e+06	NA
216	O00186_C159	O00186	Syntaxin-binding protein 3	STXBP3	EINISFIPHESQVYTLDVPDAFYYC*YSPDPGNAK	1	4	25C(463.2366)	1	C	1	463.237	1	1	1	NA	NA	NA	NA	NA	1	NA	NA	NA	NA	NA	NA	NA	NA	0	185638880	NA	185638880	NA	NA	NA	NA	NA	NA	NA	NA	NA	185638880	NA	185638880	NA	NA	NA	NA
217	O00186_C26	O00186	Syntaxin-binding protein 3	STXBP3	ATVFDDC*KK	1	3	7C(463.2366)	1	C	1	463.237	2	2	1	NA	NA	NA	1	NA	1	NA	NA	NA	NA	NA	NA	1	NA	0	138417264	2.25807e+07	154384240	NA	NA	NA	122450288	NA	NA	NA	NA	NA	154384240.0;122450288.0	NA	154384240	NA	NA	NA	NA
218	O00186_C402	O00186	Syntaxin-binding protein 3	STXBP3	NHDNC*DKIR;NHDNC*DK	2	8	5C(463.2366)	1	C	1	463.237	4	4	1	1	1	NA	1	1	NA	2	NA	2	NA	NA	NA	1	NA	0	102365781	5.37498e+07	150858768	69473684	145122104	NA	44008568	NA	NA	NA	NA	NA	150858768.0;60728720.0;78218648.0;73080400.0;217163808.0;44008568.0	150858768	NA	69473684	NA	145122104	NA
219	O00186_C501	O00186	Syntaxin-binding protein 3	STXBP3	LDSKEWPYCSQC*PAVWNGSGAVSAR	1	18	12C(463.2366)	1	C	1	463.237	5	8	1	2	2	1	2	NA	1	1	1	1	1	NA	1	1	1	0	6.90043e+08	3.25522e+08	297891136	634324288	726308035	595060860	1196633025	NA	2.42669e+08	2.18743e+07	NA	1.39122e+08	297891136.0;462731456.0;805917120.0;741775490.0;710840580.0;595060860.0;1295006850.0;1098259200.0	NA	297891136	462731456	805917120	741775490	710840580
220	O00186_C557	O00186	Syntaxin-binding protein 3	STXBP3	SC*EVIIGSTHVLTPK	1	6	2C(463.2366)	1	C	1	463.237	2	2	NA	1	1	NA	NA	NA	NA	1	NA	1	NA	NA	NA	NA	NA	0	146534276	8.90229e+07	NA	209482944	83585608	NA	NA	NA	NA	NA	NA	NA	209482944.0;83585608.0	NA	NA	209482944	NA	83585608	NA
221	O00186_C90	O00186	Syntaxin-binding protein 3	STXBP3	SVDC*FLHDFASK	1	10	4C(463.2366)	1	C	1	463.237	4	7	1	2	2	NA	2	1	NA	1	1	1	1	NA	NA	1	1	0	142937776	2.69478e+07	129991728	137796172	182155520	NA	121807684	NA	4.17478e+07	4.8541e+06	NA	6.09185e+07	129991728.0;108276008.0;167316336.0;178723152.0;185587888.0;164883584.0;78731784.0	129991728	NA	108276008	167316336	178723152	185587888
222	O00189_C431	O00189	AP-4 complex subunit mu-1	AP4M1	LAFRPC*GNANPHK	1	13	6C(463.2366)	1	C	1	463.237	5	7	2	1	2	1	1	1	1	1	NA	1	1	NA	1	1	NA	0	3.44086e+08	1.96226e+08	692248926	271909312	279370512	261745568	215153888	2.55098e+08	NA	6.89767e+06	NA	NA	511867712.0;872630140.0;271909312.0;274493120.0;284247904.0;261745568.0;215153888.0	511867712	872630140	271909312	NA	274493120	284247904
223	O00203_C507	O00203	AP-3 complex subunit beta-1	AP3B1	ASILWLIGENC*ER;ASILWLIGENC*ERVPK	2	13	11C(463.2366)	1	C	1	463.237	4	7	2	2	1	NA	2	2	2	1	2	NA	1	NA	NA	1	1	0	113454521	4.54898e+07	1.63428e+08	5.83151e+07	134161536	NA	97913760	1.61942e+08	1.27091e+07	NA	NA	1.6206e+07	10437595.0;87397136.0;228840832.0;327035360.0;49328356.0;123300024.0;11303493.0;134161536.0;109373104.0;86454416.0	4.89174e+07	277938096	49328356	6.73018e+07	NA	134161536
224	O00203_C893	O00203	AP-3 complex subunit beta-1	AP3B1	QPC*IFGDK	1	4	3C(463.2366)	1	C	1	463.237	3	3	NA	NA	1	1	1	NA	NA	NA	NA	NA	1	1	NA	NA	1	0	2.62046e+08	1.47955e+08	NA	NA	401344672	278055808	106736336	NA	NA	NA	NA	NA	401344672.0;278055808.0;106736336.0	NA	NA	NA	NA	NA	401344672
225	O00217_C117	O00217	NADH dehydrogenase [ubiquinone] iron-sulfur protein 8; mitochondrial	NDUFS8	LC*EAICPAQAITIEAEPR	1	4	2C(463.2366)	1	C	1	463.237	2	2	NA	NA	1	NA	1	NA	NA	NA	NA	1	NA	NA	NA	1	NA	0	71951284	2.87345e+07	NA	NA	51632896	NA	92269672	NA	NA	NA	NA	NA	51632896.0;92269672.0	NA	NA	NA	NA	51632896	NA
226	O00221_C345	O00221	NF-kappa-B inhibitor epsilon	NFKBIE	C*LLEGRPEPGR	1	2	1C(463.2366)	1	C	1	463.237	1	1	NA	NA	1	NA	NA	NA	NA	NA	NA	1	NA	NA	NA	NA	NA	0	28638424	NA	NA	NA	28638424	NA	NA	NA	NA	NA	NA	NA	28638424	NA	NA	NA	NA	28638424	NA
227	O00221_C457	O00221	NF-kappa-B inhibitor epsilon	NFKBIE	GLMGISSTLC*K	1	7	10C(463.2366)	1	C	1	463.237	3	6	2	2	2	NA	NA	1	1	1	1	1	1	NA	NA	NA	NA	0	2.53156e+08	7.54381e+07	183170816	243233232	333064928	NA	NA	NA	3.24782e+07	9.26081e+06	NA	NA	183170816.0;220267680.0;266198784.0;339613312.0;326516544.0	183170816	NA	220267680	266198784	339613312	326516544
228	O00231_C202	O00231	26S proteasome non-ATPase regulatory subunit 11	PSMD11	TTANAIYC*PPK;TTANAIYC*PPKLQATLDMQSGIIHAAEEKDWK	2	16	8C(463.2366)	1	C	1	463.237	5	9	2	2	2	1	2	1	2	1	1	1	1	NA	1	1	1	0	226252654	1.24419e+08	141909634	212849456	238550308	428389504	109564368	1.33532e+08	1.1313e+08	1.67259e+08	NA	5.03081e+07	236331072.0;61710456.0;33265936.0;292844448.0;132854464.0;356820352.0;120280264.0;428389504.0;145137552.0;73991184.0	236331072	47488196	292844448	132854464	356820352	120280264
229	O00231_C289	O00231	26S proteasome non-ATPase regulatory subunit 11	PSMD11	C*VAQASK	1	17	1C(463.2366)	1	C	1	463.237	5	9	2	2	1	2	2	1	1	1	1	1	NA	1	1	1	1	0	1658886962	3.77208e+08	1843324350	1294987200	1855734140	2076693505	1223695615	1.63272e+09	7.43782e+06	NA	2.0037e+08	4.77681e+07	688817790.0;2997830910.0;1289727870.0;1300246530.0;1855734140.0;1935010820.0;2218376190.0;1189918460.0;1257472770.0	688817790	2997830910	1289727870	1300246530	1855734140	NA
230	O00232_C193	O00232	26S proteasome non-ATPase regulatory subunit 12	PSMD12	LC*LAVKDYIR	1	4	2C(463.2366)	1	C	1	463.237	3	3	1	NA	1	1	NA	NA	1	NA	NA	NA	1	NA	1	NA	NA	0	5.55867e+07	2.99435e+07	90159808	NA	37928032	38672192	NA	NA	NA	NA	NA	NA	90159808.0;37928032.0;38672192.0	NA	90159808	NA	NA	NA	37928032
231	O00232_C255	O00232	26S proteasome non-ATPase regulatory subunit 12	PSMD12	AIYDTPC*IQAESEK;AIYDTPC*IQAESEKWQQALK	2	34	7C(463.2366)	1	C	1	463.237	5	9	2	2	2	1	2	2	2	2	2	2	2	2	NA	2	2	0	1.95867e+09	6.13078e+08	2785327278	1.92446e+09	2253183694	1149243568	1681147029	1.84849e+09	9.85655e+07	4.61518e+08	NA	2.83231e+08	188694912.0;2767800320.0;469698880.0;7715115000.0;482814976.0;3226717180.0;302285600.0;3686031870.0;351348480.0;4807704600.0;262273056.0;3591408640.0;272874976.0;2025612160.0;168492800.0;3594350080.0;151544656.0;2810200580.0	1478247616	4092406940	1854766078	1994158735	2579526540	1926840848
232	O00233_C216	O00233	26S proteasome non-ATPase regulatory subunit 9	PSMD9	GLLGC*NIIPLQR	1	11	5C(463.2366)	1	C	1	463.237	5	9	2	2	2	1	2	1	1	1	1	1	1	1	NA	1	1	0	3.17956e+08	1.38037e+08	380427488	282005432	456037920	97076560	374231072	1.75784e+08	1.9765e+07	7.963e+07	NA	3.12755e+07	256129504.0;504725472.0;268029488.0;295981376.0;512344832.0;399731008.0;97076560.0;352115968.0;396346176.0	256129504	504725472	268029488	295981376	512344832	399731008
233	O00233_C59	O00233	26S proteasome non-ATPase regulatory subunit 9	PSMD9	GIGMNEPLVDC*EGYPR	1	78	11C(463.2366)	1	C	1	463.237	5	10	2	2	2	2	2	1	1	1	1	1	1	1	1	1	1	0	13855477000	3.33778e+09	10669732100	14356987400	16904102900	10151772700	17194789900	5.42941e+09	1.54777e+09	1.66378e+09	1.35456e+09	3.11359e+09	6830560800.0;14508903400.0;13262552100.0;15451422700.0;18080575500.0;15727630300.0;9193957400.0;11109588000.0;19396427800.0;14993152000.0	6830560800	14508903400	13262552100	15451422700	18080575500	15727630300
234	O00233_C81	O00233	26S proteasome non-ATPase regulatory subunit 9	PSMD9	HNIIC*LQNDHK	1	2	5C(463.2366)	1	C	1	463.237	1	1	1	NA	NA	NA	NA	1	NA	NA	NA	NA	NA	NA	NA	NA	NA	0	147803488	NA	147803488	NA	NA	NA	NA	NA	NA	NA	NA	NA	147803488	147803488	NA	NA	NA	NA	NA
235	O00244_C12	O00244	Copper transport protein ATOX1	ATOX1	PKHEFSVDMTC*GGCAEAVSR	1	24	11C(463.2366)	1	C	1	463.237	4	7	2	2	1	NA	2	1	1	1	1	1	NA	NA	NA	1	1	0	1.18057e+09	1.18502e+09	2825932285	1247948060	193220576	NA	455172494	1.51286e+09	3.75948e+08	NA	NA	2.46041e+08	1756180990.0;3895683580.0;982112700.0;1513783420.0;193220576.0;281195488.0;629149500.0	1756180990	3895683580	982112700	1513783420	193220576	NA
236	O00244_C41	O00244	Copper transport protein ATOX1	ATOX1	VC*IESEHSMDTLLATLK;VC*IESEHSMDTLLATLKK;KVC*IESEHSMDTLLATLKK	3	25	2C(463.2366);3C(463.2366)	2	C	1	463.237	5	10	2	2	2	2	2	2	2	1	1	1	1	1	1	2	2	0	1121306577	7.71255e+08	2.43434e+09	970661825	1069317505	484317937	6.47893e+08	1.56466e+09	8.0019e+07	1.41966e+08	5.01154e+08	2.24617e+08	1619100160.0;1036818880.0;3736081660.0;3345371650.0;914079870.0;1027243780.0;1169702400.0;968932610.0;838687490.0;129948384.0;30319492.0;947809540.0;906256900.0;707184190.0	1327959520	3540726655	914079870	1027243780	1169702400	968932610
237	O00255_C334	O00255	Menin	MEN1	DEHIYPYMYLAGYHC*R	1	4	15C(463.2366)	1	C	1	463.237	2	3	1	NA	2	NA	NA	NA	1	NA	NA	1	1	NA	NA	NA	NA	0	6.21139e+07	8.02887e+07	118886544	NA	5.34118e+06	NA	NA	NA	NA	NA	NA	NA	118886544.0;5341181.5	NA	118886544	NA	NA	5.34118e+06	NA
238	O00257_C185	O00257	E3 SUMO-protein ligase CBX4	CBX4	EAPSPTC*PDLGAK	1	22	7C(463.2366)	1	C	1	463.237	5	10	2	2	2	2	2	1	1	1	1	1	1	1	1	1	1	0	1.69394e+09	3.99995e+08	1134572719	1808771775	2145600960	1455985090	1924779780	9.23096e+08	1.43372e+08	2.25432e+07	3.80527e+07	2.23044e+08	481845088.0;1787300350.0;1707392510.0;1910151040.0;2161541380.0;2129660540.0;1429077760.0;1482892420.0;2082495620.0;1767063940.0	481845088	1787300350	1707392510	1910151040	2161541380	2129660540
239	O00264_C129	O00264	Membrane-associated progesterone receptor component 1	PGRMC1	GLATFC*LDKEALK	1	3	6C(463.2366)	1	C	1	463.237	2	2	NA	1	1	NA	NA	NA	NA	NA	1	1	NA	NA	NA	NA	NA	0	51198060	2.72121e+07	NA	70439896	31956224	NA	NA	NA	NA	NA	NA	NA	70439896.0;31956224.0	NA	NA	NA	70439896	31956224	NA
240	O00264_C159	O00264	Membrane-associated progesterone receptor component 1	PGRMC1	GLATFC*LDK	1	18	6C(463.2366)	1	C	1	463.237	5	10	2	2	2	2	2	1	1	1	1	1	1	1	1	1	1	0	3808748654	8.21536e+08	2587083070	3676853120	4790267380	3714379905	4275159795	1.77483e+09	3.32315e+08	8.60936e+08	7.16456e+08	2.61523e+08	1332088700.0;3842077440.0;3911835650.0;3441870590.0;5399041000.0;4181493760.0;4220990720.0;3207769090.0;4460084200.0;4090235390.0	1332088700	3842077440	3911835650	3441870590	5399041000	4181493760
241	O00267_C429	O00267	Transcription elongation factor SPT5	SUPT5H	EHNFQPGDNVEVC*EGELINLQGK	1	4	13C(463.2366)	1	C	1	463.237	2	3	NA	2	NA	NA	1	NA	NA	1	1	NA	NA	NA	NA	NA	1	0	167795960	2.01593e+06	NA	166370480	NA	NA	169221440	NA	2.57437e+07	NA	NA	NA	148166928.0;184574032.0;169221440.0	NA	NA	148166928	184574032	NA	NA
242	O00267_C626	O00267	Transcription elongation factor SPT5	SUPT5H	SFAFLHC*K;SFAFLHC*KK	2	31	7C(463.2366)	1	C	1	463.237	5	10	2	2	2	2	2	1	1	2	2	2	1	2	2	2	1	0	3.37278e+09	3.18162e+09	9010032150	1861853253	2.24917e+09	2445388285	1297480668	1.95203e+09	1.02385e+09	4.94217e+08	1.25396e+08	3.33114e+08	7629741100.0;10390323200.0;4953476100.0;218176400.0;1871687680.0;404072832.0;3000605180.0;798803390.0;2598632190.0;3385779200.0;1327661180.0;3864236540.0;1203876220.0;2032090240.0;91777272.0;1533027580.0	7629741100	10390323200	2585826250	1137880256	1899704285	2598632190
243	O00267_C740	O00267	Transcription elongation factor SPT5	SUPT5H	VELHSTC*QTISVDR	1	21	7C(463.2366)	1	C	1	463.237	5	10	2	2	2	2	2	1	1	1	1	1	1	1	1	1	1	0	3643035778	5.61678e+08	3492104445	3657300480	4417601165	3790741760	2857431040	1.33402e+09	7.33853e+08	2.45007e+08	1.37281e+07	2.61069e+08	2548812290.0;4435396600.0;3138387710.0;4176213250.0;4590847000.0;4244355330.0;3800449020.0;3781034500.0;3042034690.0;2672827390.0	2548812290	4435396600	3138387710	4176213250	4590847000	4244355330
244	O00268_C1022	O00268	Transcription initiation factor TFIID subunit 4	TAF4	KVDC*PGPGSGAEGSGPGSVVPGSSGVGTPR	1	20	4C(463.2366)	1	C	1	463.237	5	9	2	2	2	1	2	1	1	1	1	1	1	1	NA	1	1	0	6.46139e+08	4.15019e+08	503441151	1124528800	911934845	38635496	652154175	2.30903e+08	3.43219e+08	2.52329e+08	NA	1.46354e+08	340167872.0;666714430.0;881836350.0;1367221250.0;733511550.0;1090358140.0;38635496.0;548665980.0;755642370.0	340167872	666714430	881836350	1367221250	733511550	1090358140
245	O00268_C1066	O00268	Transcription initiation factor TFIID subunit 4	TAF4	DLIFC*LENER	1	6	5C(463.2366)	1	C	1	463.237	3	4	2	1	1	NA	NA	1	1	NA	1	NA	1	NA	NA	NA	NA	0	152619620	2.75685e+07	137739932	184430960	135687968	NA	NA	9.52086e+07	NA	NA	NA	NA	70417288.0;205062576.0;184430960.0;135687968.0	70417288	205062576	NA	184430960	NA	135687968
246	O00268_C596	O00268	Transcription initiation factor TFIID subunit 4	TAF4	C*KNFLSTLIK	1	2	1C(463.2366)	1	C	1	463.237	1	1	NA	NA	NA	NA	1	NA	NA	NA	NA	NA	NA	NA	NA	1	NA	0	229691808	NA	NA	NA	NA	NA	229691808	NA	NA	NA	NA	NA	229691808	NA	NA	NA	NA	NA	NA
247	O00268_C867	O00268	Transcription initiation factor TFIID subunit 4	TAF4	SC*KDETFLLQAPLQR	1	17	2C(463.2366)	1	C	1	463.237	5	10	2	2	2	2	2	1	1	1	1	1	1	1	1	1	1	0	925279737	2.02998e+08	1023121505	624713855	1039725375	814619710	1124218240	6.62079e+08	9.20765e+07	1.1184e+08	9.7309e+07	1.05773e+08	554961220.0;1491281790.0;559605950.0;689821760.0;960642690.0;1118808060.0;883427580.0;745811840.0;1199011070.0;1049425410.0	554961220	1491281790	559605950	689821760	960642690	1118808060
248	O00273_C165	O00273	DNA fragmentation factor subunit alpha	DFFA	QSC*ATVQR	1	24	3C(463.2366)	1	C	1	463.237	5	10	2	2	2	2	2	1	1	1	1	1	1	1	1	1	1	0	8216270447	1.29109e+09	6985164285	7100676100	9830561800	9301255700	7863694350	5.21864e+09	1.06479e+09	5.27781e+08	1.07515e+08	1.56864e+08	3295030270.0;10675298300.0;6347755500.0;7853596700.0;10203759600.0;9457364000.0;9225231400.0;9377280000.0;7752774700.0;7974614000.0	3295030270	10675298300	6347755500	7853596700	10203759600	9457364000
249	O00273_C21	O00273	DNA fragmentation factor subunit alpha	DFFA	TLKPC*LLR	1	11	5C(463.2366)	1	C	1	463.237	5	10	2	2	2	2	2	1	1	1	1	1	1	1	1	1	1	0	7.80786e+08	1.2053e+08	837138223	620137245	884151005	877276800	685226720	6.73477e+08	5.51171e+07	1.52801e+08	1.09364e+08	2.08546e+07	360917856.0;1313358590.0;581163580.0;659110910.0;992197820.0;776104190.0;799944580.0;954609020.0;670480260.0;699973180.0	360917856	1313358590	581163580	659110910	992197820	776104190
250	O00273_C38	O00273	DNA fragmentation factor subunit alpha	DFFA	EQHGVAASC*LEDLR	1	30	9C(463.2366)	1	C	1	463.237	5	10	2	2	2	2	2	1	1	1	1	1	1	1	1	1	1	0	7059274574	2.28094e+09	6489548275	7810472450	9125465100	3373532545	8497354500	4.18571e+09	5.9738e+08	2.15845e+09	2.48664e+08	2.43317e+09	3529802750.0;9449293800.0;7388060700.0;8232884200.0;10651718700.0;7599211500.0;3549364480.0;3197700610.0;10217866200.0;6776842800.0	3529802750	9449293800	7388060700	8232884200	10651718700	7599211500
251	O00273_C47	O00273	DNA fragmentation factor subunit alpha	DFFA	AC*DILAIDK	1	10	2C(463.2366)	1	C	1	463.237	5	9	2	1	2	2	2	1	1	1	NA	1	1	1	1	1	1	0	6.99924e+08	1.10077e+08	731162544	541495740	780104445	637237090	809622175	5.512e+08	NA	1.01578e+08	8.17736e+07	8.11781e+07	341405408.0;1120919680.0;541495740.0;851930940.0;708277950.0;695059780.0;579414400.0;867023740.0;752220610.0	341405408	1120919680	541495740	NA	851930940	708277950
252	O00287_C185	O00287	Regulatory factor X-associated protein	RFXAP	SDQALNC*GGTASTGSAGNVK;KSDQALNC*GGTASTGSAGNVK	2	22	7C(463.2366);8C(463.2366)	2	C	1	463.237	5	9	2	2	2	1	2	1	1	2	1	2	2	1	NA	2	2	0	1.61321e+08	3.15015e+07	163480392	206497636	134570290	128708744	173347416	1.5391e+08	9.16685e+07	4.41116e+07	NA	4.05696e+07	54649936.0;272310848.0;110975840.0;172380528.0;271317088.0;132068608.0;74688696.0;95728016.0;235795840.0;128708744.0;139711264.0;149609456.0;153626256.0;250442688.0	54649936	272310848	141678184	271317088	103378652	165761928
253	O00291_C613	O00291	Huntingtin-interacting protein 1	HIP1	LASTEESMC*QLAK	1	13	9C(463.2366)	1	C	1	463.237	4	8	2	2	2	NA	2	1	1	1	1	1	1	NA	NA	1	1	0	3.6233e+08	1.44902e+08	217913156	558580350	302679048	NA	370148464	1.19051e+08	4.1915e+08	5.92146e+07	NA	5.11341e+07	133731720.0;302094592.0;262196800.0;854963900.0;260808016.0;344550080.0;406305728.0;333991200.0	133731720	302094592	262196800	854963900	260808016	344550080
254	O00299_C178	O00299	Chloride intracellular channel protein 1	CLIC1	FLDGNELTLADC*NLLPK;KFLDGNELTLADC*NLLPK	2	27	12C(463.2366);13C(463.2366)	2	C	1	463.237	5	10	2	2	2	2	2	2	2	2	1	2	2	2	2	2	2	0	1.08424e+09	2.78824e+08	1.15492e+09	1098165529	1.41412e+09	6.41347e+08	1112633686	9.41003e+08	3.4931e+08	3.32388e+08	4.19111e+07	9.56009e+07	314357440.0;664710980.0;1096960000.0;2543667710.0;240546016.0;1461786500.0;1345164800.0;1599687810.0;1698620420.0;945553020.0;1412619520.0;352035232.0;989930240.0;451711168.0;771711870.0;404994144.0;1685073150.0;948527100.0;1411940350.0	489534210	1820313855	851166258	1345164800	1649154115	1179086270
255	O00299_C191	O00299	Chloride intracellular channel protein 1	CLIC1	LHIVQVVC*K;LHIVQVVC*KK	2	39	8C(463.2366)	1	C	1	463.237	5	10	2	2	2	2	2	2	2	2	2	2	2	2	2	2	2	0	3588061636	1.07267e+09	4.92592e+09	2.54355e+09	3.32111e+09	4483156340	2.66657e+09	2.89841e+09	9.44507e+07	5.0014e+08	1.12314e+08	2.90968e+08	4825371100.0;927503940.0;11548971000.0;2401847550.0;4304370700.0;649151100.0;4228205310.0;992463360.0;6262548000.0;1086986240.0;4752612900.0;1182310910.0;7025273300.0;1782203390.0;7117474300.0;2007674370.0;3821354750.0;1100286340.0;4360903200.0;1383720960.0	2876437520	6975409275	2476760900	2610334335	3674767120	2967461905
256	O00299_C223	O00299	Chloride intracellular channel protein 1	CLIC1	EEFASTC*PDDEEIELAYEQVAK	1	18	7C(463.2366)	1	C	1	463.237	3	4	NA	2	1	NA	1	NA	NA	1	1	NA	1	NA	NA	NA	1	0	3.34251e+08	2.17355e+08	NA	411985632	502050720	NA	88716112	NA	1.43036e+08	NA	NA	NA	310843968.0;513127296.0;502050720.0;88716112.0	NA	NA	310843968	513127296	NA	502050720
257	O00299_C24	O00299	Chloride intracellular channel protein 1	CLIC1	IGNC*PFSQR;IGNC*PFSQRLFMVLWLK;IGNC*PFSQRLFMVLWLKGVTFNVTTVDTK	3	43	4C(463.2366)	1	C	1	463.237	5	10	2	2	2	2	2	1	1	1	1	1	1	3	3	1	1	0	16029179356	1.0871e+10	18754874190	11756814350	13501423650	3363585890	32769198700	2.31031e+10	4.48333e+09	2.09423e+09	3.36009e+09	3.36015e+10	35091247000.0;2418501380.0;14927006700.0;8586622000.0;12020576300.0;14982271000.0;15733989400.0;987643580.0;308896384.0;14839439400.0;1751464450.0;5739528200.0;56529015000.0;9009382400.0	35091247000	2418501380	14927006700	8586622000	12020576300	14982271000
258	O00299_C59	O00299	Chloride intracellular channel protein 1	CLIC1	LC*PGGQLPFLLYGTEVHTDTNK	1	21	2C(463.2366)	1	C	1	463.237	5	10	2	2	2	2	2	1	1	1	1	1	1	1	1	1	1	0	1037741536	3.57031e+08	1481575905	1133415360	770666175	1214018370	589031870	1.12326e+09	1.44409e+08	2.85194e+08	4.12258e+08	4.03721e+07	687313860.0;2275837950.0;1235527810.0;1031302910.0;972328960.0;569003390.0;922507650.0;1505529090.0;617579260.0;560484480.0	687313860	2275837950	1235527810	1031302910	972328960	569003390
259	O00299_C89	O00299	Chloride intracellular channel protein 1	CLIC1	IEEFLEAVLC*PPRYPK	1	27	10C(463.2366)	1	C	1	463.237	5	9	2	2	2	1	2	1	1	1	1	1	1	NA	1	1	1	0	3.40344e+08	1.43819e+08	576514722	307525624	200288918	262523808	354866032	4.29258e+08	1.97744e+08	1.95554e+08	NA	8.86167e+07	272983744.0;880045700.0;167699376.0;447351872.0;62011020.0;338566816.0;262523808.0;417527488.0;292204576.0	272983744	880045700	167699376	447351872	62011020	338566816
260	O00303_C256	O00303	Eukaryotic translation initiation factor 3 subunit F	EIF3F	TC*FSPNR	1	20	2C(463.2366)	1	C	1	463.237	5	9	1	2	2	2	2	1	NA	1	1	1	1	1	1	1	1	0	9611446470	1.94629e+09	7277906400	9021068000	10773344250	12289093650	8695820050	NA	9.91102e+08	7.88612e+08	9.53031e+06	1.67331e+09	7277906400.0;8320253400.0;9721882600.0;10215711700.0;11330976800.0;12295832600.0;12282354700.0;7512608300.0;9879031800.0	7277906400	NA	8320253400	9721882600	10215711700	11330976800
261	O00308_C186	O00308	NEDD4-like E3 ubiquitin-protein ligase WWP2	WWP2	HQPPSTNC*FGGR	1	3	8C(463.2366)	1	C	1	463.237	2	2	NA	NA	1	NA	1	NA	NA	NA	NA	NA	1	NA	NA	NA	1	0	90651646	4.71597e+07	NA	NA	123998616	NA	57304676	NA	NA	NA	NA	NA	123998616.0;57304676.0	NA	NA	NA	NA	NA	123998616
262	O00327_C102	O00327	Aryl hydrocarbon receptor nuclear translocator-like protein 1	ARNTL	DKMNSFIDELASLVPTC*NAMSR	1	5	17C(463.2366)	1	C	1	463.237	2	3	1	NA	2	NA	NA	NA	1	NA	NA	1	1	NA	NA	NA	NA	0	35360435	1.15408e+07	43521048	NA	27199822	NA	NA	NA	NA	1.15348e+07	NA	NA	43521048.0;19043484.0;35356160.0	NA	43521048	NA	NA	19043484	35356160
263	O00327_C269	O00327	Aryl hydrocarbon receptor nuclear translocator-like protein 1	ARNTL	VEDKDFPSTC*SK	1	2	10C(463.2366)	1	C	1	463.237	1	1	NA	NA	NA	NA	1	NA	NA	NA	NA	NA	NA	NA	NA	NA	1	0	190189808	NA	NA	NA	NA	NA	190189808	NA	NA	NA	NA	NA	190189808	NA	NA	NA	NA	NA	NA
264	O00329_C132	O00329	Phosphatidylinositol 4;5-bisphosphate 3-kinase catalytic subunit delta isoform	PIK3CD	GLHEFDSLC*DPEVNDFR	1	9	9C(463.2366)	1	C	1	463.237	4	7	2	1	2	NA	2	1	1	NA	1	1	1	NA	NA	1	1	0	1.77202e+08	4.09291e+07	144614069	141898512	196785400	NA	225510880	1.88047e+08	NA	8.04448e+07	NA	4.41903e+07	11644554.0;277583584.0;141898512.0;139902352.0;253668448.0;256758112.0;194263648.0	11644554	277583584	NA	141898512	139902352	253668448
265	O00329_C144	O00329	Phosphatidylinositol 4;5-bisphosphate 3-kinase catalytic subunit delta isoform	PIK3CD	MC*QFCEEAAAR	1	2	2C(463.2366)	1	C	1	463.237	1	1	1	NA	NA	NA	NA	1	NA	NA	NA	NA	NA	NA	NA	NA	NA	0	60039340	NA	60039340	NA	NA	NA	NA	NA	NA	NA	NA	NA	60039340	60039340	NA	NA	NA	NA	NA
266	O00329_C219	O00329	Phosphatidylinositol 4;5-bisphosphate 3-kinase catalytic subunit delta isoform	PIK3CD	DVPLALMAC*ALR	1	3	9C(463.2366)	1	C	1	463.237	2	2	1	NA	1	NA	NA	NA	1	NA	NA	1	NA	NA	NA	NA	NA	0	369382128	1.12365e+08	289927904	NA	448836352	NA	NA	NA	NA	NA	NA	NA	289927904.0;448836352.0	NA	289927904	NA	NA	448836352	NA
267	O00329_C366	O00329	Phosphatidylinositol 4;5-bisphosphate 3-kinase catalytic subunit delta isoform	PIK3CD	TVSSSEVSVC*SEPVWK	1	9	10C(463.2366)	1	C	1	463.237	4	8	2	2	2	NA	2	1	1	1	1	1	1	NA	NA	1	1	0	322469428	8.23187e+07	433794976	307653312	313324544	NA	235104880	2.62277e+08	1.169e+07	1.12605e+07	NA	1.83458e+08	248336832.0;619253120.0;299387200.0;315919424.0;321286912.0;305362176.0;364829440.0;105380320.0	248336832	619253120	299387200	315919424	321286912	305362176
268	O00329_C416	O00329	Phosphatidylinositol 4;5-bisphosphate 3-kinase catalytic subunit delta isoform	PIK3CD	KADC*PIAWANLMLFDYKDQLK	1	5	4C(463.2366)	1	C	1	463.237	3	3	NA	1	1	NA	1	NA	NA	NA	1	1	NA	NA	NA	1	NA	0	73636020	3.4517e+07	NA	95942912	91087192	NA	33877956	NA	NA	NA	NA	NA	95942912.0;91087192.0;33877956.0	NA	NA	NA	95942912	91087192	NA
269	O00329_C438	O00329	Phosphatidylinositol 4;5-bisphosphate 3-kinase catalytic subunit delta isoform	PIK3CD	C*LYMWPSVPDEKGELLNPTGTVR;C*LYMWPSVPDEK	2	4	1C(463.2366)	1	C	1	463.237	2	3	2	NA	NA	NA	1	1	1	NA	NA	NA	NA	NA	NA	NA	1	0	44187226	4.24838e+07	74227830	NA	NA	NA	14146622	6.7502e+07	NA	NA	NA	NA	121958928.0;26496732.0;14146622.0	121958928	26496732	NA	NA	NA	NA
270	O00329_C474	O00329	Phosphatidylinositol 4;5-bisphosphate 3-kinase catalytic subunit delta isoform	PIK3CD	SNPNTDSAAALLIC*LPEVAPHPVYYPALEK	1	22	14C(463.2366)	1	C	1	463.237	5	10	2	2	2	2	2	1	1	1	1	1	1	1	1	1	1	0	608854655	2.64459e+08	622523184	817585280	712331650	152494636	739338525	4.77689e+08	4.45528e+07	2.00647e+08	7.60071e+07	2.41466e+08	284745888.0;960300480.0;849088900.0;786081660.0;854210370.0;570452930.0;206239744.0;98749528.0;910080830.0;568596220.0	284745888	960300480	849088900	786081660	854210370	570452930
271	O00329_C90	O00329	Phosphatidylinositol 4;5-bisphosphate 3-kinase catalytic subunit delta isoform	PIK3CD	LC*DVQPFLPVLR;RLC*DVQPFLPVLR	2	27	2C(463.2366);3C(463.2366)	2	C	1	463.237	5	10	2	2	2	2	2	2	2	1	1	2	2	1	1	2	2	0	1.11559e+09	1.33307e+08	1135093444	1284185475	1144347057	1101852100	9.1246e+08	6.76016e+08	1.78878e+07	2.48847e+08	1.21298e+08	1.71332e+08	1114037890.0;200118032.0;2716140030.0;510077824.0;1271536900.0;1296834050.0;2540619260.0;99997584.0;1850500480.0;86270904.0;1016081540.0;1187622660.0;1794078590.0;273140128.0;1257029380.0;325590016.0	657077961	1613108927	1271536900	1296834050	1320308422	968385692
272	O00329_C991	O00329	Phosphatidylinositol 4;5-bisphosphate 3-kinase catalytic subunit delta isoform	PIK3CD	AAGLPELSC*SK	1	14	9C(463.2366)	1	C	1	463.237	5	9	2	2	2	1	2	1	1	1	1	1	1	NA	1	1	1	0	8.08189e+08	4.42388e+08	255808500	940655005	1454618430	786124220	603739746	1.8786e+08	3.90677e+07	6.01588e+08	NA	3.20892e+08	122971144.0;388645856.0;968280060.0;913029950.0;1880005120.0;1029231740.0;786124220.0;830644740.0;376834752.0	122971144	388645856	968280060	913029950	1880005120	1029231740
273	O00330_C307	O00330	Pyruvate dehydrogenase protein X component; mitochondrial	PDHX	STVPHAYATADC*DLGAVLK	1	10	12C(463.2366)	1	C	1	463.237	4	8	2	2	2	NA	2	1	1	1	1	1	1	NA	NA	1	1	0	3.72408e+08	8.55566e+07	473817929	267661208	392763328	NA	355391296	4.5839e+08	1.38952e+08	2.04646e+07	NA	4.94211e+07	149686928.0;797948930.0;169407472.0;365914944.0;378292704.0;407233952.0;320445312.0;390337280.0	149686928	797948930	169407472	365914944	378292704	407233952
274	O00399_C18	O00399	Dynactin subunit 6	DCTN6	IAPGAVVC*VESEIR	1	16	8C(463.2366)	1	C	1	463.237	4	8	2	2	2	NA	2	1	1	1	1	1	1	NA	NA	1	1	0	6.867e+08	1.45078e+08	476963746	733994435	811068000	NA	724772624	3.12914e+08	1.53103e+08	1.61303e+08	NA	3.06789e+08	255700352.0;698227140.0;842254850.0;625734020.0;925126270.0;697009730.0;941704960.0;507840288.0	255700352	698227140	842254850	625734020	925126270	697009730
275	O00401_C431	O00401	Neural Wiskott-Aldrich syndrome protein	WASL	KVEQNSRPVSC*SGR	1	13	11C(463.2366)	1	C	1	463.237	5	9	2	2	2	2	1	1	1	1	1	1	1	1	1	NA	1	0	2.76279e+08	1.09396e+08	318979876	186934088	159710448	432573056	283199456	4.20548e+08	1.44623e+07	2.77823e+07	1.29942e+08	NA	21607882.0;616351870.0;176707680.0;197160496.0;140065408.0;179355488.0;524456256.0;340689856.0;283199456.0	21607882	616351870	176707680	197160496	140065408	179355488
276	O00409_C190	O00409	Forkhead box protein N3	FOXN3	GSLWC*IDPEYR	1	2	5C(463.2366)	1	C	1	463.237	1	1	NA	NA	NA	NA	1	NA	NA	NA	NA	NA	NA	NA	NA	NA	1	0	16403976	NA	NA	NA	NA	NA	16403976	NA	NA	NA	NA	NA	16403976	NA	NA	NA	NA	NA	NA
277	O00409_C469	O00409	Forkhead box protein N3	FOXN3	SC*LNNITNR	1	10	2C(463.2366)	1	C	1	463.237	4	8	2	2	2	NA	2	1	1	1	1	1	1	NA	NA	1	1	0	299324734	8.64957e+07	182699760	288982024	381189952	NA	344427200	2.74522e+07	6.19302e+07	6.70271e+07	NA	2.19242e+08	163288096.0;202111424.0;245190768.0;332773280.0;333794656.0;428585248.0;189399648.0;499454752.0	163288096	202111424	245190768	332773280	333794656	428585248
278	O00410_C1057	O00410	Importin-5	IPO5	HEDPC*AK;HEDPC*AKR;IFSIIAEGEMHEAIKHEDPC*AK	3	9	5C(463.2366);20C(463.2366)	2	C	1	463.237	4	6	2	2	1	NA	1	2	2	1	1	NA	1	NA	NA	NA	1	0	189480143	4.68732e+07	160621580	207409424	246796880	NA	143092688	1.17637e+08	4.54041e+07	NA	NA	NA	69849792.0;85029872.0;219894240.0;267712416.0;239514976.0;175303872.0;246796880.0;143092688.0	77439832	243803328	239514976	175303872	NA	246796880
279	O00410_C110	O00410	Importin-5	IPO5	KKVC*DIAAELAR;VC*DIAAELAR;KVC*DIAAELAR	3	39	4C(463.2366);2C(463.2366);3C(463.2366)	3	C	1	463.237	5	10	2	2	2	2	2	2	3	3	3	2	3	3	3	3	3	0	6.6877e+08	1.48692e+08	534960263	5.97706e+08	560041832	778205375	872937079	5.35694e+08	2.81529e+08	3.81218e+08	6.35843e+07	3.04685e+08	156167376.0;567849090.0;913753150.0;3734087170.0;159737600.0;637532290.0;231246112.0;796777340.0;2630729980.0;298911392.0;282048256.0;349712256.0;829603840.0;2957676800.0;537625980.0;823166270.0;2681778430.0;604076540.0;862412420.0;339019936.0;975964740.0;385939392.0;1088381820.0;2312769280.0	156167376	913753150	398634945	796777340	290479824	829603840
280	O00410_C180	O00410	Importin-5	IPO5	MLVQC*MQDQEHPSIR	1	27	5C(463.2366)	1	C	1	463.237	5	10	2	2	2	2	2	1	1	1	1	1	1	1	1	1	1	0	9.35464e+08	3.33701e+08	1387997790	994735200	988074465	459510607	846999745	1.1692e+09	8.582e+07	2.54169e+08	5.62876e+08	1.03218e+07	561248960.0;2214746620.0;1055419070.0;934051330.0;1167798910.0;808350020.0;857523710.0;61497504.0;839701120.0;854298370.0	561248960	2214746620	1055419070	934051330	1167798910	808350020
281	O00410_C229	O00410	Importin-5	IPO5	HFADLLPGFLQAVNDSC*YQNDDSVLK	1	15	17C(463.2366)	1	C	1	463.237	4	8	2	2	2	NA	2	1	1	1	1	1	1	NA	NA	1	1	0	1.68528e+08	2.23134e+08	500018886	54501224	97428468	NA	22162132	5.03926e+08	6.78723e+06	1.22448e+07	NA	5.66662e+06	143689552.0;856348220.0;49701928.0;59300520.0;106086840.0;88770096.0;26169036.0;18155228.0	143689552	856348220	49701928	59300520	106086840	88770096
282	O00410_C266	O00410	Importin-5	IPO5	LC*GDTSLNNMQR	1	16	2C(463.2366)	1	C	1	463.237	5	10	2	2	2	2	2	1	1	1	1	1	1	1	1	1	1	0	4.98359e+08	1.46855e+08	628230463	557406210	601767007	273165540	431224784	4.26294e+08	1.12621e+07	1.1639e+08	2.91081e+08	1.2571e+08	326795136.0;929665790.0;565369730.0;549442690.0;684067070.0;519466944.0;478991168.0;67339912.0;342334400.0;520115168.0	326795136	929665790	565369730	549442690	684067070	519466944
283	O00410_C348	O00410	Importin-5	IPO5	MAC*GLGGK	1	16	3C(463.2366)	1	C	1	463.237	5	10	2	2	2	2	2	1	1	1	1	1	1	1	1	1	1	0	1173336457	6.10803e+08	1585799935	295980460	1822075715	1320868990	841957185	1.09218e+09	2.45953e+08	2.89603e+07	6.65327e+08	1.08434e+08	813515260.0;2358084610.0;122065208.0;469895712.0;1842553730.0;1801597700.0;1791326460.0;850411520.0;918631870.0;765282500.0	813515260	2358084610	122065208	469895712	1842553730	1801597700
284	O00410_C420	O00410	Importin-5	IPO5	YAAC*NAVGQMATDFAPGFQK;YAAC*NAVGQMATDFAPGFQKK	2	47	4C(463.2366)	1	C	1	463.237	5	9	2	2	2	1	2	2	2	2	2	2	2	1	NA	2	2	0	7.54881e+08	2.27041e+08	1051016032	707019823	875261745	440630528	700477184	7.91494e+08	5.20204e+07	1.35533e+08	NA	1.08111e+08	331547648.0;651143040.0;1229546500.0;1991826940.0;743802300.0;743805250.0;529945792.0;810525950.0;1103584000.0;838611580.0;907773060.0;651078340.0;440630528.0;728647680.0;519415296.0;741108860.0;812736900.0	491345344	1610686720	743803775	670235871	971097790	779425700
285	O00410_C473	O00410	Importin-5	IPO5	VQAHAAAALINFTEDC*PK	1	16	16C(463.2366)	1	C	1	463.237	5	10	2	2	2	2	2	1	1	1	1	1	1	1	1	1	1	0	1482340209	2.53717e+08	1824659100	1269195325	1666614525	1248824865	1402407230	1.19538e+09	1.95941e+08	1.41448e+08	8.31259e+08	1.59695e+08	979395900.0;2669922300.0;1130644350.0;1407746300.0;1766633470.0;1566595580.0;1836613890.0;661035840.0;1515328640.0;1289485820.0	979395900	2669922300	1130644350	1407746300	1766633470	1566595580
286	O00410_C560	O00410	Importin-5	IPO5	TIEC*ISLIGLAVGK;TIEC*ISLIGLAVGKEK	2	16	4C(463.2366)	1	C	1	463.237	4	8	2	2	2	NA	2	1	2	1	1	2	2	NA	NA	2	2	0	4.30838e+08	9.18076e+07	4.56795e+08	546692977	3.83752e+08	NA	336113880	2.09008e+08	7.71902e+07	1.08235e+08	NA	1.02625e+08	309004576.0;1173042430.0;36129256.0;601274690.0;492111264.0;691307710.0;229263568.0;453109536.0;161326304.0;494237088.0;323123648.0;380964480.0;146130304.0	309004576	604585843	601274690	492111264	460285639	307217920
287	O00410_C682	O00410	Importin-5	IPO5	STAC*QMLVCYAK	1	18	4C(463.2366)	1	C	1	463.237	3	4	2	1	NA	NA	1	1	1	1	NA	NA	NA	NA	NA	NA	1	0	3.01284e+09	1.64731e+09	4914527080	2025632640	NA	NA	2098360960	2.96694e+09	NA	NA	NA	NA	2816584960.0;7012469200.0;2025632640.0;2098360960.0	2816584960	7012469200	2025632640	NA	NA	NA
288	O00410_C733	O00410	Importin-5	IPO5	VAAAESMPLLLEC*AR	1	39	13C(463.2366)	1	C	1	463.237	5	10	2	2	2	2	2	1	1	1	1	1	1	1	1	1	1	0	1978090047	4.88695e+08	1667259265	2258246525	2398949630	1269702850	2296291965	1.01245e+09	6.36495e+07	5.90176e+08	1.16936e+08	5.67888e+07	951351040.0;2383167490.0;2303253500.0;2213239550.0;2816267260.0;1981632000.0;1352389380.0;1187016320.0;2256136190.0;2336447740.0	951351040	2383167490	2303253500	2213239550	2816267260	1981632000
289	O00410_C750	O00410	Importin-5	IPO5	GPEYLTQMWHFMC*DALIK;VRGPEYLTQMWHFMC*DALIK	2	6	13C(463.2366);15C(463.2366)	2	C	1	463.237	1	1	1	NA	NA	NA	NA	NA	2	NA	NA	NA	NA	NA	NA	NA	NA	0	430188970	NA	430188970	NA	NA	NA	NA	NA	NA	NA	NA	NA	125610960.0;734766980.0	NA	430188970	NA	NA	NA	NA
290	O00410_C915	O00410	Importin-5	IPO5	YAEYFLRPMLQYVC*DNSPEVR	1	43	14C(463.2366)	1	C	1	463.237	5	10	2	2	2	2	2	1	1	1	1	1	1	1	1	1	1	0	2654367619	1.01627e+09	4295863950	2284053505	2668935040	1525273090	2497712510	2.96736e+09	9.98669e+07	3.18931e+08	1.36698e+08	4.63537e+08	2197621500.0;6394106400.0;2354670080.0;2213436930.0;2894453250.0;2443416830.0;1428613120.0;1621933060.0;2825482750.0;2169942270.0	2197621500	6394106400	2354670080	2213436930	2894453250	2443416830
291	O00410_C944	O00410	Importin-5	IPO5	QAAAYGLGVMAQYGGDNYRPFC*TEALPLLVR	1	23	22C(463.2366)	1	C	1	463.237	4	8	2	2	2	NA	2	1	1	1	1	1	1	NA	NA	1	1	0	4.69075e+08	6.97771e+07	383314166	553884255	474962240	NA	464139424	2.76854e+08	1.05005e+06	1.89474e+07	NA	1.75774e+07	187548592.0;579079740.0;554626750.0;553141760.0;488360096.0;461564384.0;476568512.0;451710336.0	187548592	579079740	554626750	553141760	488360096	461564384
292	O00410_C972	O00410	Importin-5	IPO5	ENVNATENC*ISAVGK;TKENVNATENC*ISAVGK	2	34	9C(463.2366);11C(463.2366)	2	C	1	463.237	5	10	2	2	2	2	2	1	2	2	2	2	1	2	1	2	2	0	6.83616e+08	4.08414e+08	3.51803e+08	5.69016e+08	654593714	1.38508e+09	457592985	3.72768e+08	6.92715e+07	3.62703e+08	5.65538e+08	5.68346e+07	88216144.0;225365840.0;1005413890.0;770071810.0;465924256.0;64988588.0;975078020.0;465412352.0;330835264.0;911063620.0;280214336.0;3289731330.0;985180860.0;293610688.0;541198980.0;217009952.0;778552320.0	88216144	615389865	617998033	520033304	398123808	911063620
293	O00411_C119	O00411	DNA-directed RNA polymerase; mitochondrial	POLRMT	DATPVPC*GR;KVQMGAKDATPVPC*GR	2	15	7C(463.2366);14C(463.2366)	2	C	1	463.237	5	10	2	2	2	2	2	1	1	1	1	1	1	1	1	1	1	0	5.80877e+08	1.89488e+08	571406432	574850654	731150110	277023112	749953920	2.97149e+08	2.0508e+08	1.41879e+08	2.47575e+08	3.5204e+07	361290624.0;781522240.0;429836928.0;719864380.0;630826240.0;831473980.0;452085120.0;101961104.0;725060930.0;774846910.0	361290624	781522240	429836928	719864380	630826240	831473980
294	O00411_C174	O00411	DNA-directed RNA polymerase; mitochondrial	POLRMT	QMAGC*LEDCTR	1	20	5C(463.2366)	1	C	1	463.237	4	8	2	2	2	NA	2	1	1	1	1	1	1	NA	NA	1	1	0	377978472	9.32077e+07	297891552	312656944	499725664	NA	401639728	1.5537e+08	1.90421e+07	1.77115e+07	NA	1.22387e+07	188028224.0;407754880.0;326121760.0;299192128.0;512249600.0;487201728.0;392985664.0;410293792.0	188028224	407754880	326121760	299192128	512249600	487201728
295	O00411_C398	O00411	DNA-directed RNA polymerase; mitochondrial	POLRMT	TLQC*LFEK	1	10	4C(463.2366)	1	C	1	463.237	4	8	2	2	2	NA	2	1	1	1	1	1	1	NA	NA	1	1	0	336463240	3.33177e+07	375106192	331270384	344743264	NA	294733120	1.95284e+08	2.72571e+07	1.44112e+08	NA	9.13171e+07	237019328.0;513193056.0;311996704.0;350544064.0;242840576.0;446645952.0;359304032.0;230162208.0	237019328	513193056	311996704	350544064	242840576	446645952
296	O00411_C413	O00411	DNA-directed RNA polymerase; mitochondrial	POLRMT	VC*VVSVEKPTLPSK	1	11	2C(463.2366)	1	C	1	463.237	5	10	2	2	2	2	2	1	1	1	1	1	1	1	1	1	1	0	5.82242e+08	1.40833e+08	456563734	501687808	662410015	791355425	499195072	3.12465e+08	7.94162e+07	5.43328e+07	8.68758e+07	5.09669e+07	235617328.0;677510140.0;557843520.0;445532096.0;700829120.0;623990910.0;729924990.0;852785860.0;535234144.0;463156000.0	235617328	677510140	557843520	445532096	700829120	623990910
297	O00411_C591	O00411	DNA-directed RNA polymerase; mitochondrial	POLRMT	LLAEMLVQATQMPC*SLDKPHR	1	13	14C(463.2366)	1	C	1	463.237	4	7	2	2	2	NA	1	1	1	1	1	1	1	NA	NA	1	NA	0	3.83945e+08	3.02218e+08	811312241	197586008	380900080	NA	145982496	7.31742e+08	2.14378e+07	2.73402e+08	NA	NA	293892832.0;1328731650.0;182427184.0;212744832.0;574224640.0;187575520.0;145982496.0	293892832	1328731650	182427184	212744832	574224640	187575520
298	O00411_C765	O00411	DNA-directed RNA polymerase; mitochondrial	POLRMT	RELAHC*QK;ELAHC*QK	2	3	6C(463.2366);5C(463.2366)	2	C	1	463.237	1	2	NA	NA	2	NA	NA	NA	NA	NA	NA	1	1	NA	NA	NA	NA	0	123941184	NA	NA	NA	123941184	NA	NA	NA	NA	4.81276e+06	NA	NA	120538048.0;127344320.0	NA	NA	NA	NA	120538048	127344320
299	O00411_C94	O00411	DNA-directed RNA polymerase; mitochondrial	POLRMT	LPEC*GSGDGSLQPPR	1	6	4C(463.2366)	1	C	1	463.237	3	3	1	1	NA	NA	1	NA	1	NA	1	NA	NA	NA	NA	1	NA	0	69326429	8.24464e+07	13335905	30641878	NA	NA	164001504	NA	NA	NA	NA	NA	13335905.0;30641878.0;164001504.0	NA	13335905	NA	30641878	NA	NA
300	O00418_C482	O00418	Eukaryotic elongation factor 2 kinase	EEF2K	VC*VEKWNLLNSSR	1	7	2C(463.2366)	1	C	1	463.237	3	5	2	NA	2	NA	1	1	1	NA	NA	1	1	NA	NA	NA	1	0	2.94331e+08	1.25198e+08	271817392	NA	181917177	NA	429258496	2.0209e+08	NA	2.12946e+08	NA	NA	128917856.0;414716928.0;31341618.0;332492736.0;429258496.0	128917856	414716928	NA	NA	31341618	332492736
301	O00425_C194	O00425	Insulin-like growth factor 2 mRNA-binding protein 3	IGF2BP3	QKPC*DLPLR	1	20	4C(463.2366)	1	C	1	463.237	5	10	2	2	2	2	2	1	1	1	1	1	1	1	1	1	1	0	6691656822	4.17767e+09	4023691900	8435056900	9166519550	801452510	11031563250	2.46567e+09	2.10889e+09	1.21504e+09	1.4126e+08	2.09583e+09	2280202500.0;5767181300.0;6943844900.0;9926268900.0;8307354100.0;10025685000.0;901338560.0;701566460.0;9549585400.0;12513541100.0	2280202500	5767181300	6943844900	9926268900	8307354100	10025685000
302	O00425_C336	O00425	Insulin-like growth factor 2 mRNA-binding protein 3	IGF2BP3	GNVETC*AK	1	17	6C(463.2366)	1	C	1	463.237	5	10	2	2	2	2	2	1	1	1	1	1	1	1	1	1	1	0	1378433989	2.51958e+08	1185942880	1108230335	1680072125	1600229695	1317694910	9.55187e+08	1.55408e+08	5.45392e+07	2.6421e+08	1.23319e+08	510523840.0;1861361920.0;998340220.0;1218120450.0;1718637180.0;1641507070.0;1787054720.0;1413404670.0;1230495230.0;1404894590.0	510523840	1861361920	998340220	1218120450	1718637180	1641507070
303	O00425_C44	O00425	Insulin-like growth factor 2 mRNA-binding protein 3	IGF2BP3	TGYAFVDC*PDESWALK	1	8	8C(463.2366)	1	C	1	463.237	5	5	1	1	1	1	1	NA	1	NA	1	1	NA	1	NA	1	NA	0	1.75447e+08	1.41085e+08	36488044	314311296	286553600	13826628	226053184	NA	NA	NA	NA	NA	36488044.0;314311296.0;286553600.0;13826628.0;226053184.0	NA	36488044	NA	314311296	286553600	NA
304	O00425_C546	O00425	Insulin-like growth factor 2 mRNA-binding protein 3	IGF2BP3	ITGHFYAC*QVAQR	1	18	8C(463.2366)	1	C	1	463.237	5	10	2	2	2	2	2	1	1	1	1	1	1	1	1	1	1	0	5.41887e+08	2.33374e+08	784417540	348731040	245631504	707044835	623612130	3.16693e+07	2.3182e+08	1.23381e+08	1.10061e+07	9.96141e+07	762023940.0;806811140.0;512652864.0;184809216.0;158388192.0;332874816.0;699262340.0;714827330.0;553174340.0;694049920.0	762023940	806811140	512652864	184809216	158388192	332874816
305	O00429_C300	O00429	Dynamin-1-like protein	DNM1L	DC*LPELK	1	2	2C(463.2366)	1	C	1	463.237	1	1	NA	NA	1	NA	NA	NA	NA	NA	NA	NA	1	NA	NA	NA	NA	0	171836400	NA	NA	NA	171836400	NA	NA	NA	NA	NA	NA	NA	171836400	NA	NA	NA	NA	NA	171836400
306	O00429_C345	O00429	Dynamin-1-like protein	DNM1L	FATEYC*NTIEGTAK	1	8	6C(463.2366)	1	C	1	463.237	4	7	2	2	2	NA	1	1	1	1	1	1	1	NA	NA	NA	1	0	193785110	6.27613e+07	237780372	104324028	195969224	NA	237066816	1.99941e+08	2.09421e+07	5.24459e+07	NA	NA	96400616.0;379160128.0;119132312.0;89515744.0;233054080.0;158884368.0;237066816.0	96400616	379160128	119132312	89515744	233054080	158884368
307	O00429_C361	O00429	Dynamin-1-like protein	DNM1L	YIETSELC*GGAR	1	19	8C(463.2366)	1	C	1	463.237	5	10	2	2	2	2	2	1	1	1	1	1	1	1	1	1	1	0	2190455243	2.71777e+08	2551048830	2137424895	2356346495	1846464125	2060991870	1.50224e+09	2.80492e+08	2.12475e+08	3.83227e+08	9.67293e+07	1488807420.0;3613290240.0;1939086850.0;2335762940.0;2506588930.0;2206104060.0;1575481470.0;2117446780.0;2129389820.0;1992593920.0	1488807420	3613290240	1939086850	2335762940	2506588930	2206104060
308	O00429_C367	O00429	Dynamin-1-like protein	DNM1L	IC*YIFHETFGR	1	30	2C(463.2366)	1	C	1	463.237	5	10	2	2	2	2	2	1	1	1	1	1	1	1	1	1	1	0	8108367430	4.38869e+09	15678788100	4710764150	7539037450	7134511350	5478736100	7.11269e+09	7.39415e+08	4.81602e+08	2.48925e+08	6.84474e+07	10649357300.0;20708218900.0;5233609200.0;4187919100.0;7198493700.0;7879581200.0;6958494700.0;7310528000.0;5527135700.0;5430336500.0	10649357300	20708218900	5233609200	4187919100	7198493700	7879581200
309	O00429_C431	O00429	Dynamin-1-like protein	DNM1L	C*VELVHEEMQR	1	7	1C(463.2366)	1	C	1	463.237	4	6	2	1	1	NA	2	1	1	NA	1	NA	1	NA	NA	1	1	0	3.52429e+08	1.76959e+08	604177474	260016096	341068000	NA	204454472	5.14548e+08	NA	NA	NA	6.84673e+06	240336768.0;968018180.0;260016096.0;341068000.0;199613104.0;209295840.0	240336768	968018180	NA	260016096	NA	341068000
310	O00429_C446	O00429	Dynamin-1-like protein	DNM1L	IIQHC*SNYSTQELLR	1	18	5C(463.2366)	1	C	1	463.237	5	10	2	2	2	2	2	1	1	1	1	1	1	1	1	1	1	0	877557319	4.5083e+08	1650720350	660855745	699118560	868769090	508322850	1.01809e+09	1.63464e+08	1.12327e+08	4.94667e+07	8.70549e+07	930821310.0;2370619390.0;776441920.0;545269570.0;778545600.0;619691520.0;903747330.0;833790850.0;446765760.0;569879940.0	930821310	2370619390	776441920	545269570	778545600	619691520
311	O00429_C470	O00429	Dynamin-1-like protein	DNM1L	LHDAIVEVVTC*LLR;LHDAIVEVVTC*LLRK	2	52	11C(463.2366)	1	C	1	463.237	5	10	2	2	2	2	2	2	2	2	2	2	2	1	1	2	2	0	9.87793e+08	6.2419e+08	1000072152	659335126	7.4605e+08	2052991490	480515087	4.83937e+08	1.20452e+08	5.08392e+07	1.60513e+08	3.08804e+07	1209633660.0;106119880.0;2429001980.0;255533088.0;1287794560.0;201221136.0;1068074240.0;80250568.0;1369878780.0;194118480.0;1288565630.0;131636792.0;2166491650.0;1939491330.0;778930560.0;138428176.0;882236220.0;122465392.0	657876770	1342267534	744507848	574162404	781998630	710101211
312	O00429_C505	O00429	Dynamin-1-like protein	DNM1L	HPDFADAC*GLMNNNIEEQR;LPVTNEMVHNLVAIELAYINTKHPDFADAC*GLMNNNIEEQR	2	23	8C(463.2366);30C(463.2366)	2	C	1	463.237	4	8	2	2	2	NA	2	1	2	1	1	1	1	NA	NA	1	1	0	3.49574e+08	1.43353e+08	202611408	484006673	460484416	NA	251191504	3.83856e+07	1.80601e+08	3.66541e+07	NA	3.83599e+07	175468688.0;387003296.0;72504960.0;611711170.0;356302176.0;486402752.0;434566080.0;224066944.0;278316064.0	175468688	229754128	611711170	356302176	486402752	434566080
313	O00442_C153	O00442	RNA 3'-terminal phosphate cyclase	RTCA	FGFIFNC*DIK	1	13	7C(463.2366)	1	C	1	463.237	4	8	2	2	2	NA	2	1	1	1	1	1	1	NA	NA	1	1	0	190098168	6.17448e+07	268867616	131935464	208407824	NA	151181768	1.7938e+08	4.46485e+06	6.4696e+07	NA	3.41748e+07	142027136.0;395708096.0;135092592.0;128778336.0;254154816.0;162660832.0;175346992.0;127016544.0	142027136	395708096	135092592	128778336	254154816	162660832
314	O00442_C188	O00442	RNA 3'-terminal phosphate cyclase	RTCA	GC*VTKIYGR	1	4	2C(463.2366)	1	C	1	463.237	1	1	NA	NA	NA	1	NA	NA	NA	NA	NA	NA	NA	1	NA	NA	NA	0	217864496	NA	NA	NA	NA	217864496	NA	NA	NA	NA	NA	NA	217864496	NA	NA	NA	NA	NA	NA
315	O00442_C28	O00442	RNA 3'-terminal phosphate cyclase	RTCA	VSTALSC*LLGLPLR	1	13	7C(463.2366)	1	C	1	463.237	4	6	1	2	1	NA	2	NA	1	1	1	1	NA	NA	NA	1	1	0	221610858	6.85983e+07	135551488	300853712	210730816	NA	239307416	NA	4.68962e+07	NA	NA	1.25482e+08	135551488.0;334014304.0;267693120.0;210730816.0;150578128.0;328036704.0	NA	135551488	334014304	267693120	210730816	NA
316	O00443_C418	O00443	Phosphatidylinositol 4-phosphate 3-kinase C2 domain-containing subunit alpha	PIK3C2A	NIC*GENASVK	1	7	3C(463.2366)	1	C	1	463.237	3	6	2	NA	2	NA	2	1	1	NA	NA	1	1	NA	NA	1	1	0	144089756	5.23829e+07	193530756	NA	149546368	NA	89192144	1.33976e+08	NA	3.66676e+07	NA	NA	98795656.0;288265856.0;175474256.0;123618480.0;89192144.0	98795656	288265856	NA	NA	175474256	123618480
317	O00443_C514	O00443	Phosphatidylinositol 4-phosphate 3-kinase C2 domain-containing subunit alpha	PIK3C2A	LQLLTFSAMC*QNLAR	1	4	10C(463.2366)	1	C	1	463.237	3	3	1	1	1	NA	NA	NA	1	NA	1	1	NA	NA	NA	NA	NA	0	68939740	3.92639e+07	113029424	37744644	56045152	NA	NA	NA	NA	NA	NA	NA	113029424.0;37744644.0;56045152.0	NA	113029424	NA	37744644	56045152	NA
318	O00443_C541	O00443	Phosphatidylinositol 4-phosphate 3-kinase C2 domain-containing subunit alpha	PIK3C2A	HLYQIEKPC*K	1	10	9C(463.2366)	1	C	1	463.237	4	7	2	NA	1	2	2	1	1	NA	NA	NA	1	1	1	1	1	0	319862742	1.67625e+08	434717752	NA	284731296	462607360	97394560	3.02149e+08	NA	NA	3.84342e+08	2.7877e+07	221066224.0;648369280.0;284731296.0;734377920.0;190836800.0;77682544.0;117106576.0	221066224	648369280	NA	NA	NA	284731296
319	O00443_C669	O00443	Phosphatidylinositol 4-phosphate 3-kinase C2 domain-containing subunit alpha	PIK3C2A	SPTDC*AQSSK	1	19	5C(463.2366)	1	C	1	463.237	4	8	2	2	2	NA	2	1	1	1	1	1	1	NA	NA	1	1	0	2.27671e+08	1.30971e+08	137238770	220923752	415031535	NA	1.3749e+08	1.16638e+08	2.06096e+08	1.87709e+08	NA	1.74049e+08	54763268.0;219714272.0;75191824.0;366655680.0;282301280.0;547761790.0;260561456.0;14419059.0	54763268	219714272	75191824	366655680	282301280	547761790
320	O00459_C396	O00459	Phosphatidylinositol 3-kinase regulatory subunit beta	PIK3R2	DGHYGFSEPLTFC*SVVDLINHYR	1	4	13C(463.2366)	1	C	1	463.237	1	2	2	NA	NA	NA	NA	1	1	NA	NA	NA	NA	NA	NA	NA	NA	0	97700648	NA	97700648	NA	NA	NA	NA	8.40042e+07	NA	NA	NA	NA	38300704.0;157100592.0	38300704	157100592	NA	NA	NA	NA
321	O00459_C50	O00459	Phosphatidylinositol 3-kinase regulatory subunit beta	PIK3R2	C*PQSVGWMPGLNER	1	3	1C(463.2366)	1	C	1	463.237	2	2	1	1	NA	NA	NA	1	NA	NA	1	NA	NA	NA	NA	NA	NA	0	154947080	2.72286e+07	174200640	135693520	NA	NA	NA	NA	NA	NA	NA	NA	174200640.0;135693520.0	174200640	NA	NA	135693520	NA	NA
322	O00463_C116	O00463	TNF receptor-associated factor 5	TRAF5	EVLNLYVYCSNAPGC*NAK	1	2	15C(463.2366)	1	C	1	463.237	1	1	1	NA	NA	NA	NA	1	NA	NA	NA	NA	NA	NA	NA	NA	NA	0	83369024	NA	83369024	NA	NA	NA	NA	NA	NA	NA	NA	NA	83369024	83369024	NA	NA	NA	NA	NA
323	O00463_C401	O00463	TNF receptor-associated factor 5	TRAF5	LLEGTC*YNGK	1	3	6C(463.2366)	1	C	1	463.237	2	2	NA	1	1	NA	NA	NA	NA	NA	1	NA	1	NA	NA	NA	NA	0	59874317	6.00392e+07	NA	102328448	17420186	NA	NA	NA	NA	NA	NA	NA	102328448.0;17420186.0	NA	NA	NA	102328448	NA	17420186
324	O00463_C521	O00463	TNF receptor-associated factor 5	TRAF5	RPDGEMNIASGC*PR	1	4	12C(463.2366)	1	C	1	463.237	2	3	NA	1	2	NA	NA	NA	NA	1	NA	1	1	NA	NA	NA	NA	0	134017926	4.69475e+06	NA	137337616	130698236	NA	NA	NA	NA	1.90569e+07	NA	NA	137337616.0;144173504.0;117222968.0	NA	NA	137337616	NA	144173504	117222968
325	O00471_C111	O00471	Exocyst complex component 5	EXOC5	VC*HLGDQLEGVNTPR	1	16	2C(463.2366)	1	C	1	463.237	5	10	2	2	2	2	2	1	1	1	1	1	1	1	1	1	1	0	1565813200	4.06311e+08	2163186180	1374888385	1460975100	1264203135	NA	NA	3.66329e+08	NA	1.18005e+07	NA	2163186180.0;1115854340.0;1633922430.0;1460975100.0;1255858940.0;1272547330.0	NA	2163186180	1115854340	1633922430	1460975100	NA
326	O00471_C194	O00471	Exocyst complex component 5	EXOC5	YHDLEC*QLIQEFTSAQR;YHDLEC*QLIQEFTSAQRR	2	29	6C(463.2366)	1	C	1	463.237	5	9	2	2	2	1	2	1	2	1	2	2	1	1	NA	1	1	0	9.38464e+08	2.9274e+08	976150689	1.04855e+09	1204722904	437644256	1025254500	4.14311e+08	6.32775e+08	2.37938e+08	NA	1.12655e+08	683188480.0;2284326660.0;253899136.0;1495988350.0;1121135490.0;81081984.0;2001226620.0;71724256.0;1372970370.0;437644256.0;1104913540.0;945595460.0	683188480	1269112898	1495988350	601108737	1036475438	1372970370
327	O00471_C254	O00471	Exocyst complex component 5	EXOC5	NDIFEDAGILC*QR	1	2	11C(463.2366)	1	C	1	463.237	1	1	NA	1	NA	NA	NA	NA	NA	1	NA	NA	NA	NA	NA	NA	NA	0	136492320	NA	NA	136492320	NA	NA	NA	NA	NA	NA	NA	NA	136492320	NA	NA	136492320	NA	NA	NA
328	O00471_C295	O00471	Exocyst complex component 5	EXOC5	EQLEEC*R	1	2	6C(463.2366)	1	C	1	463.237	1	1	1	NA	NA	NA	NA	NA	1	NA	NA	NA	NA	NA	NA	NA	NA	0	41575872	NA	41575872	NA	NA	NA	NA	NA	NA	NA	NA	NA	41575872	NA	41575872	NA	NA	NA	NA
329	O00471_C542	O00471	Exocyst complex component 5	EXOC5	TLNC*MIGQMK	1	7	4C(463.2366)	1	C	1	463.237	4	6	2	2	1	NA	1	1	1	1	1	NA	1	NA	NA	1	NA	0	114455584	5.29329e+07	147252112	105201304	161706864	NA	43662056	1.50003e+08	1.08781e+07	NA	NA	NA	41184080.0;253320144.0;97509360.0;112893248.0;161706864.0;43662056.0	41184080	253320144	97509360	112893248	NA	161706864
330	O00471_C675	O00471	Exocyst complex component 5	EXOC5	QVC*SGEQLANLDKNILHSFVQLR	1	2	3C(463.2366)	1	C	1	463.237	1	1	NA	NA	NA	NA	1	NA	NA	NA	NA	NA	NA	NA	NA	1	NA	0	360920192	NA	NA	NA	NA	NA	360920192	NA	NA	NA	NA	NA	360920192	NA	NA	NA	NA	NA	NA
331	O00483_C44	O00483	Cytochrome c oxidase subunit NDUFA4	NDUFA4	LALFNPDVC*WDR	1	7	9C(463.2366)	1	C	1	463.237	2	3	2	NA	1	NA	NA	1	1	NA	NA	1	NA	NA	NA	NA	NA	0	213708324	2.07208e+08	360226352	NA	67190296	NA	NA	2.44461e+07	NA	NA	NA	NA	342940352.0;377512352.0;67190296.0	342940352	377512352	NA	NA	67190296	NA
332	O00487_C120	O00487	26S proteasome non-ATPase regulatory subunit 14	PSMD14	QTGRPEMVVGWYHSHPGFGC*WLSGVDINTQQSFEALSER	1	4	20C(463.2366)	1	C	1	463.237	1	1	1	NA	NA	NA	NA	NA	1	NA	NA	NA	NA	NA	NA	NA	NA	0	208308064	NA	208308064	NA	NA	NA	NA	NA	NA	NA	NA	NA	208308064	NA	208308064	NA	NA	NA	NA
333	O00487_C238	O00487	26S proteasome non-ATPase regulatory subunit 14	PSMD14	KSWMEGLTLQDYSEHC*K;SWMEGLTLQDYSEHC*K;SWMEGLTLQDYSEHC*KHNESVVK	3	82	16C(463.2366);15C(463.2366)	2	C	1	463.237	5	10	2	2	2	2	2	3	3	2	2	2	2	1	2	2	2	0	2.18768e+09	1.11602e+09	3600105240	2.0582e+09	3021166615	9.95369e+08	1.26358e+09	3.04662e+09	5.71003e+07	1.84712e+08	6.89941e+08	8.71751e+07	784954620.0;5675484700.0;1445822980.0;3093602300.0;14785271800.0;5754387500.0;689878720.0;3507273730.0;505586336.0;3530062080.0;886024960.0;5417530400.0;638216000.0;5142895100.0;1483230980.0;29077632.0;985937090.0;93528424.0;2310350590.0;206882320.0;2443565060.0	1445822980	5754387500	2098576225	2017824208	3151777680	2890555550
334	O00499_C47	O00499	Myc box-dependent-interacting protein 1	BIN1	ADETKDEQFEQC*VQNFNK;DEQFEQC*VQNFNK	2	22	12C(463.2366);7C(463.2366)	2	C	1	463.237	4	8	2	2	2	NA	2	1	1	1	1	1	1	NA	NA	2	1	0	3.11178e+08	1.42287e+08	357423689	492009086	190007512	NA	205272904	3.04255e+08	9.06779e+07	9.34937e+06	NA	9.68194e+07	142283088.0;572564290.0;427890112.0;556128060.0;196618512.0;183396512.0;293679616.0;253789440.0;136811280.0	142283088	572564290	427890112	556128060	196618512	183396512
335	O00505_C191	O00505	Importin subunit alpha-4	KPNA3	SPHQNVCEQAVWALGNIIGDGPQC*R	1	15	24C(463.2366)	1	C	1	463.237	4	6	1	2	1	NA	2	NA	1	1	1	NA	1	NA	NA	1	1	0	226036884	1.8818e+08	504906912	94259848	140583552	NA	164397224	NA	946844	NA	NA	7.17796e+07	504906912.0;93590328.0;94929368.0;140583552.0;215153088.0;113641360.0	NA	504906912	93590328	94929368	NA	140583552
336	O00505_C325	O00505	Importin subunit alpha-4	KPNA3	AVGNIVTGTDEQTQVVLNC*DVLSHFPNLLSHPK	1	8	19C(463.2366)	1	C	1	463.237	3	4	2	NA	1	NA	1	1	1	NA	NA	1	NA	NA	NA	NA	1	0	1.19866e+08	9.3841e+07	213473832	NA	120329040	NA	25793644	1.18858e+08	NA	NA	NA	NA	129428304.0;297519360.0;120329040.0;25793644.0	129428304	297519360	NA	NA	120329040	NA
337	O00505_C417	O00505	Importin subunit alpha-4	KPNA3	KDQVEYLVQQNVIPPFC*NLLSVK	1	7	17C(463.2366)	1	C	1	463.237	4	5	1	2	1	NA	1	1	NA	1	1	1	NA	NA	NA	NA	1	0	168734533	1.63078e+08	114428872	407596032	39385348	NA	113527880	NA	8.01099e+07	NA	NA	NA	114428872.0;350949760.0;464242304.0;39385348.0;113527880.0	114428872	NA	350949760	464242304	39385348	NA
338	O00506_C357	O00506	Serine/threonine-protein kinase 25	STK25	SQC*LSTLVRPVFGELK	1	16	3C(463.2366)	1	C	1	463.237	5	10	2	2	2	2	2	1	1	1	1	1	1	1	1	1	1	0	9.59356e+08	6.45247e+07	956271294	891159040	1059305245	916802720	973239620	7.50344e+08	1.03031e+08	2.6095e+08	1.06193e+08	1.12806e+08	425698048.0;1486844540.0;964012930.0;818305150.0;1243824510.0;874785980.0;991892740.0;841712700.0;1053005700.0;893473540.0	425698048	1486844540	964012930	818305150	1243824510	874785980
339	O00507_C1237	O00507	Probable ubiquitin carboxyl-terminal hydrolase FAF-Y	USP9Y	YMPDIC*VIR	1	26	6C(463.2366)	1	C	1	463.237	5	10	2	2	2	2	2	1	1	1	1	1	1	1	1	1	1	0	2576585562	6.0939e+08	3276102020	1890277630	2936805120	2793356545	1986386495	2.12915e+09	9.00166e+07	3.98973e+08	1.35333e+08	1.59489e+08	1770567940.0;4781636100.0;1953928960.0;1826626300.0;3218921470.0;2654688770.0;2697661700.0;2889051390.0;2099162110.0;1873610880.0	1770567940	4781636100	1953928960	1826626300	3218921470	2654688770
340	O00507_C1566	O00507	Probable ubiquitin carboxyl-terminal hydrolase FAF-Y	USP9Y	NAGATC*YMNSVIQQLYMIPSIR	1	20	6C(463.2366)	1	C	1	463.237	4	8	2	2	2	NA	2	1	1	1	1	1	1	NA	NA	1	1	0	2.51141e+08	6.72875e+07	334961121	215269456	272556768	NA	181775308	3.60763e+08	3.60718e+07	2.10082e+07	NA	7.08039e+07	79863232.0;590059010.0;189762816.0;240776096.0;287411776.0;257701760.0;131709400.0;231841216.0	79863232	590059010	189762816	240776096	287411776	257701760
341	O00507_C1771	O00507	Probable ubiquitin carboxyl-terminal hydrolase FAF-Y	USP9Y	GDLLEGANAYHC*EK	1	6	12C(463.2366)	1	C	1	463.237	3	4	1	1	2	NA	NA	1	NA	NA	1	1	1	NA	NA	NA	NA	0	1.22803e+08	7.56479e+07	59025296	206382576	103002396	NA	NA	NA	NA	5.30417e+07	NA	NA	59025296.0;206382576.0;140508560.0;65496232.0	59025296	NA	NA	206382576	140508560	65496232
342	O00507_C2391	O00507	Probable ubiquitin carboxyl-terminal hydrolase FAF-Y	USP9Y	C*MVALFSSCPVAYQILQGNGDLK	1	2	1C(463.2366)	1	C	1	463.237	1	1	NA	1	NA	NA	NA	NA	NA	NA	1	NA	NA	NA	NA	NA	NA	0	34043972	NA	NA	34043972	NA	NA	NA	NA	NA	NA	NA	NA	34043972	NA	NA	NA	34043972	NA	NA
343	O00507_C540	O00507	Probable ubiquitin carboxyl-terminal hydrolase FAF-Y	USP9Y	ILDYSC*SQDR	1	11	6C(463.2366)	1	C	1	463.237	4	8	2	2	2	NA	2	1	1	1	1	1	1	NA	NA	1	1	0	1.50474e+08	3.21288e+07	143068084	110765986	187360632	NA	160700172	8.94246e+07	9.8865e+07	5.74699e+07	NA	4.67336e+07	79835336.0;206300832.0;180674112.0;40857860.0;146723296.0;227997968.0;127654552.0;193745792.0	79835336	206300832	180674112	40857860	146723296	227997968
344	O00507_C673	O00507	Probable ubiquitin carboxyl-terminal hydrolase FAF-Y	USP9Y	DGQLWLC*APQAK;FLLKDGQLWLC*APQAK	2	30	7C(463.2366);11C(463.2366)	2	C	1	463.237	5	10	2	2	2	2	2	2	2	1	2	2	2	1	1	2	2	0	3.03758e+09	4.18263e+08	2.69756e+09	3457818570	2891629884	3508675585	2632201352	1.38638e+09	1.47304e+09	1.91884e+08	4.66184e+08	2.71049e+08	3316552190.0;117936864.0;7030153200.0;325609184.0;4499417100.0;4698050000.0;134390080.0;5839451100.0;215173328.0;5189597700.0;322297408.0;3179033600.0;3838317570.0;5322000400.0;325724000.0;4576400400.0;304680608.0	1717244527	3677881192	4499417100	2416220040	3027312214	2755947554
345	O00507_C843	O00507	Probable ubiquitin carboxyl-terminal hydrolase FAF-Y	USP9Y	ASYDTLCVFDGDKNSINC*AR	1	2	18C(463.2366)	1	C	1	463.237	1	1	1	NA	NA	NA	NA	NA	1	NA	NA	NA	NA	NA	NA	NA	NA	0	270091840	NA	270091840	NA	NA	NA	NA	NA	NA	NA	NA	NA	270091840	NA	270091840	NA	NA	NA	NA
346	O00522_C134	O00522	Krev interaction trapped protein 1	KRIT1	YTYTPGCPIFYC*LQDIMR	1	2	12C(463.2366)	1	C	1	463.237	1	1	NA	NA	1	NA	NA	NA	NA	NA	NA	1	NA	NA	NA	NA	NA	0	323949120	NA	NA	NA	323949120	NA	NA	NA	NA	NA	NA	NA	323949120	NA	NA	NA	NA	323949120	NA
347	O00534_C163	O00534	von Willebrand factor A domain-containing protein 5A	VWA5A	DSC*LNVK	1	3	3C(463.2366)	1	C	1	463.237	2	2	NA	NA	1	NA	1	NA	NA	NA	NA	1	NA	NA	NA	1	NA	0	198838984	2.99713e+07	NA	NA	177646096	NA	220031872	NA	NA	NA	NA	NA	177646096.0;220031872.0	NA	NA	NA	NA	177646096	NA
348	O00534_C649	O00534	von Willebrand factor A domain-containing protein 5A	VWA5A	GELMC*YK	1	2	5C(463.2366)	1	C	1	463.237	1	1	1	NA	NA	NA	NA	1	NA	NA	NA	NA	NA	NA	NA	NA	NA	0	69095680	NA	69095680	NA	NA	NA	NA	NA	NA	NA	NA	NA	69095680	69095680	NA	NA	NA	NA	NA
349	O00541_C153	O00541	Pescadillo homolog	PES1	C*HVQTIQLCR	1	23	1C(463.2366)	1	C	1	463.237	5	10	2	2	2	2	2	1	1	1	1	1	1	1	1	1	1	0	1155444216	6.87943e+08	2026419970	778629180	1625961535	282090300	1064120095	1.39682e+08	1.47108e+08	1.0911e+08	3.31692e+08	1.85874e+08	1927650050.0;2125189890.0;882649980.0;674608380.0;1548808830.0;1703114240.0;47548632.0;516631968.0;932687550.0;1195552640.0	1927650050	2125189890	882649980	674608380	1548808830	1703114240
350	O00541_C272	O00541	Pescadillo homolog	PES1	AGEGTYALDSESC*MEK;AGEGTYALDSESC*MEKLAALSASLAR	2	54	13C(463.2366)	1	C	1	463.237	5	10	2	2	2	2	2	2	2	2	2	2	2	2	2	2	2	0	2.79185e+09	1.25063e+09	2447128234	3339445162	3.61477e+09	7.56738e+08	3801166085	1.30929e+09	3.28008e+08	7.70999e+06	2.10964e+08	9.73817e+08	2895462140.0;147183248.0;6246311900.0;499555648.0;6985585700.0;157177840.0;5716460500.0;498556608.0;6330415100.0;910021570.0;6330489300.0;888140220.0;1002031740.0;213096640.0;1311368190.0;500456864.0;6314270700.0;2665246460.0;4501852200.0;1723294980.0	1521322694	3372933774	3571381770	3107508554	3620218335	3609314760
351	O00541_C361	O00541	Pescadillo homolog	PES1	SLC*IGATYDVTDSR	1	41	3C(463.2366)	1	C	1	463.237	5	9	2	2	2	1	2	1	1	1	1	1	1	NA	1	1	1	0	3291615622	1.7814e+09	3461081295	3624842495	4657299450	242795360	4472059510	2.02503e+09	2.67399e+08	4.36354e+08	NA	4.14506e+08	2029167490.0;4892995100.0;3435762690.0;3813922300.0;4965848100.0;4348750800.0;242795360.0;4765159400.0;4178959620.0	2029167490	4892995100	3435762690	3813922300	4965848100	4348750800
352	O00541_C391	O00541	Pescadillo homolog	PES1	C*YVQPQWVFDSVNAR	1	18	1C(463.2366)	1	C	1	463.237	5	10	2	2	2	2	2	1	1	1	1	1	1	1	1	1	1	0	1414221344	5.55407e+08	1807455555	1014140285	1881498365	638632225	1729380290	9.67219e+08	1.63322e+08	2.03106e+08	1.96165e+07	2.84804e+07	1123528580.0;2491382530.0;898654460.0;1129626110.0;2025115900.0;1737880830.0;624761280.0;652503170.0;1749518980.0;1709241600.0	1123528580	2491382530	898654460	1129626110	2025115900	1737880830
353	O00560_C118	O00560	Syntenin-1	SDCBP	EVILC*KDQDGK	1	7	5C(463.2366)	1	C	1	463.237	4	5	1	1	2	NA	1	1	NA	1	NA	1	1	NA	NA	1	NA	0	2.92622e+08	2.8363e+08	59372796	39471636	488090272	NA	583552190	NA	NA	2.14137e+07	NA	NA	59372796.0;39471636.0;503232032.0;472948512.0;583552190.0	59372796	NA	39471636	NA	503232032	472948512
354	O00560_C239	O00560	Syntenin-1	SDCBP	NGLLTEHNIC*EINGQNVIGLK	1	2	10C(463.2366)	1	C	1	463.237	1	1	NA	NA	1	NA	NA	NA	NA	NA	NA	1	NA	NA	NA	NA	NA	0	76491952	NA	NA	NA	76491952	NA	NA	NA	NA	NA	NA	NA	76491952	NA	NA	NA	NA	76491952	NA
355	O00566_C14	O00566	U3 small nucleolar ribonucleoprotein protein MPP10	MPHOSPH10	C*LTEVGK	1	4	1C(463.2366)	1	C	1	463.237	3	3	1	1	1	NA	NA	NA	1	1	NA	1	NA	NA	NA	NA	NA	0	240277008	1.28236e+08	154113216	179069840	387647968	NA	NA	NA	NA	NA	NA	NA	154113216.0;179069840.0;387647968.0	NA	154113216	179069840	NA	387647968	NA
356	O00566_C27	O00566	U3 small nucleolar ribonucleoprotein protein MPP10	MPHOSPH10	ATGRPEC*FLTIQEGLASK	1	5	7C(463.2366)	1	C	1	463.237	3	4	NA	1	1	2	NA	NA	NA	1	NA	1	NA	1	1	NA	NA	0	485004491	1.0343e+08	NA	401739520	452488608	600785345	NA	NA	NA	NA	8.43133e+07	NA	401739520.0;452488608.0;541166850.0;660403840.0	NA	NA	401739520	NA	452488608	NA
357	O00567_C112	O00567	Nucleolar protein 56	NOP56	IGAAIQEELGYNC*QTGGVIAEILR	1	38	13C(463.2366)	1	C	1	463.237	4	8	2	2	2	NA	2	1	1	1	1	1	1	NA	NA	1	1	0	4.70356e+08	1.28515e+08	509553302	483340738	596715202	NA	291814808	5.54814e+08	1.13299e+08	1.71501e+08	NA	1.46168e+08	117240624.0;901865980.0;563454980.0;403226496.0;717984900.0;475445504.0;395170848.0;188458768.0	117240624	901865980	563454980	403226496	717984900	475445504
358	O00567_C142	O00567	Nucleolar protein 56	NOP56	GLTDLSAC*K	1	16	8C(463.2366)	1	C	1	463.237	5	10	2	2	2	2	2	1	1	1	1	1	1	1	1	1	1	0	3502601083	4.04234e+08	3641298540	2948740095	4036684030	3576005630	3310277120	2.60898e+09	7.86176e+08	2.98403e+07	1.19857e+08	1.95885e+08	1796472580.0;5486124500.0;2392829440.0;3504650750.0;4057784320.0;4015583740.0;3491253760.0;3660757500.0;3171765760.0;3448788480.0	1796472580	5486124500	2392829440	3504650750	4057784320	4015583740
359	O00567_C211	O00567	Nucleolar protein 56	NOP56	IINDNATYC*R	1	22	9C(463.2366)	1	C	1	463.237	5	10	2	2	2	2	2	1	1	1	1	1	1	1	1	1	1	0	4.23001e+09	8.20166e+08	4649623670	4212820470	2864208816	5015721750	4407670000	2.5979e+09	6.18172e+08	3.89199e+09	1.04544e+08	8.22453e+08	2812628740.0;6486618600.0;3775707140.0;4649933800.0;112157032.0;5616260600.0;5089645600.0;4941797900.0;3826107900.0;4989232100.0	2812628740	6486618600	3775707140	4649933800	112157032	5616260600
360	O00567_C384	O00567	Nucleolar protein 56	NOP56	IDC*FSEVPTSVFGEK	1	30	3C(463.2366)	1	C	1	463.237	5	10	2	2	2	2	2	1	1	1	1	1	1	1	1	1	1	0	4122280240	1.34796e+09	3642767720	3802834815	5462957550	2271576065	5431265050	2.10231e+09	1.60694e+08	8.72566e+08	3.16334e+08	4.47728e+08	2156210940.0;5129324500.0;3689206780.0;3916462850.0;4845960200.0;6079954900.0;2047894020.0;2495258110.0;5114673200.0;5747856900.0	2156210940	5129324500	3689206780	3916462850	4845960200	6079954900
361	O00567_C472	O00567	Nucleolar protein 56	NOP56	LAALALASSENSSSTPEEC*EEMSEKPK	1	21	19C(463.2366)	1	C	1	463.237	4	8	2	2	2	NA	2	1	1	1	1	1	1	NA	NA	1	1	0	1.90658e+09	8.07966e+08	702773630	2175968700	2382097920	NA	2365480000	4.37651e+08	3.22247e+08	1.56314e+08	NA	5.71971e+08	393307520.0;1012239740.0;1948105340.0;2403832060.0;2492628480.0;2271567360.0;2769924860.0;1961035140.0	393307520	1012239740	1948105340	2403832060	2492628480	2271567360
362	O00567_C52	O00567	Nucleolar protein 56	NOP56	LVAFC*PFASSQVALENANAVSEGVVHEDLR	1	22	5C(463.2366)	1	C	1	463.237	5	10	2	2	2	2	2	1	1	1	1	1	1	1	1	1	1	0	949972051	4.57699e+08	1406368060	1254252160	1084031420	258861510	746347105	1.14852e+09	6.7076e+07	8.29127e+07	3.32224e+08	4.75361e+07	594241660.0;2218494460.0;1206822270.0;1301682050.0;1142659580.0;1025403260.0;23943820.0;493779200.0;779960190.0;712734020.0	594241660	2218494460	1206822270	1301682050	1142659580	1025403260
363	O00571_C128	O00571	ATP-dependent RNA helicase DDX3X	DDX3X	WC*DKSDEDDWSKPLPPSER	1	83	2C(463.2366)	1	C	1	463.237	4	8	2	2	2	NA	2	1	1	1	1	1	1	NA	NA	1	1	0	17682184700	2.75761e+09	18503576100	13893675500	20466475000	NA	17865012200	1.47496e+10	4.45673e+09	1.31366e+09	NA	1.61183e+09	8074034200.0;28933118000.0;10742294500.0;17045056500.0;19537575900.0;21395374100.0;16725274600.0;19004749800.0	8074034200	28933118000	10742294500	17045056500	19537575900	21395374100
364	O00571_C298	O00571	ATP-dependent RNA helicase DDX3X	DDX3X	VRPC*VVYGGADIGQQIR	1	25	4C(463.2366)	1	C	1	463.237	5	10	2	2	2	2	2	1	1	1	1	1	1	1	1	1	1	0	1.73305e+09	7.7359e+08	767618184	1190131680	2629728255	2335403395	1742375810	1.02767e+09	2.69222e+08	2.98001e+08	4.31323e+08	3.23175e+08	40948748.0;1494287620.0;999762880.0;1380500480.0;2840446460.0;2419010050.0;2640394500.0;2030412290.0;1513856260.0;1970895360.0	40948748	1494287620	999762880	1380500480	2840446460	2419010050
365	O00571_C317	O00571	ATP-dependent RNA helicase DDX3X	DDX3X	GC*HLLVATPGR	1	23	2C(463.2366)	1	C	1	463.237	5	10	2	2	2	2	2	1	1	1	1	1	1	1	1	1	1	0	2801224961	4.87918e+08	2561804800	2509116800	2904420480	3610043140	2420739585	1.83494e+09	4.55012e+08	1.53673e+07	1.27568e+08	1.25316e+07	1264303100.0;3859306500.0;2187374850.0;2830858750.0;2915286780.0;2893554180.0;3700247300.0;3519838980.0;2411878400.0;2429600770.0	1264303100	3859306500	2187374850	2830858750	2915286780	2893554180
366	O00571_C341	O00571	ATP-dependent RNA helicase DDX3X	DDX3X	GKIGLDFC*K;IGLDFC*K	2	35	8C(463.2366);6C(463.2366)	2	C	1	463.237	5	10	2	2	2	2	2	2	2	2	2	2	2	2	2	2	2	0	1.5328e+09	1.68806e+08	1415049286	1458280208	1.66923e+09	1.75359e+09	1.36787e+09	9.53921e+08	5.00231e+08	9.37466e+07	8.43407e+07	1.43666e+08	284792224.0;1196257790.0;1287884670.0;2891262460.0;270477632.0;1938649470.0;904387460.0;2719606270.0;803017090.0;2668012540.0;865632260.0;2340241920.0;871583940.0;2754872830.0;904608000.0;2483297280.0;953551420.0;1579007620.0;1028179710.0;1910728960.0	740525007	2089573565	1104563551	1811996865	1735514815	1602937090
367	O00571_C468	O00571	ATP-dependent RNA helicase DDX3X	DDX3X	GADSLEDFLYHEGYAC*TSIHGDR;KGADSLEDFLYHEGYAC*TSIHGDR	2	11	16C(463.2366);17C(463.2366)	2	C	1	463.237	3	5	2	1	2	NA	NA	2	2	1	NA	2	1	NA	NA	NA	NA	0	2.13828e+08	1.34966e+08	3.69538e+08	141606112	130341084	NA	NA	2.70318e+08	NA	1.03935e+07	NA	NA	80710328.0;276077888.0;288809376.0;832553470.0;141606112.0;184080288.0;91300448.0;122991800.0	178394108	560681423	141606112	NA	137690368	122991800
368	O00629_C122	O00629	Importin subunit alpha-3	KPNA4	SGILPILVHC*LER	1	3	10C(463.2366)	1	C	1	463.237	1	2	2	NA	NA	NA	NA	1	1	NA	NA	NA	NA	NA	NA	NA	NA	0	185623596	NA	185623596	NA	NA	NA	NA	1.31609e+08	NA	NA	NA	NA	92561880.0;278685312.0	92561880	278685312	NA	NA	NA	NA
369	O00629_C174	O00629	Importin subunit alpha-3	KPNA4	LLHSPHQNVC*EQAVWALGNIIGDGPQCR	1	10	10C(463.2366)	1	C	1	463.237	3	4	2	1	NA	NA	1	1	1	1	NA	NA	NA	NA	NA	NA	1	0	1.58486e+08	1.5624e+08	338357664	80619112	NA	NA	56481672	2.64398e+08	NA	NA	NA	NA	151399776.0;525315552.0;80619112.0;56481672.0	151399776	525315552	80619112	NA	NA	NA
370	O00629_C325	O00629	Importin subunit alpha-3	KPNA4	AVGNIVTGTDEQTQVVLNC*DALSHFPALLTHPK	1	3	19C(463.2366)	1	C	1	463.237	2	2	1	NA	1	NA	NA	1	NA	NA	NA	1	NA	NA	NA	NA	NA	0	109189992	4.58452e+07	76772528	NA	141607456	NA	NA	NA	NA	NA	NA	NA	76772528.0;141607456.0	76772528	NA	NA	NA	141607456	NA
371	O00629_C417	O00629	Importin subunit alpha-3	KPNA4	KDQVAYLIQQNVIPPFC*NLLTVK	1	5	17C(463.2366)	1	C	1	463.237	2	3	NA	2	NA	NA	1	NA	NA	1	1	NA	NA	NA	NA	1	NA	0	2.55622e+07	2.33731e+07	NA	4.20895e+07	NA	NA	9034904	NA	5.55084e+07	NA	NA	NA	2839134.8;81339824.0;9034904.0	NA	NA	2.83913e+06	81339824	NA	NA
372	O00629_C57	O00629	Importin subunit alpha-3	KPNA4	NVPHEDIC*EDSDIDGDYR	1	16	8C(463.2366)	1	C	1	463.237	4	6	1	2	1	NA	2	NA	1	1	1	NA	1	NA	NA	1	1	0	4.25074e+08	1.71214e+08	648338820	425604186	393964960	NA	232387952	NA	4.16617e+08	NA	NA	2.49209e+08	648338820.0;131011832.0;720196540.0;393964960.0;56170752.0;408605152.0	NA	648338820	131011832	720196540	NA	393964960
373	O00743_C129	O00743	Serine/threonine-protein phosphatase 6 catalytic subunit	PPP6C	QITQVYGFYDEC*QTK	1	5	12C(463.2366)	1	C	1	463.237	2	4	NA	2	2	NA	NA	NA	NA	1	1	1	1	NA	NA	NA	NA	0	88828352	2.4179e+07	NA	105925500	71731204	NA	NA	NA	3.03073e+06	3.14893e+07	NA	NA	103782448.0;108068552.0;49464888.0;93997520.0	NA	NA	103782448	108068552	49464888	93997520
374	O00743_C192	O00743	Serine/threonine-protein phosphatase 6 catalytic subunit	PPP6C	GAFC*DLVWSDPEDVDTWAISPR	1	34	4C(463.2366)	1	C	1	463.237	4	8	2	2	2	NA	2	1	1	1	1	1	1	NA	NA	1	1	0	6.18738e+08	1.25842e+08	702771873	625317665	708150305	NA	438713280	5.64841e+08	1.33044e+08	3.35256e+07	NA	8.28561e+07	303368896.0;1102174850.0;531241280.0;719394050.0;731856450.0;684444160.0;497301376.0;380125184.0	303368896	1102174850	531241280	719394050	731856450	684444160
375	O00743_C262	O00743	Serine/threonine-protein phosphatase 6 catalytic subunit	PPP6C	LVTVWSAPNYC*YR	1	11	11C(463.2366)	1	C	1	463.237	5	7	2	1	2	1	1	1	1	NA	1	1	1	1	NA	NA	1	0	1.9659e+08	1.67552e+08	487877842	157985328	88415300	167998848	80671568	1.79005e+08	NA	3.38822e+07	NA	NA	361302304.0;614453380.0;157985328.0;112373664.0;64456936.0;167998848.0;80671568.0	361302304	614453380	NA	157985328	112373664	64456936
376	O00743_C265	O00743	Serine/threonine-protein phosphatase 6 catalytic subunit	PPP6C	C*GNIASIMVFK;C*GNIASIMVFKDVNTR	2	18	1C(463.2366)	1	C	1	463.237	5	9	2	2	2	2	1	1	2	1	1	1	2	1	1	1	NA	0	2.66087e+08	1.66386e+08	459499849	22054287	2.14603e+08	262760256	371516352	1.92821e+08	1.23027e+07	1.20962e+08	5.61568e+07	NA	595844800.0;35775976.0;610533820.0;30753616.0;13354958.0;300135936.0;233187328.0;24952634.0;223051424.0;302469088.0;371516352.0	595844800	323154898	30753616	13354958	300135936	129069981
377	O00750_C1373	O00750	Phosphatidylinositol 4-phosphate 3-kinase C2 domain-containing subunit beta	PIK3C2B	ISDVFLC*R	1	3	7C(463.2366)	1	C	1	463.237	2	2	1	NA	1	NA	NA	NA	1	NA	NA	NA	1	NA	NA	NA	NA	0	30744720	6.17713e+06	26376832	NA	35112608	NA	NA	NA	NA	NA	NA	NA	26376832.0;35112608.0	NA	26376832	NA	NA	NA	35112608
378	O00750_C384	O00750	Phosphatidylinositol 4-phosphate 3-kinase C2 domain-containing subunit beta	PIK3C2B	VTVLC*DR	1	3	5C(463.2366)	1	C	1	463.237	2	2	1	NA	1	NA	NA	1	NA	NA	NA	1	NA	NA	NA	NA	NA	0	78835390	3.50878e+07	103646192	NA	54024588	NA	NA	NA	NA	NA	NA	NA	103646192.0;54024588.0	103646192	NA	NA	NA	54024588	NA
379	O00750_C749	O00750	Phosphatidylinositol 4-phosphate 3-kinase C2 domain-containing subunit beta	PIK3C2B	QVLTC*GR	1	3	5C(463.2366)	1	C	1	463.237	2	2	NA	1	NA	1	NA	NA	NA	NA	1	NA	NA	1	NA	NA	NA	0	48374273	2.82059e+07	NA	28429714	NA	68318832	NA	NA	NA	NA	NA	NA	28429714.0;68318832.0	NA	NA	NA	28429714	NA	NA
380	O00750_C994	O00750	Phosphatidylinositol 4-phosphate 3-kinase C2 domain-containing subunit beta	PIK3C2B	QC*WLVNALAK	1	8	2C(463.2366)	1	C	1	463.237	4	7	2	1	2	NA	2	1	1	NA	1	1	1	NA	NA	1	1	0	212080452	4.98572e+07	187268112	154575408	244675592	NA	261802696	3.68299e+07	NA	1.00566e+08	NA	2.76545e+07	161225408.0;213310816.0;154575408.0;173564720.0;315786464.0;242248016.0;281357376.0	161225408	213310816	NA	154575408	173564720	315786464
381	O00762_C114	O00762	Ubiquitin-conjugating enzyme E2 C	UBE2C	FLTPCYHPNVDTQGNIC*LDILK	1	4	17C(463.2366)	1	C	1	463.237	1	1	1	NA	NA	NA	NA	1	NA	NA	NA	NA	NA	NA	NA	NA	NA	0	328602304	NA	328602304	NA	NA	NA	NA	NA	NA	NA	NA	NA	328602304	328602304	NA	NA	NA	NA	NA
382	O00764_C112	O00764	Pyridoxal kinase	PDXK	LVYVC*DPVLGDKWDGEGSMYVPEDLLPVYK	1	14	5C(463.2366)	1	C	1	463.237	3	4	NA	1	2	NA	1	NA	NA	NA	1	1	1	NA	NA	1	NA	0	3.43853e+07	1.94668e+07	NA	28939556	18221323	NA	55995064	NA	NA	5.64678e+06	NA	NA	28939556.0;22214198.0;14228448.0;55995064.0	NA	NA	NA	28939556	22214198	14228448
383	O14497_C1827	O14497	AT-rich interactive domain-containing protein 1A	ARID1A	IVQKNDPFVVDC*SDKLGR;NDPFVVDC*SDKLGR;NDPFVVDC*SDK	3	103	12C(463.2366);8C(463.2366)	2	C	1	463.237	5	10	2	2	2	2	2	2	2	2	2	1	3	1	2	3	3	0	9.77245e+08	3.63238e+08	7.58139e+08	810094956	1453239231	1.26496e+09	599792930	5.99056e+08	2.67758e+08	1.51544e+09	2.92922e+07	5.84616e+07	160147008.0;508938816.0;470937120.0;1892534530.0;148227760.0;1093295490.0;297725184.0;1701131390.0;2524818430.0;381660032.0;39518692.0;2793340930.0;1244247300.0;485309472.0;2086035970.0;558454340.0;20691870.0;1474630910.0;641131520.0;63013228.0;2348051460.0	334542912	1181735825	620761625	999428287	2524818430	381660032
384	O14497_C1874	O14497	AT-rich interactive domain-containing protein 1A	ARID1A	TELLPSRPHAPC*PPAPR	1	26	12C(463.2366)	1	C	1	463.237	5	10	2	2	2	2	2	1	1	1	1	1	1	1	1	1	1	0	1.94043e+09	3.64062e+08	2527353410	1932435455	1595536640	1963539808	1683262465	1.65876e+09	6.45063e+08	1.10081e+09	2.10554e+09	1.21363e+08	1354429570.0;3700277250.0;1476307200.0;2388563710.0;2373924860.0;817148420.0;3452384000.0;474695616.0;1597445630.0;1769079300.0	1354429570	3700277250	1476307200	2388563710	2373924860	817148420
385	O14497_C1968	O14497	AT-rich interactive domain-containing protein 1A	ARID1A	DETPLC*TLLDWQDSLAKR;ILEDEPHSKDETPLC*TLLDWQDSLAK;ILEDEPHSKDETPLC*TLLDWQDSLAKR;DETPLC*TLLDWQDSLAK	4	52	6C(463.2366);15C(463.2366)	2	C	1	463.237	5	9	2	2	2	1	2	3	3	3	4	3	4	NA	1	4	4	0	2.93294e+08	1.37084e+08	316506416	391976784	381532000	55888200	320568732	2.02976e+08	5.38907e+07	4.10051e+07	NA	8.09802e+06	172980512.0;248063968.0;160430560.0;197289808.0;460032320.0;803881090.0;430083232.0;523363968.0;226015776.0;475215616.0;720117700.0;232525056.0;14378909.0;410526976.0;755609920.0;306248192.0;347745856.0;818232640.0;357328192.0;71722504.0;55888200.0;247135904.0;805587900.0;339388576.0;313201216.0;264032560.0;695802430.0;361641024.0;268044112.0	172980512	460032320	430083232	353870336	410526976	352537024
386	O14497_C1981	O14497	AT-rich interactive domain-containing protein 1A	ARID1A	C*VCVSNTIR	1	11	1C(463.2366)	1	C	1	463.237	4	5	1	1	1	2	NA	1	NA	1	NA	1	NA	1	1	NA	NA	0	1165855730	3.67692e+08	1039234500	738590020	1606519170	1279079230	NA	NA	NA	NA	1.0881e+08	NA	1039234500.0;738590020.0;1606519170.0;1202138880.0;1356019580.0	1039234500	NA	738590020	NA	1606519170	NA
387	O14497_C336	O14497	AT-rich interactive domain-containing protein 1A	ARID1A	GPADMASQC*WGAAAAAAAAAAASGGAQQR	1	43	9C(463.2366)	1	C	1	463.237	5	9	2	2	2	1	2	1	1	1	1	1	1	NA	1	1	1	0	6.19789e+08	3.65067e+08	961195743	854658500	497215039	44064376	741810655	7.91891e+08	9.43803e+07	1.08496e+08	NA	1.29024e+08	401244096.0;1521147390.0;921395460.0;787921540.0;573933310.0;420496768.0;44064376.0;833044610.0;650576700.0	401244096	1521147390	921395460	787921540	573933310	420496768
388	O14523_C115	O14523	Phospholipid transfer protein C2CD2L	C2CD2L	ALNEQAC*R	1	9	7C(463.2366)	1	C	1	463.237	4	8	2	2	2	NA	2	1	1	1	1	1	1	NA	NA	1	1	0	333206140	1.12189e+08	244649400	239080424	377798384	NA	471296352	1.36359e+08	2.46086e+06	1.01698e+08	NA	3.3325e+07	148229040.0;341069760.0;237340336.0;240820512.0;305887200.0;449709568.0;447732000.0;494860704.0	148229040	341069760	237340336	240820512	305887200	449709568
389	O14523_C260	O14523	Phospholipid transfer protein C2CD2L	C2CD2L	AC*SAPGGLVPSEKPPMMPQAQPAIPRPNR	1	10	2C(463.2366)	1	C	1	463.237	5	7	1	2	1	1	2	1	NA	1	1	NA	1	1	NA	1	1	0	9.54861e+08	5.27578e+08	469287488	1032953085	1391972480	1523128320	356963328	NA	5.82948e+08	NA	NA	1.0233e+08	469287488.0;620746750.0;1445159420.0;1391972480.0;1523128320.0;429321344.0;284605312.0	469287488	NA	620746750	1445159420	NA	1391972480
390	O14523_C359	O14523	Phospholipid transfer protein C2CD2L	C2CD2L	SSSC*GDTELLGQATLPVGSPSRPLSR	1	17	4C(463.2366)	1	C	1	463.237	5	10	2	2	2	2	2	1	1	1	1	1	1	1	1	1	1	0	1314279135	1.82853e+08	1109378940	1305378690	1489329790	1160040480	1507267775	8.01707e+08	3.53632e+07	2.45304e+08	2.2926e+08	1.92827e+08	542486140.0;1676271740.0;1280373120.0;1330384260.0;1662785790.0;1315873790.0;997929280.0;1322151680.0;1643617150.0;1370918400.0	542486140	1676271740	1280373120	1330384260	1662785790	1315873790
391	O14523_C385	O14523	Phospholipid transfer protein C2CD2L	C2CD2L	QLC*PLTPGPGK	1	5	3C(463.2366)	1	C	1	463.237	3	4	NA	2	1	NA	1	NA	NA	1	1	NA	1	NA	NA	NA	1	0	7.70463e+07	6.83316e+06	NA	75495552	71121728	NA	84521504	NA	3.61738e+07	NA	NA	NA	49916832.0;101074272.0;71121728.0;84521504.0	NA	NA	49916832	101074272	NA	71121728
392	O14526_C113	O14526	F-BAR domain only protein 1	FCHO1	C*KEEVVSTLDAVQVLSGVSQLLPK	1	6	1C(463.2366)	1	C	1	463.237	4	5	1	1	1	NA	2	NA	1	NA	1	NA	1	NA	NA	1	1	0	107978367	3.56481e+07	56508072	111483584	132490304	NA	131431508	NA	NA	NA	NA	3.12572e+07	56508072.0;111483584.0;132490304.0;153533680.0;109329336.0	NA	56508072	NA	111483584	NA	132490304
393	O14526_C371	O14526	F-BAR domain only protein 1	FCHO1	APAC*SPEAAAAQLR	1	18	4C(463.2366)	1	C	1	463.237	5	10	2	2	2	2	2	1	1	1	1	1	1	1	1	1	1	0	5.18769e+08	2.66256e+08	204093064	608420274	586081809	315185584	880064100	9.45721e+07	1.99182e+08	2.4003e+08	1.65203e+08	3.98013e+08	270965632.0;137220496.0;467577568.0;749262980.0;416355168.0;755808450.0;198369312.0;432001856.0;1161501700.0;598626500.0	270965632	137220496	467577568	749262980	416355168	755808450
394	O14526_C421	O14526	F-BAR domain only protein 1	FCHO1	TSSC*AER	1	11	4C(463.2366)	1	C	1	463.237	5	7	1	1	2	1	2	NA	1	NA	1	1	1	1	NA	1	1	0	6.39318e+08	2.30548e+08	909849860	528408512	765642080	308887616	683802369	NA	NA	1.70795e+08	NA	2.59305e+08	909849860.0;528408512.0;644871810.0;886412350.0;308887616.0;500445888.0;867158850.0	NA	909849860	NA	528408512	644871810	886412350
395	O14526_C571	O14526	F-BAR domain only protein 1	FCHO1	KVSC*PLTR;VSC*PLTR	2	24	4C(463.2366);3C(463.2366)	2	C	1	463.237	5	10	2	2	2	2	2	2	2	2	2	2	1	1	1	2	2	0	6.19217e+08	1.51534e+08	492662087	485583448	827300249	726879550	563657360	2.32256e+08	1.37746e+08	5.34229e+08	8.64103e+07	7.88253e+07	365875840.0;290988352.0;857455420.0;456328736.0;487429184.0;288935872.0;692509440.0;473459296.0;416095392.0;482990784.0;1205057410.0;787980860.0;665778240.0;566534780.0;449304064.0;710350660.0;528439936.0	328432096	656892078	388182528	582984368	449543088	1205057410
396	O14526_C647	O14526	F-BAR domain only protein 1	FCHO1	GHSPSC*LAR	1	15	6C(463.2366)	1	C	1	463.237	4	8	2	2	2	NA	2	1	1	1	1	1	1	NA	NA	1	1	0	492449620	1.32463e+08	657067073	340974064	521301791	NA	450455552	2.48055e+08	1.33507e+07	9.46023e+07	NA	2.7216e+07	481665536.0;832468610.0;350414432.0;331533696.0;454407872.0;588195710.0;431210912.0;469700192.0	481665536	832468610	350414432	331533696	454407872	588195710
397	O14530_C135	O14530	Thioredoxin domain-containing protein 9	TXNDC9	APFLC*ER	1	7	5C(463.2366)	1	C	1	463.237	3	6	2	2	NA	NA	2	1	1	1	1	NA	NA	NA	NA	1	1	0	1.54031e+08	2.53388e+07	131893732	148530620	NA	NA	181667960	1.22236e+07	2.76938e+07	NA	NA	2.07223e+07	123250328.0;140537136.0;168113088.0;128948152.0;196320816.0;167015104.0	123250328	140537136	168113088	128948152	NA	NA
398	O14530_C94	O14530	Thioredoxin domain-containing protein 9	TXNDC9	ESENVVC*HFYR	1	4	7C(463.2366)	1	C	1	463.237	3	3	1	1	1	NA	NA	1	NA	1	NA	1	NA	NA	NA	NA	NA	0	85402252	5.24782e+07	82676480	139190208	34340068	NA	NA	NA	NA	NA	NA	NA	82676480.0;139190208.0;34340068.0	82676480	NA	139190208	NA	34340068	NA
399	O14545_C135	O14545	TRAF-type zinc finger domain-containing protein 1	TRAFD1	THPEVC*GR	1	2	6C(463.2366)	1	C	1	463.237	1	1	1	NA	NA	NA	NA	1	NA	NA	NA	NA	NA	NA	NA	NA	NA	0	106796744	NA	106796744	NA	NA	NA	NA	NA	NA	NA	NA	NA	106796744	106796744	NA	NA	NA	NA	NA
400	O14545_C267	O14545	TRAF-type zinc finger domain-containing protein 1	TRAFD1	AVC*EADQSHGGPR	1	11	3C(463.2366)	1	C	1	463.237	5	8	2	2	1	1	2	1	1	1	1	1	NA	1	NA	1	1	0	618944173	1.11417e+08	675883649	650555040	604867970	436031776	727382430	5.04402e+08	1.47777e+08	NA	NA	1.91006e+08	319217408.0;1032549890.0;546061250.0;755048830.0;604867970.0;436031776.0;592320830.0;862444030.0	319217408	1032549890	546061250	755048830	604867970	NA
401	O14545_C83	O14545	TRAF-type zinc finger domain-containing protein 1	TRAFD1	KHEETEC*PLR	1	2	7C(463.2366)	1	C	1	463.237	1	1	1	NA	NA	NA	NA	NA	1	NA	NA	NA	NA	NA	NA	NA	NA	0	21154426	NA	21154426	NA	NA	NA	NA	NA	NA	NA	NA	NA	21154426	NA	21154426	NA	NA	NA	NA
402	O14556_C319	O14556	Glyceraldehyde-3-phosphate dehydrogenase; testis-specific	GAPDHS	LTGMAFRVPTPDVSVVDLTC*R;VPTPDVSVVDLTC*R	2	32	20C(463.2366);13C(463.2366)	2	C	1	463.237	5	9	2	1	2	2	2	1	1	NA	1	1	1	1	1	2	1	0	2.85952e+08	2.44932e+08	678747360	129526816	256096816	43061873	322324943	4.08692e+08	NA	4.22321e+07	3.66377e+07	8.7225e+07	389758720.0;967736000.0;129526816.0;285959424.0;226234208.0;68968608.0;17155138.0;487626720.0;33668444.0;384002304.0	389758720	967736000	NA	129526816	285959424	226234208
403	O14561_C140	O14561	Acyl carrier protein; mitochondrial	NDUFAB1	LMC*PQEIVDYIADKK;LMC*PQEIVDYIADKKDVYE;LMC*PQEIVDYIADK	3	37	3C(463.2366)	1	C	1	463.237	5	10	2	2	2	2	2	2	2	2	2	2	3	1	1	3	2	0	9.90093e+08	4.93592e+08	562645583	985956124	9.31281e+08	1813262335	6.57322e+08	4.75411e+08	1.74176e+08	1.07803e+09	4.8135e+07	6.29505e+08	325157120.0;127801536.0;1423723260.0;373900416.0;89743928.0;1635845630.0;2116238850.0;101996088.0;96461664.0;3290661630.0;169000192.0;2636037630.0;141497120.0;1847298940.0;1779225730.0;130166688.0;2319336960.0;212194880.0;2022659970.0;182238848.0	226479328	898811838	862794779	1109117469	1693561647	169000192
404	O14562_C185	O14562	Ubiquitin domain-containing protein UBFD1	UBFD1	AEENKKEPLC*R	1	6	10C(463.2366)	1	C	1	463.237	4	5	1	1	1	NA	2	1	NA	NA	1	1	NA	NA	NA	1	1	0	4.2294e+08	1.38512e+08	255168528	363385504	533132576	NA	540073810	NA	NA	NA	NA	3.24736e+07	255168528.0;363385504.0;533132576.0;563036100.0;517111520.0	255168528	NA	NA	363385504	533132576	NA
405	O14578_C105	O14578	Citron Rho-interacting kinase	CIT	SLVGC*GHFAEVQVVR	1	10	5C(463.2366)	1	C	1	463.237	5	9	2	1	2	2	2	1	1	NA	1	1	1	1	1	1	1	0	151393105	1.84123e+08	21198298	NA	NA	281587912	NA	NA	NA	NA	5.29024e+07	NA	21198298.0;244180272.0;318995552.0	NA	21198298	NA	NA	NA	NA
406	O14578_C1272	O14578	Citron Rho-interacting kinase	CIT	C*AELEEALQK	1	3	1C(463.2366)	1	C	1	463.237	2	2	NA	1	1	NA	NA	NA	NA	NA	1	NA	1	NA	NA	NA	NA	0	320236664	1.88596e+08	NA	186879024	453594304	NA	NA	NA	NA	NA	NA	NA	186879024.0;453594304.0	NA	NA	NA	186879024	NA	453594304
407	O14578_C1392	O14578	Citron Rho-interacting kinase	CIT	C*LECQVMCHPK	1	2	1C(463.2366)	1	C	1	463.237	1	1	1	NA	NA	NA	NA	1	NA	NA	NA	NA	NA	NA	NA	NA	NA	0	70291720	NA	70291720	NA	NA	NA	NA	NA	NA	NA	NA	NA	70291720	70291720	NA	NA	NA	NA	NA
408	O14578_C402	O14578	Citron Rho-interacting kinase	CIT	NSWVSSSPC*QLSPSGFSGEELPFVGFSYSK	1	7	9C(463.2366)	1	C	1	463.237	3	6	NA	2	2	NA	2	NA	NA	1	1	1	1	NA	NA	1	1	0	4.19055e+07	2.20013e+07	NA	58676168	1.69939e+07	NA	50046312	NA	6.00601e+06	1.21862e+07	NA	1.59419e+07	54429280.0;62923056.0;8376993.5;25610832.0;38773676.0;61318948.0	NA	NA	54429280	62923056	8.37699e+06	25610832
409	O14578_C514	O14578	Citron Rho-interacting kinase	CIT	SLLEQDLATYITEC*SSLKR	1	7	14C(463.2366)	1	C	1	463.237	3	5	NA	1	2	NA	2	NA	NA	NA	1	1	1	NA	NA	1	1	0	8.97095e+07	1.762e+07	NA	102420096	97112604	NA	69595696	NA	NA	8.04576e+06	NA	1.35027e+07	102420096.0;91423392.0;102801816.0;60047856.0;79143536.0	NA	NA	NA	102420096	91423392	102801816
410	O14578_C606	O14578	Citron Rho-interacting kinase	CIT	KATEC*QHK	1	6	5C(463.2366)	1	C	1	463.237	4	5	2	1	1	NA	1	1	1	NA	1	NA	1	NA	NA	NA	1	0	4.79479e+08	1.51239e+08	280516708	508283648	647404930	NA	481709056	2.33271e+08	NA	NA	NA	NA	115569128.0;445464288.0;508283648.0;647404930.0;481709056.0	115569128	445464288	NA	508283648	NA	647404930
411	O14579_C148	O14579	Coatomer subunit epsilon	COPE	ALHQGDSLEC*TAMTVQILLK	1	11	10C(463.2366)	1	C	1	463.237	4	8	2	2	2	NA	2	1	1	1	1	1	1	NA	NA	1	1	0	233910294	6.68011e+07	311657776	245464312	229394296	NA	149124792	2.24129e+08	3.10611e+07	2.92323e+07	NA	1.45227e+08	153174432.0;470141120.0;267427840.0;223500784.0;250064672.0;208723920.0;251816016.0;46433568.0	153174432	470141120	267427840	223500784	250064672	208723920
412	O14579_C212	O14579	Coatomer subunit epsilon	COPE	LQDAYYIFQEMADKC*SPTLLLLNGQAACHMAQGR	1	13	15C(463.2366)	1	C	1	463.237	4	4	1	1	1	NA	1	NA	1	1	NA	1	NA	NA	NA	1	NA	0	2.91555e+08	2.88496e+08	720850370	98017568	165056192	NA	182296288	NA	NA	NA	NA	NA	720850370.0;98017568.0;165056192.0;182296288.0	NA	720850370	98017568	NA	165056192	NA
413	O14579_C34	O14579	Coatomer subunit epsilon	COPE	NAFYIGSYQQC*INEAQR	1	2	11C(463.2366)	1	C	1	463.237	1	1	NA	1	NA	NA	NA	NA	NA	1	NA	NA	NA	NA	NA	NA	NA	0	79966368	NA	NA	79966368	NA	NA	NA	NA	NA	NA	NA	NA	79966368	NA	NA	79966368	NA	NA	NA
414	O14602_C51	O14602	Eukaryotic translation initiation factor 1A; Y-chromosomal	EIF1AY	LEALC*FDGVKR;LEALC*FDGVK	2	14	5C(463.2366)	1	C	1	463.237	5	8	2	1	2	2	1	1	1	2	NA	1	2	1	1	NA	1	0	133072031	8.2978e+07	199756392	167237880	208843091	61915054	27607738	2.47953e+08	NA	7.84649e+07	5.80014e+07	NA	24426832.0;375085952.0;218336512.0;116139248.0;264326176.0;270293632.0;36426380.0;20901852.0;102928256.0;27607738.0	24426832	375085952	167237880	NA	264326176	153360006
415	O14607_C381	O14607	Histone demethylase UTY	UTY	C*SNTSTLAAR	1	5	1C(463.2366)	1	C	1	463.237	4	4	1	1	1	NA	1	NA	1	NA	1	NA	1	NA	NA	1	NA	0	51678806	2.66598e+07	34013840	90830784	46248456	NA	35622144	NA	NA	NA	NA	NA	34013840.0;90830784.0;46248456.0;35622144.0	NA	34013840	NA	90830784	NA	46248456
416	O14617_C1103	O14617	AP-3 complex subunit delta-1	AP3D1	VDSC*ASMYSR	1	2	4C(463.2366)	1	C	1	463.237	1	1	1	NA	NA	NA	NA	1	NA	NA	NA	NA	NA	NA	NA	NA	NA	0	133695960	NA	133695960	NA	NA	NA	NA	NA	NA	NA	NA	NA	133695960	133695960	NA	NA	NA	NA	NA
417	O14617_C1133	O14617	AP-3 complex subunit delta-1	AP3D1	C*SDSTLLSNLLEEMK	1	16	1C(463.2366)	1	C	1	463.237	4	8	2	2	2	NA	2	1	1	1	1	1	1	NA	NA	1	1	0	3.29085e+08	4.29701e+07	354740287	373556680	308931856	NA	279112792	3.11815e+08	1.89404e+08	2.39543e+07	NA	9.23536e+07	134253824.0;575226750.0;239627536.0;507485824.0;291993600.0;325870112.0;213808912.0;344416672.0	134253824	575226750	239627536	507485824	291993600	325870112
418	O14617_C208	O14617	AP-3 complex subunit delta-1	AP3D1	LEDPDPGVQSAAVNVIC*ELAR;EKLEDPDPGVQSAAVNVIC*ELAR	2	22	17C(463.2366);19C(463.2366)	2	C	1	463.237	4	8	2	2	2	NA	2	1	2	1	2	2	2	NA	NA	1	1	0	1.51739e+08	4.0435e+07	1.25623e+08	122276814	209614968	NA	149439024	1.70585e+08	1.5236e+07	6.30038e+06	NA	7.88943e+06	5001611.0;167889104.0;324600896.0;111503344.0;67652728.0;198447840.0;245299776.0;165020080.0;242461184.0;185678832.0;155017696.0;143860352.0	5001611	246245000	111503344	133050284	205159928	214070008
419	O14617_C348	O14617	AP-3 complex subunit delta-1	AP3D1	DLILQC*LDDKDESIR	1	18	6C(463.2366)	1	C	1	463.237	4	8	2	2	2	NA	2	1	1	1	1	1	1	NA	NA	1	1	0	5.32875e+08	9.16249e+07	456946105	485902608	663828830	NA	524820642	4.6368e+08	2.27126e+08	1.75843e+08	NA	3.00382e+08	129074800.0;784817410.0;325299936.0;646505280.0;539489280.0;788168380.0;312418624.0;737222660.0	129074800	784817410	325299936	646505280	539489280	788168380
420	O14617_C39	O14617	AP-3 complex subunit delta-1	AP3D1	YISQC*IDEIKQELK	1	9	5C(463.2366)	1	C	1	463.237	4	7	2	2	1	NA	2	1	1	1	1	1	NA	NA	NA	1	1	0	256500942	4.25053e+07	267965696	256279024	301994112	NA	199764936	1.4144e+08	3.88733e+07	NA	NA	3.95702e+07	167952224.0;367979168.0;283766592.0;228791456.0;301994112.0;227745312.0;171784560.0	167952224	367979168	283766592	228791456	301994112	NA
421	O14617_C574	O14617	AP-3 complex subunit delta-1	AP3D1	ASC*ILQLVK	1	13	3C(463.2366)	1	C	1	463.237	5	10	2	2	2	2	2	1	1	1	1	1	1	1	1	1	1	0	3652990993	4.59243e+08	3982020550	3376712190	4283665165	3193507075	3429049985	3.07923e+09	5.93634e+08	4.91935e+07	2.80104e+08	2.85866e+08	1804677500.0;6159363600.0;2956949500.0;3796474880.0;4248880130.0;4318450200.0;3391570690.0;2995443460.0;3226912260.0;3631187710.0	1804677500	6159363600	2956949500	3796474880	4248880130	4318450200
422	O14618_C227	O14618	Copper chaperone for superoxide dismutase	CCS	LAC*GIIAR	1	11	3C(463.2366)	1	C	1	463.237	4	8	2	2	2	NA	2	1	1	1	1	1	1	NA	NA	1	1	0	759807016	8.4152e+07	802663359	633773760	807071650	NA	795719295	3.89834e+08	6.35349e+07	5.36292e+06	NA	1.56493e+07	527009408.0;1078317310.0;588847810.0;678699710.0;803279490.0;810863810.0;806785020.0;784653570.0	527009408	1078317310	588847810	678699710	803279490	810863810
423	O14618_C244	O14618	Copper chaperone for superoxide dismutase	CCS	QIC*SCDGLTIWEER	1	29	3C(463.2366)	1	C	1	463.237	4	8	2	2	2	NA	2	1	1	1	1	1	1	NA	NA	1	1	0	539529576	9.51601e+07	413450719	590003072	523180543	NA	631483970	1.84703e+08	3.16103e+08	4.56279e+07	NA	1.28358e+07	282846208.0;544055230.0;366484224.0;813521920.0;555444350.0;490916736.0;622407680.0;640560260.0	282846208	544055230	366484224	813521920	555444350	490916736
424	O14639_C128	O14639	Actin-binding LIM protein 1	ABLIM1	VC*GCDLAQGGFFIK	1	2	2C(463.2366)	1	C	1	463.237	1	1	1	NA	NA	NA	NA	NA	1	NA	NA	NA	NA	NA	NA	NA	NA	0	52213296	NA	52213296	NA	NA	NA	NA	NA	NA	NA	NA	NA	52213296	NA	52213296	NA	NA	NA	NA
425	O14639_C187	O14639	Actin-binding LIM protein 1	ABLIM1	TYHPNCFACTIC*K	1	4	12C(463.2366)	1	C	1	463.237	2	3	1	2	NA	NA	NA	NA	1	1	1	NA	NA	NA	NA	NA	NA	0	1.9144e+08	1.14475e+08	272386656	1.10494e+08	NA	NA	NA	NA	1.36015e+08	NA	NA	NA	272386656.0;206670912.0;14317281.0	NA	272386656	206670912	14317281	NA	NA
426	O14639_C273	O14639	Actin-binding LIM protein 1	ABLIM1	DGAPYC*EKDYQGLFGVK	1	3	6C(463.2366)	1	C	1	463.237	2	2	1	NA	NA	NA	1	1	NA	NA	NA	NA	NA	NA	NA	1	NA	0	7740460	NA	NA	NA	NA	NA	7740460	NA	NA	NA	NA	NA	7740460	NA	NA	NA	NA	NA	NA
427	O14639_C308	O14639	Actin-binding LIM protein 1	ABLIM1	HYHPSC*AR	1	2	6C(463.2366)	1	C	1	463.237	1	1	1	NA	NA	NA	NA	1	NA	NA	NA	NA	NA	NA	NA	NA	NA	0	133361576	NA	133361576	NA	NA	NA	NA	NA	NA	NA	NA	NA	133361576	133361576	NA	NA	NA	NA	NA
428	O14640_C80	O14640	Segment polarity protein dishevelled homolog DVL-1	DVL1	LPC*FNGR	1	11	3C(463.2366)	1	C	1	463.237	5	8	1	2	2	1	2	1	NA	1	1	1	1	NA	1	1	1	0	560964518	1.70385e+08	311306976	526372128	686880320	750150910	530112256	NA	4.4329e+07	4.90536e+06	NA	9.49256e+06	311306976.0;495026816.0;557717440.0;690348930.0;683411710.0;750150910.0;523400000.0;536824512.0	311306976	NA	495026816	557717440	690348930	683411710
429	O14641_C354	O14641	Segment polarity protein dishevelled homolog DVL-2	DVL2	C*WDPSPQAYFTLPR	1	29	1C(463.2366)	1	C	1	463.237	5	10	2	2	2	2	2	1	1	1	1	1	1	1	1	1	1	0	2299429139	5.25768e+08	2450553090	2081113665	2796595455	1494690335	2674193150	1.43301e+09	1.78573e+08	2.82821e+07	6.21419e+08	3.28781e+08	1437260290.0;3463845890.0;1954843780.0;2207383550.0;2776596990.0;2816593920.0;1055280830.0;1934099840.0;2441710080.0;2906676220.0	1437260290	3463845890	1954843780	2207383550	2776596990	2816593920
430	O14646_C1176	O14646	Chromodomain-helicase-DNA-binding protein 1	CHD1	LGELVHNGC*IK	1	3	9C(463.2366)	1	C	1	463.237	2	2	1	1	NA	NA	NA	NA	1	NA	1	NA	NA	NA	NA	NA	NA	0	297854752	1.88868e+08	431404512	164304992	NA	NA	NA	NA	NA	NA	NA	NA	431404512.0;164304992.0	NA	431404512	NA	164304992	NA	NA
431	O14646_C1417	O14646	Chromodomain-helicase-DNA-binding protein 1	CHD1	TFSIC*KER	1	7	5C(463.2366)	1	C	1	463.237	5	6	1	2	1	1	1	1	NA	1	1	1	NA	1	NA	NA	1	0	3902054129	2.36701e+09	992354370	3691933565	3517785090	7605175800	3703021820	NA	3.71211e+08	NA	NA	NA	992354370.0;3429447420.0;3954419710.0;3517785090.0;7605175800.0;3703021820.0	992354370	NA	3429447420	3954419710	3517785090	NA
432	O14646_C376	O14646	Chromodomain-helicase-DNA-binding protein 1	CHD1	NASPEDVEYYNC*QQELTDDLHK	1	14	12C(463.2366)	1	C	1	463.237	4	8	2	2	2	NA	2	1	1	1	1	1	1	NA	NA	1	1	0	250994208	1.0063e+08	104465824	271251328	297907872	NA	330351808	4.53443e+07	4.89732e+07	2.20319e+07	NA	9.97241e+07	72402560.0;136529088.0;305880576.0;236622080.0;282328960.0;313486784.0;400867392.0;259836224.0	72402560	136529088	305880576	236622080	282328960	313486784
433	O14646_C411	O14646	Chromodomain-helicase-DNA-binding protein 1	CHD1	SAAGYPDYYC*K	1	2	10C(463.2366)	1	C	1	463.237	1	1	1	NA	NA	NA	NA	1	NA	NA	NA	NA	NA	NA	NA	NA	NA	0	82157240	NA	82157240	NA	NA	NA	NA	NA	NA	NA	NA	NA	82157240	82157240	NA	NA	NA	NA	NA
434	O14646_C436	O14646	Chromodomain-helicase-DNA-binding protein 1	CHD1	KFQAC*IDEYFSR	1	3	5C(463.2366)	1	C	1	463.237	2	2	NA	NA	1	NA	1	NA	NA	NA	NA	NA	1	NA	NA	NA	1	0	97784080	5.52632e+06	NA	NA	93876384	NA	101691776	NA	NA	NA	NA	NA	93876384.0;101691776.0	NA	NA	NA	NA	NA	93876384
435	O14646_C454	O14646	Chromodomain-helicase-DNA-binding protein 1	CHD1	TTPFKDC*K	1	9	7C(463.2366)	1	C	1	463.237	4	5	1	NA	1	1	2	1	NA	NA	NA	NA	1	NA	1	1	1	0	232487184	9.11243e+07	157474608	NA	157891184	342845056	271737888	NA	NA	NA	NA	3.24476e+07	157474608.0;157891184.0;342845056.0;294681792.0;248793984.0	157474608	NA	NA	NA	NA	157891184
436	O14646_C497	O14646	Chromodomain-helicase-DNA-binding protein 1	CHD1	DYQLNGLNWLAHSWC*K	1	8	15C(463.2366)	1	C	1	463.237	4	6	2	1	2	NA	1	1	1	NA	1	1	1	NA	NA	NA	1	0	143369406	1.00587e+08	255588472	45040820	199651148	NA	73197184	1.81769e+08	NA	1.70351e+08	NA	NA	127058096.0;384118848.0;45040820.0;79194776.0;320107520.0;73197184.0	127058096	384118848	NA	45040820	79194776	320107520
437	O14646_C502	O14646	Chromodomain-helicase-DNA-binding protein 1	CHD1	GNSC*ILADEMGLGK	1	2	4C(463.2366)	1	C	1	463.237	1	1	1	NA	NA	NA	NA	NA	1	NA	NA	NA	NA	NA	NA	NA	NA	0	2198124800	NA	2198124800	NA	NA	NA	NA	NA	NA	NA	NA	NA	2198124800	NA	2198124800	NA	NA	NA	NA
438	O14647_C440	O14647	Chromodomain-helicase-DNA-binding protein 2	CHD2	FQNC*IDSFHSR	1	2	4C(463.2366)	1	C	1	463.237	1	1	NA	1	NA	NA	NA	NA	NA	NA	1	NA	NA	NA	NA	NA	NA	0	124572112	NA	NA	124572112	NA	NA	NA	NA	NA	NA	NA	NA	124572112	NA	NA	NA	124572112	NA	NA
439	O14647_C500	O14647	Chromodomain-helicase-DNA-binding protein 2	CHD2	DYQLEGLNWLAHSWC*K	1	4	15C(463.2366)	1	C	1	463.237	3	3	1	1	NA	NA	1	NA	1	NA	1	NA	NA	NA	NA	NA	1	0	1.05803e+08	7.83062e+07	193897872	44110160	NA	NA	79401936	NA	NA	NA	NA	NA	193897872.0;44110160.0;79401936.0	NA	193897872	NA	44110160	NA	NA
440	O14653_C18	O14653	Golgi SNAP receptor complex member 2	GOSR2	QVHEIQSC*MGR;QVHEIQSC*MGRLETADK	2	22	8C(463.2366)	1	C	1	463.237	5	10	2	2	2	2	2	1	1	1	2	1	1	1	1	1	1	0	1.0725e+09	1.95742e+08	1343465440	853264764	1198740770	982385440	984656030	8.84344e+08	4.03234e+08	2.15607e+08	1.69122e+07	1.28921e+08	718140100.0;1968790780.0;1138394110.0;1022489020.0;113781816.0;1351198080.0;1046283460.0;994344190.0;970426690.0;1075816700.0;893495360.0	718140100	1968790780	1138394110	568135418	1351198080	1046283460
441	O14662_C150	O14662	Syntaxin-16	STX16	AC*SEQEGR	1	20	2C(463.2366)	1	C	1	463.237	4	8	2	2	2	NA	2	1	1	1	1	1	1	NA	NA	1	1	0	618023196	9.76634e+07	489686512	700923152	686781969	NA	594701151	8.86179e+07	5.30339e+08	3.73133e+08	NA	1.75327e+08	427024224.0;552348800.0;325916704.0;1075929600.0;422936928.0;950627010.0;718675710.0;470726592.0	427024224	552348800	325916704	1075929600	422936928	950627010
442	O14662_C279	O14662	Syntaxin-16	STX16	DLGAMIVEQGTVLDRIDYNVEQSC*IK;IDYNVEQSC*IK	2	7	24C(463.2366);9C(463.2366)	2	C	1	463.237	3	5	1	2	2	NA	NA	NA	2	1	1	1	1	NA	NA	NA	NA	0	1.42024e+08	4.31542e+07	96771644	182718320	146581860	NA	NA	NA	2.41219e+07	2.81161e+07	NA	NA	97992728.0;95550560.0;199775056.0;165661584.0;166462944.0;126700776.0	NA	96771644	199775056	165661584	166462944	126700776
443	O14672_C435	O14672	Disintegrin and metalloproteinase domain-containing protein 10	ADAM10	FSLC*SIR	1	12	4C(463.2366)	1	C	1	463.237	4	8	2	2	2	NA	2	1	1	1	1	1	1	NA	NA	1	1	0	3.82371e+08	1.10494e+08	377016609	281034688	537297758	NA	334135008	2.46635e+08	2.69591e+07	6.02494e+07	NA	3.46546e+07	202619648.0;551413570.0;300097664.0;261971712.0;579900540.0;494694976.0;358639520.0;309630496.0	202619648	551413570	300097664	261971712	579900540	494694976
444	O14681_C24	O14681	Etoposide-induced protein 2.4 homolog	EI24	DSIWGIC*TISK;GIKDSIWGIC*TISK	2	14	7C(463.2366);10C(463.2366)	2	C	1	463.237	4	8	2	2	2	NA	2	1	2	1	1	1	1	NA	NA	1	2	0	2.55098e+08	9.3547e+07	374260127	189066288	284577816	NA	172489028	2.36339e+08	9.94294e+07	7.17595e+07	NA	8.6162e+06	207143456.0;659465340.0;423288256.0;118759104.0;259373472.0;233836208.0;335319424.0;178581600.0;244257952.0;88534960.0	207143456	541376798	118759104	259373472	233836208	335319424
445	O14686_C1909	O14686	Histone-lysine N-methyltransferase 2D	KMT2D	EQHLGC*GTPGLEGSR	1	2	6C(463.2366)	1	C	1	463.237	1	1	NA	NA	NA	NA	1	NA	NA	NA	NA	NA	NA	NA	NA	1	NA	0	112629312	NA	NA	NA	NA	NA	112629312	NA	NA	NA	NA	NA	112629312	NA	NA	NA	NA	NA	NA
446	O14686_C1948	O14686	Histone-lysine N-methyltransferase 2D	KMT2D	TPLQRPFLQGGLPLGNLPSSSPMDSYPGLC*QSPFLDSR	1	3	30C(463.2366)	1	C	1	463.237	2	2	NA	1	NA	NA	1	NA	NA	NA	1	NA	NA	NA	NA	1	NA	0	26447411	1.40053e+07	NA	16544194	NA	NA	36350628	NA	NA	NA	NA	NA	16544194.0;36350628.0	NA	NA	NA	16544194	NA	NA
447	O14686_C2249	O14686	Histone-lysine N-methyltransferase 2D	KMT2D	C*PSLDNLAVPESPGVGGGK	1	4	1C(463.2366)	1	C	1	463.237	3	3	1	1	1	NA	NA	1	NA	1	NA	NA	1	NA	NA	NA	NA	0	124341164	8.3717e+07	123858824	40866364	208298304	NA	NA	NA	NA	NA	NA	NA	123858824.0;40866364.0;208298304.0	123858824	NA	40866364	NA	NA	208298304
448	O14686_C291	O14686	Histone-lysine N-methyltransferase 2D	KMT2D	PGNDSKMLVC*ETCDK	1	2	10C(463.2366)	1	C	1	463.237	1	1	NA	NA	1	NA	NA	NA	NA	NA	NA	1	NA	NA	NA	NA	NA	0	55645672	NA	NA	NA	55645672	NA	NA	NA	NA	NA	NA	NA	55645672	NA	NA	NA	NA	55645672	NA
449	O14686_C346	O14686	Histone-lysine N-methyltransferase 2D	KMT2D	ACGAGSAELNPNSEWFENYSLC*HR	1	8	22C(463.2366)	1	C	1	463.237	1	1	NA	NA	NA	NA	1	NA	NA	NA	NA	NA	NA	NA	NA	NA	1	0	236790048	NA	NA	NA	NA	NA	236790048	NA	NA	NA	NA	NA	236790048	NA	NA	NA	NA	NA	NA
450	O14686_C369	O14686	Histone-lysine N-methyltransferase 2D	KMT2D	SVAEQHTPVC*SR	1	15	10C(463.2366)	1	C	1	463.237	5	10	2	2	2	2	2	1	1	1	1	1	1	1	1	1	1	0	6.68608e+08	1.80909e+08	797191266	433855216	810222015	789785505	511983536	5.23774e+08	3.32107e+07	6.89585e+07	1.40446e+08	2.82136e+07	426827072.0;1167555460.0;410371680.0;457338752.0;761460990.0;858983040.0;690475070.0;889095940.0;492033536.0;531933536.0	426827072	1167555460	410371680	457338752	761460990	858983040
451	O14686_C392	O14686	Histone-lysine N-methyltransferase 2D	KMT2D	FSPPEPGDTPTDEPDALYVAC*QGQPK	1	2	21C(463.2366)	1	C	1	463.237	1	1	NA	NA	1	NA	NA	NA	NA	NA	NA	NA	1	NA	NA	NA	NA	0	25763894	NA	NA	NA	25763894	NA	NA	NA	NA	NA	NA	NA	25763894	NA	NA	NA	NA	NA	25763894
452	O14686_C414	O14686	Histone-lysine N-methyltransferase 2D	KMT2D	EPGPLQC*EAKPLGK	1	27	7C(463.2366)	1	C	1	463.237	5	10	2	2	2	2	2	1	1	1	1	1	1	1	1	1	1	0	4.3946e+08	2.75109e+08	223505664	499759185	389803782	203791822	880438815	1.196e+08	1.74323e+08	4.49138e+08	2.54828e+08	1.93077e+08	308075328.0;138936000.0;623024130.0;376494240.0;707392060.0;72215504.0;23601436.0;383982208.0;743912830.0;1016964800.0	308075328	138936000	623024130	376494240	707392060	72215504
453	O14686_C4424	O14686	Histone-lysine N-methyltransferase 2D	KMT2D	EEPC*ALGAQSVKR	1	3	4C(463.2366)	1	C	1	463.237	2	2	1	NA	NA	NA	1	1	NA	NA	NA	NA	NA	NA	NA	1	NA	0	47996016	1.33312e+07	57422632	NA	NA	NA	38569400	NA	NA	NA	NA	NA	57422632.0;38569400.0	57422632	NA	NA	NA	NA	NA
454	O14686_C5314	O14686	Histone-lysine N-methyltransferase 2D	KMT2D	IAESLPGVESC*QNYLFR	1	3	11C(463.2366)	1	C	1	463.237	2	2	1	NA	NA	NA	1	NA	1	NA	NA	NA	NA	NA	NA	1	NA	0	41205712	1.98629e+07	55250896	NA	NA	NA	27160528	NA	NA	NA	NA	NA	55250896.0;27160528.0	NA	55250896	NA	NA	NA	NA
455	O14686_C58	O14686	Histone-lysine N-methyltransferase 2D	KMT2D	LQETPQDC*SGGPVR;LQETPQDC*SGGPVRR	2	11	8C(463.2366)	1	C	1	463.237	4	6	2	NA	2	1	1	2	2	NA	NA	1	2	1	NA	NA	1	0	4.06378e+08	2.27339e+08	359069249	NA	7.39555e+08	285152832	241732960	2.202e+08	NA	1.35158e+08	NA	NA	100827936.0;305900416.0;117465824.0;912082820.0;835126660.0;304368480.0;983600130.0;285152832.0;241732960.0	203364176	514774322	NA	NA	835126660	643984305
456	O14715_C105	O14715	RANBP2-like and GRIP domain-containing protein 8	RGPD8	IAELLC*K;IAELLC*KNDVTDGR	2	13	6C(463.2366)	1	C	1	463.237	5	10	2	2	2	2	2	1	1	1	1	1	1	1	1	2	2	0	2.36729e+09	7.80597e+08	2247370880	2924181250	3265403390	2155254015	1.24424e+09	1.34991e+09	1.46567e+08	1.41909e+08	3.73196e+08	1.43299e+07	1292843780.0;3201897980.0;2820542980.0;3027819520.0;3165058560.0;3365748220.0;2419143170.0;1891364860.0;2301492220.0;166715008.0;2352539390.0;156198864.0	1292843780	3201897980	2820542980	3027819520	3165058560	3365748220
457	O14715_C141	O14715	RANBP2-like and GRIP domain-containing protein 8	RGPD8	LKEQLLDC*EGEDGWNK	1	11	8C(463.2366)	1	C	1	463.237	4	5	1	2	1	NA	1	NA	1	1	1	1	NA	NA	NA	NA	1	0	161309595	1.06295e+08	279495040	220257264	92305264	NA	53180812	NA	9.30674e+07	NA	NA	NA	279495040.0;286065824.0;154448704.0;92305264.0;53180812.0	NA	279495040	286065824	154448704	92305264	NA
458	O14715_C1416	O14715	RANBP2-like and GRIP domain-containing protein 8	RGPD8	VWVWTAC*DFADGER	1	6	7C(463.2366)	1	C	1	463.237	4	5	2	1	1	NA	1	1	1	NA	1	NA	1	NA	NA	1	NA	0	100219744	5.36406e+07	172558952	59342112	59658584	NA	109319328	1.06499e+08	NA	NA	NA	NA	97253056.0;247864848.0;59342112.0;59658584.0;109319328.0	97253056	247864848	NA	59342112	NA	59658584
459	O14715_C188	O14715	RANBP2-like and GRIP domain-containing protein 8	RGPD8	DAVAHC*HEAER;LKDAVAHC*HEAER	2	7	6C(463.2366);8C(463.2366)	2	C	1	463.237	1	2	2	NA	NA	NA	NA	2	2	NA	NA	NA	NA	NA	NA	NA	NA	0	377895757	NA	377895757	NA	NA	NA	NA	2.14021e+08	NA	NA	NA	NA	256934512.0;196185344.0;371928192.0;686534980.0	226559928	529231586	NA	NA	NA	NA
460	O14715_C206	O14715	RANBP2-like and GRIP domain-containing protein 8	RGPD8	SSLEWNSC*VVQTLK	1	9	8C(463.2366)	1	C	1	463.237	4	7	2	2	2	NA	1	1	1	1	1	1	1	NA	NA	1	NA	0	2.48249e+08	1.26632e+08	420824529	236903864	218617280	NA	116650904	2.94961e+08	4.6546e+07	6.83047e+07	NA	NA	212255328.0;629393730.0;269816832.0;203990896.0;266916000.0;170318560.0;116650904.0	212255328	629393730	269816832	203990896	266916000	170318560
461	O14715_C2084	O14715	RANBP2-like and GRIP domain-containing protein 8	RGPD8	VC*ANHWITTTMNLKPLSGSDR	1	9	2C(463.2366)	1	C	1	463.237	5	6	2	1	1	1	1	1	1	1	NA	1	NA	NA	1	NA	1	0	1.01759e+09	5.8621e+08	1135887368	1172813060	1613217790	1132573700	33473614	1.39113e+09	NA	NA	NA	NA	152208656.0;2119566080.0;1172813060.0;1613217790.0;1132573700.0;33473614.0	152208656	2119566080	1172813060	NA	1613217790	NA
462	O14715_C2142	O14715	RANBP2-like and GRIP domain-containing protein 8	RGPD8	QKFEEC*QR	1	2	6C(463.2366)	1	C	1	463.237	1	1	1	NA	NA	NA	NA	NA	1	NA	NA	NA	NA	NA	NA	NA	NA	0	2165897470	NA	2165897470	NA	NA	NA	NA	NA	NA	NA	NA	NA	2165897470	NA	2165897470	NA	NA	NA	NA
463	O14715_C220	O14715	RANBP2-like and GRIP domain-containing protein 8	RGPD8	EYLESLQC*LESDKSDWR;EYLESLQC*LESDK	2	11	8C(463.2366)	1	C	1	463.237	4	6	2	2	1	NA	1	1	1	2	1	1	NA	NA	NA	NA	1	0	4.60961e+08	2.48577e+08	785401246	4.70355e+08	404271968	NA	183817440	4.69219e+08	8.2487e+07	NA	NA	NA	453612992.0;1117189500.0;137279040.0;686775870.0;528681664.0;404271968.0;183817440.0	453612992	1117189500	412027455	528681664	404271968	NA
464	O14715_C319	O14715	RANBP2-like and GRIP domain-containing protein 8	RGPD8	ALSELAALC*YLIAFQVPRPK	1	8	9C(463.2366)	1	C	1	463.237	4	5	1	1	2	NA	1	NA	1	1	NA	1	1	NA	NA	1	NA	0	2.95811e+07	1.10164e+07	45410660	22852898	2.13683e+07	NA	28692696	NA	NA	1.34795e+07	NA	NA	45410660.0;22852898.0;30899694.0;11836811.0;28692696.0	NA	45410660	22852898	NA	30899694	11836811
465	O14715_C50	O14715	RANBP2-like and GRIP domain-containing protein 8	RGPD8	KYIC*TYINVQER;YIC*TYINVQERDPK	2	3	4C(463.2366);3C(463.2366)	2	C	1	463.237	1	2	2	NA	NA	NA	NA	1	1	NA	NA	NA	NA	NA	NA	NA	NA	0	106394976	NA	106394976	NA	NA	NA	NA	6.78592e+07	NA	NA	NA	NA	58411296.0;154378656.0	58411296	154378656	NA	NA	NA	NA
466	O14715_C536	O14715	RANBP2-like and GRIP domain-containing protein 8	RGPD8	SWWDAVC*TLIHR;SWWDAVC*TLIHRK;QKSWWDAVC*TLIHRK	3	28	7C(463.2366);9C(463.2366)	2	C	1	463.237	4	8	2	2	2	NA	2	2	2	1	1	2	2	NA	NA	3	2	0	2.20218e+08	1.85557e+08	4.95417e+08	136015556	1.58111e+08	NA	91328282	3.13713e+08	3.90675e+06	8.14121e+07	NA	3.7406e+07	285510720.0;261666496.0;814355840.0;620135870.0;133253064.0;138778048.0;191704896.0;9383665.0;197375808.0;233980928.0;3583672.8;128041360.0;64878228.0;145374976.0;90181696.0	273588608	717245855	133253064	138778048	1.00544e+08	215678368
467	O14715_C82	O14715	RANBP2-like and GRIP domain-containing protein 8	RGPD8	AVEC*YRR	1	11	4C(463.2366)	1	C	1	463.237	5	9	2	1	2	2	2	1	1	NA	1	1	1	1	1	1	1	0	5.62161e+08	4.30838e+07	496981406	539513540	583591569	595120703	595596830	2.99736e+08	NA	1.17266e+08	1.78258e+08	5.75513e+07	285035712.0;708927100.0;539513540.0;500671968.0;666511170.0;721168190.0;469073216.0;554901950.0;636291710.0	285035712	708927100	NA	539513540	500671968	666511170
468	O14717_C222	O14717	tRNA (cytosine(38)-C(5))-methyltransferase	TRDMT1	NVEPNISFDGSIQC*SGK	1	4	14C(463.2366)	1	C	1	463.237	1	1	NA	NA	1	NA	NA	NA	NA	NA	NA	1	NA	NA	NA	NA	NA	0	319675552	NA	NA	NA	319675552	NA	NA	NA	NA	NA	NA	NA	319675552	NA	NA	NA	NA	319675552	NA
469	O14717_C287	O14717	tRNA (cytosine(38)-C(5))-methyltransferase	TRDMT1	YALLLDIVQPTC*R	1	18	12C(463.2366)	1	C	1	463.237	4	8	2	2	2	NA	2	1	1	1	1	1	1	NA	NA	1	1	0	263972755	4.31198e+07	234669604	220515208	290770080	NA	309936128	1.53386e+08	2.1764e+07	1.56525e+08	NA	3.37499e+07	126209064.0;343130144.0;205125712.0;235904704.0;401449664.0;180090496.0;333800896.0;286071360.0	126209064	343130144	205125712	235904704	401449664	180090496
470	O14727_C115	O14727	Apoptotic protease-activating factor 1	APAF1	TVLC*EGGVPQRPVVFVTR	1	12	4C(463.2366)	1	C	1	463.237	5	10	2	2	2	2	2	1	1	1	1	1	1	1	1	1	1	0	531441907	8.15779e+07	646523439	467684080	562592704	440507680	539901632	3.71857e+08	4.27796e+06	9.07006e+07	1.05406e+08	1.26736e+08	383580768.0;909466110.0;464659104.0;470709056.0;626727680.0;498457728.0;365974080.0;515041280.0;629517760.0;450285504.0	383580768	909466110	464659104	470709056	626727680	498457728
471	O14727_C158	O14727	Apoptotic protease-activating factor 1	APAF1	LKGEPGWVTIHGMAGC*GK	1	3	16C(463.2366)	1	C	1	463.237	2	2	1	NA	1	NA	NA	1	NA	NA	NA	NA	1	NA	NA	NA	NA	0	319237056	4.14195e+07	289949056	NA	348525056	NA	NA	NA	NA	NA	NA	NA	289949056.0;348525056.0	289949056	NA	NA	NA	NA	348525056
472	O14727_C203	O14727	Apoptotic protease-activating factor 1	APAF1	LQNLC*TR	1	11	5C(463.2366)	1	C	1	463.237	5	10	2	2	2	2	2	1	1	1	1	1	1	1	1	1	1	0	260937792	4.14198e+07	216228160	255806432	294545728	311338224	226770416	4.52545e+07	4.09067e+07	3.56244e+07	2.83837e+07	201723	184228416.0;248227904.0;226881056.0;284731808.0;319735968.0;269355488.0;291267904.0;331408544.0;226627776.0;226913056.0	184228416	248227904	226881056	284731808	319735968	269355488
473	O14727_C450	O14727	Apoptotic protease-activating factor 1	APAF1	NC*SQLQDLHKK	1	10	2C(463.2366)	1	C	1	463.237	5	8	2	1	2	1	2	1	1	1	NA	1	1	1	NA	1	1	0	192442636	5.7531e+07	215593940	NA	255498032	178508384	120170188	1.20384e+08	NA	2.30168e+06	NA	1.56942e+07	130469544.0;300718336.0;257125568.0;253870496.0;178508384.0;131267648.0;109072728.0	130469544	300718336	NA	NA	257125568	253870496
474	O14727_C538	O14727	Apoptotic protease-activating factor 1	APAF1	DC*AVSENFQEFLSLNGHLLGR	1	4	2C(463.2366)	1	C	1	463.237	2	3	2	NA	1	NA	NA	1	1	NA	NA	1	NA	NA	NA	NA	NA	0	40794672	4.67462e+07	73849256	NA	7740088	NA	NA	5.45696e+07	NA	NA	NA	NA	35262736.0;112435776.0;7740088.0	35262736	112435776	NA	NA	7740088	NA
475	O14730_C171	O14730	Serine/threonine-protein kinase RIO3	RIOK3	HDEVVC*GR;HDEVVC*GRK	2	26	6C(463.2366)	1	C	1	463.237	5	9	2	2	2	1	2	2	2	1	1	2	1	NA	1	2	2	0	7.81007e+08	2.18399e+08	7.75857e+08	817940610	1125154447	580771140	6.0531e+08	4.62378e+08	2.17692e+08	5.64837e+08	NA	1.93497e+08	660033280.0;237778816.0;1709886210.0;495727776.0;664008770.0;971872450.0;1168710140.0;282799168.0;1524554240.0;580771140.0;797365630.0;139609136.0;934957700.0;549308800.0	448906048	1102806993	664008770	971872450	725754654	1524554240
476	O14730_C256	O14730	Serine/threonine-protein kinase RIO3	RIOK3	MVNSGMLETITGC*ISTGK	1	3	13C(463.2366)	1	C	1	463.237	2	2	1	1	NA	NA	NA	1	NA	1	NA	NA	NA	NA	NA	NA	NA	0	356679136	NA	NA	356679136	NA	NA	NA	NA	NA	NA	NA	NA	356679136	NA	NA	356679136	NA	NA	NA
477	O14730_C33	O14730	Serine/threonine-protein kinase RIO3	RIOK3	CPWAIPQNTISC*SLADVMSEQLAK	1	5	12C(463.2366)	1	C	1	463.237	3	3	1	NA	1	NA	1	NA	1	NA	NA	NA	1	NA	NA	NA	1	0	42065863	3.22002e+07	40250456	NA	75135328	NA	10811805	NA	NA	NA	NA	NA	40250456.0;75135328.0;10811805.0	NA	40250456	NA	NA	NA	75135328
478	O14730_C346	O14730	Serine/threonine-protein kinase RIO3	RIOK3	AGIPC*PTVVLLKK;AGIPC*PTVVLLK	2	23	5C(463.2366)	1	C	1	463.237	5	9	2	2	2	1	2	1	2	2	2	2	2	1	NA	2	2	0	327104148	9.16982e+07	474641536	329073120	325567340	231750816	274487928	2.76828e+08	1.78369e+07	3.10152e+07	NA	3.8924e+07	278894432.0;610306560.0;730470720.0;269221472.0;363699584.0;227737568.0;455633856.0;376442432.0;318554368.0;227687472.0;379585088.0;231750816.0;200281488.0;403741216.0;208918256.0;285010752.0	278894432	670388640	316460528	341685712	347498400	303636280
479	O14733_C131	O14733	Dual specificity mitogen-activated protein kinase kinase 7	MAP2K7	YQAEINDLENLGEMGSGTC*GQVWK	1	21	19C(463.2366)	1	C	1	463.237	4	8	2	2	2	NA	2	1	1	1	1	1	1	NA	NA	1	1	0	2.72752e+08	1.27787e+08	288549392	351260304	363671616	NA	8.75255e+07	1.33251e+08	1.59259e+08	5.10413e+07	NA	1.10055e+08	194326976.0;382771808.0;463873664.0;238646944.0;399763264.0;327579968.0;165346496.0;9704591.0	194326976	382771808	463873664	238646944	399763264	327579968
480	O14733_C260	O14733	Dual specificity mitogen-activated protein kinase kinase 7	MAP2K7	LC*DFGISGR	1	5	2C(463.2366)	1	C	1	463.237	3	3	1	1	NA	1	NA	NA	1	NA	1	NA	NA	1	NA	NA	NA	0	5.00646e+09	8.65454e+08	5617712600	5385509900	NA	4016151300	NA	NA	NA	NA	NA	NA	5617712600.0;5385509900.0;4016151300.0	NA	5617712600	NA	5385509900	NA	NA
481	O14733_C280	O14733	Dual specificity mitogen-activated protein kinase kinase 7	MAP2K7	SAGC*AAYMAPER	1	21	4C(463.2366)	1	C	1	463.237	5	10	2	2	2	2	2	1	1	1	1	1	1	1	1	1	1	0	1559463167	3.1982e+08	1105548065	1783723840	1814114940	1337622430	1756306560	6.83111e+08	6.76638e+08	5.80834e+08	6.29524e+08	7.41418e+08	622515390.0;1588580740.0;1305268350.0;2262179330.0;1403403260.0;2224826620.0;1782763260.0;892481600.0;1232045060.0;2280568060.0	622515390	1588580740	1305268350	2262179330	1403403260	2224826620
482	O14734_C275	O14734	Acyl-coenzyme A thioesterase 8	ACOT8	ADHWMLYEC*ESPWAGGSR	1	9	9C(463.2366)	1	C	1	463.237	3	5	2	1	2	NA	NA	1	1	NA	1	1	1	NA	NA	NA	NA	0	1.36099e+08	5.91581e+07	186534424	70982736	150778672	NA	NA	1.47829e+08	NA	3.12618e+06	NA	NA	82003312.0;291065536.0;70982736.0;148568128.0;152989216.0	82003312	291065536	NA	70982736	148568128	152989216
483	O14734_C302	O14734	Acyl-coenzyme A thioesterase 8	ACOT8	QDGVLAVTC*AQEGVIR	1	12	9C(463.2366)	1	C	1	463.237	5	8	2	2	1	1	2	1	1	1	1	NA	1	1	NA	1	1	0	2.82972e+08	1.27485e+08	285657848	372191632	394158624	71753368	291099680	2.0962e+08	4.29627e+07	NA	NA	5.32637e+07	137434384.0;433881312.0;341812384.0;402570880.0;394158624.0;71753368.0;253436544.0;328762816.0	137434384	433881312	341812384	402570880	NA	394158624
484	O14744_C196	O14744	Protein arginine N-methyltransferase 5	PRMT5	TLC*DYSKR;TLC*DYSK	2	19	3C(463.2366)	1	C	1	463.237	5	10	2	2	2	2	2	1	1	1	2	2	1	1	1	1	1	0	4.3689e+08	2.01532e+08	560651087	329270237	5.99216e+08	563625823	131684788	2.41495e+08	1.36523e+08	5.09175e+08	4.66106e+07	6.52781e+07	389888224.0;731413950.0;232734224.0;592389060.0;259223440.0;1431423490.0;487090688.0;239175488.0;596584510.0;530667136.0;85526232.0;177843344.0	389888224	731413950	232734224	425806250	959257089	239175488
485	O14744_C22	O14744	Protein arginine N-methyltransferase 5	PRMT5	DLNC*VPEIADTLGAVAK	1	34	4C(463.2366)	1	C	1	463.237	5	9	2	2	2	1	2	1	1	1	1	1	1	1	NA	1	1	0	2.10931e+09	1.09196e+09	1636207230	2471212415	2890233085	436419648	3112454020	1.2152e+09	2.09494e+08	2.99095e+08	NA	7.94795e+08	776933630.0;2495480830.0;2323077630.0;2619347200.0;3101725180.0;2678740990.0;436419648.0;3674459140.0;2550448900.0	776933630	2495480830	2323077630	2619347200	3101725180	2678740990
486	O14744_C278	O14744	Protein arginine N-methyltransferase 5	PRMT5	EFC*SYLQYLEYLSQNRPPPNAYELFAK	1	25	3C(463.2366)	1	C	1	463.237	5	9	2	2	2	1	2	1	1	1	1	1	1	1	NA	1	1	0	7.68719e+08	2.89366e+08	863369120	691405665	1170822145	371458496	746538590	4.41755e+08	3.95001e+07	3.78931e+07	NA	1.26048e+07	551001410.0;1175736830.0;719336450.0;663474880.0;1197616640.0;1144027650.0;371458496.0;755451520.0;737625660.0	551001410	1175736830	719336450	663474880	1197616640	1144027650
487	O14744_C42	O14744	Protein arginine N-methyltransferase 5	PRMT5	QGFDFLC*MPVFHPR	1	26	7C(463.2366)	1	C	1	463.237	4	8	2	2	2	NA	2	1	1	1	1	1	1	NA	NA	1	1	0	843316758	1.602e+08	781227582	654307265	914609340	NA	1023122845	6.34533e+08	1.036e+08	7.08645e+06	NA	6.69252e+07	332545024.0;1229910140.0;727563460.0;581051070.0;919620220.0;909598460.0;975799550.0;1070446140.0	332545024	1229910140	727563460	581051070	919620220	909598460
488	O14744_C449	O14744	Protein arginine N-methyltransferase 5	PRMT5	ADIIVSELLGSFADNELSPEC*LDGAQHFLK	1	11	21C(463.2366)	1	C	1	463.237	4	6	1	2	2	NA	1	NA	1	1	1	1	1	NA	NA	NA	1	0	5.3126e+07	1.0038e+07	61270160	62105776	46650710	NA	42477352	NA	1.15195e+07	7.01666e+06	NA	NA	61270160.0;70251312.0;53960240.0;51612236.0;41689184.0;42477352.0	NA	61270160	70251312	53960240	51612236	41689184
489	O14744_C518	O14744	Protein arginine N-methyltransferase 5	PRMT5	LHNFHQLSAPQPC*FTFSHPNR	1	2	13C(463.2366)	1	C	1	463.237	1	1	1	NA	NA	NA	NA	1	NA	NA	NA	NA	NA	NA	NA	NA	NA	0	31023158	NA	31023158	NA	NA	NA	NA	NA	NA	NA	NA	NA	31023158	31023158	NA	NA	NA	NA	NA
490	O14744_C622	O14744	Protein arginine N-methyltransferase 5	PRMT5	KVWYEWAVTAPVC*SAIHNPTGR	1	3	13C(463.2366)	1	C	1	463.237	2	2	1	NA	1	NA	NA	NA	1	NA	NA	1	NA	NA	NA	NA	NA	0	174770368	1.95033e+08	312679712	NA	36861024	NA	NA	NA	NA	NA	NA	NA	312679712.0;36861024.0	NA	312679712	NA	NA	36861024	NA
491	O14745_C206	O14745	Na(+)/H(+) exchange regulatory cofactor NHE-RF1	SLC9A3R1	IVEVNGVC*MEGK;IVEVNGVC*MEGKQHGDVVSAIR	2	49	8C(463.2366)	1	C	1	463.237	5	10	2	2	2	2	2	1	1	1	1	1	1	1	1	2	1	0	4433570874	1.00265e+09	3482718600	4884132490	5145282050	5419919400	3235801830	1.79198e+09	1.02588e+09	5.73534e+08	4.77674e+08	5.88017e+08	2215600900.0;4749836300.0;4158725380.0;5609539600.0;5550832100.0;4739732000.0;5082153000.0;5757685800.0;5352903700.0;287118720.0;3651592450.0	2215600900	4749836300	4158725380	5609539600	5550832100	4739732000
492	O14757_C168	O14757	Serine/threonine-protein kinase Chk1	CHEK1	MC*GTLPYVAPELLK	1	5	2C(463.2366)	1	C	1	463.237	3	4	1	NA	1	NA	2	NA	1	NA	NA	NA	1	NA	NA	1	1	0	2.21487e+08	1.33788e+08	372316096	NA	117139440	NA	175006848	NA	NA	NA	NA	2.37433e+07	372316096.0;117139440.0;191795872.0;158217824.0	NA	372316096	NA	NA	NA	117139440
493	O14757_C349	O14757	Serine/threonine-protein kinase Chk1	CHEK1	LVQGISFSQPTC*PDHMLLNSQLLGTPGSSQNPWQR	1	4	12C(463.2366)	1	C	1	463.237	2	3	NA	1	2	NA	NA	NA	NA	1	NA	1	1	NA	NA	NA	NA	0	32775401	64800.7	NA	32729580	32821222	NA	NA	NA	NA	4.25998e+07	NA	NA	32729580.0;62943864.0;2698580.0	NA	NA	32729580	NA	62943864	2698580
494	O14757_C392	O14757	Serine/threonine-protein kinase Chk1	CHEK1	LDADKSYQC*LK	1	2	9C(463.2366)	1	C	1	463.237	1	1	1	NA	NA	NA	NA	NA	1	NA	NA	NA	NA	NA	NA	NA	NA	0	23543556	NA	23543556	NA	NA	NA	NA	NA	NA	NA	NA	NA	23543556	NA	23543556	NA	NA	NA	NA
495	O14757_C408	O14757	Serine/threonine-protein kinase Chk1	CHEK1	SC*MNQVTISTTDRR;SC*MNQVTISTTDR	2	14	2C(463.2366)	1	C	1	463.237	5	10	2	2	2	2	2	1	1	1	1	1	2	1	1	1	1	0	3.93596e+08	2.13998e+08	588466754	192255080	3.82481e+08	630850530	173925916	3.98759e+08	4.85698e+07	9.74829e+07	5.88656e+07	1.85197e+08	306501888.0;870431620.0;157911056.0;226599104.0;451411712.0;66795032.0;560305090.0;672474820.0;589226240.0;42971512.0;304880320.0	306501888	870431620	157911056	226599104	451411712	313550061
496	O14757_C48	O14757	Serine/threonine-protein kinase Chk1	CHEK1	AVDC*PENIKK	1	27	4C(463.2366)	1	C	1	463.237	5	10	2	2	2	2	2	1	1	1	1	1	1	1	1	1	1	0	1718089203	4.15398e+08	1661445505	1241759040	1936471295	2301383680	1449386495	1.20318e+09	2.13285e+08	8.01337e+06	2.35149e+08	1.1969e+08	810668800.0;2512222210.0;1090944000.0;1392574080.0;1930804990.0;1942137600.0;2135108100.0;2467659260.0;1364752770.0;1534020220.0	810668800	2512222210	1090944000	1392574080	1930804990	1942137600
497	O14757_C57	O14757	Serine/threonine-protein kinase Chk1	CHEK1	KEIC*INKMLNHENVVK	1	2	4C(463.2366)	1	C	1	463.237	1	1	NA	1	NA	NA	NA	NA	NA	1	NA	NA	NA	NA	NA	NA	NA	0	NA	NA	NA	NA	NA	NA	NA	NA	NA	NA	NA	NA		NA	NA	NA	NA	NA	NA
498	O14772_C414	O14772	Fucose-1-phosphate guanylyltransferase	FPGT	TSC*IIQSILDSR	1	2	3C(463.2366)	1	C	1	463.237	1	1	NA	NA	NA	NA	1	NA	NA	NA	NA	NA	NA	NA	NA	1	NA	0	34178612	NA	NA	NA	NA	NA	34178612	NA	NA	NA	NA	NA	34178612	NA	NA	NA	NA	NA	NA
499	O14772_C532	O14772	Fucose-1-phosphate guanylyltransferase	FPGT	TC*LSLWTAR	1	3	2C(463.2366)	1	C	1	463.237	1	2	2	NA	NA	NA	NA	1	1	NA	NA	NA	NA	NA	NA	NA	NA	0	69820991	NA	69820991	NA	NA	NA	NA	6.45133e+07	NA	NA	NA	NA	24203214.0;115438768.0	24203214	115438768	NA	NA	NA	NA
500	O14776_C1062	O14776	Transcription elongation regulator 1	TCERG1	YLVLDC*VPEER;YLVLDC*VPEERR	2	43	6C(463.2366)	1	C	1	463.237	5	10	2	2	2	2	2	2	2	2	2	2	2	2	2	2	2	0	5.09337e+09	1.24054e+09	4386699900	4182388825	6163983655	4.03824e+09	6695554110	2.1285e+09	5.04253e+08	5.60101e+08	7.5699e+08	6.3924e+08	4766016000.0;997236420.0;9584681000.0;2198866180.0;7001337900.0;650318530.0;7774916600.0;1302982270.0;9890837500.0;1645027580.0;11225304100.0;1894765440.0;6392379400.0;613564030.0;8054848000.0;1092186880.0;12329761800.0;1965368060.0;11175386100.0;1311700480.0	2881626210	5891773590	3825828215	4538949435	5767932540	6560034770
501	O14776_C535	O14776	Transcription elongation regulator 1	TCERG1	AKPVATAPIPGTPWC*VVWTGDER;PVATAPIPGTPWC*VVWTGDER	2	28	15C(463.2366);13C(463.2366)	2	C	1	463.237	5	10	2	2	2	2	2	1	1	1	2	1	1	1	1	1	1	0	4894221431	1.46389e+09	3339003630	4497029350	5538432000	4011313025	7085329150	2.29761e+09	2.84944e+09	1.06922e+09	3.46482e+08	3.67252e+09	1714344960.0;4963662300.0;6511890400.0;4944959000.0;19377600.0;6294485500.0;4782378500.0;3766313470.0;4256312580.0;9682195500.0;4488462800.0	1714344960	4963662300	6511890400	2482168300	6294485500	4782378500
502	O14777_C100	O14777	Kinetochore protein NDC80 homolog	NDC80	QLC*EFLTENGYAHNVSMK	1	3	3C(463.2366)	1	C	1	463.237	2	2	1	NA	NA	NA	1	1	NA	NA	NA	NA	NA	NA	NA	NA	1	0	4.64907e+07	5.67079e+07	6.39218e+06	NA	NA	NA	86589264	NA	NA	NA	NA	NA	6392177.5;86589264.0	6.39218e+06	NA	NA	NA	NA	NA
503	O14777_C137	O14777	Kinetochore protein NDC80 homolog	NDC80	IFTFLYGFLC*PSYELPDTKFEEEVPR	1	8	10C(463.2366)	1	C	1	463.237	3	4	1	NA	2	NA	1	1	NA	NA	NA	1	1	NA	NA	NA	1	0	1.18295e+08	1.78067e+07	121614520	NA	134207532	NA	99061464	NA	NA	1.0285e+08	NA	NA	121614520.0;206933280.0;61481784.0;99061464.0	121614520	NA	NA	NA	206933280	61481784
504	O14777_C449	O14777	Kinetochore protein NDC80 homolog	NDC80	FNPEAGANC*LVK	1	15	9C(463.2366)	1	C	1	463.237	5	9	2	1	2	2	2	1	1	NA	1	1	1	1	1	1	1	0	4.99287e+09	1.30077e+09	4133622525	5814217700	6756207100	4745461355	3514839424	2.27259e+09	NA	5.83715e+08	6.39734e+08	4.72984e+09	2526658050.0;5740587000.0;5814217700.0;7168955900.0;6343458300.0;5197821400.0;4293101310.0;6859340800.0;170338048.0	2526658050	5740587000	NA	5814217700	7168955900	6343458300
505	O14777_C528	O14777	Kinetochore protein NDC80 homolog	NDC80	C*ASELESLEK	1	2	1C(463.2366)	1	C	1	463.237	1	1	NA	NA	NA	NA	1	NA	NA	NA	NA	NA	NA	NA	NA	NA	1	0	299068992	NA	NA	NA	NA	NA	299068992	NA	NA	NA	NA	NA	299068992	NA	NA	NA	NA	NA	NA
506	O14787_C154	O14787	Transportin-2	TNPO2	IC*EDSSELLDSDALNRPLNIMIPK	1	20	2C(463.2366)	1	C	1	463.237	4	8	2	2	2	NA	2	1	1	1	1	1	1	NA	NA	1	1	0	8.96536e+08	1.17515e+08	1027820622	934017665	877525820	NA	746778175	9.46838e+08	1.20345e+08	7.31273e+06	NA	1.6504e+08	358305184.0;1697336060.0;848920960.0;1019114370.0;882696700.0;872354940.0;630077310.0;863479040.0	358305184	1697336060	848920960	1019114370	882696700	872354940
507	O14787_C195	O14787	Transportin-2	TNPO2	SHAIAC*VNQFIMDR	1	10	6C(463.2366)	1	C	1	463.237	3	5	1	2	2	NA	NA	NA	1	1	1	1	1	NA	NA	NA	NA	0	1.44432e+08	6.04399e+07	78222944	158425620	196647960	NA	NA	NA	6.71274e+07	1.8209e+08	NA	NA	78222944.0;110959368.0;205891872.0;67890576.0;325405344.0	NA	78222944	110959368	205891872	67890576	325405344
508	O14787_C456	O14787	Transportin-2	TNPO2	SIAC*WTLSR	1	11	4C(463.2366)	1	C	1	463.237	5	9	2	2	2	1	2	1	1	1	1	1	1	1	NA	1	1	0	4.05319e+08	8.50557e+07	538450208	316723840	420478480	349459072	401484032	2.87191e+08	1.18375e+07	9.13148e+07	NA	1.69046e+07	335375616.0;741524800.0;325094208.0;308353472.0;355909152.0;485047808.0;349459072.0;389530688.0;413437376.0	335375616	741524800	325094208	308353472	355909152	485047808
509	O14787_C93	O14787	Transportin-2	TNPO2	QEC*LNNIGDASSLIR	1	4	3C(463.2366)	1	C	1	463.237	3	3	1	1	NA	1	NA	1	NA	1	NA	NA	NA	1	NA	NA	NA	0	289548573	2.88907e+08	15125939	262484640	NA	591035140	NA	NA	NA	NA	NA	NA	15125939.0;262484640.0;591035140.0	15125939	NA	262484640	NA	NA	NA
510	O14802_C19	O14802	DNA-directed RNA polymerase III subunit RPC1	POLR3A	ISHIC*FGMK;KISHIC*FGMKSPEEMR	2	9	5C(463.2366);6C(463.2366)	2	C	1	463.237	4	6	1	1	2	NA	2	NA	1	1	NA	2	1	NA	NA	1	1	0	113745359	2.05929e+07	124461024	84720288	131482196	NA	114317928	NA	NA	1.06109e+08	NA	2.08129e+07	124461024.0;84720288.0;171315184.0;241710432.0;56451584.0;129034864.0;99600992.0	NA	124461024	84720288	NA	206512808	56451584
511	O14802_C261	O14802	DNA-directed RNA polymerase III subunit RPC1	POLR3A	LLVPPLC*IRPSVVSDLK	1	30	7C(463.2366)	1	C	1	463.237	5	10	2	2	2	2	2	1	1	1	1	1	1	1	1	1	1	0	1875985312	5.02837e+08	1543292190	2004805120	2416571010	1190338305	2224919935	1.11547e+09	4.03916e+08	2.99972e+08	1.11429e+08	7.80199e+07	754534460.0;2332049920.0;1719193600.0;2290416640.0;2628683520.0;2204458500.0;1111546110.0;1269130500.0;2169751550.0;2280088320.0	754534460	2332049920	1719193600	2290416640	2628683520	2204458500
512	O14802_C565	O14802	DNA-directed RNA polymerase III subunit RPC1	POLR3A	AC*QIIASILVGKDEK	1	6	2C(463.2366)	1	C	1	463.237	4	5	1	2	1	NA	1	NA	1	1	1	NA	1	NA	NA	NA	1	0	86964194	1.93723e+07	88963544	60856536	90368240	NA	107668456	NA	7.19811e+07	NA	NA	NA	88963544.0;9958232.0;111754840.0;90368240.0;107668456.0	NA	88963544	9958232	111754840	NA	90368240
513	O14802_C69	O14802	DNA-directed RNA polymerase III subunit RPC1	POLR3A	DRPC*ETCGK	1	2	4C(463.2366)	1	C	1	463.237	1	1	NA	1	NA	NA	NA	NA	NA	1	NA	NA	NA	NA	NA	NA	NA	0	50165320	NA	NA	50165320	NA	NA	NA	NA	NA	NA	NA	NA	50165320	NA	NA	50165320	NA	NA	NA
514	O14802_C724	O14802	DNA-directed RNA polymerase III subunit RPC1	POLR3A	C*DEYIEALNTGK;KC*DEYIEALNTGK	2	20	1C(463.2366);2C(463.2366)	2	C	1	463.237	5	9	2	2	2	1	2	2	2	2	2	1	2	1	NA	2	2	0	2.05829e+08	1.0364e+08	229931592	254586120	277163408	23002272	244460092	1.96309e+08	3.79191e+07	407452	NA	5.6648e+06	82160144.0;100080464.0;325268960.0;412216800.0;179945312.0;275601184.0;232857344.0;329940640.0;276875296.0;215923328.0;338979712.0;23002272.0;212654160.0;268254784.0;291723776.0;205207648.0	91120304	368742880	227773248	281398992	276875296	277451520
515	O14802_C742	O14802	DNA-directed RNA polymerase III subunit RPC1	POLR3A	LQQQPGC*TAEETLEALILK	1	23	7C(463.2366)	1	C	1	463.237	4	8	2	2	2	NA	2	1	1	1	1	1	1	NA	NA	1	1	0	201959650	2.35307e+07	231651816	189610416	208724680	NA	177851688	2.40928e+08	9.93002e+06	3.77102e+07	NA	6.10981e+07	61290256.0;402013376.0;182588832.0;196632000.0;182059520.0;235389840.0;221054560.0;134648816.0	61290256	402013376	182588832	196632000	182059520	235389840
516	O14802_C767	O14802	DNA-directed RNA polymerase III subunit RPC1	POLR3A	DHAGSAC*LR;ELSVIRDHAGSAC*LR	2	17	7C(463.2366);13C(463.2366)	2	C	1	463.237	4	7	1	2	2	NA	2	NA	1	1	1	1	2	NA	NA	2	1	0	3.27276e+08	1.55771e+08	559866750	258959848	261496684	NA	228781115	NA	6.50468e+07	1.22842e+08	NA	1.21028e+08	559866750.0;212964848.0;304954848.0;348359264.0;296040096.0;53228112.0;246194560.0;40208364.0;314360768.0	NA	559866750	212964848	304954848	348359264	174634104
517	O14802_C783	O14802	DNA-directed RNA polymerase III subunit RPC1	POLR3A	SNSPLTMALC*GSK	1	5	10C(463.2366)	1	C	1	463.237	3	4	NA	2	1	NA	1	NA	NA	1	1	1	NA	NA	NA	NA	1	0	184973432	6.09784e+07	NA	122996216	244901360	NA	187022720	NA	1.8789e+06	NA	NA	NA	124324800.0;121667632.0;244901360.0;187022720.0	NA	NA	124324800	121667632	244901360	NA
518	O14802_C798	O14802	DNA-directed RNA polymerase III subunit RPC1	POLR3A	GSFINISQMIAC*VGQQAISGSR	1	19	12C(463.2366)	1	C	1	463.237	4	7	1	2	2	NA	2	NA	1	1	1	1	1	NA	NA	1	1	0	5.43021e+07	3.69477e+07	109117904	41109614	28474019	NA	38507054	NA	1.51225e+07	1.53077e+07	NA	1.00141e+07	109117904.0;30416404.0;51802824.0;17649854.0;39298184.0;45588120.0;31425988.0	NA	109117904	30416404	51802824	17649854	39298184
519	O14802_C960	O14802	DNA-directed RNA polymerase III subunit RPC1	POLR3A	KSEFLC*CQDSFLQEIK;KSEFLC*CQDSFLQEIKK;SEFLC*CQDSFLQEIKK	3	7	6C(463.2366);5C(463.2366)	2	C	1	463.237	3	5	1	2	2	NA	NA	NA	1	1	1	1	1	NA	NA	NA	NA	0	2.88271e+08	1.29107e+08	139857440	350284497	374670464	NA	NA	NA	2.9802e+08	NA	NA	NA	139857440.0;561016130.0;139552864.0;374670464.0	NA	139857440	561016130	139552864	374670464	NA
520	O14815_C384	O14815	Calpain-9	CAPN9	GSTAGGC*R	1	5	7C(463.2366)	1	C	1	463.237	2	2	NA	1	NA	NA	1	NA	NA	1	NA	NA	NA	NA	NA	1	NA	0	8315682050	9.82043e+08	NA	7621273100	NA	NA	9010091000	NA	NA	NA	NA	NA	7621273100.0;9010091000.0	NA	NA	7621273100	NA	NA	NA
521	O14818_C63	O14818	Proteasome subunit alpha type-7	PSMA7	IC*ALDDNVCMAFAGLTADAR	1	22	2C(463.2366)	1	C	1	463.237	4	7	2	2	2	NA	1	1	1	1	1	1	1	NA	NA	NA	1	0	3.31734e+08	9.80621e+07	326250298	362643440	436367184	NA	201676544	3.16299e+08	4.63233e+07	8.16592e+07	NA	NA	102592816.0;549907780.0;395398976.0;329887904.0;494108960.0;378625408.0;201676544.0	102592816	549907780	395398976	329887904	494108960	378625408
522	O14818_C70	O14818	Proteasome subunit alpha type-7	PSMA7	KICALDDNVC*MAFAGLTADAR	1	30	10C(463.2366)	1	C	1	463.237	4	8	2	2	2	NA	2	1	1	1	1	1	1	NA	NA	1	1	0	479117770	2.36481e+08	829874576	400309686	315304224	NA	370982594	6.21529e+08	4.04463e+08	7.93959e+07	NA	2.98814e+08	390387232.0;1269361920.0;114310952.0;686308420.0;371445632.0;259162816.0;582276100.0;159689088.0	390387232	1269361920	114310952	686308420	371445632	259162816
523	O14818_C91	O14818	Proteasome subunit alpha type-7	PSMA7	ARVEC*QSHR;VEC*QSHR	2	28	5C(463.2366);3C(463.2366)	2	C	1	463.237	5	10	2	2	2	2	2	2	2	1	1	2	1	1	1	1	1	0	2245622944	1.10742e+09	3.99518e+09	1385475200	2.67061e+09	1761972670	1414873540	2.56629e+09	2.79422e+08	7.22993e+08	2.36611e+08	1.39231e+08	1738621820.0;2622458110.0;3771029500.0;7848619000.0;1583056640.0;1187893760.0;2453380100.0;3910308350.0;2159378180.0;1594663420.0;1929281920.0;1513324420.0;1316422660.0	2180539965	5809824250	1583056640	1187893760	3181844225	2159378180
524	O14841_C1053	O14841	5-oxoprolinase	OPLAH	DIPLNQGC*LAPVR	1	6	8C(463.2366)	1	C	1	463.237	4	4	1	1	1	NA	1	NA	1	1	NA	1	NA	NA	NA	1	NA	0	196920384	6.36205e+07	127884640	157868800	248694176	NA	253233920	NA	NA	NA	NA	NA	127884640.0;157868800.0;248694176.0;253233920.0	NA	127884640	157868800	NA	248694176	NA
525	O14841_C236	O14841	5-oxoprolinase	OPLAH	GHTAC*ADAYLTPAIQR	1	2	5C(463.2366)	1	C	1	463.237	1	1	NA	NA	1	NA	NA	NA	NA	NA	NA	1	NA	NA	NA	NA	NA	0	382210432	NA	NA	NA	382210432	NA	NA	NA	NA	NA	NA	NA	382210432	NA	NA	NA	NA	382210432	NA
526	O14841_C25	O14841	5-oxoprolinase	OPLAH	GGTFTDVFAQC*PGGHVR	1	5	11C(463.2366)	1	C	1	463.237	4	4	1	1	1	NA	1	1	NA	1	NA	1	NA	NA	NA	1	NA	0	158438742	1.20584e+08	69556232	97664288	131214384	NA	335320064	NA	NA	NA	NA	NA	69556232.0;97664288.0;131214384.0;335320064.0	69556232	NA	97664288	NA	131214384	NA
527	O14841_C253	O14841	5-oxoprolinase	OPLAH	YVQGFC*R	1	8	6C(463.2366)	1	C	1	463.237	4	4	1	1	1	NA	1	1	NA	1	NA	NA	1	NA	NA	1	NA	0	300445920	7.08554e+07	244726336	341776992	378861696	NA	236418656	NA	NA	NA	NA	NA	244726336.0;341776992.0;378861696.0;236418656.0	244726336	NA	341776992	NA	NA	378861696
528	O14841_C408	O14841	5-oxoprolinase	OPLAH	LLPASFPC*IFGPGENQPLSPEASR	1	3	8C(463.2366)	1	C	1	463.237	2	2	NA	NA	1	NA	1	NA	NA	NA	NA	1	NA	NA	NA	1	NA	0	55551308	2.73322e+07	NA	NA	36224536	NA	74878080	NA	NA	NA	NA	NA	36224536.0;74878080.0	NA	NA	NA	NA	36224536	NA
529	O14841_C910	O14841	5-oxoprolinase	OPLAH	VPNC*SGTR	1	3	4C(463.2366)	1	C	1	463.237	2	2	1	NA	NA	NA	1	1	NA	NA	NA	NA	NA	NA	NA	1	NA	0	77098966	2.85547e+07	97290176	NA	NA	NA	56907756	NA	NA	NA	NA	NA	97290176.0;56907756.0	97290176	NA	NA	NA	NA	NA
530	O14867_C184	O14867	Transcription regulator protein BACH1	BACH1	NVQTPQC*K	1	4	7C(463.2366)	1	C	1	463.237	2	2	1	1	NA	NA	NA	NA	1	NA	1	NA	NA	NA	NA	NA	NA	0	686594660	4.50206e+07	654760260	718429060	NA	NA	NA	NA	NA	NA	NA	NA	654760260.0;718429060.0	NA	654760260	NA	718429060	NA	NA
531	O14867_C224	O14867	Transcription regulator protein BACH1	BACH1	DAALALPSLC*PK	1	3	10C(463.2366)	1	C	1	463.237	2	2	1	NA	NA	NA	1	NA	1	NA	NA	NA	NA	NA	NA	NA	1	0	49544676	3.95473e+06	46748260	NA	NA	NA	52341092	NA	NA	NA	NA	NA	46748260.0;52341092.0	NA	46748260	NA	NA	NA	NA
532	O14867_C435	O14867	Transcription regulator protein BACH1	BACH1	SEC*PWLGIR	1	10	3C(463.2366)	1	C	1	463.237	4	7	1	2	2	NA	2	1	NA	1	1	1	1	NA	NA	1	1	0	3.39521e+08	9.54902e+07	229349360	339159336	462272639	NA	327303536	NA	1.2659e+08	3.27326e+08	NA	2.40239e+08	229349360.0;249646928.0;428671744.0;230818368.0;693726910.0;157428768.0;497178304.0	229349360	NA	249646928	428671744	230818368	693726910
533	O14867_C621	O14867	Transcription regulator protein BACH1	BACH1	QNLTGLC*QK	1	2	7C(463.2366)	1	C	1	463.237	1	1	NA	NA	NA	1	NA	NA	NA	NA	NA	NA	NA	NA	1	NA	NA	0	NA	NA	NA	NA	NA	NA	NA	NA	NA	NA	NA	NA		NA	NA	NA	NA	NA	NA
534	O14867_C646	O14867	Transcription regulator protein BACH1	BACH1	YSAADC*PLSFLISEK;YSAADC*PLSFLISEKDK	2	7	6C(463.2366)	1	C	1	463.237	3	5	NA	2	2	NA	1	NA	NA	1	1	1	1	NA	NA	NA	1	0	8.81703e+07	2.11974e+07	NA	75872368	112646808	NA	75991672	NA	7.46915e+06	2.17637e+07	NA	NA	81153856.0;70590880.0;97257568.0;128036048.0;75991672.0	NA	NA	81153856	70590880	97257568	128036048
535	O14867_C683	O14867	Transcription regulator protein BACH1	BACH1	STPDGELALPSIFSLSDRPPAVLPPC*AR	1	9	26C(463.2366)	1	C	1	463.237	4	7	1	2	2	NA	2	NA	1	1	1	1	1	NA	NA	1	1	0	153694595	3.37166e+07	128400576	127502644	198921056	NA	159954104	NA	5.3016e+07	1.57992e+07	NA	2.69505e+06	128400576.0;90014680.0;164990608.0;210092800.0;187749312.0;158048416.0;161859792.0	NA	128400576	90014680	164990608	210092800	187749312
536	O14879_C239	O14879	Interferon-induced protein with tetratricopeptide repeats 3	IFIT3	SPC*QTDVLR	1	15	3C(463.2366)	1	C	1	463.237	5	10	2	2	2	2	2	1	1	1	1	1	1	1	1	1	1	0	4.35099e+08	1.4916e+08	252825112	502461906	491511167	312132128	616566335	1.38298e+08	2.07723e+08	2.12923e+08	1.12859e+07	9.00588e+07	155033456.0;350616768.0;355579232.0;649344580.0;340952064.0;642070270.0;304151776.0;320112480.0;680247550.0;552885120.0	155033456	350616768	355579232	649344580	340952064	642070270
537	O14879_C39	O14879	Interferon-induced protein with tetratricopeptide repeats 3	IFIT3	VC*NQIEFLNTEFK	1	2	2C(463.2366)	1	C	1	463.237	1	1	NA	1	NA	NA	NA	NA	NA	NA	1	NA	NA	NA	NA	NA	NA	0	163958016	NA	NA	163958016	NA	NA	NA	NA	NA	NA	NA	NA	163958016	NA	NA	NA	163958016	NA	NA
538	O14880_C56	O14880	Microsomal glutathione S-transferase 3	MGST3	VEYPIMYSTDPENGHIFNC*IQR	1	11	19C(463.2366)	1	C	1	463.237	4	7	2	2	2	NA	1	1	1	1	1	1	1	NA	NA	NA	1	0	1.5239e+08	3.29079e+07	118532292	189312344	131694130	NA	170021280	3.80811e+07	2.16973e+07	1.43563e+08	NA	NA	145459712.0;91604872.0;173970032.0;204654656.0;30179604.0;233208656.0;170021280.0	145459712	91604872	173970032	204654656	30179604	233208656
539	O14893_C154	O14893	Gem-associated protein 2	GEMIN2	LC*ADGAVGPATNESPGIDYVQIGFPPLLSIVSR	1	2	2C(463.2366)	1	C	1	463.237	1	1	NA	1	NA	NA	NA	NA	NA	1	NA	NA	NA	NA	NA	NA	NA	0	29981912	NA	NA	29981912	NA	NA	NA	NA	NA	NA	NA	NA	29981912	NA	NA	29981912	NA	NA	NA
540	O14893_C34	O14893	Gem-associated protein 2	GEMIN2	LLPVEPC*DLTEGFDPSVPPR;LLPVEPC*DLTEGFDPSVPPRTPQEYLR	2	54	7C(463.2366)	1	C	1	463.237	5	10	2	2	2	2	2	1	1	1	1	1	1	1	1	2	2	0	6.14005e+08	4.72061e+08	365143983	843880895	1285647680	50500080	524852741	3.99044e+08	4.29508e+08	2.86499e+08	3.05184e+07	6.17105e+07	82977056.0;647310910.0;540172930.0;1147588860.0;1083062270.0;1488233090.0;72079880.0;28920280.0;908710910.0;53722696.0;1061199870.0;75777488.0	82977056	647310910	540172930	1147588860	1083062270	1488233090
541	O14893_C63	O14893	Gem-associated protein 2	GEMIN2	RVQIEAAQC*PDVVVAQIDPK;VQIEAAQC*PDVVVAQIDPK	2	33	9C(463.2366);8C(463.2366)	2	C	1	463.237	5	10	2	2	2	2	2	2	2	2	2	2	2	1	1	2	2	0	3.90633e+08	1.66647e+08	284450785	4.94903e+08	473215512	151722936	548874081	1.86168e+08	4.15039e+06	2.30158e+07	7.43991e+06	7.50464e+07	175443488.0;130176224.0;558814660.0;273368768.0;250095232.0;745580350.0;409891968.0;574044540.0;412851392.0;501030400.0;459580512.0;519399744.0;156983744.0;146462128.0;526466400.0;677413380.0;458784160.0;532832384.0	152809856	416091714	497837791	491968254	456940896	489490128
542	O14920_C299	O14920	Inhibitor of nuclear factor kappa-B kinase subunit beta	IKBKB	GTDPTYGPNGC*FK	1	13	11C(463.2366)	1	C	1	463.237	5	9	2	2	2	1	2	1	1	1	1	1	1	1	NA	1	1	0	2.75703e+08	8.84138e+07	221972296	283961600	389613760	160876448	322092384	1.13171e+08	5.30438e+07	1.92964e+07	NA	5.38906e+07	141948528.0;301996064.0;246453984.0;321469216.0;403258368.0;375969152.0;160876448.0;283985952.0;360198816.0	141948528	301996064	246453984	321469216	403258368	375969152
543	O14920_C412	O14920	Inhibitor of nuclear factor kappa-B kinase subunit beta	IKBKB	ITYETQISPRPQPESVSC*ILQEPK	1	20	18C(463.2366)	1	C	1	463.237	5	9	2	2	2	1	2	1	1	1	1	1	1	NA	1	1	1	0	8.0598e+08	2.17054e+08	767176448	1135770945	863833665	547922620	715197505	6.47931e+08	2.38802e+07	1.66894e+07	NA	1.41236e+08	309019776.0;1225333120.0;1118885120.0;1152656770.0;852032510.0;875634820.0;547922620.0;815066500.0;615328510.0	309019776	1225333120	1118885120	1152656770	852032510	875634820
544	O14920_C464	O14920	Inhibitor of nuclear factor kappa-B kinase subunit beta	IKBKB	NNSC*LSK	1	12	4C(463.2366)	1	C	1	463.237	5	8	1	2	2	1	2	NA	1	1	1	1	1	1	NA	1	1	0	2866043533	8.16184e+08	3933202430	2162165565	2542805635	3526121220	2165922815	NA	2.19536e+08	2.74567e+08	NA	5.5801e+08	3933202430.0;2006930300.0;2317400830.0;2348657410.0;2736953860.0;3526121220.0;1771350270.0;2560495360.0	NA	3933202430	2006930300	2317400830	2348657410	2736953860
545	O14920_C524	O14920	Inhibitor of nuclear factor kappa-B kinase subunit beta	IKBKB	EMEQAVELC*GR	1	2	9C(463.2366)	1	C	1	463.237	1	1	1	NA	NA	NA	NA	NA	1	NA	NA	NA	NA	NA	NA	NA	NA	0	49464164	NA	49464164	NA	NA	NA	NA	NA	NA	NA	NA	NA	49464164	NA	49464164	NA	NA	NA	NA
546	O14920_C59	O14920	Inhibitor of nuclear factor kappa-B kinase subunit beta	IKBKB	WC*LEIQIMR	1	2	2C(463.2366)	1	C	1	463.237	1	1	1	NA	NA	NA	NA	NA	1	NA	NA	NA	NA	NA	NA	NA	NA	0	15039498	NA	15039498	NA	NA	NA	NA	NA	NA	NA	NA	NA	15039498	NA	15039498	NA	NA	NA	NA
547	O14920_C99	O14920	Inhibitor of nuclear factor kappa-B kinase subunit beta	IKBKB	DVPEGMQNLAPNDLPLLAMEYC*QGGDLRK	1	6	22C(463.2366)	1	C	1	463.237	2	4	NA	NA	2	NA	2	NA	NA	NA	NA	1	1	NA	NA	1	1	0	80079598	2.18003e+07	NA	NA	64664440	NA	95494756	NA	NA	5.74936e+07	NA	3.4578e+07	105318544.0;24010336.0;119945120.0;71044392.0	NA	NA	NA	NA	105318544	24010336
548	O14929_C101	O14929	Histone acetyltransferase type B catalytic subunit	HAT1	VDENFDC*VEADDVEGK;VEYASKVDENFDC*VEADDVEGK	2	27	7C(463.2366);13C(463.2366)	2	C	1	463.237	4	8	2	2	2	NA	2	1	1	2	1	1	1	NA	NA	1	1	0	3.8849e+09	1.61174e+09	1663968864	5317295243	4778127150	NA	3780219650	1.69779e+09	2.88108e+09	5.88029e+08	NA	3.58184e+08	463450048.0;2864487680.0;6438792700.0;121330672.0;7354528800.0;4362327600.0;5193926700.0;3526945280.0;4033494020.0	463450048	2864487680	3280061686	7354528800	4362327600	5193926700
549	O14929_C120	O14929	Histone acetyltransferase type B catalytic subunit	HAT1	QIIPPGFC*TNTNDFLSLLEK	1	27	8C(463.2366)	1	C	1	463.237	4	8	2	2	2	NA	2	1	1	1	1	1	1	NA	NA	1	1	0	2.91979e+08	7.29308e+07	191939326	348081200	283647936	NA	344246520	1.8365e+08	9.70738e+07	1.60537e+07	NA	2.38612e+08	62079324.0;321799328.0;416722752.0;279439648.0;272296256.0;294999616.0;512970432.0;175522608.0	62079324	321799328	416722752	279439648	272296256	294999616
550	O14929_C27	O14929	Histone acetyltransferase type B catalytic subunit	HAT1	C*NTNTAIELK	1	21	1C(463.2366)	1	C	1	463.237	5	10	2	2	2	2	2	1	1	1	1	1	1	1	1	1	1	0	3278011377	6.55882e+08	3051644355	2623174655	4308676850	2914118145	3492442880	1.38502e+09	3.28608e+08	4.05856e+07	3.27682e+08	1.48615e+08	2072288130.0;4031000580.0;2390813950.0;2855535360.0;4279978500.0;4337375200.0;3145824510.0;2682411780.0;3597529600.0;3387356160.0	2072288130	4031000580	2390813950	2855535360	4279978500	4337375200
551	O14929_C294	O14929	Histone acetyltransferase type B catalytic subunit	HAT1	LC*QDLPCFSR	1	53	2C(463.2366)	1	C	1	463.237	5	10	2	2	2	2	2	1	1	1	1	1	1	1	1	1	1	0	2466723520	8.18586e+08	3525021440	2115641730	2824405500	1325120830	2543428100	1.71273e+09	1.92919e+08	7.65002e+08	3.73841e+08	2.85732e+08	2313936380.0;4736106500.0;1979227140.0;2252056320.0;3365343740.0;2283467260.0;1060775550.0;1589466110.0;2745470980.0;2341385220.0	2313936380	4736106500	1979227140	2252056320	3365343740	2283467260
552	O14929_C376	O14929	Histone acetyltransferase type B catalytic subunit	HAT1	C*LRPEELTNQMNQIEISMQHEQLEESFQELVEDYRR;C*LRPEELTNQMNQIEISMQHEQLEESFQELVEDYR;KC*LRPEELTNQMNQIEISMQHEQLEESFQELVEDYR	3	58	1C(463.2366);2C(463.2366)	2	C	1	463.237	4	8	2	2	2	NA	2	1	3	2	2	2	2	NA	NA	1	2	0	1.0589e+09	4.40441e+08	866434975	768105819	1715014082	NA	886058475	3.66348e+07	8.42729e+08	1.06174e+09	NA	9.56735e+08	840530240.0;892339710.0;5606049300.0;9455680.0;142533264.0;201879200.0;396668992.0;2331341820.0;205505280.0;4726044200.0;450833888.0;1477672960.0;209544880.0;162492240.0;2962651900.0	840530240	892339710	172206232	1364005406	2465774740	964253424
553	O14933_C102	O14933	Ubiquitin/ISG15-conjugating enzyme E2 L6	UBE2L6	TC*QVLEALNVLVNRPNIR;TC*QVLEALNVLVNRPNIREPLR	2	76	2C(463.2366)	1	C	1	463.237	5	10	2	2	2	2	2	2	2	2	2	2	2	1	2	2	2	0	5.56564e+09	1.87677e+09	7.73225e+09	3779799986	4857562510	7.41017e+09	4.04841e+09	5.54947e+09	8.33374e+08	1.07557e+09	2.87369e+09	9.59175e+08	6408481800.0;1207879810.0;20333811700.0;2978808060.0;8456715300.0;281453280.0;5967031300.0;414000064.0;10478999600.0;757215870.0;7569061900.0;624972670.0;9442177000.0;9831730200.0;924594050.0;8813705200.0;639593090.0;6236562400.0;503779072.0	3808180805	11656309880	4369084290	3190515682	5618107735	4097017285
554	O14933_C86	O14933	Ubiquitin/ISG15-conjugating enzyme E2 L6	UBE2L6	IYHPNVDENGQIC*LPIISSENWKPCTK	1	50	13C(463.2366)	1	C	1	463.237	4	8	2	2	2	NA	2	1	1	1	1	1	1	NA	NA	1	1	0	4.99547e+09	2.84206e+09	9145321500	3582397055	4423636080	NA	2830536600	5.15335e+09	4.81513e+07	4.67456e+08	NA	3.03687e+09	5501354000.0;12789289000.0;3616445180.0;3548348930.0;4754177500.0;4093094660.0;4977929200.0;683144000.0	5501354000	12789289000	3616445180	3548348930	4754177500	4093094660
555	O14936_C578	O14936	Peripheral plasma membrane protein CASK	CASK	TQSSSC*ER	1	2	6C(463.2366)	1	C	1	463.237	1	1	1	NA	NA	NA	NA	1	NA	NA	NA	NA	NA	NA	NA	NA	NA	0	18667818	NA	18667818	NA	NA	NA	NA	NA	NA	NA	NA	NA	18667818	18667818	NA	NA	NA	NA	NA
556	O14936_C633	O14936	Peripheral plasma membrane protein CASK	CASK	AQFEYDPAKDDLIPC*K	1	5	15C(463.2366)	1	C	1	463.237	3	4	1	NA	1	NA	2	NA	1	NA	NA	NA	1	NA	NA	1	1	0	1.70755e+08	8.8667e+07	77542936	NA	254041696	NA	180679448	NA	NA	NA	NA	4.93959e+07	77542936.0;254041696.0;215607616.0;145751280.0	NA	77542936	NA	NA	NA	254041696
557	O14964_C166	O14964	Hepatocyte growth factor-regulated tyrosine kinase substrate	HGS	APDWVDAEEC*HR	1	18	10C(463.2366)	1	C	1	463.237	5	9	2	2	2	1	2	1	1	1	1	1	1	NA	1	1	1	0	1.44105e+09	6.81681e+08	1635960320	1565682815	2068047810	273468256	1662091970	1.17774e+09	1.77792e+08	2.80334e+08	NA	2.4674e+08	803175680.0;2468744960.0;1439964540.0;1691401090.0;2266273540.0;1869822080.0;273468256.0;1836563840.0;1487620100.0	803175680	2468744960	1439964540	1691401090	2266273540	1869822080
558	O14964_C185	O14964	Hepatocyte growth factor-regulated tyrosine kinase substrate	HGS	AC*GQIFCGK	1	30	2C(463.2366)	1	C	1	463.237	5	10	2	2	2	2	2	1	1	1	1	1	1	1	1	1	1	0	3192343887	4.23578e+08	3491904650	2507690750	3071907200	3353182210	3537034625	1.87215e+09	3.18615e+08	7.89985e+08	7.26677e+07	6.5895e+08	2168091900.0;4815717400.0;2732985340.0;2282396160.0;2513303300.0;3630511100.0;3404566020.0;3301798400.0;3071086850.0;4002982400.0	2168091900	4815717400	2732985340	2282396160	2513303300	3630511100
559	O14964_C212	O14964	Hepatocyte growth factor-regulated tyrosine kinase substrate	HGS	VC*EPCYEQLNR	1	47	2C(463.2366)	1	C	1	463.237	5	10	2	2	2	2	2	1	1	1	1	1	1	1	1	1	1	0	3110820021	4.57289e+08	3066785550	2840229375	3458428030	2528678400	3659978750	1.76337e+09	1.70309e+08	2.40643e+08	2.57164e+08	1.23788e+08	1819895300.0;4313675800.0;2719802880.0;2960655870.0;3628588030.0;3288268030.0;2346835970.0;2710520830.0;3572447230.0;3747510270.0	1819895300	4313675800	2719802880	2960655870	3628588030	3288268030
560	O14965_C247	O14965	Aurora kinase A	AURKA	TATYITELANALSYC*HSK	1	2	15C(463.2366)	1	C	1	463.237	1	1	1	NA	NA	NA	NA	NA	1	NA	NA	NA	NA	NA	NA	NA	NA	0	85914144	NA	85914144	NA	NA	NA	NA	NA	NA	NA	NA	NA	85914144	NA	85914144	NA	NA	NA	NA
561	O14965_C290	O14965	Aurora kinase A	AURKA	TTLC*GTLDYLPPEMIEGR;RTTLC*GTLDYLPPEMIEGR	2	21	4C(463.2366);5C(463.2366)	2	C	1	463.237	4	8	2	2	2	NA	2	1	2	1	1	1	2	NA	NA	1	2	0	3.82209e+08	5.9295e+07	338189905	410440816	4.52104e+08	NA	3.28101e+08	2.58809e+08	2.84032e+07	8.62233e+07	NA	1.84088e+08	155184576.0;332036928.0;710353540.0;390356704.0;430524928.0;513073024.0;214189632.0;568080190.0;458270784.0;14692747.0;381170592.0	155184576	521195234	390356704	430524928	513073024	391134911
562	O14965_C393	O14965	Aurora kinase A	AURKA	EVLEHPWITANSSKPSNC*QNK	1	10	18C(463.2366)	1	C	1	463.237	5	7	1	1	2	2	1	NA	1	NA	1	1	1	1	1	NA	1	0	1212522804	3.02554e+08	1503628930	994044420	1173383040	1536063680	855493950	NA	NA	4.09695e+08	3.01518e+08	NA	1503628930.0;994044420.0;1463081340.0;883684740.0;1322857980.0;1749269380.0;855493950.0	NA	1503628930	NA	994044420	1463081340	883684740
563	O14965_C49	O14965	Aurora kinase A	AURKA	VLC*PSNSSQR	1	3	3C(463.2366)	1	C	1	463.237	2	2	1	1	NA	NA	NA	NA	1	NA	1	NA	NA	NA	NA	NA	NA	0	72433636	7.36817e+07	20332784	124534488	NA	NA	NA	NA	NA	NA	NA	NA	20332784.0;124534488.0	NA	20332784	NA	124534488	NA	NA
564	O14966_C120	O14966	Ras-related protein Rab-7L1	RAB29	LTLPNGEPVPC*LLLANK;LTLPNGEPVPC*LLLANKCDLSPWAVSR	2	22	11C(463.2366)	1	C	1	463.237	4	8	2	2	2	NA	2	1	1	1	2	2	2	NA	NA	2	2	0	2.17584e+08	8.90835e+07	217741312	3.3712e+08	1.92057e+08	NA	1.23419e+08	1.1273e+08	2.22273e+08	8.95844e+07	NA	5.43379e+07	138028992.0;297453632.0;494290400.0;350342176.0;9556237.0;489842112.0;20963198.0;255579424.0;1842869.4;271039040.0;52643480.0;167564640.0;2427014.2	138028992	297453632	494290400	1.79949e+08	255402655	1.28711e+08
565	O14966_C127	O14966	Ras-related protein Rab-7L1	RAB29	C*DLSPWAVSR	1	9	1C(463.2366)	1	C	1	463.237	5	8	2	1	2	1	2	1	1	1	NA	1	1	1	NA	1	1	0	716414393	8.87274e+07	619382145	831558910	786566720	672270720	672293470	7.34381e+07	NA	2.3513e+08	NA	6.10886e+07	567453570.0;671310720.0;831558910.0;952828860.0;620304580.0;672270720.0;715489600.0;629097340.0	567453570	671310720	831558910	NA	952828860	620304580
566	O14967_C355	O14967	Calmegin	CLGN	IGC*GEWKPPMIDNPK	1	2	3C(463.2366)	1	C	1	463.237	1	1	NA	NA	NA	1	NA	NA	NA	NA	NA	NA	NA	1	NA	NA	NA	0	640940160	NA	NA	NA	NA	640940160	NA	NA	NA	NA	NA	NA	640940160	NA	NA	NA	NA	NA	NA
567	O14967_C511	O14967	Calmegin	CLGN	KTDIC*IPQTK	1	11	5C(463.2366)	1	C	1	463.237	5	9	2	1	2	2	2	1	1	1	NA	1	1	1	1	1	1	0	473850478	1.52798e+08	254046368	428818112	487895618	674748420	523743872	1.89644e+08	NA	1.06691e+08	1.37044e+08	1.03293e+07	119947840.0;388144896.0;428818112.0;412453376.0;563337860.0;577843780.0;771653060.0;531047808.0;516439936.0	119947840	388144896	428818112	NA	412453376	563337860
568	O14972_C243	O14972	Down syndrome critical region protein 3	DSCR3	DATEIQNIQIADGDVC*R	1	3	16C(463.2366)	1	C	1	463.237	2	2	NA	1	NA	NA	1	NA	NA	NA	1	NA	NA	NA	NA	NA	1	0	1.59427e+07	1.57579e+07	NA	27085264	NA	NA	4800159	NA	NA	NA	NA	NA	27085264.0;4800159.0	NA	NA	NA	27085264	NA	NA
569	O14976_C1142	O14976	Cyclin-G-associated kinase	GAK	AC*TQPRPNYASNFSVIGAR	1	19	2C(463.2366)	1	C	1	463.237	5	10	2	2	2	2	2	1	1	1	1	1	1	1	1	1	1	0	2.382e+09	8.92989e+08	2407671935	1753438335	3423355780	1264599934	3060942465	1.07061e+09	4.12994e+08	2.22518e+07	1.69718e+09	2.49644e+08	1650637820.0;3164706050.0;1461407740.0;2045468930.0;3439090180.0;3407621380.0;2464689660.0;64510208.0;2884417280.0;3237467650.0	1650637820	3164706050	1461407740	2045468930	3439090180	3407621380
570	O14976_C156	O14976	Cyclin-G-associated kinase	GAK	IFYQTC*R	1	7	6C(463.2366)	1	C	1	463.237	3	6	2	NA	2	NA	2	1	1	NA	NA	1	1	NA	NA	1	1	0	2.91775e+08	8.49266e+07	326125640	NA	354145216	NA	195053488	1.59141e+08	NA	1.09019e+08	NA	4.60673e+07	213596208.0;438655072.0;431233536.0;277056896.0;162478960.0;227628016.0	213596208	438655072	NA	NA	431233536	277056896
571	O14976_C190	O14976	Cyclin-G-associated kinase	GAK	LC*DFGSATTISHYPDYSWSAQR;LC*DFGSATTISHYPDYSWSAQRR	2	20	2C(463.2366)	1	C	1	463.237	5	9	2	2	2	1	2	2	2	2	2	2	2	NA	1	1	2	0	1.03851e+09	3.9106e+08	1417490318	959975416	1.20593e+09	401810176	1.20733e+09	8.26559e+08	9.2708e+07	2.51394e+07	NA	3.28148e+08	1442497280.0;223552832.0;3405256700.0;598654460.0;1581250560.0;207591328.0;1642384640.0;408675136.0;1911773700.0;464539136.0;1939035390.0;508382528.0;401810176.0;1439370240.0;1455486590.0;495109984.0	833025056	2001955580	894420944	1025529888	1188156418	1223708959
572	O14976_C472	O14976	Cyclin-G-associated kinase	GAK	VSEC*GWAAR	1	20	4C(463.2366)	1	C	1	463.237	5	10	2	2	2	2	2	1	1	1	1	1	1	1	1	1	1	0	1960755084	4.7829e+08	1869066560	1215559105	2395859455	1960034365	2363255935	7.47588e+08	4.17754e+07	2.91873e+08	5.2064e+07	2.57935e+06	1340442240.0;2397690880.0;1186019460.0;1245098750.0;2602244860.0;2189474050.0;1923219580.0;1996849150.0;2361432060.0;2365079810.0	1340442240	2397690880	1186019460	1245098750	2602244860	2189474050
573	O14976_C595	O14976	Cyclin-G-associated kinase	GAK	SGC*RPFCEVYVGDER	1	11	3C(463.2366)	1	C	1	463.237	4	7	2	2	2	NA	1	1	1	1	1	1	1	NA	NA	1	NA	0	803154950	1.19172e+08	887229730	626468350	845557180	NA	853364540	4.38146e+08	1.02007e+08	2.18845e+08	NA	NA	577413700.0;1197045760.0;554338560.0;698598140.0;1000304060.0;690810300.0;853364540.0	577413700	1197045760	554338560	698598140	1000304060	690810300
574	O14976_C691	O14976	Cyclin-G-associated kinase	GAK	YDLDAC*DIQEK	1	6	6C(463.2366)	1	C	1	463.237	3	5	NA	2	2	NA	1	NA	NA	1	1	1	1	NA	NA	NA	1	0	2.6352e+08	9.60263e+07	NA	238128048	369690992	NA	182742080	NA	2.5427e+07	4.76484e+07	NA	NA	256107680.0;220148416.0;335998496.0;403383488.0;182742080.0	NA	NA	256107680	220148416	335998496	403383488
575	O14976_C87	O14976	Cyclin-G-associated kinase	GAK	AIIQEVC*FMK;AIIQEVC*FMKK	2	26	7C(463.2366)	1	C	1	463.237	5	9	2	2	2	1	2	2	2	2	2	2	1	1	NA	2	2	0	8.33808e+08	3.85565e+08	1.32877e+09	841457009	7.71697e+08	260914336	966201695	1.11038e+09	2.15636e+07	4.47347e+08	NA	9.14329e+07	753001980.0;334229696.0;3163505660.0;1064351490.0;1359115520.0;293302912.0;1188733060.0;524676544.0;1611097340.0;564939970.0;455374816.0;260914336.0;1434849020.0;626860030.0;1260441220.0;542656510.0	543615838	2113928575	826209216	856704802	1088018655	455374816
576	O14979_C177	O14979	Heterogeneous nuclear ribonucleoprotein D-like	HNRNPDL	FGEVVDC*TIKTDPVTGR	1	27	7C(463.2366)	1	C	1	463.237	5	10	2	2	2	2	2	1	1	1	1	1	1	1	1	1	1	0	727706656	6.59261e+08	448760494	806172640	312499600	231621636	1839478910	4.86153e+08	1.06456e+08	2.38934e+08	2.12777e+08	4.69758e+08	792522620.0;104998368.0;730896960.0;881448320.0;143547744.0;481451456.0;81165384.0;382077888.0;2171648000.0;1507309820.0	792522620	104998368	730896960	881448320	143547744	481451456
577	O14979_C277	O14979	Heterogeneous nuclear ribonucleoprotein D-like	HNRNPDL	GFC*FITYTDEEPVK;GFC*FITYTDEEPVKK;RGFC*FITYTDEEPVKK	3	48	3C(463.2366);4C(463.2366)	2	C	1	463.237	5	10	2	2	2	2	2	3	2	3	3	3	3	1	3	3	3	0	1.00546e+09	5.77755e+08	1879033279	653002865	720406915	1298970255	475890978	2.12729e+09	2.40118e+08	2.31677e+08	1.45856e+09	1.75131e+08	201342144.0;1841556220.0;374812928.0;5424409600.0;1342097660.0;425312576.0;2904235780.0;483213600.0;200916032.0;2638474750.0;822792130.0;511446496.0;4480995800.0;884227460.0;369094496.0;3583693820.0;556586370.0;2330327550.0;156605472.0;3282857470.0;267612960.0;197869232.0;3478015230.0;599726980.0;352054976.0;168010304.0;719844420.0	374812928	3383253630	483213600	822792130	884227460	556586370
578	O14980_C1070	O14980	Exportin-1	XPO1	QMSVPGIFNPHEIPEEMC*D	1	54	18C(463.2366)	1	C	1	463.237	4	8	2	2	2	NA	2	1	1	1	1	1	1	NA	NA	1	1	0	2.53133e+09	4.15831e+08	1954277825	2703560835	2541194880	NA	2926294525	1.51829e+09	3.65995e+08	9.26226e+08	NA	3.91202e+08	880681600.0;3027874050.0;2444763140.0;2962358530.0;1886254340.0;3196135420.0;3202916350.0;2649672700.0	880681600	3027874050	2444763140	2962358530	1886254340	3196135420
579	O14980_C119	O14980	Exportin-1	XPO1	TSSDPTC*VEK;TSSDPTC*VEKEK	2	27	7C(463.2366)	1	C	1	463.237	5	9	2	2	2	1	2	2	2	2	2	2	2	1	NA	2	2	0	8.29055e+08	1.1598e+08	725632816	7.50299e+08	1.01507e+09	861044540	793232506	3.1626e+08	2.19253e+07	2.02225e+08	NA	8.15826e+07	581128580.0;422877184.0;865667710.0;1032857790.0;1074161150.0;395430272.0;1018086660.0;513518784.0;1425497860.0;890625600.0;1023929660.0;720215550.0;861044540.0;952628420.0;518461344.0;1069444100.0;632396160.0	502002882	949262750	734795711	765802722	1158061730	872072605
580	O14980_C164	O14980	Exportin-1	XPO1	TSESLC*QNNMVILK	1	35	6C(463.2366)	1	C	1	463.237	5	9	2	1	2	2	2	1	1	1	NA	1	1	1	1	1	1	0	4680384817	7.03673e+08	5634281720	3967718400	5198649600	4354460285	4246814080	4.3546e+09	NA	5.70705e+08	7.6525e+08	2.37937e+07	2555111940.0;8713451500.0;3967718400.0;5602199000.0;4795100200.0;4895573500.0;3813347070.0;4263638780.0;4229989380.0	2555111940	8713451500	3967718400	NA	5602199000	4795100200
581	O14980_C34	O14980	Exportin-1	XPO1	LDINLLDNVVNC*LYHGEGAQQR;QLLDFSQKLDINLLDNVVNC*LYHGEGAQQR	2	88	12C(463.2366);20C(463.2366)	2	C	1	463.237	5	10	2	2	2	2	2	2	2	2	1	2	2	1	1	2	2	0	1.32651e+10	3.38543e+09	1.47781e+10	14164850827	1.37687e+10	16179707400	7.43437e+09	1.18203e+10	3.60467e+09	3.75243e+09	5.7336e+07	4.49861e+07	12339513300.0;500226752.0;42998186000.0;3274300670.0;22872111100.0;359819808.0;16713736200.0;32217258000.0;626828860.0;21425762300.0;804838530.0;16220250100.0;16139164700.0;14785150000.0;19964904.0;13470270500.0;1462084350.0	6419870026	23136243335	11615965454	16713736200	16422043430	11115300415
582	O14980_C498	O14980	Exportin-1	XPO1	NLNTLC*WAIGSISGAMHEEDEKR;NLNTLC*WAIGSISGAMHEEDEK	2	14	6C(463.2366)	1	C	1	463.237	4	7	2	1	2	NA	2	1	2	1	NA	1	1	NA	NA	1	1	0	2.97306e+08	2.95461e+08	733629037	145017120	218473664	NA	92104344	5.09645e+08	NA	1.69941e+07	NA	1.08575e+07	373255424.0;207048880.0;1980956420.0;145017120.0;230490304.0;206457024.0;84426936.0;99781752.0	373255424	1094002650	145017120	NA	230490304	206457024
583	O14980_C528	O14980	Exportin-1	XPO1	DLLGLC*EQK;DLLGLC*EQKR;FLVTVIKDLLGLC*EQKR;FLVTVIKDLLGLC*EQK	4	72	6C(463.2366);13C(463.2366)	2	C	1	463.237	5	10	2	2	2	2	2	3	3	2	1	3	3	4	4	3	3	0	2.61694e+09	1.6111e+09	2091112450	5.41205e+09	2476756350	1491789425	1613011650	1.39737e+09	6.76508e+08	5.19637e+08	2.52035e+08	1.53301e+08	1103024900.0;4595659300.0;668665020.0;3079200000.0;41290162000.0;1324845950.0;3480397310.0;6386972700.0;5890411500.0;2844195070.0;4466011100.0;740035460.0;2109317630.0;5758155300.0;330359744.0;1924763140.0;17193422800.0;589549380.0;702384320.0;1649001730.0;28852877300.0;737126910.0;1691008510.0;1721411970.0;4573684700.0;78913568.0;1504611330.0;3823880700.0;962043970.0	1103024900	3079200000	4933685005	5890411500	2844195070	2109317630
584	O14980_C723	O14980	Exportin-1	XPO1	C*LSENISAAIQANGEMVTK	1	28	1C(463.2366)	1	C	1	463.237	4	8	2	2	2	NA	2	1	1	1	1	1	1	NA	NA	1	1	0	8.98956e+08	1.44777e+08	986010465	857414850	1038280065	NA	714116705	5.17194e+08	1.77921e+08	1.64132e+08	NA	2.19869e+08	620299070.0;1351721860.0;983224320.0;731605380.0;1154339070.0;922221060.0;869587520.0;558645890.0	620299070	1351721860	983224320	731605380	1154339070	922221060
585	O14980_C829	O14980	Exportin-1	XPO1	LGGHITAEIPQIFDAVFEC*TLNMINK	1	2	19C(463.2366)	1	C	1	463.237	1	1	NA	1	NA	NA	NA	NA	NA	1	NA	NA	NA	NA	NA	NA	NA	0	11802719	NA	NA	11802719	NA	NA	NA	NA	NA	NA	NA	NA	11802719	NA	NA	11802719	NA	NA	NA
586	O14980_C99	O14980	Exportin-1	XPO1	NQC*EGIK;NQC*EGIKK	2	25	3C(463.2366)	1	C	1	463.237	5	9	2	2	2	1	2	2	1	2	2	2	2	1	NA	2	2	0	3.76149e+08	1.52516e+08	530799515	3.87378e+08	473346398	132919888	356303753	3.9366e+08	3.30473e+07	1.407e+07	NA	2.32506e+08	112194152.0;392685568.0;809159170.0;229035104.0;592456450.0;398348224.0;329671552.0;304541184.0;662049660.0;271594688.0;655200060.0;132919888.0;206451520.0;177343520.0;430044352.0;611375620.0	252439860	809159170	410745777	364009888	483295422	463397374
587	O14981_C109	O14981	TATA-binding protein-associated factor 172	BTAF1	LNFDRFDIC*R	1	23	9C(463.2366)	1	C	1	463.237	5	9	2	2	2	1	2	1	1	1	1	1	1	NA	1	1	1	0	2748048258	5.42589e+08	2849627585	1952370115	3270187265	2482763010	3185293315	1.77419e+09	5.41643e+08	3.63015e+08	NA	8.68944e+07	1595087230.0;4104167940.0;1569370500.0;2335369730.0;3013496580.0;3526877950.0;2482763010.0;3246736900.0;3123849730.0	1595087230	4104167940	1569370500	2335369730	3013496580	3526877950
588	O14981_C1129	O14981	TATA-binding protein-associated factor 172	BTAF1	C*VGVMSK	1	2	1C(463.2366)	1	C	1	463.237	1	1	1	NA	NA	NA	NA	1	NA	NA	NA	NA	NA	NA	NA	NA	NA	0	239091552	NA	239091552	NA	NA	NA	NA	NA	NA	NA	NA	NA	239091552	239091552	NA	NA	NA	NA	NA
589	O14981_C1290	O14981	TATA-binding protein-associated factor 172	BTAF1	LHGILC*DDMGLGK	1	7	6C(463.2366)	1	C	1	463.237	2	4	2	2	NA	NA	NA	1	1	1	1	NA	NA	NA	NA	NA	NA	0	456606656	1.96534e+08	595576944	317636368	NA	NA	NA	5.0041e+08	1.96934e+07	NA	NA	NA	241733728.0;949420160.0;331561728.0;303711008.0	241733728	949420160	331561728	303711008	NA	NA
590	O14981_C1522	O14981	TATA-binding protein-associated factor 172	BTAF1	IIQDYYC*TLSPLQVQLYEDFAK	1	5	7C(463.2366)	1	C	1	463.237	2	2	1	NA	1	NA	NA	NA	1	NA	NA	NA	1	NA	NA	NA	NA	0	46019547	1.86694e+07	59220784	NA	32818310	NA	NA	NA	NA	NA	NA	NA	59220784.0;32818310.0	NA	59220784	NA	NA	NA	32818310
591	O14981_C1542	O14981	TATA-binding protein-associated factor 172	BTAF1	AKC*DVDETVSSATLSEETEKPK;C*DVDETVSSATLSEETEKPK	2	47	3C(463.2366);1C(463.2366)	2	C	1	463.237	4	8	2	2	2	NA	2	2	2	2	2	2	2	NA	NA	2	2	0	1308553707	5.24488e+08	548495977	1739530435	1.4111e+09	NA	1.53509e+09	3.77686e+08	2.12255e+08	5.1537e+08	NA	1.59499e+07	185859616.0;377003968.0;516116544.0;1115003780.0;1839704450.0;1339182210.0;1950272260.0;1828962820.0;450583424.0;1642768510.0;2217025280.0;1334013820.0;1740027140.0;1307597570.0;1487217280.0;1605520640.0	281431792	815560162	1589443330	1889617540	1046675967	1775519550
592	O14981_C1626	O14981	TATA-binding protein-associated factor 172	BTAF1	QLLLDC*GLGNGSTSESGTESVVAQHR	1	2	6C(463.2366)	1	C	1	463.237	1	1	1	NA	NA	NA	NA	1	NA	NA	NA	NA	NA	NA	NA	NA	NA	0	75059424	NA	75059424	NA	NA	NA	NA	NA	NA	NA	NA	NA	75059424	75059424	NA	NA	NA	NA	NA
593	O14981_C1651	O14981	TATA-binding protein-associated factor 172	BTAF1	ILIFC*QLK	1	2	5C(463.2366)	1	C	1	463.237	1	1	1	NA	NA	NA	NA	NA	1	NA	NA	NA	NA	NA	NA	NA	NA	0	122061328	NA	122061328	NA	NA	NA	NA	NA	NA	NA	NA	NA	122061328	NA	122061328	NA	NA	NA	NA
594	O14981_C371	O14981	TATA-binding protein-associated factor 172	BTAF1	ETC*AQTLGVVLK	1	5	3C(463.2366)	1	C	1	463.237	4	4	1	1	1	NA	1	1	NA	1	NA	1	NA	NA	NA	NA	1	0	128883952	4.64297e+07	74938632	185923520	139558976	NA	115114680	NA	NA	NA	NA	NA	74938632.0;185923520.0;139558976.0;115114680.0	74938632	NA	185923520	NA	139558976	NA
595	O14981_C914	O14981	TATA-binding protein-associated factor 172	BTAF1	TPC*PNSK	1	5	3C(463.2366)	1	C	1	463.237	3	4	NA	1	NA	2	1	NA	NA	NA	1	NA	NA	1	1	1	NA	0	5.01284e+08	1.91039e+07	NA	510086272	NA	479366302	514400736	NA	NA	NA	2.6106e+08	NA	510086272.0;663963900.0;294768704.0;514400736.0	NA	NA	NA	510086272	NA	NA
596	O14983_C344	O14983	Sarcoplasmic/endoplasmic reticulum calcium ATPase 1	ATP2A1	SLPSVETLGC*TSVICSDK	1	20	10C(463.2366)	1	C	1	463.237	5	10	2	2	2	2	2	1	1	1	1	1	1	1	1	1	1	0	4.55062e+08	1.40602e+08	361995880	615875455	505432209	263638872	528369407	1.5536e+08	4.68473e+07	9.01987e+07	7.55526e+07	2.74673e+08	252139920.0;471851840.0;649001470.0;582749440.0;569212290.0;441652128.0;210215088.0;317062656.0;722592510.0;334146304.0	252139920	471851840	649001470	582749440	569212290	441652128
597	O14983_C561	O14983	Sarcoplasmic/endoplasmic reticulum calcium ATPase 1	ATP2A1	C*LALATR	1	15	1C(463.2366)	1	C	1	463.237	5	10	2	2	2	2	2	1	1	1	1	1	1	1	1	1	1	0	4.63753e+08	8.98259e+07	553243646	323552232	530565778	452842960	458558432	3.24658e+08	1.18998e+08	4.10822e+07	4.14215e+07	3.7648e+07	323675712.0;782811580.0;239407824.0;407696640.0;501516256.0;559615300.0;423553536.0;482132384.0;431937280.0;485179584.0	323675712	782811580	239407824	407696640	501516256	559615300
598	O15014_C1120	O15014	Zinc finger protein 609	ZNF609	TGAEC*GR	1	19	5C(463.2366)	1	C	1	463.237	5	8	2	2	2	1	1	1	1	1	1	1	1	1	NA	NA	1	0	222091042	1.10737e+08	297973648	378807005	129765789	138351584	165557184	1.91458e+08	3.59451e+08	1.36656e+08	NA	NA	433355168.0;162592128.0;632977090.0;124636920.0;33135722.0;226395856.0;138351584.0;165557184.0	433355168	162592128	632977090	124636920	33135722	226395856
599	O15014_C1290	O15014	Zinc finger protein 609	ZNF609	ASPSVTC*K	1	12	7C(463.2366)	1	C	1	463.237	5	9	2	2	2	1	2	1	1	1	1	1	1	1	NA	1	1	0	3.22502e+08	6.54685e+07	273222592	272787128	384817872	278838304	402842912	1.48441e+08	1.21034e+08	8.70494e+07	NA	1.77895e+08	168259040.0;378186144.0;187203152.0;358371104.0;323264672.0;446371072.0;278838304.0;277051904.0;528633920.0	168259040	378186144	187203152	358371104	323264672	446371072
600	O15014_C178	O15014	Zinc finger protein 609	ZNF609	SEGVGTC*SEKDPGVLQPVPLGGR	1	15	7C(463.2366)	1	C	1	463.237	5	10	2	2	2	2	2	1	1	1	1	1	1	1	1	1	1	0	6.38526e+08	1.12335e+08	516921746	739433315	747595680	524676706	664004000	4.32192e+08	1.44101e+08	1.10366e+08	2.29185e+08	9.07993e+07	211316192.0;822527300.0;637538500.0;841328130.0;825636160.0;669555200.0;362618112.0;686735300.0;728208830.0;599799170.0	211316192	822527300	637538500	841328130	825636160	669555200
601	O15014_C277	O15014	Zinc finger protein 609	ZNF609	MESPVSTPAVLPIHLLVPVVNNDISSPC*EQIMVR	1	13	28C(463.2366)	1	C	1	463.237	4	7	1	2	2	NA	2	NA	1	1	1	1	1	NA	NA	1	1	0	4.02678e+07	1.29523e+07	NA	55223324	3.26829e+07	NA	32897042	NA	1.02343e+06	4.28395e+07	NA	305824	54499648.0;55947000.0;62975000.0;2390793.5;32680792.0;33113292.0	NA	NA	54499648	55947000	62975000	2.39079e+06
602	O15014_C356	O15014	Zinc finger protein 609	ZNF609	FC*DSPTSDLEMR	1	10	2C(463.2366)	1	C	1	463.237	4	8	2	2	2	NA	2	1	1	1	1	1	1	NA	NA	1	1	0	287111980	3.15714e+07	250266768	296834384	324863616	NA	276483152	2.45094e+08	5.95242e+07	2.80892e+07	NA	7.22639e+07	76959232.0;423574304.0;254744384.0;338924384.0;344725696.0;305001536.0;225384832.0;327581472.0	76959232	423574304	254744384	338924384	344725696	305001536
603	O15015_C1304	O15015	Zinc finger protein 646	ZNF646	EDRPFRCGQC*GR	1	2	10C(463.2366)	1	C	1	463.237	1	1	NA	NA	NA	NA	1	NA	NA	NA	NA	NA	NA	NA	NA	NA	1	0	31056682	NA	NA	NA	NA	NA	31056682	NA	NA	NA	NA	NA	31056682	NA	NA	NA	NA	NA	NA
604	O15015_C494	O15015	Zinc finger protein 646	ZNF646	TGEYQC*SLCPR	1	2	6C(463.2366)	1	C	1	463.237	1	1	NA	NA	NA	NA	1	NA	NA	NA	NA	NA	NA	NA	NA	NA	1	0	28684456	NA	NA	NA	NA	NA	28684456	NA	NA	NA	NA	NA	28684456	NA	NA	NA	NA	NA	NA
605	O15020_C1140	O15020	Spectrin beta chain; non-erythrocytic 2	SPTBN2	DQADPQC*LFLR	1	14	7C(463.2366)	1	C	1	463.237	5	10	2	2	2	2	2	1	1	1	1	1	1	1	1	1	1	0	798271644	2.37308e+08	828626674	899040030	1011790015	392277376	859624125	6.13235e+08	1.71729e+07	1.83259e+08	1.73944e+08	1.44675e+08	395004128.0;1262249220.0;911183100.0;886896960.0;1141373950.0;882206080.0;269280192.0;515274560.0;961924990.0;757323260.0	395004128	1262249220	911183100	886896960	1141373950	882206080
606	O15020_C1474	O15020	Spectrin beta chain; non-erythrocytic 2	SPTBN2	ALC*QPMR	1	17	3C(463.2366)	1	C	1	463.237	5	10	2	2	2	2	2	1	1	1	1	1	1	1	1	1	1	0	1277876287	3.35391e+08	921784060	956780290	1431679840	1711938880	1367198365	1.00065e+08	1.79087e+08	5.10944e+08	8.45909e+08	4.73875e+08	851027580.0;992540540.0;1083413890.0;830146690.0;1792971650.0;1070388030.0;1113790590.0;2310087170.0;1702278270.0;1032118460.0	851027580	992540540	1083413890	830146690	1792971650	1070388030
607	O15020_C1843	O15020	Spectrin beta chain; non-erythrocytic 2	SPTBN2	HC*AYEHDIQALSPQVQQVQDDGHR	1	2	2C(463.2366)	1	C	1	463.237	1	1	1	NA	NA	NA	NA	1	NA	NA	NA	NA	NA	NA	NA	NA	NA	0	38847768	NA	38847768	NA	NA	NA	NA	NA	NA	NA	NA	NA	38847768	38847768	NA	NA	NA	NA	NA
608	O15020_C2030	O15020	Spectrin beta chain; non-erythrocytic 2	SPTBN2	DAGMAEAWLC*SQEPLVR	1	2	10C(463.2366)	1	C	1	463.237	1	1	NA	1	NA	NA	NA	NA	NA	1	NA	NA	NA	NA	NA	NA	NA	0	89904000	NA	NA	89904000	NA	NA	NA	NA	NA	NA	NA	NA	89904000	NA	NA	89904000	NA	NA	NA
609	O15020_C2043	O15020	Spectrin beta chain; non-erythrocytic 2	SPTBN2	SAELGC*TVDEVESLIK;SAELGC*TVDEVESLIKR	2	13	6C(463.2366)	1	C	1	463.237	4	8	2	2	2	NA	2	1	1	1	1	2	1	NA	NA	2	1	0	1.47841e+08	4.31244e+07	92552338	197811392	148140424	NA	1.52858e+08	5.09996e+07	6.17598e+07	1.37482e+07	NA	8.36341e+06	56490148.0;128614528.0;241482160.0;154140624.0;262020464.0;53703280.0;138418976.0;265769552.0;28118806.0;158771824.0	56490148	128614528	241482160	154140624	157861872	138418976
610	O15020_C231	O15020	Spectrin beta chain; non-erythrocytic 2	SPTBN2	C*NAHYNLQNAFNLAEK;C*NAHYNLQNAFNLAEKELGLTK	2	3	1C(463.2366)	1	C	1	463.237	1	1	1	NA	NA	NA	NA	2	NA	NA	NA	NA	NA	NA	NA	NA	NA	0	130670112	NA	130670112	NA	NA	NA	NA	NA	NA	NA	NA	NA	219876128.0;41464096.0	130670112	NA	NA	NA	NA	NA
611	O15020_C607	O15020	Spectrin beta chain; non-erythrocytic 2	SPTBN2	EYRPC*DPQLVSER	1	9	5C(463.2366)	1	C	1	463.237	5	6	1	1	1	1	2	1	NA	1	NA	1	NA	NA	1	1	1	0	2.32094e+08	8.78551e+07	113466320	213386000	336160512	299068256	198386424	NA	NA	NA	NA	1.0003e+08	113466320.0;213386000.0;336160512.0;299068256.0;269118592.0;127654256.0	113466320	NA	213386000	NA	336160512	NA
612	O15020_C967	O15020	Spectrin beta chain; non-erythrocytic 2	SPTBN2	AALTSALSIQNYHLEC*TETQAWMREKTK	1	2	16C(463.2366)	1	C	1	463.237	1	1	NA	1	NA	NA	NA	NA	NA	NA	1	NA	NA	NA	NA	NA	NA	0	479246720	NA	NA	479246720	NA	NA	NA	NA	NA	NA	NA	NA	479246720	NA	NA	NA	479246720	NA	NA
613	O15037_C157	O15037	Protein KHNYN	KHNYN	LSWDFTPGPSSGASQC*TGVLR	1	13	16C(463.2366)	1	C	1	463.237	4	8	2	2	2	NA	2	1	1	1	1	1	1	NA	NA	1	1	0	170325403	1.72999e+07	188750416	157885572	181220256	NA	153445368	1.917e+08	6.4007e+07	3.10789e+07	NA	5.50865e+07	53198176.0;324302656.0;112625800.0;203145344.0;159244160.0;203196352.0;114493296.0;192397440.0	53198176	324302656	112625800	203145344	159244160	203196352
614	O15037_C221	O15037	Protein KHNYN	KHNYN	SSALLGAQC*QGVR	1	7	9C(463.2366)	1	C	1	463.237	4	5	1	2	NA	1	1	NA	1	1	1	NA	NA	1	NA	1	NA	0	129961025	3.00034e+07	138273984	90636756	NA	128084944	162848416	NA	1.41335e+07	NA	NA	NA	138273984.0;80642840.0;100630672.0;128084944.0;162848416.0	NA	138273984	80642840	100630672	NA	NA
615	O15037_C245	O15037	Protein KHNYN	KHNYN	ESLDTGSMGPGDC*R	1	5	13C(463.2366)	1	C	1	463.237	3	3	1	1	1	NA	NA	NA	1	NA	1	1	NA	NA	NA	NA	NA	0	1.63941e+08	1.52341e+08	318670464	159045136	14105950	NA	NA	NA	NA	NA	NA	NA	318670464.0;159045136.0;14105950.0	NA	318670464	NA	159045136	14105950	NA
616	O15037_C46	O15037	Protein KHNYN	KHNYN	DC*PDNPHIWLQLEGPK;DC*PDNPHIWLQLEGPKENASR	2	8	2C(463.2366)	1	C	1	463.237	4	5	2	1	1	NA	1	2	1	NA	2	1	NA	NA	NA	NA	1	0	545748737	2.19521e+08	366827529	511178879	442053120	NA	862935420	2.99451e+08	NA	NA	NA	NA	187945216.0;122221600.0;578571650.0;798940350.0;223417408.0;442053120.0;862935420.0	155083408	578571650	NA	511178879	442053120	NA
617	O15040_C226	O15040	Tectonin beta-propeller repeat-containing protein 2	TECPR2	FGACFIPGLC*K	1	2	10C(463.2366)	1	C	1	463.237	1	1	1	NA	NA	NA	NA	NA	1	NA	NA	NA	NA	NA	NA	NA	NA	0	13891224	NA	13891224	NA	NA	NA	NA	NA	NA	NA	NA	NA	13891224	NA	13891224	NA	NA	NA	NA
618	O15040_C974	O15040	Tectonin beta-propeller repeat-containing protein 2	TECPR2	C*DIVSER	1	3	1C(463.2366)	1	C	1	463.237	2	2	1	1	NA	NA	NA	NA	1	1	NA	NA	NA	NA	NA	NA	NA	0	404224272	1.06255e+08	479357856	329090688	NA	NA	NA	NA	NA	NA	NA	NA	479357856.0;329090688.0	NA	479357856	329090688	NA	NA	NA
619	O15042_C320	O15042	U2 snRNP-associated SURP motif-containing protein	U2SURP	ERNC*GFVAFMNR;NC*GFVAFMNR;NC*GFVAFMNRR;ERNC*GFVAFMNRR	4	55	4C(463.2366);2C(463.2366)	2	C	1	463.237	5	10	2	2	2	2	2	3	3	2	3	2	3	2	4	3	4	0	3.37003e+09	5.25125e+08	4130770030	2841068208	3627374132	3296737695	2954215416	1.93143e+09	5.64923e+08	8.65521e+08	1.10243e+09	8.40544e+08	188256896.0;2765039360.0;3495559170.0;463304736.0;5496500700.0;9237522400.0;152880832.0;4730334200.0;266799696.0;4449665000.0;3240528900.0;536129728.0;5494587400.0;382316608.0;5010840600.0;4239389700.0;3582975740.0;4569568800.0;651363140.0;416828448.0;4383043100.0;5329181700.0;417398208.0;3548570110.0;4131970820.0;459855616.0;485902304.0;4233819140.0;4694415400.0	2765039360	5496500700	2441607516	3240528900	3015358564	4239389700
620	O15042_C624	O15042	U2 snRNP-associated SURP motif-containing protein	U2SURP	LC*QIFSDLNATYR	1	29	2C(463.2366)	1	C	1	463.237	5	10	2	2	2	2	2	1	1	1	1	1	1	1	1	1	1	0	3626264169	1.25784e+09	5236875135	2673048700	4397411730	2133871615	3690113665	2.71704e+09	4.39901e+08	8.23483e+08	3.2495e+08	6.336e+08	3315635970.0;7158114300.0;2361991420.0;2984105980.0;3815121660.0;4979701800.0;2363645950.0;1904097280.0;3242090750.0;4138136580.0	3315635970	7158114300	2361991420	2984105980	3815121660	4979701800
621	O15042_C65	O15042	U2 snRNP-associated SURP motif-containing protein	U2SURP	ESLC*DSPHQNLSR;ESLC*DSPHQNLSRPLLENK	2	36	4C(463.2366)	1	C	1	463.237	5	10	2	2	2	2	2	2	1	2	2	2	2	2	1	2	2	0	6.47194e+09	2.24577e+09	6.87202e+09	4600092584	5600491518	10193564080	5093510150	6.83761e+09	8.95631e+08	1.06741e+09	5.3422e+09	1.38568e+08	185592000.0;3888604930.0;11706943500.0;522574080.0;7410997800.0;457239456.0;10009559000.0;341415328.0;12369108000.0;469478944.0;9221963800.0;645703420.0;12186415100.0;13971068900.0;338686016.0;10044299300.0;415829984.0;9575225300.0	2037098465	11706943500	3966785940	5233399228	6355261664	4845721372
622	O15042_C918	O15042	U2 snRNP-associated SURP motif-containing protein	U2SURP	EKDEC*TPTRK;EKDEC*TPTR	2	15	5C(463.2366)	1	C	1	463.237	4	8	2	2	2	NA	2	1	1	2	1	1	1	NA	NA	1	1	0	2262598107	5.60453e+08	1883784445	1742189933	2960902530	NA	2463515520	1.2106e+09	1.0599e+09	8.10352e+08	NA	6.87967e+08	1027757820.0;2739811070.0;127578032.0;1857870340.0;2491655680.0;3533907970.0;2387897090.0;2949981950.0;1977049090.0	1027757820	2739811070	992724186	2491655680	3533907970	2387897090
623	O15047_C1514	O15047	Histone-lysine N-methyltransferase SETD1A	SETD1A	DKYLDVC*PVSAR;YLDVC*PVSAR	2	32	7C(463.2366);5C(463.2366)	2	C	1	463.237	5	10	2	2	2	2	2	2	2	2	2	2	2	1	2	1	2	0	7.43854e+08	1.04625e+08	793698672	665092648	904405375	6.59913e+08	6.96161e+08	6.45536e+08	2.61471e+08	1.47835e+08	3.55973e+07	4.46607e+07	535212512.0;139258880.0;2155454720.0;344868576.0;407605472.0;552804100.0;659583550.0;1040377470.0;856059900.0;1161820800.0;656190590.0;943550210.0;634742400.0;838963070.0;531206016.0;664581250.0;618273920.0;837208190.0	337235696	1250161648	480204786	849980510	1008940350	799870400
624	O15047_C243	O15047	Histone-lysine N-methyltransferase SETD1A	SETD1A	SSSDTAAYPAGTTAVGTPGNGTPC*SQDTSFSSSR	1	2	24C(463.2366)	1	C	1	463.237	1	1	NA	1	NA	NA	NA	NA	NA	NA	1	NA	NA	NA	NA	NA	NA	0	47537728	NA	NA	47537728	NA	NA	NA	NA	NA	NA	NA	NA	47537728	NA	NA	NA	47537728	NA	NA
625	O15056_C325	O15056	Synaptojanin-2	SYNJ2	LLWASC*HAGDTPMINFDFHQFAK	1	5	6C(463.2366)	1	C	1	463.237	1	2	2	NA	NA	NA	NA	1	1	NA	NA	NA	NA	NA	NA	NA	NA	0	179904324	NA	179904324	NA	NA	NA	NA	1.26165e+08	NA	NA	NA	NA	90692232.0;269116416.0	90692232	269116416	NA	NA	NA	NA
626	O15056_C708	O15056	Synaptojanin-2	SYNJ2	LC*FPMGR	1	6	2C(463.2366)	1	C	1	463.237	3	4	1	1	2	NA	NA	1	NA	1	NA	1	1	NA	NA	NA	NA	0	1.8804e+08	4.71795e+07	153784416	168483376	241853656	NA	NA	NA	NA	8.87206e+06	NA	NA	153784416.0;168483376.0;235580160.0;248127152.0	153784416	NA	168483376	NA	235580160	248127152
627	O15056_C795	O15056	Synaptojanin-2	SYNJ2	YDVGSAAYDTSDKC*R	1	5	14C(463.2366)	1	C	1	463.237	1	2	2	NA	NA	NA	NA	1	1	NA	NA	NA	NA	NA	NA	NA	NA	0	152076372	NA	152076372	NA	NA	NA	NA	6.78369e+07	NA	NA	NA	NA	104108408.0;200044336.0	104108408	200044336	NA	NA	NA	NA
628	O15063_C502	O15063	Uncharacterized protein KIAA0355	KIAA0355	EQALPC*IQIQLQR	1	5	6C(463.2366)	1	C	1	463.237	3	4	NA	1	1	NA	2	NA	NA	NA	1	1	NA	NA	NA	1	1	0	87844744	4.0758e+07	NA	48109940	129554176	NA	85870116	NA	NA	NA	NA	1.89748e+07	48109940.0;129554176.0;72452904.0;99287328.0	NA	NA	NA	48109940	129554176	NA
629	O15063_C573	O15063	Uncharacterized protein KIAA0355	KIAA0355	NIFIAGC*SEEK	1	3	7C(463.2366)	1	C	1	463.237	2	2	NA	1	1	NA	NA	NA	NA	1	NA	NA	1	NA	NA	NA	NA	0	44580490	3.17448e+07	NA	22133500	67027480	NA	NA	NA	NA	NA	NA	NA	22133500.0;67027480.0	NA	NA	22133500	NA	NA	67027480
630	O15067_C1027	O15067	Phosphoribosylformylglycinamidine synthase	PFAS	C*VAEEER	1	11	1C(463.2366)	1	C	1	463.237	4	7	2	1	2	NA	2	1	1	1	NA	1	1	NA	NA	1	1	0	3.94717e+08	5.98478e+07	396175626	325292448	386192400	NA	471206912	3.40202e+08	NA	2.25242e+08	NA	4.88863e+07	155616592.0;636734660.0;325292448.0;545462720.0;226922080.0;505774720.0;436639104.0	155616592	636734660	325292448	NA	545462720	226922080
631	O15067_C1044	O15067	Phosphoribosylformylglycinamidine synthase	PFAS	MGPSYC*LPPTFPK	1	84	6C(463.2366)	1	C	1	463.237	5	10	2	2	2	2	2	1	1	1	1	1	1	1	1	1	1	0	4335994291	7.54353e+08	5223688720	3481017600	4576796805	3623988990	4774479340	3.30712e+09	9.4749e+08	1.79434e+09	5.31853e+08	2.5227e+09	2885202940.0;7562174500.0;4150994430.0;2811040770.0;5845589000.0;3308004610.0;3247912190.0;4000065790.0;2990663680.0;6558295000.0	2885202940	7562174500	4150994430	2811040770	5845589000	3308004610
632	O15067_C108	O15067	Phosphoribosylformylglycinamidine synthase	PFAS	LNFSTPTSTNIVSVC*R	1	11	15C(463.2366)	1	C	1	463.237	4	8	2	2	2	NA	2	1	1	1	1	1	1	NA	NA	1	1	0	229282237	5.28046e+07	274488832	153070956	248817664	NA	240751496	5.31801e+07	4.03635e+07	6.37786e+07	NA	2.74013e+07	236884800.0;312092864.0;181612256.0;124529656.0;293915968.0;203719360.0;260127168.0;221375824.0	236884800	312092864	181612256	124529656	293915968	203719360
633	O15067_C1338	O15067	Phosphoribosylformylglycinamidine synthase	PFAS	NWTLEGSC*	1	6	8C(463.2366)	1	C	1	463.237	4	5	1	2	1	NA	1	NA	1	1	1	1	NA	NA	NA	NA	1	0	243123794	4.17295e+07	276914880	205331256	281497120	NA	208751920	NA	4.91302e+07	NA	NA	NA	276914880.0;170590976.0;240071536.0;281497120.0;208751920.0	NA	276914880	170590976	240071536	281497120	NA
634	O15067_C270	O15067	Phosphoribosylformylglycinamidine synthase	PFAS	FC*DNSSAIQGK	1	22	2C(463.2366)	1	C	1	463.237	5	10	2	2	2	2	2	1	1	1	1	1	1	1	1	1	1	0	11971323600	1.53444e+09	10574912000	10428740650	14163430900	12390856700	12298677750	6.74401e+09	1.92323e+09	4.82049e+08	7.342e+08	3.1563e+09	5806174200.0;15343649800.0;9068811300.0;11788670000.0;14504291300.0;13822570500.0;12910014500.0;11871698900.0;14530521100.0;10066834400.0	5806174200	15343649800	9068811300	11788670000	14504291300	13822570500
635	O15067_C318	O15067	Phosphoribosylformylglycinamidine synthase	PFAS	HVVFTAETHNFPTGVC*PFSGATTGTGGR	1	17	16C(463.2366)	1	C	1	463.237	5	8	2	2	2	1	1	1	1	1	1	1	1	1	NA	1	NA	0	1270714390	1.02133e+09	2885127930	703288900	1299465470	1309335810	156353840	2.00939e+09	1.1098e+08	3.44921e+08	NA	NA	1464271360.0;4305984500.0;624814340.0;781763460.0;1543361280.0;1055569660.0;1309335810.0;156353840.0	1464271360	4305984500	624814340	781763460	1543361280	1055569660
636	O15067_C336	O15067	Phosphoribosylformylglycinamidine synthase	PFAS	IRDVQC*TGR	1	4	6C(463.2366)	1	C	1	463.237	3	3	NA	1	1	NA	1	NA	NA	NA	1	1	NA	NA	NA	1	NA	0	6.42212e+08	2.80987e+08	NA	366625792	631706110	NA	928304190	NA	NA	NA	NA	NA	366625792.0;631706110.0;928304190.0	NA	NA	NA	366625792	631706110	NA
637	O15067_C502	O15067	Phosphoribosylformylglycinamidine synthase	PFAS	AC*VEAPK	1	12	2C(463.2366)	1	C	1	463.237	5	9	2	2	2	2	1	1	1	1	1	1	1	1	1	1	NA	0	3.6576e+08	8.14607e+07	280354656	338400848	327051792	388913920	494081280	1.09381e+08	9.95581e+06	2.49457e+07	4.58858e+07	NA	203010688.0;357698624.0;331361024.0;345440672.0;309412512.0;344691072.0;356467776.0;421360064.0;494081280.0	203010688	357698624	331361024	345440672	309412512	344691072
638	O15067_C512	O15067	Phosphoribosylformylglycinamidine synthase	PFAS	GNPIC*SLHDQGAGGNGNVLK	1	13	5C(463.2366)	1	C	1	463.237	5	8	2	1	1	2	2	1	1	NA	1	1	NA	1	1	1	1	0	1.25912e+09	8.82746e+08	1395213155	2549901310	523931296	342042288	1484493297	8.78704e+08	NA	NA	5.26692e+07	1.63285e+09	773875650.0;2016550660.0;2549901310.0;523931296.0;304799520.0;379285056.0;329892064.0;2639094530.0	773875650	2016550660	NA	2549901310	523931296	NA
639	O15067_C584	O15067	Phosphoribosylformylglycinamidine synthase	PFAS	C*PACFVGTITGDRR;C*PACFVGTITGDR	2	14	1C(463.2366)	1	C	1	463.237	4	7	2	2	2	NA	1	1	1	1	2	2	1	NA	NA	NA	2	0	1.86103e+08	8.75517e+07	230227264	81148574	280483968	NA	152550688	1.74434e+07	2.13622e+07	2.7408e+07	NA	NA	242561616.0;217892912.0;96253928.0;95648576.0;36437864.0;108486144.0;413720960.0;299864384.0;99268704.0;205832672.0	242561616	217892912	96253928	66043220	261103552	299864384
640	O15067_C606	O15067	Phosphoribosylformylglycinamidine synthase	PFAS	IVLVDDREC*PVR;IVLVDDREC*PVRR;RIVLVDDREC*PVR	3	72	9C(463.2366);10C(463.2366)	2	C	1	463.237	5	10	2	2	2	2	2	3	3	3	3	3	3	3	3	3	3	0	4747568119	9.51128e+08	3800467445	3799810295	5846929150	5531534050	4759099655	2.40858e+09	1.13553e+09	1.31168e+08	1.31872e+09	2.13754e+09	2097343490.0;5304820700.0;1587761920.0;5503591400.0;11032813600.0;2917126140.0;2996872190.0;3319998720.0;965223230.0;4602748400.0;7180162600.0;1800874370.0;5754179600.0;7433750500.0;2302475780.0;5939678700.0;10192458800.0;2517705730.0;4599058900.0;8752670700.0;2358190590.0;6464009200.0;13956552700.0;3919941630.0;6270570000.0;10268170200.0;3104390140.0;326437312.0;9646801900.0;3247629310.0	2097343490	5503591400	2996872190	4602748400	5754179600	5939678700
641	O15067_C66	O15067	Phosphoribosylformylglycinamidine synthase	PFAS	KLMWLFGC*PLLLDDVAR;LMWLFGC*PLLLDDVAR	2	62	8C(463.2366);7C(463.2366)	2	C	1	463.237	5	10	2	2	2	2	2	1	1	1	1	1	1	2	2	1	1	0	2.35848e+09	6.3722e+08	2914224820	1462003460	2098937025	3.02204e+09	2295189890	2.11545e+09	2.52158e+08	1.88853e+08	2.81427e+08	1.44661e+08	1418375040.0;4410074600.0;1283700740.0;1640306180.0;1965397630.0;2232476420.0;3695108610.0;1950967420.0;4226075650.0;2215996930.0;2397480960.0;2192898820.0	1418375040	4410074600	1283700740	1640306180	1965397630	2232476420
642	O15067_C764	O15067	Phosphoribosylformylglycinamidine synthase	PFAS	C*SGNWMWAAK	1	9	1C(463.2366)	1	C	1	463.237	4	6	2	1	2	NA	1	1	1	1	NA	1	1	NA	NA	1	NA	0	1.54206e+08	1.55595e+08	324361712	119077776	1.91779e+07	NA	NA	7.16264e+06	NA	4.62427e+06	NA	NA	319296960.0;329426464.0;119077776.0;22447804.0;15908095.0	319296960	329426464	119077776	NA	22447804	15908095
643	O15067_C871	O15067	Phosphoribosylformylglycinamidine synthase	PFAS	LGGTALAQC*FSQLGEHPPDLDLPENLVR	1	14	9C(463.2366)	1	C	1	463.237	5	8	1	2	2	1	2	NA	1	1	1	1	1	NA	1	1	1	0	393638699	2.46163e+08	347693088	650775425	562175329	11871413	395678240	NA	1.51898e+08	1.47567e+08	NA	7.99802e+07	347693088.0;758183550.0;543367300.0;666521090.0;457829568.0;11871413.0;452232768.0;339123712.0	NA	347693088	758183550	543367300	666521090	457829568
644	O15078_C118	O15078	Centrosomal protein of 290 kDa	CEP290	NEIC*QLEK	1	3	4C(463.2366)	1	C	1	463.237	2	2	NA	1	NA	NA	1	NA	NA	1	NA	NA	NA	NA	NA	NA	1	0	125534436	1.02637e+08	NA	198109440	NA	NA	52959432	NA	NA	NA	NA	NA	198109440.0;52959432.0	NA	NA	198109440	NA	NA	NA
645	O15078_C383	O15078	Centrosomal protein of 290 kDa	CEP290	NTC*IIEDLKNELQR	1	12	3C(463.2366)	1	C	1	463.237	5	9	2	2	2	1	2	1	1	1	1	1	1	NA	1	1	1	0	339699140	1.59457e+08	126067516	409319024	391728576	534490176	236890408	4.82289e+07	1.78587e+08	1.47624e+07	NA	2.55995e+08	160170496.0;91964536.0;283039072.0;535598976.0;402167168.0;381289984.0;534490176.0;55874416.0;417906400.0	160170496	91964536	283039072	535598976	402167168	381289984
646	O15084_C487	O15084	Serine/threonine-protein phosphatase 6 regulatory ankyrin repeat subunit A	ANKRD28	C*LEYLLR	1	7	1C(463.2366)	1	C	1	463.237	4	6	2	1	2	NA	1	1	1	NA	1	1	1	NA	NA	NA	1	0	5.3608e+08	1.6119e+08	766023330	390718080	507305104	NA	480272480	4.15209e+08	NA	1.51356e+08	NA	NA	472426240.0;1059620420.0;390718080.0;400280288.0;614329920.0;480272480.0	472426240	1059620420	NA	390718080	400280288	614329920
647	O15084_C598	O15084	Serine/threonine-protein phosphatase 6 regulatory ankyrin repeat subunit A	ANKRD28	GHVEC*VDVLINQGASILVK	1	2	5C(463.2366)	1	C	1	463.237	1	1	NA	NA	1	NA	NA	NA	NA	NA	NA	1	NA	NA	NA	NA	NA	0	15815214	NA	NA	NA	15815214	NA	NA	NA	NA	NA	NA	NA	15815214	NA	NA	NA	NA	15815214	NA
648	O15091_C151	O15091	Mitochondrial ribonuclease P catalytic subunit	KIAA0391	TSFESWIISQMAGC*HSSIDVAK	1	5	14C(463.2366)	1	C	1	463.237	2	3	2	NA	1	NA	NA	1	1	NA	NA	NA	1	NA	NA	NA	NA	0	85121703	4.02288e+07	113567730	NA	56675676	NA	NA	8.71705e+07	NA	NA	NA	NA	51928884.0;175206576.0;56675676.0	51928884	175206576	NA	NA	NA	56675676
649	O15091_C367	O15091	Mitochondrial ribonuclease P catalytic subunit	KIAA0391	TIESIQLSPEEYEC*LK;TIESIQLSPEEYEC*LKGK	2	15	14C(463.2366)	1	C	1	463.237	4	8	2	2	2	NA	2	1	1	1	1	1	1	NA	NA	1	2	0	369497176	7.38019e+07	262042296	399383520	387163152	NA	429399736	2.24987e+08	1.69451e+07	5.89379e+07	NA	6.33305e+07	102952624.0;421131968.0;387401536.0;411365504.0;345487744.0;428838560.0;384618336.0;427115136.0;521247136.0	102952624	421131968	387401536	411365504	345487744	428838560
650	O15091_C507	O15091	Mitochondrial ribonuclease P catalytic subunit	KIAA0391	AC*LPDAK	1	12	2C(463.2366)	1	C	1	463.237	5	7	2	1	2	1	1	1	1	1	NA	1	1	1	NA	1	NA	0	9.36023e+08	4.09757e+08	773276178	847714820	785268895	1653583360	620269760	6.04615e+08	NA	2.49541e+08	NA	NA	345748896.0;1200803460.0;847714820.0;608816960.0;961720830.0;1653583360.0;620269760.0	345748896	1200803460	847714820	NA	608816960	961720830
651	O15091_C568	O15091	Mitochondrial ribonuclease P catalytic subunit	KIAA0391	C*SCEVPTK	1	3	1C(463.2366)	1	C	1	463.237	2	2	NA	NA	1	NA	1	NA	NA	NA	NA	NA	1	NA	NA	NA	1	0	345243584	5.17127e+06	NA	NA	341586944	NA	348900224	NA	NA	NA	NA	NA	341586944.0;348900224.0	NA	NA	NA	NA	NA	341586944
652	O15111_C113	O15111	Inhibitor of nuclear factor kappa-B kinase subunit alpha	CHUK	LLNKPENC*CGLK	1	2	8C(463.2366)	1	C	1	463.237	1	1	1	NA	NA	NA	NA	1	NA	NA	NA	NA	NA	NA	NA	NA	NA	0	125747296	NA	125747296	NA	NA	NA	NA	NA	NA	NA	NA	NA	125747296	125747296	NA	NA	NA	NA	NA
653	O15111_C241	O15111	Inhibitor of nuclear factor kappa-B kinase subunit alpha	CHUK	C*IFACEEMSGEVR	1	4	1C(463.2366)	1	C	1	463.237	1	1	NA	NA	NA	NA	1	NA	NA	NA	NA	NA	NA	NA	NA	1	NA	0	247268000	NA	NA	NA	NA	NA	247268000	NA	NA	NA	NA	NA	247268000	NA	NA	NA	NA	NA	NA
654	O15111_C30	O15111	Inhibitor of nuclear factor kappa-B kinase subunit alpha	CHUK	LGTGGFGNVC*LYQHR	1	23	10C(463.2366)	1	C	1	463.237	5	10	2	2	2	2	2	1	1	1	1	1	1	1	1	1	1	0	1366883035	5.75803e+08	2233790465	995208960	1389727680	1496304770	719383300	1.54827e+09	1.59824e+08	1.09586e+08	3.33112e+07	5.14624e+07	1138995460.0;3328585470.0;882196610.0;1108221310.0;1467216770.0;1312238590.0;1519859330.0;1472750210.0;682993860.0;755772740.0	1138995460	3328585470	882196610	1108221310	1467216770	1312238590
655	O15111_C371	O15111	Inhibitor of nuclear factor kappa-B kinase subunit alpha	CHUK	KPASQC*VLDGVR	1	16	6C(463.2366)	1	C	1	463.237	5	9	2	2	2	2	1	1	1	1	1	1	1	1	1	NA	1	0	7.50971e+08	7.04434e+08	541870849	332856890	841873311	1917538300	120713648	3.88759e+08	3.25608e+08	6.40095e+08	2.24387e+08	NA	266976448.0;816765250.0;102617080.0;563096700.0;1294488830.0;389257792.0;1758872700.0;2076203900.0;120713648.0	266976448	816765250	102617080	563096700	1294488830	389257792
656	O15111_C379	O15111	Inhibitor of nuclear factor kappa-B kinase subunit alpha	CHUK	GC*DSYMVYLFDK;GC*DSYMVYLFDKSK	2	20	2C(463.2366)	1	C	1	463.237	4	8	2	2	2	NA	2	1	1	1	1	1	1	NA	NA	1	2	0	8.07162e+08	1.5141e+08	865170530	728895875	989163010	NA	645420219	3.64697e+08	3.73895e+07	2.83465e+07	NA	3.6723e+08	607290820.0;1123050240.0;702457540.0;755334210.0;1009207040.0;969118980.0;905090940.0;685556100.0;85942896.0	607290820	1123050240	702457540	755334210	1009207040	969118980
657	O15111_C406	O15111	Inhibitor of nuclear factor kappa-B kinase subunit alpha	CHUK	SLSDC*VNYIVQDSK	1	21	5C(463.2366)	1	C	1	463.237	5	10	2	2	2	2	2	1	1	1	1	1	1	1	1	1	1	0	1.62349e+09	7.47624e+08	1958279555	1009338351	2440710525	671182127	2037929020	6.41767e+08	1.36042e+09	5.03934e+07	2.535e+08	4.68465e+08	1504482050.0;2412077060.0;47377372.0;1971299330.0;2405076990.0;2476344060.0;850433470.0;491930784.0;2369183740.0;1706674300.0	1504482050	2412077060	47377372	1971299330	2405076990	2476344060
658	O15111_C59	O15111	Inhibitor of nuclear factor kappa-B kinase subunit alpha	CHUK	WC*HEIQIMK;ERWC*HEIQIMK	2	14	2C(463.2366);4C(463.2366)	2	C	1	463.237	5	10	2	2	2	2	2	1	2	1	1	1	1	1	1	1	2	0	1002049641	3.72155e+08	1197310796	1025368960	1485858560	782348392	519361497	2.35883e+08	9.37267e+07	2.82572e+08	7.44665e+08	4.74324e+08	1364105470.0;162873264.0;1898158980.0;959094140.0;1091643780.0;1286050050.0;1685667070.0;255790544.0;1308906240.0;183963792.0;82479304.0;1627039100.0	1364105470	1030516122	959094140	1091643780	1286050050	1685667070
659	O15111_C658	O15111	Inhibitor of nuclear factor kappa-B kinase subunit alpha	CHUK	IAC*TQSSAR	1	9	3C(463.2366)	1	C	1	463.237	5	8	2	1	2	1	2	1	1	1	NA	1	1	NA	1	1	1	0	4.56534e+08	1.85301e+08	525143110	183320496	389514130	683482620	501210017	5.58254e+08	NA	3.29856e+08	NA	8.92e+07	130397960.0;919888260.0;183320496.0;156270560.0;622757700.0;683482620.0;438136064.0;564283970.0	130397960	919888260	183320496	NA	156270560	622757700
660	O15118_C1261	O15118	NPC intracellular cholesterol transporter 1	NPC1	SC*ATEER	1	7	2C(463.2366)	1	C	1	463.237	3	5	NA	2	1	NA	2	NA	NA	1	1	NA	1	NA	NA	1	1	0	5.47539e+08	2.43432e+08	NA	319982112	804224380	NA	518410654	NA	1.60657e+08	NA	NA	5.8271e+07	206380800.0;433583424.0;804224380.0;477206848.0;559614460.0	NA	NA	206380800	433583424	NA	804224380
661	O15143_C26	O15143	Actin-related protein 2/3 complex subunit 1B	ARPC1B	TQIAIC*PNNHEVHIYEK	1	2	6C(463.2366)	1	C	1	463.237	1	1	1	NA	NA	NA	NA	NA	1	NA	NA	NA	NA	NA	NA	NA	NA	0	37054568	NA	37054568	NA	NA	NA	NA	NA	NA	NA	NA	NA	37054568	NA	37054568	NA	NA	NA	NA
662	O15143_C342	O15143	Actin-related protein 2/3 complex subunit 1B	ARPC1B	C*SQFCTTGMDGGMSIWDVK	1	11	1C(463.2366)	1	C	1	463.237	4	6	2	1	1	NA	2	1	1	1	NA	NA	1	NA	NA	1	1	0	94505582	1.03956e+08	50034480	40209284	250231168	NA	37547396	5.83728e+07	NA	NA	NA	1.76653e+07	8758680.0;91310280.0;40209284.0;250231168.0;50038660.0;25056132.0	8758680	91310280	40209284	NA	NA	250231168
663	O15143_C70	O15143	Actin-related protein 2/3 complex subunit 1B	ARPC1B	IVTC*GTDR	1	8	4C(463.2366)	1	C	1	463.237	4	7	2	1	2	NA	2	1	1	1	NA	1	1	NA	NA	1	1	0	161273123	3.25449e+07	147616428	209881680	146745984	NA	140848400	5.04513e+07	NA	1.40952e+08	NA	NA	111941960.0;183290896.0;209881680.0;246413968.0;47078000.0;140848400.0	111941960	183290896	209881680	NA	246413968	47078000
664	O15144_C120	O15144	Actin-related protein 2/3 complex subunit 2	ARPC2	NC*FASVFEK;RNC*FASVFEK	2	22	2C(463.2366);3C(463.2366)	2	C	1	463.237	5	10	2	2	2	2	2	2	1	2	1	1	2	1	1	1	2	0	1605973286	4.23577e+08	2.14931e+09	1014594478	1.8115e+09	1432131395	1622329730	1.93196e+09	4.21498e+08	1.13274e+09	2.91426e+08	1.02487e+08	1490024450.0;76381664.0;3515409410.0;1362336380.0;70764352.0;1312638590.0;2612474370.0;1882722050.0;138347584.0;1226062340.0;1638200450.0;1694798720.0;1549860740.0	783203057	3515409410	716550366	1312638590	2612474370	1010534817
665	O15145_C162	O15145	Actin-related protein 2/3 complex subunit 3	ARPC3	VFDPQNDKPSKWWTC*FVK;WWTC*FVK;WWTC*FVKR	3	61	15C(463.2366);4C(463.2366)	2	C	1	463.237	5	10	2	2	2	2	2	3	3	3	3	3	3	3	3	3	3	0	3003190902	1.46994e+09	5472072590	2443672640	3188296445	2014275460	1897637375	3.14646e+09	5.17648e+08	9.00803e+08	5.18813e+08	2.1718e+08	3247186180.0;4158432000.0;1878621310.0;10774104100.0;7696959000.0;2231417860.0;2809705220.0;3094526460.0;331197760.0;5008902700.0;2077640060.0;295425248.0;5138413600.0;3825260030.0;484861088.0;5743374300.0;2551332860.0;522231456.0;3886914050.0;2381131780.0;1020388800.0;5524087300.0;1647419140.0;534261632.0;6804854800.0;2051206910.0;495227712.0;6615140900.0;1744067840.0;649130820.0	3247186180	7696959000	2809705220	2077640060	3825260030	2551332860
666	O15151_C334	O15151	Protein Mdm4	MDM4	DWYSDC*SK;KDWYSDC*SK	2	12	6C(463.2366);7C(463.2366)	2	C	1	463.237	4	7	2	1	2	NA	2	1	2	NA	1	1	1	NA	NA	2	2	0	153644558	2.62307e+07	129607508	164803008	185371524	NA	134796192	7.80881e+07	NA	1.29437e+08	NA	1.79173e+07	74390864.0;255605696.0;114042608.0;164803008.0;93845960.0;276897088.0;78159856.0;166093600.0;82759824.0;212171488.0	74390864	184824152	NA	164803008	93845960	276897088
667	O15160_C256	O15160	DNA-directed RNA polymerases I and III subunit RPAC1	POLR1C	C*FSPGVIEVQEVQGK	1	6	1C(463.2366)	1	C	1	463.237	4	5	1	1	1	NA	2	1	NA	1	NA	1	NA	NA	NA	1	1	0	134654506	9.05876e+07	80631256	242623712	42155152	NA	173207904	NA	NA	NA	NA	1.45756e+07	80631256.0;242623712.0;42155152.0;162901392.0;183514416.0	80631256	NA	242623712	NA	42155152	NA
668	O15162_C254	O15162	Phospholipid scramblase 1	PLSCR1	SLDEQC*VVGK	1	6	6C(463.2366)	1	C	1	463.237	3	3	1	1	NA	NA	1	1	NA	1	NA	NA	NA	NA	NA	1	NA	0	1.08072e+08	3.51281e+07	67535208	127079504	NA	NA	129599856	NA	NA	NA	NA	NA	67535208.0;127079504.0;129599856.0	67535208	NA	127079504	NA	NA	NA
669	O15164_C299	O15164	Transcription intermediary factor 1-alpha	TRIM24	DC*QLLEHK;DC*QLLEHKEHR	2	14	2C(463.2366)	1	C	1	463.237	5	9	2	2	2	1	2	1	1	1	2	1	1	NA	1	2	2	0	8.17986e+08	5.65473e+08	1764967840	566833743	889632385	533102912	3.35396e+08	1.08182e+09	1.90204e+08	2.73966e+07	NA	1.23452e+08	1000005180.0;2529930500.0;701328260.0;655680260.0;208998192.0;870260030.0;909004740.0;533102912.0;386531776.0;109671880.0;797488830.0;47889956.0	1000005180	2529930500	701328260	432339226	870260030	909004740
670	O15173_C159	O15173	Membrane-associated progesterone receptor component 2	PGRMC2	GLATFC*LDKDALRDEYDDLSDLNAVQMESVR;GLATFC*LDKDALR	2	17	6C(463.2366)	1	C	1	463.237	4	8	2	2	2	NA	2	1	1	2	2	1	1	NA	NA	1	2	0	3.66495e+08	1.17642e+08	492436536	3.91123e+08	374019776	NA	208398684	3.507e+08	1.068e+08	1.22545e+07	NA	1.82649e+07	244453872.0;740419200.0;178120384.0;453088032.0;206683328.0;726601090.0;365354528.0;382685024.0;221313936.0;123532656.0;267434208.0	244453872	740419200	315604208	466642209	365354528	382685024
671	O15213_C172	O15213	WD repeat-containing protein 46	WDR46	IC*QADIVEAVDIASAAK	1	13	2C(463.2366)	1	C	1	463.237	4	7	2	1	2	NA	2	1	1	NA	1	1	1	NA	NA	1	1	0	285284622	5.25576e+07	234855464	286246560	357554432	NA	262482032	9.29625e+07	NA	823366	NA	4.75843e+07	169121040.0;300589888.0;286246560.0;356972224.0;358136640.0;296129216.0;228834848.0	169121040	300589888	NA	286246560	356972224	358136640
672	O15213_C515	O15213	WD repeat-containing protein 46	WDR46	VPAELIC*LDPR	1	9	7C(463.2366)	1	C	1	463.237	4	8	2	2	2	NA	2	1	1	1	1	1	1	NA	NA	1	1	0	226946836	4.21954e+07	168826272	222811824	260121600	NA	256027648	1.62679e+08	5.81964e+07	NA	NA	7.86084e+07	53794880.0;283857664.0;181660768.0;263962880.0;260121600.0;200443104.0;311612192.0	53794880	283857664	181660768	263962880	NA	260121600
673	O15226_C242	O15226	NF-kappa-B-repressing factor	NKRF	LLTDGYAC*EVR	1	2	8C(463.2366)	1	C	1	463.237	1	1	NA	NA	NA	NA	1	NA	NA	NA	NA	NA	NA	NA	NA	1	NA	0	33877880	NA	NA	NA	NA	NA	33877880	NA	NA	NA	NA	NA	33877880	NA	NA	NA	NA	NA	NA
674	O15226_C246	O15226	NF-kappa-B-repressing factor	NKRF	C*QNIYLTTGYAGSK	1	3	1C(463.2366)	1	C	1	463.237	1	2	NA	2	NA	NA	NA	NA	NA	1	1	NA	NA	NA	NA	NA	NA	0	197856408	NA	NA	197856408	NA	NA	NA	NA	3.21609e+06	NA	NA	NA	200130528.0;195582288.0	NA	NA	200130528	195582288	NA	NA
675	O15226_C37	O15226	NF-kappa-B-repressing factor	NKRF	HLSTC*DGQNPPK;HLSTC*DGQNPPKK	2	30	5C(463.2366)	1	C	1	463.237	5	9	2	2	2	1	2	2	1	2	2	1	2	1	NA	2	2	0	7.34039e+08	3.32704e+08	1082332782	469671900	1.06803e+09	687394050	362765107	1.05074e+09	1.70284e+08	2.3619e+08	NA	3.05498e+08	183379632.0;495310336.0;1825320580.0;161186080.0;537340290.0;178954320.0;1001206910.0;1235042560.0;369587584.0;1432450690.0;687394050.0;173784256.0;119705904.0;307272288.0;850297980.0	339344984	1825320580	349263185	590080615	1235042560	901019137
676	O15226_C386	O15226	NF-kappa-B-repressing factor	NKRF	VFLQDHC*LAEGYGTKK	1	2	7C(463.2366)	1	C	1	463.237	1	1	1	NA	NA	NA	NA	1	NA	NA	NA	NA	NA	NA	NA	NA	NA	0	2.33555e+06	NA	2.33555e+06	NA	NA	NA	NA	NA	NA	NA	NA	NA	2.33555e+06	2.33555e+06	NA	NA	NA	NA	NA
677	O15226_C424	O15226	NF-kappa-B-repressing factor	NKRF	SSQC*HTGSSPR	1	25	4C(463.2366)	1	C	1	463.237	5	10	2	2	2	2	2	1	1	1	1	1	1	1	1	1	1	0	1183249241	3.13762e+08	1412877085	1059716605	1553427330	751016480	1139208705	9.95774e+08	3.10549e+08	7.01557e+07	1.24937e+08	4.71476e+07	708758460.0;2116995710.0;840125180.0;1279308030.0;1503819780.0;1603034880.0;839360580.0;662672380.0;1172547070.0;1105870340.0	708758460	2116995710	840125180	1279308030	1503819780	1603034880
678	O15226_C453	O15226	NF-kappa-B-repressing factor	NKRF	DLVVYENSSNPVC*TLNDTAQFNR	1	5	13C(463.2366)	1	C	1	463.237	2	3	NA	2	1	NA	NA	NA	NA	1	1	1	NA	NA	NA	NA	NA	0	69349248	8.61159e+06	NA	63259936	75438560	NA	NA	NA	3.08339e+06	NA	NA	NA	65440220.0;61079652.0;75438560.0	NA	NA	65440220	61079652	75438560	NA
679	O15228_C122	O15228	Dihydroxyacetone phosphate acyltransferase	GNPAT	FC*AFTLSK	1	2	2C(463.2366)	1	C	1	463.237	1	1	1	NA	NA	NA	NA	1	NA	NA	NA	NA	NA	NA	NA	NA	NA	0	372378656	NA	372378656	NA	NA	NA	NA	NA	NA	NA	NA	NA	372378656	372378656	NA	NA	NA	NA	NA
680	O15228_C54	O15228	Dihydroxyacetone phosphate acyltransferase	GNPAT	C*YTPLVYK	1	23	1C(463.2366)	1	C	1	463.237	5	10	2	2	2	2	2	1	1	1	1	1	1	1	1	1	1	0	1.71695e+09	1.0375e+09	1814412281	1542481340	2902352895	102972402	2222512065	2.47629e+09	1.7576e+08	2.36526e+08	1.14335e+08	3.8683e+08	63412212.0;3565412350.0;1666762620.0;1418200060.0;2735104000.0;3069601790.0;22125572.0;183819232.0;1948981890.0;2496042240.0	63412212	3565412350	1666762620	1418200060	2735104000	3069601790
681	O15228_C544	O15228	Dihydroxyacetone phosphate acyltransferase	GNPAT	DFEEGCYLLC*K	1	2	10C(463.2366)	1	C	1	463.237	1	1	NA	NA	1	NA	NA	NA	NA	NA	NA	1	NA	NA	NA	NA	NA	0	7466306	NA	NA	NA	7466306	NA	NA	NA	NA	NA	NA	NA	7466306	NA	NA	NA	NA	7466306	NA
682	O15228_C650	O15228	Dihydroxyacetone phosphate acyltransferase	GNPAT	INNNC*IFNVNEPATTK;KINNNC*IFNVNEPATTK	2	26	5C(463.2366);6C(463.2366)	2	C	1	463.237	5	10	2	2	2	2	2	2	2	1	2	1	2	1	2	2	2	0	5.69433e+08	1.0911e+08	4.42177e+08	529995887	6.76107e+08	6.90793e+08	508090143	1.773e+08	1.61752e+06	2.81315e+08	1.36984e+08	5.8455e+06	198439616.0;435174240.0;466557632.0;668535550.0;528852128.0;473090112.0;589189180.0;875027010.0;390643264.0;563731010.0;593930240.0;730359040.0;844951810.0;454867104.0;553046400.0;456475488.0;567971580.0	316806928	567546591	528852128	531139646	875027010	477187137
683	O15228_C66	O15228	Dihydroxyacetone phosphate acyltransferase	GNPAT	GITPC*KPIDIK	1	30	5C(463.2366)	1	C	1	463.237	5	10	2	2	2	2	2	1	1	1	1	1	1	1	1	1	1	0	2883476608	6.21836e+08	2288898045	2587037955	3030246785	3890749440	2620450815	1.53711e+09	4.94289e+08	2.24042e+08	5.97005e+08	1.57376e+08	1201996540.0;3375799550.0;2237522690.0;2936553220.0;3188668670.0;2871824900.0;4312896000.0;3468602880.0;2509169150.0;2731732480.0	1201996540	3375799550	2237522690	2936553220	3188668670	2871824900
684	O15228_C668	O15228	Dihydroxyacetone phosphate acyltransferase	GNPAT	LEEMLGC*K;KINNNCIFNVNEPATTKLEEMLGC*K;INNNCIFNVNEPATTKLEEMLGC*K	3	35	7C(463.2366);24C(463.2366);23C(463.2366)	3	C	1	463.237	5	10	2	2	2	2	2	1	2	1	2	2	2	1	1	2	2	0	3.45163e+09	9.58228e+08	2587150460	3762595914	3325259010	4927732200	2655431607	2.9557e+08	1.40644e+09	1.7302e+07	2.72926e+07	2.57127e+08	2378150660.0;64449020.0;5527851500.0;4757098500.0;134186256.0;5402000400.0;101654320.0;6524395000.0;233752320.0;6441234400.0;4947031000.0;4908433400.0;63401372.0;5611094000.0;198012256.0;4749218800.0	2378150660	2796150260	4757098500	2768093328	3313024660	3337493360
685	O15228_C73	O15228	Dihydroxyacetone phosphate acyltransferase	GNPAT	C*SVLNSEEIHYVIK	1	9	1C(463.2366)	1	C	1	463.237	4	8	2	2	2	NA	2	1	1	1	1	1	1	NA	NA	1	1	0	8.45697e+08	5.28089e+08	1623891905	545696449	722165280	NA	491032559	1.19941e+09	5.19657e+07	1.16364e+08	NA	1.53776e+08	775779710.0;2472004100.0;508951168.0;582441730.0;804447040.0;639883520.0;599768510.0;382296608.0	775779710	2472004100	508951168	582441730	804447040	639883520
686	O15231_C615	O15231	Zinc finger protein 185	ZNF185	KPPC*GSTPYSER	1	4	4C(463.2366)	1	C	1	463.237	2	3	2	NA	NA	NA	1	1	1	NA	NA	NA	NA	NA	NA	1	NA	0	65126750	7.50092e+06	59822796	NA	NA	NA	70430704	2.74956e+07	NA	NA	NA	NA	40380464.0;79265128.0;70430704.0	40380464	79265128	NA	NA	NA	NA
687	O15234_C36	O15234	Protein CASC3	CASC3	GGGSC*SGSAGGGGSGSLPSQR	1	9	5C(463.2366)	1	C	1	463.237	4	6	1	1	2	NA	2	NA	1	NA	1	1	1	NA	NA	1	1	0	128561375	6.37152e+07	221661088	105018208	110184120	NA	77382084	NA	NA	4.96199e+07	NA	4.04801e+07	221661088.0;105018208.0;75097552.0;145270688.0;48758328.0;106005840.0	NA	221661088	NA	105018208	75097552	145270688
688	O15235_C132	O15235	28S ribosomal protein S12; mitochondrial	MRPS12	GKYDC*GHVQK	1	11	5C(463.2366)	1	C	1	463.237	4	7	2	2	2	NA	1	1	1	1	1	1	1	NA	NA	NA	1	0	1021690655	1.99898e+08	1234988830	971627070	1111175970	NA	768970750	8.75627e+08	1.65804e+08	8.33447e+07	NA	NA	615826750.0;1854150910.0;854385920.0;1088868220.0;1052242370.0;1170109570.0;768970750.0	615826750	1854150910	854385920	1088868220	1052242370	1170109570
689	O15235_C64	O15235	28S ribosomal protein S12; mitochondrial	MRPS12	GVVLC*TFTR	1	14	5C(463.2366)	1	C	1	463.237	5	10	2	2	2	2	2	1	1	1	1	1	1	1	1	1	1	0	1522021132	2.75634e+08	1398115070	1131642815	1871434945	1589159870	1619752960	9.92497e+08	2.44042e+08	2.99547e+08	6.16383e+07	3.014e+08	696313600.0;2099916540.0;959079040.0;1304206590.0;1659623170.0;2083246720.0;1632744700.0;1545575040.0;1406630780.0;1832875140.0	696313600	2099916540	959079040	1304206590	1659623170	2083246720
690	O15235_C93	O15235	28S ribosomal protein S12; mitochondrial	MRPS12	EAVC*FIPGEGHTLQEHQIVLVEGGR	1	9	4C(463.2366)	1	C	1	463.237	3	4	1	1	2	NA	NA	NA	1	1	NA	1	1	NA	NA	NA	NA	0	4.92942e+08	6.69259e+08	1259260420	23328326	196236896	NA	NA	NA	NA	2.90529e+07	NA	NA	1259260420.0;23328326.0;175693376.0;216780416.0	NA	1259260420	23328326	NA	175693376	216780416
691	O15260_C32	O15260	Surfeit locus protein 4	SURF4	LC*LISTFLEDGIR	1	17	2C(463.2366)	1	C	1	463.237	4	8	2	2	2	NA	2	1	1	1	1	1	1	NA	NA	1	1	0	206548617	9.35035e+07	324964904	198162792	206681480	NA	96385292	2.96854e+08	3.53376e+06	2.69054e+07	NA	1.288e+07	115057744.0;534872064.0;200661536.0;195664048.0;225706480.0;187656480.0;87277768.0;105492816.0	115057744	534872064	200661536	195664048	225706480	187656480
692	O15265_C129	O15265	Ataxin-7	ATXN7	EVMGLC*R	1	8	6C(463.2366)	1	C	1	463.237	4	7	2	NA	2	1	2	1	1	NA	NA	1	1	1	NA	1	1	0	193849532	2.17795e+07	187576392	NA	171436896	223520848	192863992	1.01333e+08	NA	8.33275e+06	NA	2.25252e+07	115923280.0;259229504.0;165544752.0;177329040.0;223520848.0;208791680.0;176936304.0	115923280	259229504	NA	NA	165544752	177329040
693	O15265_C545	O15265	Ataxin-7	ATXN7	C*ALNLMVEK	1	2	1C(463.2366)	1	C	1	463.237	1	1	NA	NA	1	NA	NA	NA	NA	NA	NA	NA	1	NA	NA	NA	NA	0	127285776	NA	NA	NA	127285776	NA	NA	NA	NA	NA	NA	NA	127285776	NA	NA	NA	NA	NA	127285776
694	O15269_C133	O15269	Serine palmitoyltransferase 1	SPTLC1	KYGVGTC*GPR;YGVGTC*GPR	2	24	7C(463.2366);6C(463.2366)	2	C	1	463.237	5	10	2	2	2	2	2	2	1	2	2	2	2	1	1	2	2	0	4.45016e+08	1.53504e+08	479924421	255686118	457754613	669138465	362576765	3.00106e+08	9.06201e+07	4.10485e+07	1.15306e+08	1.72883e+07	93568216.0;441866688.0;692131390.0;86996320.0;552532160.0;114633272.0;268582720.0;248192336.0;609265540.0;241696256.0;731864320.0;587604740.0;750672190.0;205330784.0;544272130.0;111814736.0;588889410.0	267717452	692131390	319764240	191607996	428728938	486780288
695	O15269_C192	O15269	Serine palmitoyltransferase 1	SPTLC1	AAC*FAIQK	1	17	3C(463.2366)	1	C	1	463.237	5	9	2	2	2	2	1	1	1	1	1	1	1	1	1	1	NA	0	498992773	8.24971e+07	567055014	369431536	570520355	511839296	476117664	4.75616e+08	2.78306e+07	3.2561e+07	8.14316e+07	NA	230743888.0;903366140.0;389110720.0;349752352.0;593544450.0;547496260.0;454258432.0;569420160.0;476117664.0	230743888	903366140	389110720	349752352	593544450	547496260
696	O15269_C419	O15269	Serine palmitoyltransferase 1	SPTLC1	LLQEIVDQC*MNR	1	16	9C(463.2366)	1	C	1	463.237	4	7	1	2	2	NA	2	NA	1	1	1	1	1	NA	NA	1	1	0	6.12541e+08	1.46065e+08	812095490	461171744	595856350	NA	581042306	NA	5.71736e+07	3.38895e+07	NA	7.46377e+07	812095490.0;420743936.0;501599552.0;619819840.0;571892860.0;633819140.0;528265472.0	NA	812095490	420743936	501599552	619819840	571892860
697	O15269_C438	O15269	Serine palmitoyltransferase 1	SPTLC1	C*LPPPSIR	1	44	1C(463.2366)	1	C	1	463.237	5	10	2	2	2	2	2	1	1	1	1	1	1	1	1	1	1	0	5408228357	5.8003e+08	5606525065	4792257800	6307424750	5202907150	5132027020	2.58382e+09	2.46314e+07	6.69576e+07	2.98276e+08	1.38943e+09	3779484930.0;7433565200.0;4809674800.0;4774840800.0;6354770900.0;6260078600.0;5413820400.0;4991993900.0;6114499100.0;4149554940.0	3779484930	7433565200	4809674800	4774840800	6354770900	6260078600
698	O15270_C188	O15270	Serine palmitoyltransferase 2	SPTLC2	NTGSC*QEAAAK	1	2	5C(463.2366)	1	C	1	463.237	1	1	NA	1	NA	NA	NA	NA	NA	1	NA	NA	NA	NA	NA	NA	NA	0	127414880	NA	NA	127414880	NA	NA	NA	NA	NA	NA	NA	NA	127414880	NA	NA	127414880	NA	NA	NA
699	O15270_C19	O15270	Serine palmitoyltransferase 2	SPTLC2	ANGC*VANGEVR	1	10	4C(463.2366)	1	C	1	463.237	5	7	1	1	2	1	2	NA	1	NA	1	1	1	1	NA	1	1	0	2.52513e+08	1.8536e+07	266157552	247316928	273979616	248802032	226310528	NA	NA	3.28531e+07	NA	3.57096e+07	266157552.0;247316928.0;297210240.0;250748992.0;248802032.0;251561024.0;201060032.0	NA	266157552	NA	247316928	297210240	250748992
700	O15270_C438	O15270	Serine palmitoyltransferase 2	SPTLC2	EC*VQQLAENTR	1	2	2C(463.2366)	1	C	1	463.237	1	1	NA	NA	1	NA	NA	NA	NA	NA	NA	NA	1	NA	NA	NA	NA	0	439232576	NA	NA	NA	439232576	NA	NA	NA	NA	NA	NA	NA	439232576	NA	NA	NA	NA	NA	439232576
701	O15270_C511	O15270	Serine palmitoyltransferase 2	SPTLC2	FC*LSAAHTK	1	5	2C(463.2366)	1	C	1	463.237	3	4	NA	2	1	NA	1	NA	NA	1	1	1	NA	NA	NA	NA	1	0	9.25201e+07	2.50844e+07	NA	67724230	117883312	NA	91952640	NA	5.12818e+06	NA	NA	NA	71350400.0;64098060.0;117883312.0;91952640.0	NA	NA	71350400	64098060	117883312	NA
702	O15270_C99	O15270	Serine palmitoyltransferase 2	SPTLC2	C*HHATER	1	3	1C(463.2366)	1	C	1	463.237	1	2	2	NA	NA	NA	NA	1	1	NA	NA	NA	NA	NA	NA	NA	NA	0	644785601	NA	644785601	NA	NA	NA	NA	2.19975e+08	NA	NA	NA	NA	489239552.0;800331650.0	489239552	800331650	NA	NA	NA	NA
703	O15294_C267	O15294	UDP-N-acetylglucosamine--peptide N-acetylglucosaminyltransferase 110 kDa subunit	OGT	ALSLSPNHAVVHGNLAC*VYYEQGLIDLAIDTYRR	1	2	17C(463.2366)	1	C	1	463.237	1	1	1	NA	NA	NA	NA	1	NA	NA	NA	NA	NA	NA	NA	NA	NA	0	45390624	NA	45390624	NA	NA	NA	NA	NA	NA	NA	NA	NA	45390624	45390624	NA	NA	NA	NA	NA
704	O15294_C297	O15294	UDP-N-acetylglucosamine--peptide N-acetylglucosaminyltransferase 110 kDa subunit	OGT	AIELQPHFPDAYC*NLANALK	1	2	13C(463.2366)	1	C	1	463.237	1	1	NA	NA	1	NA	NA	NA	NA	NA	NA	1	NA	NA	NA	NA	NA	0	80907424	NA	NA	NA	80907424	NA	NA	NA	NA	NA	NA	NA	80907424	NA	NA	NA	NA	80907424	NA
705	O15294_C323	O15294	UDP-N-acetylglucosamine--peptide N-acetylglucosaminyltransferase 110 kDa subunit	OGT	LC*PTHADSLNNLANIK;LC*PTHADSLNNLANIKR	2	15	2C(463.2366)	1	C	1	463.237	5	8	1	2	2	1	2	2	NA	2	2	1	1	NA	1	1	1	0	419472345	1.3388e+08	261564768	289170796	503230448	491145120	552250593	NA	3.15156e+07	1.3292e+08	NA	1.55043e+08	85882656.0;437246880.0;208255792.0;325515968.0;164424896.0;458486528.0;597219200.0;409241696.0;491145120.0;661882370.0;442618816.0	261564768	NA	266885880	311455712	597219200	409241696
706	O15294_C417	O15294	UDP-N-acetylglucosamine--peptide N-acetylglucosaminyltransferase 110 kDa subunit	OGT	EMQDVQGALQC*YTR	1	15	11C(463.2366)	1	C	1	463.237	4	8	2	2	2	NA	2	1	1	1	1	1	1	NA	NA	1	1	0	3.73714e+08	9.25951e+07	319375304	289661552	498262769	NA	387558272	1.62733e+08	2.62219e+07	1.40973e+08	NA	1.01583e+08	204305744.0;434444864.0;271119840.0;308203264.0;597946050.0;398579488.0;459388640.0;315727904.0	204305744	434444864	271119840	308203264	597946050	398579488
707	O15294_C531	O15294	UDP-N-acetylglucosamine--peptide N-acetylglucosaminyltransferase 110 kDa subunit	OGT	HGNLC*LDK	1	5	5C(463.2366)	1	C	1	463.237	1	2	2	NA	NA	NA	NA	1	1	NA	NA	NA	NA	NA	NA	NA	NA	0	52430556	NA	52430556	NA	NA	NA	NA	4.14719e+07	NA	NA	NA	NA	81755584.0;23105528.0	81755584	23105528	NA	NA	NA	NA
708	O15294_C620	O15294	UDP-N-acetylglucosamine--peptide N-acetylglucosaminyltransferase 110 kDa subunit	OGT	VMAEANHFIDLSQIPC*NGK;VKVMAEANHFIDLSQIPC*NGK	2	46	16C(463.2366);18C(463.2366)	2	C	1	463.237	5	10	2	2	2	2	2	1	1	1	1	2	2	1	1	1	1	0	2.10294e+09	4.8336e+08	2152981950	2588117890	1601259786	1614789635	2557552320	8.1524e+08	7.02181e+08	8.44453e+08	1.53795e+08	1.06027e+09	1576520320.0;2729443580.0;3084634880.0;2091600900.0;308920864.0;4087835650.0;73627400.0;1934655230.0;1506040450.0;1723538820.0;3307279360.0;1807825280.0	1576520320	2729443580	3084634880	2091600900	2198378257	1004141315
709	O15294_C68	O15294	UDP-N-acetylglucosamine--peptide N-acetylglucosaminyltransferase 110 kDa subunit	OGT	QEPDNTGVLLLLSSIHFQC*R	1	2	19C(463.2366)	1	C	1	463.237	1	1	1	NA	NA	NA	NA	1	NA	NA	NA	NA	NA	NA	NA	NA	NA	0	71807696	NA	71807696	NA	NA	NA	NA	NA	NA	NA	NA	NA	71807696	71807696	NA	NA	NA	NA	NA
710	O15294_C965	O15294	UDP-N-acetylglucosamine--peptide N-acetylglucosaminyltransferase 110 kDa subunit	OGT	VAASQLTCLGC*LELIAK	1	2	11C(463.2366)	1	C	1	463.237	1	1	NA	NA	1	NA	NA	NA	NA	NA	NA	1	NA	NA	NA	NA	NA	0	87372072	NA	NA	NA	87372072	NA	NA	NA	NA	NA	NA	NA	87372072	NA	NA	NA	NA	87372072	NA
711	O15304_C114	O15304	Apoptosis regulatory protein Siva	SIVA1	SLGQASEADPSGVASIAC*SSCVR	1	29	18C(463.2366)	1	C	1	463.237	4	7	2	2	2	NA	1	1	1	1	1	1	1	NA	NA	1	NA	0	3.96029e+08	1.75389e+08	176038312	401652800	401035927	NA	605388420	4.85796e+06	4.99134e+06	3.31798e+08	NA	NA	172603216.0;179473408.0;398123392.0;405182208.0;635652350.0;166419504.0;605388420.0	172603216	179473408	398123392	405182208	635652350	166419504
712	O15304_C127	O15304	Apoptosis regulatory protein Siva	SIVA1	AVC*GQCER	1	25	3C(463.2366)	1	C	1	463.237	5	10	2	2	2	2	2	1	1	1	1	1	1	1	1	1	1	0	1.09684e+09	2.91858e+08	1209413534	827704529	1276193665	751395325	1419513920	1.30059e+09	5.9277e+08	8.13759e+08	1.02111e+08	1.44666e+08	289758528.0;2129068540.0;408552608.0;1246856450.0;700779390.0;1851607940.0;679192190.0;823598460.0;1521808380.0;1317219460.0	289758528	2129068540	408552608	1246856450	700779390	1851607940
713	O15304_C135	O15304	Apoptosis regulatory protein Siva	SIVA1	ALC*GQCVR	1	24	3C(463.2366)	1	C	1	463.237	5	8	1	2	2	1	2	NA	1	1	1	1	1	NA	1	1	1	0	8943032420	4.66394e+09	2308932100	11130398700	14385466350	6433027100	10457337850	NA	1.39253e+09	8.0511e+08	NA	7.74676e+07	2308932100.0;10145733600.0;12115063800.0;13816167400.0;14954765300.0;6433027100.0;10512115700.0;10402560000.0	NA	2308932100	10145733600	12115063800	13816167400	14954765300
714	O15304_C6	O15304	Apoptosis regulatory protein Siva	SIVA1	RSC*PFADVAPLQLK;SC*PFADVAPLQLK	2	20	3C(463.2366);2C(463.2366)	2	C	1	463.237	5	10	2	2	2	2	2	2	1	1	1	1	1	1	1	1	2	0	3.38268e+09	8.98427e+08	2.59689e+09	3356109700	4793180650	2613446910	3553784846	1.69139e+09	3.98524e+08	2.99456e+08	5.56376e+08	1.70958e+09	63703256.0;2738084610.0;3792882690.0;3637908740.0;3074310660.0;5004928000.0;4581433300.0;2220029950.0;3006863870.0;4762642400.0;121948784.0;4567905800.0	1400893933	3792882690	3637908740	3074310660	5004928000	4581433300
715	O15304_C62	O15304	Apoptosis regulatory protein Siva	SIVA1	LLFLGAQAYLDHVWDEGC*AVVHLPESPKPGPTGAPR	1	10	18C(463.2366)	1	C	1	463.237	2	3	2	1	NA	NA	NA	1	1	1	NA	NA	NA	NA	NA	NA	NA	0	9.62603e+08	1.24107e+09	1840171545	85033704	NA	NA	NA	2.2462e+09	NA	NA	NA	NA	251870000.0;3428473090.0;85033704.0	251870000	3428473090	85033704	NA	NA	NA
716	O15305_C136	O15305	Phosphomannomutase 2	PMM2	SC*SQEER	1	7	2C(463.2366)	1	C	1	463.237	4	5	2	1	1	NA	1	1	1	1	NA	1	NA	NA	NA	NA	1	0	7.42355e+08	2.6138e+08	372256240	747386620	950611390	NA	899166980	4.7329e+07	NA	NA	NA	NA	338789568.0;405722912.0;747386620.0;950611390.0;899166980.0	338789568	405722912	747386620	NA	950611390	NA
717	O15305_C241	O15305	Phosphomannomutase 2	PMM2	IC*ELLFS	1	2	2C(463.2366)	1	C	1	463.237	1	1	NA	NA	NA	NA	1	NA	NA	NA	NA	NA	NA	NA	NA	NA	1	0	39116608	NA	NA	NA	NA	NA	39116608	NA	NA	NA	NA	NA	39116608	NA	NA	NA	NA	NA	NA
718	O15315_C185	O15315	DNA repair protein RAD51 homolog 2	RAD51B	ELTC*DEVLQR	1	2	4C(463.2366)	1	C	1	463.237	1	1	1	NA	NA	NA	NA	1	NA	NA	NA	NA	NA	NA	NA	NA	NA	0	34574996	NA	34574996	NA	NA	NA	NA	NA	NA	NA	NA	NA	34574996	34574996	NA	NA	NA	NA	NA
719	O15315_C54	O15315	DNA repair protein RAD51 homolog 2	RAD51B	GVHELLC*MVSR	1	13	7C(463.2366)	1	C	1	463.237	5	8	2	2	2	1	1	1	1	1	1	1	1	1	NA	NA	1	0	2.51036e+08	1.32076e+08	156115344	100460422	237487856	333880672	427236384	6.10826e+07	7.99108e+07	782026	NA	NA	112923456.0;199307232.0;43954988.0;156965856.0;238040832.0;236934880.0;333880672.0;427236384.0	112923456	199307232	43954988	156965856	238040832	236934880
720	O15320_C579	O15320	Endoplasmic reticulum export factor CTAGE5	CTAGE5	GESSC*DR	1	9	5C(463.2366)	1	C	1	463.237	4	7	2	2	2	NA	1	1	1	1	1	1	1	NA	NA	1	NA	0	442151986	5.03179e+07	421570248	401568256	515480672	NA	429988768	2.73281e+08	8.83176e+07	1.39667e+08	NA	NA	228331216.0;614809280.0;339118272.0;464018240.0;416721344.0;614240000.0;429988768.0	228331216	614809280	339118272	464018240	416721344	614240000
721	O15320_C628	O15320	Endoplasmic reticulum export factor CTAGE5	CTAGE5	FC*SNSGR	1	12	2C(463.2366)	1	C	1	463.237	5	10	2	2	2	2	2	1	1	1	1	1	1	1	1	1	1	0	637175491	2.60971e+08	874212545	316347904	547878879	936267870	511170257	6.82127e+08	8.91159e+07	1.70389e+08	4.22422e+07	1.27787e+08	391875840.0;1356549250.0;253333440.0;379362368.0;427395328.0;668362430.0;966137600.0;906398140.0;420811424.0;601529090.0	391875840	1356549250	253333440	379362368	427395328	668362430
722	O15347_C104	O15347	High mobility group protein B3	HMGB3	RPPSGFFLFC*SEFRPK	1	41	10C(463.2366)	1	C	1	463.237	5	9	2	2	2	1	2	1	1	1	1	1	1	NA	1	1	1	0	3323615136	1.74037e+09	3355619455	1648655360	1522756515	5306270700	4784773650	4.45688e+08	7.40282e+08	8.532e+08	NA	6.54165e+08	3040470530.0;3670768380.0;2172113920.0;1125196800.0;919452740.0;2126060290.0;5306270700.0;4322208800.0;5247338500.0	3040470530	3670768380	2172113920	1125196800	919452740	2126060290
723	O15347_C23	O15347	High mobility group protein B3	HMGB3	MSAYAFFVQTC*R	1	11	11C(463.2366)	1	C	1	463.237	4	6	2	1	2	NA	1	1	1	NA	1	1	1	NA	NA	NA	1	0	4.0407e+08	9.95689e+07	485511266	258967824	439661369	NA	432138464	3.43232e+08	NA	2.50169e+08	NA	NA	242809472.0;728213060.0;258967824.0;262765168.0;616557570.0;432138464.0	242809472	728213060	NA	258967824	262765168	616557570
724	O15355_C13	O15355	Protein phosphatase 1G	PPM1G	C*SGDGVGAPR	1	18	1C(463.2366)	1	C	1	463.237	5	10	2	2	2	2	2	1	1	1	1	1	1	1	1	1	1	0	8376787156	2.05531e+09	8522122250	5248531480	10370195950	7725490700	10017595400	5.42058e+09	1.53193e+09	1.6932e+09	2.67207e+08	1.3413e+09	4689190900.0;12355053600.0;6331769900.0;4165293060.0;9172921300.0;11567470600.0;7536546800.0;7914434600.0;9069151200.0;10966039600.0	4689190900	12355053600	6331769900	4165293060	9172921300	11567470600
725	O15355_C164	O15355	Protein phosphatase 1G	PPM1G	YGQNC*HK;YGQNC*HKGPPHSK	2	38	5C(463.2366)	1	C	1	463.237	5	10	2	2	2	2	2	2	2	2	2	2	2	1	1	2	2	0	4.89815e+09	2.37508e+09	8274903594	2.00804e+09	5470406520	5348671255	3388748934	6.37715e+09	9.77159e+08	9.11296e+08	1.90446e+09	6.81253e+08	7053019100.0;478142656.0;23718723600.0;1849729020.0;5315897900.0;82092784.0;2482330370.0;151836192.0;9376863200.0;275182048.0;11849446400.0;380134432.0;6695328300.0;4002014210.0;5691020800.0;123039984.0;7489800200.0;251134752.0	3765580878	12784226310	2698995342	1317083281	4826022624	6114790416
726	O15355_C241	O15355	Protein phosphatase 1G	PPM1G	GTEAGQVGEPGIPTGEAGPSC*SSASDKLPR;GTEAGQVGEPGIPTGEAGPSC*SSASDK	2	44	21C(463.2366)	1	C	1	463.237	5	10	2	2	2	2	2	1	2	2	2	2	1	1	1	2	2	0	16653295163	4.63001e+09	10140993337	16533454115	23170739982	17358704600	16062583781	3.82919e+09	4.02537e+09	9.72722e+09	3.52684e+07	7.05662e+08	7433348100.0;68539648.0;25628737500.0;648283390.0;26725896200.0;575839870.0;38183797000.0;349502528.0;32235606000.0;30048925700.0;17333766100.0;17383643100.0;127741168.0;32995383300.0;137249456.0;30989961200.0	7433348100	12848638574	13687089795	19379818435	16292554264	30048925700
727	O15355_C351	O15355	Protein phosphatase 1G	PPM1G	C*VVSEAGK	1	24	1C(463.2366)	1	C	1	463.237	5	10	2	2	2	2	2	1	1	1	1	1	1	1	1	1	1	0	1780392046	6.68385e+08	2784949735	996360640	1412784130	1946566015	1761299710	3.16229e+09	1.72417e+08	1.12402e+08	3.01743e+08	7.31407e+08	548869570.0;5021029900.0;874443390.0;1118277890.0;1492264450.0;1333303810.0;1733201410.0;2159930620.0;2278482430.0;1244116990.0	548869570	5021029900	874443390	1118277890	1492264450	1333303810
728	O15355_C71	O15355	Protein phosphatase 1G	PPM1G	VSMEDAHNCIPELDSETAMFSVYDGHGGEEVALYC*AK	1	4	35C(463.2366)	1	C	1	463.237	2	3	1	NA	2	NA	NA	1	NA	NA	NA	1	1	NA	NA	NA	NA	0	4.66068e+07	1.20866e+07	55153324	NA	3.80604e+07	NA	NA	NA	NA	3.96778e+07	NA	NA	55153324.0;66116788.0;10003927.0	55153324	NA	NA	NA	66116788	10003927
729	O15360_C69	O15360	Fanconi anemia group A protein	FANCA	SHQDLNALLLEVEGPLC*K	1	9	17C(463.2366)	1	C	1	463.237	4	6	1	1	2	NA	2	NA	1	1	NA	1	1	NA	NA	1	1	0	155590691	8.1202e+07	249976384	85565808	196666296	NA	90154276	NA	NA	5.25717e+07	NA	1.14679e+08	249976384.0;85565808.0;159492512.0;233840080.0;9063864.0;171244688.0	NA	249976384	85565808	NA	159492512	233840080
730	O15360_C80	O15360	Fanconi anemia group A protein	FANCA	VIDC*DSSEAYANHSSSFIGSALQDQASR	1	3	4C(463.2366)	1	C	1	463.237	2	2	NA	1	1	NA	NA	NA	NA	NA	1	NA	1	NA	NA	NA	NA	0	56761998	1.44672e+06	NA	57784984	55739012	NA	NA	NA	NA	NA	NA	NA	57784984.0;55739012.0	NA	NA	NA	57784984	NA	55739012
731	O15371_C19	O15371	Eukaryotic translation initiation factor 3 subunit D	EIF3D	FMTPVIQDNPSGWGPC*AVPEQFR;FMTPVIQDNPSGWGPC*AVPEQFRDMPYQPFSK	2	74	16C(463.2366)	1	C	1	463.237	5	10	2	2	2	2	2	1	1	1	1	1	2	1	1	2	2	0	3.85593e+09	1.06905e+09	4667118830	4984194295	4158239549	2600267580	2869847714	4.17589e+09	1.08781e+09	2.46542e+09	1.22302e+09	1.32155e+08	1714315260.0;7619922400.0;4214996990.0;5753391600.0;5901553700.0;4740408300.0;89442496.0;3465076220.0;1735458940.0;5691615200.0;234975648.0;5301810200.0;250989808.0	1714315260	7619922400	4214996990	5753391600	5901553700	2414925398
732	O15371_C195	O15371	Eukaryotic translation initiation factor 3 subunit D	EIF3D	YLEVSEPQDIEC*CGALEYYDK;YLEVSEPQDIEC*CGALEYYDKAFDR	2	50	12C(463.2366)	1	C	1	463.237	4	8	2	2	2	NA	2	2	2	2	2	2	2	NA	NA	2	2	0	5.87372e+08	1.50012e+08	4.36674e+08	722321719	480213231	NA	710279328	4.82611e+08	7.65946e+07	5.11752e+07	NA	1.38931e+08	54855912.0;135977600.0;512865312.0;1042999170.0;1248996100.0;303968416.0;594223420.0;742098940.0;508543424.0;379510336.0;466507264.0;566291900.0;476947776.0;1140089220.0;419449216.0;804631100.0	95416756	777932241	776482258	668161180	444026880	516399582
733	O15371_C258	O15371	Eukaryotic translation initiation factor 3 subunit D	EIF3D	TQGNVFATDAILATLMSC*TR	1	18	18C(463.2366)	1	C	1	463.237	4	8	2	2	2	NA	2	1	1	1	1	1	1	NA	NA	1	1	0	2.15465e+08	1.0255e+08	299705872	72861316	279388352	NA	209904062	2.50039e+07	5.2177e+06	2.52168e+08	NA	2.12826e+08	317386304.0;282025440.0;76550784.0;69171848.0;101078816.0;457697888.0;59413532.0;360394592.0	317386304	282025440	76550784	69171848	101078816	457697888
734	O15371_C327	O15371	Eukaryotic translation initiation factor 3 subunit D	EIF3D	NLAMEATYINHNFSQQC*LR	1	24	17C(463.2366)	1	C	1	463.237	5	10	2	2	2	2	2	1	1	1	1	1	1	1	1	1	1	0	7.04624e+08	1.58767e+08	557773858	526327760	879344285	832904160	726772125	7.52482e+07	1.06084e+08	2.81316e+07	3.24765e+07	1.20932e+08	504565376.0;610982340.0;451314720.0;601340800.0;859452220.0;899236350.0;855868540.0;809939780.0;641260220.0;812284030.0	504565376	610982340	451314720	601340800	859452220	899236350
735	O15371_C375	O15371	Eukaryotic translation initiation factor 3 subunit D	EIF3D	C*EHDGVMTGANGEVSFINIK	1	11	1C(463.2366)	1	C	1	463.237	4	8	2	2	2	NA	2	1	1	1	1	1	1	NA	NA	1	1	0	586880682	1.60959e+08	780684322	539813246	630093762	NA	396931398	5.27376e+08	6.18977e+07	2.60782e+08	NA	2.38538e+08	407772864.0;1153595780.0;496044992.0;583581500.0;814494340.0;445693184.0;565603260.0;228259536.0	407772864	1153595780	496044992	583581500	814494340	445693184
736	O15371_C404	O15371	Eukaryotic translation initiation factor 3 subunit D	EIF3D	HC*NGVDWR	1	12	2C(463.2366)	1	C	1	463.237	4	6	2	1	1	NA	2	1	1	NA	1	NA	1	NA	NA	1	1	0	1.92291e+08	2.25254e+08	4.50801e+08	NA	87910016	NA	38162080	6.18175e+08	NA	NA	NA	4.8783e+06	13685051.0;887916220.0;87910016.0;41611556.0;34712604.0	13685051	887916220	NA	NA	NA	87910016
737	O15372_C327	O15372	Eukaryotic translation initiation factor 3 subunit H	EIF3H	MDSLLIAGQINTYC*QNIK;MDSLLIAGQINTYC*QNIKEFTAQNLGK	2	32	14C(463.2366)	1	C	1	463.237	4	8	2	2	2	NA	2	2	2	1	2	1	2	NA	NA	2	2	0	6.11401e+08	9.28828e+07	6.115e+08	603679734	7.28775e+08	NA	501649320	4.38237e+08	8.03513e+07	8.19815e+07	NA	7.53707e+06	573799040.0;29439804.0;1669429630.0;173329968.0;660496700.0;1065792380.0;27933156.0;786744260.0;1246252670.0;95357216.0;857168900.0;135470720.0;875716540.0;138241120.0	301619422	921379799	660496700	546862768	786744260	670804943
738	O15379_C123	O15379	Histone deacetylase 3	HDAC3	IC*DIAINWAGGLHHAK	1	3	2C(463.2366)	1	C	1	463.237	1	2	2	NA	NA	NA	NA	1	1	NA	NA	NA	NA	NA	NA	NA	NA	0	411877665	NA	411877665	NA	NA	NA	NA	3.00793e+08	NA	NA	NA	NA	199184640.0;624570690.0	199184640	624570690	NA	NA	NA	NA
739	O15379_C218	O15379	Histone deacetylase 3	HDAC3	YYC*LNVPLRDGIDDQSYK;YYC*LNVPLR	2	4	3C(463.2366)	1	C	1	463.237	2	3	2	NA	1	NA	NA	1	1	NA	NA	NA	1	NA	NA	NA	NA	0	136807078	7.9602e+07	193094196	NA	80519960	NA	NA	9.9078e+07	NA	NA	NA	NA	123035496.0;263152896.0;80519960.0	123035496	263152896	NA	NA	NA	80519960
740	O15379_C268	O15379	Histone deacetylase 3	HDAC3	LGC*FNLSIR	1	12	3C(463.2366)	1	C	1	463.237	5	7	2	2	1	1	1	1	1	1	1	NA	1	NA	1	NA	1	0	2.91995e+08	2.06734e+08	389267824	610042750	192075776	151838016	116749032	1.98818e+08	2.33162e+07	NA	NA	NA	529853472.0;248682176.0;593555710.0;626529790.0;192075776.0;151838016.0;116749032.0	529853472	248682176	593555710	626529790	NA	192075776
741	O15379_C279	O15379	Histone deacetylase 3	HDAC3	GHGEC*VEYVK	1	2	5C(463.2366)	1	C	1	463.237	1	1	1	NA	NA	NA	NA	1	NA	NA	NA	NA	NA	NA	NA	NA	NA	0	82205048	NA	82205048	NA	NA	NA	NA	NA	NA	NA	NA	NA	82205048	82205048	NA	NA	NA	NA	NA
742	O15381_C192	O15381	Nuclear valosin-containing protein-like	NVL	DSFFLDLSC*EK;KDSFFLDLSC*EK	2	19	9C(463.2366);10C(463.2366)	2	C	1	463.237	4	6	1	2	2	NA	1	NA	2	2	2	2	2	NA	NA	NA	2	0	239746421	7.1214e+07	175015972	216044794	226724494	NA	341200424	NA	9.15408e+07	4.061e+07	NA	NA	63847368.0;286184576.0;86121040.0;216510320.0;61071496.0;500476320.0;106969992.0;289047840.0;140884816.0;369995328.0;245275856.0;437124992.0	NA	175015972	151315680	280773908	198008916	255440072
743	O15381_C309	O15381	Nuclear valosin-containing protein-like	NVL	GVLLHGPPGC*GK	1	6	10C(463.2366)	1	C	1	463.237	3	4	2	NA	1	NA	1	1	1	NA	NA	NA	1	NA	NA	NA	1	0	170488744	1.00692e+08	208415668	NA	246709872	NA	56340692	1.1655e+08	NA	NA	NA	NA	290828928.0;126002408.0;246709872.0;56340692.0	290828928	126002408	NA	NA	NA	246709872
744	O15381_C391	O15381	Nuclear valosin-containing protein-like	NVL	IVAQLLTC*MDDLNNVAATAR	1	14	8C(463.2366)	1	C	1	463.237	4	7	1	2	2	NA	2	NA	1	1	1	1	1	NA	NA	1	1	0	1.05722e+08	4.33345e+07	133429840	139624796	44762234	NA	105072160	NA	7.85605e+07	1.02378e+07	NA	3.38731e+07	133429840.0;84074104.0;195175488.0;52001440.0;37523028.0;81120232.0;129024088.0	NA	133429840	84074104	195175488	52001440	37523028
745	O15381_C431	O15381	Nuclear valosin-containing protein-like	NVL	EIC*LGIPDEASR	1	15	3C(463.2366)	1	C	1	463.237	5	9	2	2	2	1	2	1	1	1	1	1	1	1	NA	1	1	0	7.12654e+08	1.59769e+08	621074705	704621150	889496675	501704416	846371455	5.33476e+08	2.11104e+08	1.6708e+08	NA	1.00259e+08	243850080.0;998299330.0;555347840.0;853894460.0;771353220.0;1007640130.0;501704416.0;775477760.0;917265150.0	243850080	998299330	555347840	853894460	771353220	1007640130
746	O15381_C448	O15381	Nuclear valosin-containing protein-like	NVL	ILQTLC*R	1	4	6C(463.2366)	1	C	1	463.237	3	3	1	1	1	NA	NA	NA	1	NA	1	NA	1	NA	NA	NA	NA	0	1.72881e+08	3.43588e+07	211304992	145111392	162227392	NA	NA	NA	NA	NA	NA	NA	211304992.0;145111392.0;162227392.0	NA	211304992	NA	145111392	NA	162227392
747	O15381_C484	O15381	Nuclear valosin-containing protein-like	NVL	EAAMC*AVNR	1	3	5C(463.2366)	1	C	1	463.237	2	2	1	NA	NA	NA	1	NA	1	NA	NA	NA	NA	NA	NA	1	NA	0	8.13531e+07	9.80954e+07	150717024	NA	NA	NA	11989149	NA	NA	NA	NA	NA	150717024.0;11989149.0	NA	150717024	NA	NA	NA	NA
748	O15381_C626	O15381	Nuclear valosin-containing protein-like	NVL	ALGLVTPAGVLLAGPPGC*GK	1	20	18C(463.2366)	1	C	1	463.237	5	9	2	2	2	1	2	1	1	1	1	1	1	1	NA	1	1	0	5.42539e+08	1.83803e+08	540664834	647827537	721237250	239744608	563220095	4.80916e+08	1.61125e+08	1.08603e+07	NA	7.67902e+06	200606208.0;880723460.0;533895264.0;761759810.0;728916610.0;713557890.0;239744608.0;568649980.0;557790210.0	200606208	880723460	533895264	761759810	728916610	713557890
749	O15381_C785	O15381	Nuclear valosin-containing protein-like	NVL	C*DCYTGADLSALVR	1	8	1C(463.2366)	1	C	1	463.237	4	6	1	1	2	NA	2	1	NA	NA	1	1	1	NA	NA	1	1	0	47312764	9.21796e+06	56633620	51149076	34956577	NA	46511783	NA	NA	9.71637e+06	NA	3.11362e+07	56633620.0;51149076.0;28086066.0;41827088.0;24495174.0;68528392.0	56633620	NA	NA	51149076	28086066	41827088
750	O15381_C803	O15381	Nuclear valosin-containing protein-like	NVL	EASIC*ALR	1	5	5C(463.2366)	1	C	1	463.237	3	4	NA	1	2	NA	1	NA	NA	1	NA	1	1	NA	NA	NA	1	0	1.95246e+08	5.02923e+07	NA	139960816	238282744	NA	207494432	NA	NA	3.63284e+07	NA	NA	139960816.0;212594704.0;263970784.0;207494432.0	NA	NA	139960816	NA	212594704	263970784
751	O15382_C147	O15382	Branched-chain-amino-acid aminotransferase; mitochondrial	BCAT2	LCLPSFDKLELLEC*IR;LCLPSFDKLELLEC*IRR	2	18	14C(463.2366)	1	C	1	463.237	4	8	2	2	2	NA	2	1	2	1	2	2	1	NA	NA	1	2	0	1.15583e+08	4.6195e+07	182672720	78644124	106906230	NA	94109124	1.03597e+08	1.94073e+07	1.04702e+07	NA	4.51536e+07	109418424.0;268433296.0;243420736.0;92367176.0;80673824.0;49168320.0;120873720.0;107745824.0;99502688.0;126037576.0;65788864.0;58572480.0	109418424	255927016	92367176	64921072	114309772	99502688
752	O15382_C342	O15382	Branched-chain-amino-acid aminotransferase; mitochondrial	BCAT2	VREVFGSGTAC*QVCPVHR	1	7	11C(463.2366)	1	C	1	463.237	4	5	NA	2	1	1	1	NA	NA	1	1	NA	1	NA	1	NA	1	0	306522983	2.43058e+08	NA	154009412	518688320	45204728	508189472	NA	1.48711e+08	NA	NA	NA	259164288.0;48854536.0;518688320.0;45204728.0;508189472.0	NA	NA	259164288	48854536	NA	518688320
753	O15382_C345	O15382	Branched-chain-amino-acid aminotransferase; mitochondrial	BCAT2	EVFGSGTACQVC*PVHR	1	16	12C(463.2366)	1	C	1	463.237	2	2	NA	1	1	NA	NA	NA	NA	NA	1	NA	1	NA	NA	NA	NA	0	14632799750	1.49383e+09	NA	13576499200	15689100300	NA	NA	NA	NA	NA	NA	NA	13576499200.0;15689100300.0	NA	NA	NA	13576499200	NA	15689100300
754	O15391_C285	O15391	Transcription factor YY2	YY2	VHVC*AECGK	1	2	4C(463.2366)	1	C	1	463.237	1	1	1	NA	NA	NA	NA	1	NA	NA	NA	NA	NA	NA	NA	NA	NA	0	16324609	NA	16324609	NA	NA	NA	NA	NA	NA	NA	NA	NA	16324609	16324609	NA	NA	NA	NA	NA
755	O15392_C33	O15392	Baculoviral IAP repeat-containing protein 5	BIRC5	NWPFLEGCAC*TPER	1	4	10C(463.2366)	1	C	1	463.237	1	1	NA	NA	NA	NA	1	NA	NA	NA	NA	NA	NA	NA	NA	1	NA	0	256161344	NA	NA	NA	NA	NA	256161344	NA	NA	NA	NA	NA	256161344	NA	NA	NA	NA	NA	NA
756	O15392_C84	O15392	Baculoviral IAP repeat-containing protein 5	BIRC5	HSSGC*AFLSVK	1	7	5C(463.2366)	1	C	1	463.237	4	6	2	1	2	NA	1	1	1	1	NA	1	1	NA	NA	NA	1	0	114305769	5.65848e+07	196755984	68388632	100024188	NA	92054272	1.18309e+08	NA	2.11299e+07	NA	NA	113099104.0;280412864.0;68388632.0;85083072.0;114965304.0;92054272.0	113099104	280412864	68388632	NA	85083072	114965304
757	O15393_C241	O15393	Transmembrane protease serine 2	TMPRSS2	C*IACGVNLNSSR	1	2	1C(463.2366)	1	C	1	463.237	1	1	NA	1	NA	NA	NA	NA	NA	NA	1	NA	NA	NA	NA	NA	NA	0	210415872	NA	NA	210415872	NA	NA	NA	NA	NA	NA	NA	NA	210415872	NA	NA	NA	210415872	NA	NA
758	O15400_C28	O15400	Syntaxin-7	STX7	ITQC*SVEIQR	1	3	4C(463.2366)	1	C	1	463.237	2	2	1	NA	NA	NA	1	NA	1	NA	NA	NA	NA	NA	NA	1	NA	0	294371016	2.10876e+08	443483008	NA	NA	NA	145259024	NA	NA	NA	NA	NA	443483008.0;145259024.0	NA	443483008	NA	NA	NA	NA
759	O15439_C1439	O15439	Multidrug resistance-associated protein 4	ABCC4	QLVC*LAR	1	10	4C(463.2366)	1	C	1	463.237	5	8	2	1	2	1	2	1	1	1	NA	1	1	NA	1	1	1	0	4.43951e+08	2.61263e+08	354982896	409927168	413271568	875196220	166378560	4.17708e+07	NA	1.08881e+08	NA	3.98563e+07	325446496.0;384519296.0;409927168.0;490262016.0;336281120.0;875196220.0;194561232.0;138195888.0	325446496	384519296	409927168	NA	490262016	336281120
760	O15446_C150	O15446	DNA-directed RNA polymerase I subunit RPA34	CD3EAP	FC*AFGGNPPVTGPR	1	28	2C(463.2366)	1	C	1	463.237	5	10	2	2	2	2	2	1	1	1	1	1	1	1	1	1	1	0	1.49282e+09	1.05845e+09	124752013	753474815	2668025600	1607153155	2310671615	1.50533e+08	8.61432e+08	1.45495e+08	4.15186e+08	3.89616e+08	18309050.0;231194976.0;1362599550.0;144350080.0;2565144830.0;2770906370.0;1900734210.0;1313572100.0;2035171840.0;2586171390.0	18309050	231194976	1362599550	144350080	2565144830	2770906370
761	O15504_C4	O15504	Nucleoporin-like protein 2	NUPL2	AIC*QFFLQGR	1	2	3C(463.2366)	1	C	1	463.237	1	1	NA	NA	NA	NA	1	NA	NA	NA	NA	NA	NA	NA	NA	1	NA	0	20584252	NA	NA	NA	NA	NA	20584252	NA	NA	NA	NA	NA	20584252	NA	NA	NA	NA	NA	NA
762	O15523_C62	O15523	ATP-dependent RNA helicase DDX3Y	DDX3Y	GFHDKDSSGWSC*SK	1	21	12C(463.2366)	1	C	1	463.237	5	9	2	2	2	1	2	1	1	1	1	1	1	1	NA	1	1	0	5.62233e+08	1.92393e+08	429930455	567032161	820704815	330691648	662804113	3.96135e+08	1.40889e+08	4.47827e+08	NA	6.55031e+08	149820400.0;710040510.0;467408512.0;666655810.0;504043360.0;1137366270.0;330691648.0;199627296.0;1125980930.0	149820400	710040510	467408512	666655810	504043360	1137366270
763	O15530_C181	O15530	3-phosphoinositide-dependent protein kinase 1	PDPK1	KIGSFDETC*TR	1	3	9C(463.2366)	1	C	1	463.237	2	2	NA	NA	1	NA	1	NA	NA	NA	NA	1	NA	NA	NA	1	NA	0	85412278	5.26282e+07	NA	NA	122626016	NA	48198540	NA	NA	NA	NA	NA	122626016.0;48198540.0	NA	NA	NA	NA	122626016	NA
764	O15530_C327	O15530	3-phosphoinositide-dependent protein kinase 1	PDPK1	LGC*EEMEGYGPLK	1	2	3C(463.2366)	1	C	1	463.237	1	1	NA	1	NA	NA	NA	NA	NA	1	NA	NA	NA	NA	NA	NA	NA	0	28171902	NA	NA	28171902	NA	NA	NA	NA	NA	NA	NA	NA	28171902	NA	NA	28171902	NA	NA	NA
765	O15533_C115	O15533	Tapasin	TAPBP	WASGLTPAQNC*PR	1	22	11C(463.2366)	1	C	1	463.237	5	10	2	2	2	2	2	1	1	1	1	1	1	1	1	1	1	0	9118523760	1.33044e+09	8059173650	7467808250	10745259050	9668193800	9652184050	4.48169e+09	1.58678e+09	1.2863e+09	9.58961e+07	5.15674e+07	4890138100.0;11228209200.0;6345788400.0;8589828100.0;9835710500.0;11654807600.0;9600385000.0;9736002600.0;9615720400.0;9688647700.0	4890138100	11228209200	6345788400	8589828100	9835710500	11654807600
766	O15533_C91	O15533	Tapasin	TAPBP	GAPAPHC*EMSR	1	12	7C(463.2366)	1	C	1	463.237	4	6	2	1	1	NA	2	1	1	1	NA	1	NA	NA	NA	1	1	0	213879689	2.04643e+07	202411652	231427728	230820064	NA	190859312	9.81965e+07	NA	NA	NA	3.30306e+07	132976264.0;271847040.0;231427728.0;230820064.0;214215440.0;167503184.0	132976264	271847040	231427728	NA	230820064	NA
767	O15534_C590	O15534	Period circadian protein homolog 1	PER1	ALPC*QSPDPELEAGSAPVQAPLALVPEEAERK	1	2	4C(463.2366)	1	C	1	463.237	1	1	NA	1	NA	NA	NA	NA	NA	NA	1	NA	NA	NA	NA	NA	NA	0	123717344	NA	NA	123717344	NA	NA	NA	NA	NA	NA	NA	NA	123717344	NA	NA	NA	123717344	NA	NA
768	O15534_C641	O15534	Period circadian protein homolog 1	PER1	YLESC*NLPSTTK	1	3	5C(463.2366)	1	C	1	463.237	1	2	NA	NA	NA	NA	2	NA	NA	NA	NA	NA	NA	NA	NA	1	1	0	2.14144e+07	NA	NA	NA	NA	NA	2.14144e+07	NA	NA	NA	NA	1.70331e+07	33458560.0;9370169.0	NA	NA	NA	NA	NA	NA
769	O15541_C15	O15541	RING finger protein 113A	RNF113A	AVDQVC*TFLFK;AVDQVC*TFLFKKPGR	2	29	6C(463.2366)	1	C	1	463.237	5	10	2	2	2	2	2	1	1	1	1	1	1	1	1	1	2	0	2.81304e+09	4.36369e+08	3093633420	2453920960	3332827780	2897706110	2287088974	2.23962e+09	5.18569e+08	1.44769e+08	4.60755e+08	9.37439e+08	1509981440.0;4677285400.0;2087237500.0;2820604420.0;3435195140.0;3230460420.0;2571903230.0;3223508990.0;2949958660.0;3224939780.0;23498796.0	1509981440	4677285400	2087237500	2820604420	3435195140	3230460420
770	O15541_C282	O15541	RING finger protein 113A	RNF113A	HYFC*ESCALQHFR	1	2	4C(463.2366)	1	C	1	463.237	1	1	1	NA	NA	NA	NA	1	NA	NA	NA	NA	NA	NA	NA	NA	NA	0	331681216	NA	331681216	NA	NA	NA	NA	NA	NA	NA	NA	NA	331681216	331681216	NA	NA	NA	NA	NA
771	O15541_C296	O15541	RING finger protein 113A	RNF113A	C*YVCDQQTNGVFNPAK	1	2	1C(463.2366)	1	C	1	463.237	1	1	NA	NA	NA	NA	1	NA	NA	NA	NA	NA	NA	NA	NA	1	NA	0	98758224	NA	NA	NA	NA	NA	98758224	NA	NA	NA	NA	NA	98758224	NA	NA	NA	NA	NA	NA
772	O15550_C293	O15550	Lysine-specific demethylase 6A	KDM6A	C*YSSIGK	1	2	1C(463.2366)	1	C	1	463.237	1	1	NA	NA	1	NA	NA	NA	NA	NA	NA	1	NA	NA	NA	NA	NA	0	95600104	NA	NA	NA	95600104	NA	NA	NA	NA	NA	NA	NA	95600104	NA	NA	NA	NA	95600104	NA
773	O15550_C374	O15550	Lysine-specific demethylase 6A	KDM6A	C*YLNATR	1	2	1C(463.2366)	1	C	1	463.237	1	1	NA	NA	1	NA	NA	NA	NA	NA	NA	NA	1	NA	NA	NA	NA	0	212212768	NA	NA	NA	212212768	NA	NA	NA	NA	NA	NA	NA	212212768	NA	NA	NA	NA	NA	212212768
774	O15550_C384	O15550	Lysine-specific demethylase 6A	KDM6A	SC*SNTSALAAR	1	4	2C(463.2366)	1	C	1	463.237	2	3	NA	1	2	NA	NA	NA	NA	1	NA	1	1	NA	NA	NA	NA	0	419126057	9.50622e+07	NA	351906912	486345202	NA	NA	NA	NA	1.17926e+08	NA	NA	351906912.0;569731780.0;402958624.0	NA	NA	351906912	NA	569731780	402958624
775	O15550_C4	O15550	Lysine-specific demethylase 6A	KDM6A	SC*GVSLATAAAAAAAFGDEEKK	1	8	2C(463.2366)	1	C	1	463.237	3	6	NA	2	2	NA	2	NA	NA	1	1	1	1	NA	NA	1	1	0	5.40746e+08	8.43918e+07	NA	466049136	523897535	NA	632290815	NA	6.81005e+07	2.45765e+08	NA	2.09437e+07	417894816.0;514203456.0;350115200.0;697679870.0;617481410.0;647100220.0	NA	NA	417894816	514203456	350115200	697679870
776	O15550_C918	O15550	Lysine-specific demethylase 6A	KDM6A	NGLSNSSILLDKC*PPPRPPSSPYPPLPK	1	3	13C(463.2366)	1	C	1	463.237	2	2	NA	1	1	NA	NA	NA	NA	NA	1	NA	1	NA	NA	NA	NA	0	177835504	7.13771e+07	NA	228306752	127364256	NA	NA	NA	NA	NA	NA	NA	228306752.0;127364256.0	NA	NA	NA	228306752	NA	127364256
777	O43143_C174	O43143	Pre-mRNA-splicing factor ATP-dependent RNA helicase DHX15	DHX15	TTQIPQWC*VEYMR	1	19	8C(463.2366)	1	C	1	463.237	4	8	2	2	2	NA	2	1	1	1	1	1	1	NA	NA	1	1	0	875980398	3.8192e+08	1338265954	637967940	1030377600	NA	497310098	1.14123e+09	3.64564e+07	4.00824e+08	NA	1.1498e+08	531295808.0;2145236100.0;612189380.0;663746500.0;746952060.0;1313803140.0;416006816.0;578613380.0	531295808	2145236100	612189380	663746500	746952060	1313803140
778	O43143_C190	O43143	Pre-mRNA-splicing factor ATP-dependent RNA helicase DHX15	DHX15	GVAC*TQPR;RGVAC*TQPR	2	21	4C(463.2366);5C(463.2366)	2	C	1	463.237	5	10	2	2	2	2	2	2	2	2	2	2	1	2	1	1	2	0	8.26873e+08	1.96563e+08	9.47118e+08	5.70351e+08	898398575	1042379234	676117695	9.39568e+08	1.91735e+08	1.9894e+08	3.05199e+08	1.31522e+08	375873888.0;189612224.0;1460850690.0;1762135680.0;445062464.0;424485376.0;657585090.0;754272380.0;810142460.0;705311420.0;1039070210.0;1263880960.0;389260416.0;1258187780.0;583117250.0;823395580.0;714840700.0	282743056	1611493185	434773920	705928735	757726940	1039070210
779	O43143_C226	O43143	Pre-mRNA-splicing factor ATP-dependent RNA helicase DHX15	DHX15	FEDC*SSAK	1	16	4C(463.2366)	1	C	1	463.237	5	10	2	2	2	2	2	1	1	1	1	1	1	1	1	1	1	0	875103041	3.61566e+08	1287854625	1028155805	1035591140	371201440	652712195	8.28558e+08	2.35803e+08	2.13631e+08	1.17225e+08	1.44462e+07	701975360.0;1873733890.0;861417660.0;1194893950.0;1186651140.0;884531140.0;454091680.0;288311200.0;662927170.0;642497220.0	701975360	1873733890	861417660	1194893950	1186651140	884531140
780	O43143_C644	O43143	Pre-mRNA-splicing factor ATP-dependent RNA helicase DHX15	DHX15	QNHESVQWC*YDNFINYR	1	12	9C(463.2366)	1	C	1	463.237	4	8	2	2	2	NA	2	1	1	1	1	1	1	NA	NA	1	1	0	2.60409e+08	2.28648e+08	598297694	167086920	183159080	NA	93092976	4.0277e+08	1.05425e+06	2.89128e+07	NA	5.43984e+07	313496128.0;883099260.0;167832384.0;166341456.0;203603536.0;162714624.0;54627504.0;131558448.0	313496128	883099260	167832384	166341456	203603536	162714624
781	O43143_C750	O43143	Pre-mRNA-splicing factor ATP-dependent RNA helicase DHX15	DHX15	TC*TDIKPEWLVK	1	15	2C(463.2366)	1	C	1	463.237	5	9	2	2	2	1	2	1	1	1	1	1	1	NA	1	1	1	0	1.14964e+09	8.64788e+08	521495089	1125925345	2394397834	193222560	1513166014	3.67512e+08	1.73069e+08	2.91572e+09	NA	1.63287e+09	781365250.0;261624928.0;1003547070.0;1248303620.0;4456122900.0;332672768.0;193222560.0;2667779580.0;358552448.0	781365250	261624928	1003547070	1248303620	4456122900	332672768
782	O43143_C774	O43143	Pre-mRNA-splicing factor ATP-dependent RNA helicase DHX15	DHX15	IAPQYYDMSNFPQC*EAK;IAPQYYDMSNFPQC*EAKR	2	66	14C(463.2366)	1	C	1	463.237	5	10	2	2	2	2	2	2	2	2	2	2	2	2	2	2	2	0	1.09423e+09	2.55735e+08	1.46136e+09	9.24943e+08	1.22964e+09	8.17395e+08	1037795025	9.54915e+08	4.30299e+07	4.23635e+08	3.74925e+08	2.87147e+08	780159100.0;792112510.0;1931600130.0;2341580030.0;1308937220.0;480095200.0;1666784770.0;243954576.0;1584835970.0;1473546110.0;1762103550.0;98057184.0;854926460.0;249639424.0;1106530690.0;1058483580.0;1295503620.0;1186173180.0;1130948100.0;538555200.0	786135805	2136590080	894516210	955369673	1529191040	930080367
783	O43148_C206	O43148	mRNA cap guanine-N7 methyltransferase	RNMT	DITVLDLGC*GK	1	18	9C(463.2366)	1	C	1	463.237	5	9	2	2	2	1	2	1	1	1	1	1	1	1	NA	1	1	0	882296506	3.64554e+08	759463614	958886590	1310494755	334705856	1047931715	5.27166e+08	3.03541e+08	3.87286e+08	NA	1.37843e+08	386700928.0;1132226300.0;744250880.0;1173522300.0;1036641860.0;1584347650.0;334705856.0;950462210.0;1145401220.0	386700928	1132226300	744250880	1173522300	1036641860	1584347650
784	O43148_C225	O43148	mRNA cap guanine-N7 methyltransferase	RNMT	LVC*TDIADVSVK	1	12	3C(463.2366)	1	C	1	463.237	5	9	2	2	2	1	2	1	1	1	1	1	1	1	NA	1	1	0	2.48279e+08	7.40093e+07	308288824	253754104	301113504	123976720	254262072	2.28587e+08	1.85854e+07	6.66123e+07	NA	3.86385e+07	146653584.0;469924064.0;266895936.0;240612272.0;254011520.0;348215488.0;123976720.0;281583584.0;226940560.0	146653584	469924064	266895936	240612272	254011520	348215488
785	O43148_C356	O43148	mRNA cap guanine-N7 methyltransferase	RNMT	KGDYPLFGC*K	1	6	9C(463.2366)	1	C	1	463.237	3	5	1	2	2	NA	NA	NA	1	1	1	1	1	NA	NA	NA	NA	0	2.38698e+08	8.78615e+07	335220832	163378672	217493184	NA	NA	NA	4.88198e+06	3.49252e+07	NA	NA	335220832.0;166830752.0;159926592.0;242189024.0;192797344.0	NA	335220832	166830752	159926592	242189024	192797344
786	O43148_C73	O43148	mRNA cap guanine-N7 methyltransferase	RNMT	ESSSC*GKDTPSK;ESSSC*GK	2	27	5C(463.2366)	1	C	1	463.237	5	10	2	2	2	2	2	1	2	2	2	2	1	1	1	2	2	0	6.72037e+08	2.79384e+08	6.41011e+08	7.94426e+08	392320533	449748336	1082679209	2.82608e+08	7.74427e+07	2.77104e+08	1.08288e+07	7.19385e+08	441176192.0;1430327170.0;251362640.0;1121183490.0;577188030.0;1333909630.0;145420928.0;1004228420.0;172297296.0;196378208.0;457405440.0;442091232.0;938640510.0;209354016.0;1261117060.0;1921605250.0	441176192	840844905	849185760	739665279	588262858	196378208
787	O43148_C95	O43148	mRNA cap guanine-N7 methyltransferase	RNMT	DC*GDAEGNSK;DC*GDAEGNSKK;KLDPEIVPEEKDC*GDAEGNSK	3	24	2C(463.2366);13C(463.2366)	2	C	1	463.237	4	8	2	2	2	NA	2	1	3	1	2	1	2	NA	NA	1	2	0	524557543	2.01898e+08	259820000	541574923	7.51448e+08	NA	5.45387e+08	1.65039e+08	1.57236e+07	3.21876e+08	NA	1.56686e+08	143120000.0;733199300.0;23594336.0;376520000.0;530456672.0;954363900.0;151022448.0;979049220.0;1031608830.0;16085648.0;656180930.0;768406530.0;100779688.0	143120000	376520000	530456672	552693174	979049220	523847239
788	O43149_C1026	O43149	Zinc finger ZZ-type and EF-hand domain-containing protein 1	ZZEF1	LC*NSVFSMAAR	1	8	2C(463.2366)	1	C	1	463.237	4	5	2	1	1	NA	1	1	1	1	NA	NA	1	NA	NA	NA	1	0	8.92577e+08	2.05636e+08	587782850	968852100	1038697790	NA	974976190	2.53481e+07	NA	NA	NA	NA	605706690.0;569859010.0;968852100.0;1038697790.0;974976190.0	605706690	569859010	968852100	NA	NA	1038697790
789	O43149_C1069	O43149	Zinc finger ZZ-type and EF-hand domain-containing protein 1	ZZEF1	LC*SGPEGGLR;KLC*SGPEGGLR;LC*SGPEGGLRK	3	18	2C(463.2366);3C(463.2366)	2	C	1	463.237	5	9	2	2	2	2	1	1	1	2	2	1	1	1	1	1	NA	0	2.36849e+09	1.9489e+09	1106503105	624676589	5576430080	1915267455	2619574020	5.16439e+08	4.93404e+08	4.34079e+09	1.14251e+09	NA	741325570.0;1471680640.0;177165488.0;374408640.0;274979648.0;1672152580.0;8645832700.0;2507027460.0;1107387900.0;2723147010.0;2619574020.0	741325570	1471680640	275787064	973566114	8645832700	2507027460
790	O43149_C1259	O43149	Zinc finger ZZ-type and EF-hand domain-containing protein 1	ZZEF1	HQVC*PELELEASWPTHPHR	1	7	4C(463.2366)	1	C	1	463.237	2	3	2	NA	NA	NA	1	1	1	NA	NA	NA	NA	NA	NA	NA	1	0	875068063	5.82461e+08	1286930110	NA	NA	NA	463206016	1.48172e+08	NA	NA	NA	NA	1182156540.0;1391703680.0;463206016.0	1182156540	1391703680	NA	NA	NA	NA
791	O43149_C1304	O43149	Zinc finger ZZ-type and EF-hand domain-containing protein 1	ZZEF1	HFLLDFAQSEPAQNFC*GPYSELFK	1	15	16C(463.2366)	1	C	1	463.237	5	9	2	2	2	1	2	1	1	1	1	1	1	1	NA	1	1	0	2.7693e+08	1.97505e+08	623051393	132134712	244032432	192068336	193365248	5.58903e+08	556193	1.24783e+07	NA	1.41868e+07	227847296.0;1018255490.0;131741424.0;132528000.0;235208928.0;252855936.0;192068336.0;183333680.0;203396816.0	227847296	1018255490	131741424	132528000	235208928	252855936
792	O43149_C1318	O43149	Zinc finger ZZ-type and EF-hand domain-containing protein 1	ZZEF1	GFIQAC*R	1	3	6C(463.2366)	1	C	1	463.237	2	2	NA	1	NA	1	NA	NA	NA	NA	1	NA	NA	1	NA	NA	NA	0	205080960	NA	NA	205080960	NA	NA	NA	NA	NA	NA	NA	NA	205080960	NA	NA	NA	205080960	NA	NA
793	O43149_C1441	O43149	Zinc finger ZZ-type and EF-hand domain-containing protein 1	ZZEF1	ESC*EKLETADETSHLQPLNKR	1	2	3C(463.2366)	1	C	1	463.237	1	1	1	NA	NA	NA	NA	NA	1	NA	NA	NA	NA	NA	NA	NA	NA	0	425659264	NA	425659264	NA	NA	NA	NA	NA	NA	NA	NA	NA	425659264	NA	425659264	NA	NA	NA	NA
794	O43149_C162	O43149	Zinc finger ZZ-type and EF-hand domain-containing protein 1	ZZEF1	QLQAC*SLVPGFTDIFSESK	1	8	5C(463.2366)	1	C	1	463.237	3	6	NA	2	2	NA	2	NA	NA	1	1	1	1	NA	NA	1	1	0	3.32929e+07	5.88936e+06	NA	40092997	29837305	NA	29948249	NA	1.70934e+07	3.47004e+06	NA	1.0851e+07	28006130.0;52179864.0;32290996.0;27383614.0;37621052.0;22275446.0	NA	NA	28006130	52179864	32290996	27383614
795	O43149_C2037	O43149	Zinc finger ZZ-type and EF-hand domain-containing protein 1	ZZEF1	GVSLSKDPSC*QTQISDSPADASPPTGLPDAEDSEVSSQKPIEEK	1	6	10C(463.2366)	1	C	1	463.237	2	3	NA	2	1	NA	NA	NA	NA	1	1	1	NA	NA	NA	NA	NA	0	154121156	9.15467e+07	NA	218854440	89387872	NA	NA	NA	4.67363e+07	NA	NA	NA	185806896.0;251901984.0;89387872.0	NA	NA	185806896	251901984	89387872	NA
796	O43149_C208	O43149	Zinc finger ZZ-type and EF-hand domain-containing protein 1	ZZEF1	LSSAVMPYPMLEHC*NNMCTMR	1	9	14C(463.2366)	1	C	1	463.237	4	7	2	2	2	NA	1	1	1	1	1	1	1	NA	NA	NA	1	0	5.84041e+08	2.46752e+08	871802528	290933216	670160835	NA	503269376	5.30294e+08	9.03807e+06	1.87572e+06	NA	NA	496828096.0;1246776960.0;297324096.0;284542336.0;668834500.0;671487170.0;503269376.0	496828096	1246776960	297324096	284542336	668834500	671487170
797	O43149_C2084	O43149	Zinc finger ZZ-type and EF-hand domain-containing protein 1	ZZEF1	AVTPSPEQVFAEC*SQKR;AVTPSPEQVFAEC*SQK	2	14	13C(463.2366)	1	C	1	463.237	5	8	1	2	2	1	2	1	NA	2	1	1	1	1	NA	1	1	0	6.50284e+08	2.43612e+08	285186304	530812528	832624960	727580480	875214175	NA	3.26405e+08	2.28424e+08	NA	7.50923e+07	285186304.0;71833568.0;528184544.0;761616000.0;994145410.0;671104510.0;727580480.0;928312450.0;822115900.0	285186304	NA	300009056	761616000	994145410	671104510
798	O43149_C2192	O43149	Zinc finger ZZ-type and EF-hand domain-containing protein 1	ZZEF1	TTHLLFSLGAVC*LDSRVGLDWACSMAEILR	1	7	12C(463.2366)	1	C	1	463.237	3	6	NA	2	2	NA	2	NA	NA	1	1	1	1	NA	NA	1	1	0	3.15687e+08	5.96557e+07	NA	384013200	273944624	NA	289103040	NA	1.22009e+08	2.65101e+07	NA	7.48176e+06	297739552.0;470286848.0;292690112.0;255199136.0;294393440.0;283812640.0	NA	NA	297739552	470286848	292690112	255199136
799	O43149_C2229	O43149	Zinc finger ZZ-type and EF-hand domain-containing protein 1	ZZEF1	DVIATFTDHC*IK	1	6	10C(463.2366)	1	C	1	463.237	3	5	1	NA	2	NA	2	NA	1	NA	NA	1	1	NA	NA	1	1	0	2.05845e+09	1.96893e+09	4085341180	NA	1936890026	NA	153117964	NA	NA	2.6068e+09	NA	1.5626e+08	4085341180.0;3780175100.0;93604952.0;42625144.0;263610784.0	NA	4085341180	NA	NA	3780175100	93604952
800	O43149_C2312	O43149	Zinc finger ZZ-type and EF-hand domain-containing protein 1	ZZEF1	GGGQEC*GDSR	1	17	6C(463.2366)	1	C	1	463.237	4	8	2	2	2	NA	2	1	1	1	1	1	1	NA	NA	1	1	0	9.54863e+08	1.6853e+08	780804735	918080480	1185445825	NA	935120770	2.88255e+08	1.41619e+08	2.5071e+08	NA	1.46224e+08	576977920.0;984631550.0;817941060.0;1018219900.0;1008166910.0;1362724740.0;1038516480.0;831725060.0	576977920	984631550	817941060	1018219900	1008166910	1362724740
801	O43149_C2466	O43149	Zinc finger ZZ-type and EF-hand domain-containing protein 1	ZZEF1	IC*FLMAHDALNAPLHILR	1	6	2C(463.2366)	1	C	1	463.237	3	4	2	1	1	NA	NA	1	1	1	NA	NA	1	NA	NA	NA	NA	0	1.42517e+08	1.75773e+08	345476376	42296744	39777044	NA	NA	2.38738e+08	NA	NA	NA	NA	176663088.0;514289664.0;42296744.0;39777044.0	176663088	514289664	42296744	NA	NA	39777044
802	O43149_C2546	O43149	Zinc finger ZZ-type and EF-hand domain-containing protein 1	ZZEF1	AVDTDMIILPC*LSR;AVDTDMIILPC*LSRPAR	2	42	11C(463.2366)	1	C	1	463.237	5	10	2	2	2	2	2	2	2	2	2	2	2	1	1	2	2	0	1.54718e+09	1.91246e+08	1.28148e+09	1.42089e+09	1692550846	1606410625	1734567092	9.00614e+08	6.53809e+07	4.64848e+08	3.6234e+08	4.54345e+08	88322632.0;1200979460.0;390819776.0;3445803010.0;452719552.0;2481517310.0;288354496.0;2460957180.0;374089152.0;3668406780.0;286626112.0;2441081340.0;1350197890.0;1862623360.0;223397936.0;3888276480.0;215107232.0;2611486720.0	644651046	1918311393	1467118431	1374655838	2021247966	1363853726
803	O43149_C2553	O43149	Zinc finger ZZ-type and EF-hand domain-containing protein 1	ZZEF1	C*DQATAESNPVTQK	1	10	1C(463.2366)	1	C	1	463.237	4	8	2	2	2	NA	2	1	1	1	1	1	1	NA	NA	1	1	0	3.34512e+08	1.26497e+08	188710212	275499264	403083696	NA	470752962	1.20562e+08	6.69618e+06	5.43657e+07	NA	1.6875e+08	103460040.0;273960384.0;270764352.0;280234176.0;364641376.0;441526016.0;590077380.0;351428544.0	103460040	273960384	270764352	280234176	364641376	441526016
804	O43149_C494	O43149	Zinc finger ZZ-type and EF-hand domain-containing protein 1	ZZEF1	VMSSLC*TITDHLDTQYDASSLILSMASVR	1	2	6C(463.2366)	1	C	1	463.237	1	1	1	NA	NA	NA	NA	NA	1	NA	NA	NA	NA	NA	NA	NA	NA	0	NA	NA	NA	NA	NA	NA	NA	NA	NA	NA	NA	NA		NA	NA	NA	NA	NA	NA
805	O43149_C69	O43149	Zinc finger ZZ-type and EF-hand domain-containing protein 1	ZZEF1	EAAAALLPTPPC*ESLVSR;LREAAAALLPTPPC*ESLVSR	2	35	12C(463.2366);14C(463.2366)	2	C	1	463.237	5	10	2	2	2	2	2	1	1	1	1	1	1	1	1	2	2	0	1.97629e+09	8.71081e+08	1471871555	2873531520	2939471105	1044750750	1.55183e+09	9.65022e+08	7.54723e+06	8.29222e+08	2.72733e+08	6.0513e+08	789497730.0;2154245380.0;2868194820.0;2878868220.0;3525819650.0;2353122560.0;851899070.0;1237602430.0;3829945600.0;129506496.0;2186924290.0;60960616.0	789497730	2154245380	2868194820	2878868220	3525819650	2353122560
806	O43149_C728	O43149	Zinc finger ZZ-type and EF-hand domain-containing protein 1	ZZEF1	KDTEESVC*GATLLLR;DTEESVC*GATLLLR	2	5	8C(463.2366);7C(463.2366)	2	C	1	463.237	2	4	NA	NA	2	NA	2	NA	NA	NA	NA	1	1	NA	NA	1	1	0	75656266	5.73241e+07	NA	NA	116190552	NA	35121980	NA	NA	2.94584e+07	NA	2.09188e+06	137020784.0;95360320.0;36601164.0;33642796.0	NA	NA	NA	NA	137020784	95360320
807	O43149_C901	O43149	Zinc finger ZZ-type and EF-hand domain-containing protein 1	ZZEF1	SLC*TYFSDKDPGGLLLLPEKNDLAK	1	2	3C(463.2366)	1	C	1	463.237	1	1	NA	NA	1	NA	NA	NA	NA	NA	NA	1	NA	NA	NA	NA	NA	0	43061648	NA	NA	NA	43061648	NA	NA	NA	NA	NA	NA	NA	43061648	NA	NA	NA	NA	43061648	NA
808	O43156_C18	O43156	TELO2-interacting protein 1 homolog	TTI1	AVFDTPEEAFGVLRPVC*VQLTK	1	11	17C(463.2366)	1	C	1	463.237	4	8	2	2	2	NA	2	1	1	1	1	1	1	NA	NA	1	1	0	275840130	3.18378e+07	277788040	285342544	308070752	NA	232159184	2.35742e+08	2.53366e+06	8.5533e+06	NA	2.51468e+07	111093392.0;444482688.0;283550976.0;287134112.0;314118848.0;302022656.0;249940672.0;214377696.0	111093392	444482688	283550976	287134112	314118848	302022656
809	O43156_C351	O43156	TELO2-interacting protein 1 homolog	TTI1	ALVGLVNDESPEIQAQC*NK	1	8	17C(463.2366)	1	C	1	463.237	4	6	1	2	2	NA	1	NA	1	1	1	1	1	NA	NA	1	NA	0	92883664	2.07656e+07	69217776	108056504	101376712	NA	NA	NA	4.22639e+07	4.33113e+07	NA	NA	69217776.0;78171392.0;137941616.0;132002400.0;70751024.0	NA	69217776	78171392	137941616	132002400	70751024
810	O43156_C682	O43156	TELO2-interacting protein 1 homolog	TTI1	AC*GYDSLQHLINQNSDYLVNGISLNLR	1	11	2C(463.2366)	1	C	1	463.237	3	6	2	NA	2	NA	2	1	1	NA	NA	1	1	NA	NA	1	1	0	6.14827e+07	7.47346e+07	147774260	NA	1.75749e+07	NA	1.9099e+07	1.31591e+08	NA	2.19201e+07	NA	1.7345e+07	54725272.0;240823248.0;2075010.8;33074700.0;6834219.0;31363720.0	54725272	240823248	NA	NA	2.07501e+06	33074700
811	O43159_C317	O43159	Ribosomal RNA-processing protein 8	RRP8	QRPASLVVADFGC*GDCR	1	9	13C(463.2366)	1	C	1	463.237	2	3	1	NA	2	NA	NA	NA	1	NA	NA	1	1	NA	NA	NA	NA	0	1511058640	5.01698e+08	1865812350	NA	1156304930	NA	NA	NA	NA	3.9468e+08	NA	NA	1865812350.0;877224260.0;1435385600.0	NA	1865812350	NA	NA	877224260	1435385600
812	O43159_C332	O43159	Ribosomal RNA-processing protein 8	RRP8	NPVHC*FDLASLDPR;LASSIRNPVHC*FDLASLDPR	2	5	5C(463.2366);11C(463.2366)	2	C	1	463.237	4	4	1	1	1	NA	1	NA	1	NA	1	NA	1	NA	NA	NA	1	0	334851887	3.02643e+08	768780540	234952800	269610624	NA	66063584	NA	NA	NA	NA	NA	768780540.0;234952800.0;269610624.0;66063584.0	NA	768780540	NA	234952800	NA	269610624
813	O43159_C451	O43159	Ribosomal RNA-processing protein 8	RRP8	AQLSGLQLQPC*LYK	1	28	11C(463.2366)	1	C	1	463.237	5	10	2	2	2	2	2	1	1	1	1	1	1	1	1	1	1	0	3155612770	6.79355e+08	2643987920	3190413610	4016470895	2343796220	3583395205	2.63792e+09	1.77301e+09	1.31274e+09	1.02103e+09	1.08164e+09	778696640.0;4509279200.0;1936703620.0;4444123600.0;3088223490.0;4944718300.0;3065776380.0;1621816060.0;2818558210.0;4348232200.0	778696640	4509279200	1936703620	4444123600	3088223490	4944718300
814	O43164_C224	O43164	E3 ubiquitin-protein ligase Praja-2	PJA2	EAEAYTGLSPPVPSFNC*EVRDEFEELDSVPLVK	1	13	17C(463.2366)	1	C	1	463.237	4	7	2	1	2	NA	2	1	1	NA	1	1	1	NA	NA	1	1	0	1.38688e+08	6.20838e+07	67386787	218928288	134880180	NA	133558032	5.19231e+07	NA	6.71726e+07	NA	2.83849e+07	30671638.0;104101936.0;218928288.0;87381992.0;182378368.0;153629216.0;113486848.0	30671638	104101936	NA	218928288	87381992	182378368
815	O43164_C48	O43164	E3 ubiquitin-protein ligase Praja-2	PJA2	HAYVSFKPC*MTR	1	14	9C(463.2366)	1	C	1	463.237	5	9	2	2	2	1	2	1	1	1	1	1	1	1	NA	1	1	0	1.90078e+08	1.55766e+08	319767256	43124602	101815672	393306944	92376112	2.04239e+08	2.74777e+07	9.5537e+07	NA	8.48916e+06	175348592.0;464185920.0;62554284.0;23694920.0;34260816.0;169370528.0;393306944.0;86373368.0;98378856.0	175348592	464185920	62554284	23694920	34260816	169370528
816	O43172_C237	O43172	U4/U6 small nuclear ribonucleoprotein Prp4	PRPF4	SLNNFCSQIGDDRPISYC*HFSPNSK	1	8	18C(463.2366)	1	C	1	463.237	3	5	2	1	2	NA	NA	1	1	NA	1	1	1	NA	NA	NA	NA	0	243034456	7.90617e+07	305339304	269668928	154095136	NA	NA	7.10532e+07	NA	3.01519e+06	NA	NA	255097104.0;355581504.0;269668928.0;151963072.0;156227200.0	255097104	355581504	NA	269668928	151963072	156227200
817	O43172_C255	O43172	U4/U6 small nuclear ribonucleoprotein Prp4	PRPF4	MLATACWSGLC*K	1	2	11C(463.2366)	1	C	1	463.237	1	1	NA	NA	1	NA	NA	NA	NA	NA	NA	NA	1	NA	NA	NA	NA	0	22451202	NA	NA	NA	22451202	NA	NA	NA	NA	NA	NA	NA	22451202	NA	NA	NA	NA	NA	22451202
818	O43172_C263	O43172	U4/U6 small nuclear ribonucleoprotein Prp4	PRPF4	LWSVPDC*NLLHTLR	1	16	7C(463.2366)	1	C	1	463.237	5	9	2	2	2	1	2	1	1	1	1	1	1	1	NA	1	1	0	921240333	5.16968e+08	1828850915	607170020	835500030	595418750	739261950	1.32024e+09	2.44224e+07	2.19593e+07	NA	6.26707e+07	895297220.0;2762404610.0;624439300.0;589900740.0;819972480.0;851027580.0;595418750.0;694947070.0;783576830.0	895297220	2762404610	624439300	589900740	819972480	851027580
819	O43172_C299	O43172	U4/U6 small nuclear ribonucleoprotein Prp4	PRPF4	DVNLASC*AADGSVK	1	10	7C(463.2366)	1	C	1	463.237	4	5	NA	1	2	1	1	NA	NA	NA	1	1	1	1	NA	NA	1	0	6.33799e+08	1.91697e+08	NA	886798660	586515041	424080000	637803970	NA	NA	2.91251e+08	NA	NA	886798660.0;792460290.0;380569792.0;424080000.0;637803970.0	NA	NA	NA	886798660	792460290	380569792
820	O43172_C342	O43172	U4/U6 small nuclear ribonucleoprotein Prp4	PRPF4	FLGTTC*YDR	1	13	6C(463.2366)	1	C	1	463.237	5	10	2	2	2	2	2	1	1	1	1	1	1	1	1	1	1	0	877407271	2.78265e+08	1322239070	713624835	981531135	686302335	683338980	8.51449e+08	2.08385e+08	1.36402e+07	1.14349e+08	1.38385e+08	720173500.0;1924304640.0;566274500.0;860975170.0;991176190.0;971886080.0;605445120.0;767159550.0;585485700.0;781192260.0	720173500	1924304640	566274500	860975170	991176190	971886080
821	O43172_C399	O43172	U4/U6 small nuclear ribonucleoprotein Prp4	PRPF4	C*IMFLEGHLK	1	2	1C(463.2366)	1	C	1	463.237	1	1	1	NA	NA	NA	NA	NA	1	NA	NA	NA	NA	NA	NA	NA	NA	0	483325952	NA	483325952	NA	NA	NA	NA	NA	NA	NA	NA	NA	483325952	NA	483325952	NA	NA	NA	NA
822	O43172_C431	O43172	U4/U6 small nuclear ribonucleoprotein Prp4	PRPF4	EIYGINFSPNGYHIATGSGDNTC*K	1	2	23C(463.2366)	1	C	1	463.237	1	1	NA	1	NA	NA	NA	NA	NA	NA	1	NA	NA	NA	NA	NA	NA	0	48429724	NA	NA	48429724	NA	NA	NA	NA	NA	NA	NA	NA	48429724	NA	NA	NA	48429724	NA	NA
823	O43172_C441	O43172	U4/U6 small nuclear ribonucleoprotein Prp4	PRPF4	C*VYTIPAHQNLVTGVK	1	16	1C(463.2366)	1	C	1	463.237	4	7	1	2	2	NA	2	NA	1	1	1	1	1	NA	NA	1	1	0	3.96783e+08	4.60367e+08	1070600130	115719688	87135268	NA	313675856	NA	1.08478e+07	5.47563e+06	NA	4.07748e+06	1070600130.0;108049160.0;123390216.0;83263416.0;91007120.0;316559072.0;310792640.0	NA	1070600130	108049160	123390216	83263416	91007120
824	O43175_C111	O43175	D-3-phosphoglycerate dehydrogenase	PHGDH	GILVMNTPNGNSLSAAELTC*GMIMCLAR	1	34	20C(463.2366)	1	C	1	463.237	4	7	2	2	2	NA	1	1	1	1	1	1	1	NA	NA	NA	1	0	2.46727e+08	1.21746e+08	421289090	221876168	138931376	NA	204810192	3.18264e+08	1.0834e+08	8.19986e+07	NA	NA	196242560.0;646335620.0;298483872.0;145268464.0;80949600.0;196913152.0;204810192.0	196242560	646335620	298483872	145268464	80949600	196913152
825	O43175_C18	O43175	D-3-phosphoglycerate dehydrogenase	PHGDH	KVLISDSLDPC*CR;KVLISDSLDPC*CRK;VLISDSLDPC*CR;VLISDSLDPC*CRK	4	104	11C(463.2366);10C(463.2366)	2	C	1	463.237	5	10	2	2	2	2	2	3	3	3	4	3	4	4	4	4	3	0	3.86028e+09	6.61969e+08	4261299970	2909430020	4.22771e+09	3.43367e+09	4.46928e+09	2.74041e+09	1.59939e+09	9.11838e+08	9.73751e+08	1.66314e+09	3419593730.0;707157180.0;2323534340.0;8501141000.0;2330343420.0;6199065600.0;1778490110.0;800400000.0;3125619970.0;4578141200.0;1212711940.0;3502598660.0;8748436500.0;5633280000.0;779349890.0;4872473100.0;5302417400.0;1413631490.0;3636690940.0;3529188610.0;2396875520.0;1904027390.0;3093368060.0;3196464130.0;4469445600.0;2807486980.0;3774981630.0;5934877700.0;7014756400.0;1484597120.0;4275836930.0…	2323534340	6199065600	1778490110	4040369930	4872473100	3582939775
826	O43175_C254	O43175	D-3-phosphoglycerate dehydrogenase	PHGDH	ALQSGQC*AGAALDVFTEEPPRDR;ALQSGQC*AGAALDVFTEEPPR	2	27	7C(463.2366)	1	C	1	463.237	4	8	2	2	2	NA	2	1	1	1	1	2	1	NA	NA	1	1	0	9.09827e+08	3.82861e+08	800592834	1363080190	1023477295	NA	452159394	4.79085e+08	2.88346e+08	4.13485e+08	NA	4.35536e+08	461828608.0;1139357060.0;1566971900.0;1159188480.0;28190920.0;1434008060.0;1315855100.0;144188928.0;760129860.0	461828608	1139357060	1566971900	1159188480	731099490	1315855100
827	O43175_C281	O43175	D-3-phosphoglycerate dehydrogenase	PHGDH	ALVDHENVISC*PHLGASTK	1	25	11C(463.2366)	1	C	1	463.237	5	9	2	2	2	2	1	1	1	1	1	1	1	1	1	NA	1	0	2600076699	9.89429e+08	3951425420	1754770685	3353925505	2051499775	1888762110	2.47644e+09	2.48685e+06	1.99024e+08	2.36413e+08	NA	2200319740.0;5702531100.0;1753012220.0;1756529150.0;3213194500.0;3494656510.0;1884330750.0;2218668800.0;1888762110.0	2200319740	5702531100	1753012220	1756529150	3213194500	3494656510
828	O43175_C295	O43175	D-3-phosphoglycerate dehydrogenase	PHGDH	C*GEEIAVQFVDMVK	1	59	1C(463.2366)	1	C	1	463.237	5	10	2	2	2	2	2	1	1	1	1	1	1	1	1	1	1	0	4538176820	1.67001e+09	4675166995	4230557930	6440422950	1951237375	5393498850	2.65739e+09	1.74234e+08	6.87014e+08	1.08113e+09	6.95795e+08	2796108290.0;6554225700.0;4107356160.0;4353759700.0;6926215200.0;5954630700.0;1186763520.0;2715711230.0;5885500400.0;4901497300.0	2796108290	6554225700	4107356160	4353759700	6926215200	5954630700
829	O43175_C369	O43175	D-3-phosphoglycerate dehydrogenase	PHGDH	NAGNC*LSPAVIVGLLK;GTIQVITQGTSLKNAGNC*LSPAVIVGLLK;NAGNC*LSPAVIVGLLKEASK	3	156	5C(463.2366);18C(463.2366)	2	C	1	463.237	5	10	2	2	2	2	2	1	1	1	1	2	1	1	1	1	2	0	74713162154	2.24439e+10	50827870500	80508830000	79292734886	106949419000	55986956384	3.82962e+09	6.04132e+10	7.97543e+10	2.06669e+10	8.22522e+09	53535818000.0;48119923000.0;37790245000.0;123227415000.0;85399544.0;45710402000.0;135687569000.0;121563136000.0;92335702000.0;50170851000.0;123518468000.0;87655536.0	53535818000	48119923000	37790245000	123227415000	22897900772	135687569000
830	O43175_C48	O43175	D-3-phosphoglycerate dehydrogenase	PHGDH	QNLSKEELIAELQDC*EGLIVR;EELIAELQDC*EGLIVR	2	19	15C(463.2366);10C(463.2366)	2	C	1	463.237	4	8	2	2	2	NA	2	1	1	2	1	1	2	NA	NA	2	1	0	3.32048e+08	6.79414e+07	412599098	251060604	312258652	NA	3.52273e+08	3.08229e+08	1.25306e+08	1.44551e+08	NA	1.67326e+08	194648176.0;630550020.0;63607888.0;261304096.0;339665216.0;414471360.0;16366256.0;403725632.0;14916513.0;452994208.0;470589888.0	194648176	630550020	162455992	339665216	414471360	210045944
831	O43237_C191	O43237	Cytoplasmic dynein 1 light intermediate chain 2	DYNC1LI2	DFQDYMEPEEGC*QGSPQR	1	8	12C(463.2366)	1	C	1	463.237	3	5	NA	2	1	NA	2	NA	NA	1	1	1	NA	NA	NA	1	1	0	1.422e+08	6.77259e+07	NA	220362712	105290768	NA	100945994	NA	3.93598e+07	NA	NA	7.38642e+07	192531120.0;248194304.0;105290768.0;48716116.0;153175872.0	NA	NA	192531120	248194304	105290768	NA
832	O43242_C210	O43242	26S proteasome non-ATPase regulatory subunit 3	PSMD3	C*YYYHAR	1	15	1C(463.2366)	1	C	1	463.237	5	9	2	2	2	1	2	1	1	1	1	1	1	NA	1	1	1	0	3.68731e+08	1.42315e+08	591377790	289141656	427082544	294675136	241376472	5.57104e+08	6.60657e+07	6.45222e+07	NA	8.50262e+07	197445440.0;985310140.0;242426160.0;335857152.0;381458432.0;472706656.0;294675136.0;181253904.0;301499040.0	197445440	985310140	242426160	335857152	381458432	472706656
833	O43242_C483	O43242	26S proteasome non-ATPase regulatory subunit 3	PSMD3	ISFC*LDIHNMSVK	1	34	4C(463.2366)	1	C	1	463.237	5	10	2	2	2	2	2	1	1	1	1	1	1	1	1	1	1	0	2744606109	1.21526e+09	4576859215	2002515200	3077762050	2694651520	1371242560	3.61639e+09	4.82015e+08	6.0542e+08	3.95377e+08	1.09838e+08	2019686530.0;7134031900.0;1661678850.0;2343351550.0;3505858560.0;2649665540.0;2415077630.0;2974225410.0;1448909950.0;1293575170.0	2019686530	7134031900	1661678850	2343351550	3505858560	2649665540
834	O43252_C127	O43252	Bifunctional 3'-phosphoadenosine 5'-phosphosulfate synthase 1	PAPSS1	LFADAGLVC*ITSFISPYTQDR;LFADAGLVC*ITSFISPYTQDRNNAR	2	35	9C(463.2366)	1	C	1	463.237	4	8	2	2	2	NA	2	2	1	1	1	1	2	NA	NA	2	1	0	1.2059e+08	1.9682e+07	107201062	127460708	102467544	NA	145232528	1.80329e+07	4.38634e+06	2.18858e+07	NA	2.35311e+07	73277104.0;115622600.0;119952272.0;124359096.0;130562320.0;117943152.0;104185776.0;69798096.0;147859664.0;175883328.0;128593560.0	94449852	119952272	124359096	130562320	117943152	86991936
835	O43252_C165	O43252	Bifunctional 3'-phosphoadenosine 5'-phosphosulfate synthase 1	PAPSS1	QIHEGASLPFFEVFVDAPLHVC*EQR	1	37	22C(463.2366)	1	C	1	463.237	5	9	2	2	2	1	2	1	1	1	1	1	1	NA	1	1	1	0	2806902074	5.48989e+08	2368213150	2457360770	3683644810	2519401980	3005889660	1.88143e+09	3.61326e+08	1.27462e+09	NA	6.23956e+08	1037839420.0;3698586880.0;2712856580.0;2201864960.0;4584938000.0;2782351620.0;2519401980.0;3447093500.0;2564685820.0	1037839420	3698586880	2712856580	2201864960	4584938000	2782351620
836	O43252_C207	O43252	Bifunctional 3'-phosphoadenosine 5'-phosphosulfate synthase 1	PAPSS1	TDSC*DVNDCVQQVVELLQER	1	12	4C(463.2366)	1	C	1	463.237	2	4	2	NA	2	NA	NA	1	1	NA	NA	1	1	NA	NA	NA	NA	0	114522688	4.90484e+07	149205152	NA	79840224	NA	NA	1.57109e+08	NA	1.75989e+07	NA	NA	38112368.0;260297936.0;92284512.0;67395936.0	38112368	260297936	NA	NA	92284512	67395936
837	O43252_C295	O43252	Bifunctional 3'-phosphoadenosine 5'-phosphosulfate synthase 1	PAPSS1	EYLQCLHFDC*LLDGGVINLSVPIVLTATHEDKER;EREYLQCLHFDC*LLDGGVINLSVPIVLTATHEDKER	2	7	10C(463.2366);12C(463.2366)	2	C	1	463.237	1	2	2	NA	NA	NA	NA	1	2	NA	NA	NA	NA	NA	NA	NA	NA	0	2.12141e+08	NA	2.12141e+08	NA	NA	NA	NA	5.84924e+07	NA	NA	NA	NA	170780160.0;14664143.0;492337792.0	170780160	2.53501e+08	NA	NA	NA	NA
838	O43252_C360	O43252	Bifunctional 3'-phosphoadenosine 5'-phosphosulfate synthase 1	PAPSS1	QWGTTC*K	1	12	6C(463.2366)	1	C	1	463.237	5	8	1	2	2	1	2	1	NA	1	1	1	1	1	NA	1	1	0	4260676939	2.97633e+09	1844608770	2346820605	9279750650	3413399040	4418805630	NA	1.3875e+08	5.98023e+08	NA	2.31377e+09	1844608770.0;2248709630.0;2444931580.0;8856884200.0;9702617100.0;3413399040.0;6054891000.0;2782720260.0	1844608770	NA	2248709630	2444931580	8856884200	9702617100
839	O43252_C507	O43252	Bifunctional 3'-phosphoadenosine 5'-phosphosulfate synthase 1	PAPSS1	QHAAVLEEGVLNPETTVVAIFPSPMMYAGPTEVQWHC*R	1	6	37C(463.2366)	1	C	1	463.237	3	4	2	NA	1	NA	1	1	1	NA	NA	1	NA	NA	NA	NA	1	0	173173296	1.10357e+08	286534168	NA	166896704	NA	66089016	3.32845e+08	NA	NA	NA	NA	51177232.0;521891104.0;166896704.0;66089016.0	51177232	521891104	NA	NA	166896704	NA
840	O43252_C53	O43252	Bifunctional 3'-phosphoadenosine 5'-phosphosulfate synthase 1	PAPSS1	GC*TVWLTGLSGAGK	1	11	2C(463.2366)	1	C	1	463.237	5	8	2	1	2	2	1	1	1	1	NA	1	1	1	1	1	NA	0	2.95834e+08	9.82336e+07	357941906	354714272	374113696	247649632	144752320	4.6193e+08	NA	9.19435e+07	4.38334e+07	NA	31308002.0;684575810.0;354714272.0;439127552.0;309099840.0;278644544.0;216654720.0;144752320.0	31308002	684575810	354714272	NA	439127552	309099840
841	O43252_C78	O43252	Bifunctional 3'-phosphoadenosine 5'-phosphosulfate synthase 1	PAPSS1	TTVSMALEEYLVC*HGIPCYTLDGDNIR	1	7	13C(463.2366)	1	C	1	463.237	3	4	2	1	1	NA	NA	1	1	NA	1	1	NA	NA	NA	NA	NA	0	2.48163e+08	2.30537e+08	514223233	107626112	122640784	NA	NA	5.30505e+08	NA	NA	NA	NA	139099456.0;889347010.0;107626112.0;122640784.0	139099456	889347010	NA	107626112	122640784	NA
842	O43257_C140	O43257	Zinc finger HIT domain-containing protein 1	ZNHIT1	C*LGTHQETR	1	6	1C(463.2366)	1	C	1	463.237	4	5	1	2	1	NA	1	1	NA	1	1	1	NA	NA	NA	NA	1	0	333053900	8.00626e+07	316912448	229772720	368561728	NA	416968704	NA	1.04524e+07	NA	NA	NA	316912448.0;222381776.0;237163664.0;368561728.0;416968704.0	316912448	NA	222381776	237163664	368561728	NA
843	O43264_C124	O43264	Centromere/kinetochore protein zw10 homolog	ZW10	QLQEFSTAIEEYNC*ALTEK;QLQEFSTAIEEYNC*ALTEKK	2	9	14C(463.2366)	1	C	1	463.237	2	3	NA	1	NA	NA	2	NA	NA	NA	2	NA	NA	NA	NA	1	2	0	504965621	2.42216e+08	NA	676238382	NA	NA	333692860	NA	NA	NA	NA	4.34571e+08	141611104.0;1210865660.0;26404984.0;100813952.0;1181147520.0	NA	NA	NA	676238382	NA	NA
844	O43264_C346	O43264	Centromere/kinetochore protein zw10 homolog	ZW10	NC*LVYSIPTNSSK	1	14	2C(463.2366)	1	C	1	463.237	5	9	2	2	2	2	1	1	1	1	1	1	1	1	1	NA	1	0	3.51867e+08	1.15997e+08	506289305	287921832	400874880	199190970	365060224	3.64612e+08	7.01183e+07	4.84001e+07	2.3027e+08	NA	248469360.0;764109250.0;238340720.0;337502944.0;366650848.0;435098912.0;36365812.0;362016128.0;365060224.0	248469360	764109250	238340720	337502944	366650848	435098912
845	O43264_C39	O43264	Centromere/kinetochore protein zw10 homolog	ZW10	GEVC*NMISK;GEVC*NMISKK;RVEEIKGEVC*NMISK	3	28	4C(463.2366);10C(463.2366)	2	C	1	463.237	5	10	2	2	2	2	2	3	1	1	2	2	2	1	1	3	1	0	5.0026e+08	2.38598e+08	413436753	504817281	4.67973e+08	883535794	231534304	3.49525e+08	3.45557e+08	5.32138e+07	6.04633e+08	5.52128e+07	341349312.0;166285536.0;14680710.0;660587970.0;260471568.0;1043308420.0;455017568.0;304880896.0;555810370.0;510068064.0;501134592.0;1311076100.0;455995488.0;384983136.0;192492928.0;12553563.0;270575680.0	166285536	660587970	260471568	749162994	430345633	505601328
846	O43264_C404	O43264	Centromere/kinetochore protein zw10 homolog	ZW10	KC*QDVIVAAR	1	11	2C(463.2366)	1	C	1	463.237	4	8	2	2	2	NA	2	1	1	1	1	1	1	NA	NA	1	1	0	4.28913e+08	1.23037e+08	379605360	319100048	412911008	NA	604035235	1.81686e+08	1.10277e+08	7.45016e+07	NA	8.75132e+07	251134048.0;508076672.0;241122624.0;397077472.0;360230432.0;465591584.0;665916420.0;542154050.0	251134048	508076672	241122624	397077472	360230432	465591584
847	O43264_C477	O43264	Centromere/kinetochore protein zw10 homolog	ZW10	VSNTQYHEVMNLEPENTLDQHSFSLPTC*R	1	5	28C(463.2366)	1	C	1	463.237	3	4	2	1	1	NA	NA	1	1	NA	1	NA	1	NA	NA	NA	NA	0	134393808	4.42952e+07	185518640	110155584	107507200	NA	NA	1.38647e+08	NA	NA	NA	NA	87480224.0;283557056.0;110155584.0;107507200.0	87480224	283557056	NA	110155584	NA	107507200
848	O43264_C568	O43264	Centromere/kinetochore protein zw10 homolog	ZW10	LAPILC*DGTATFVDLVPGFR;LAPILC*DGTATFVDLVPGFRR	2	51	6C(463.2366)	1	C	1	463.237	5	10	2	2	2	2	2	2	2	2	2	2	2	2	1	2	2	0	987454166	3.19056e+08	1105253656	1.0177e+09	1.24016e+09	434775209	1139383550	1.07418e+09	2.22834e+08	2.49276e+08	2.79442e+08	2.38417e+08	319744320.0;371643424.0;1164422140.0;2565204740.0;876295550.0;843976450.0;965059260.0;1385481470.0;1142079490.0;1690760960.0;819543680.0;1308236800.0;441332032.0;33027304.0;632370750.0;929829820.0;1686110460.0;726942270.0;1214651650.0	345693872	1864813440	860136000	1175270365	1416420225	1063890240
849	O43264_C588	O43264	Centromere/kinetochore protein zw10 homolog	ZW10	LGTEC*FLAQMR;RLGTEC*FLAQMR	2	24	5C(463.2366);6C(463.2366)	2	C	1	463.237	5	10	2	2	2	2	2	1	2	1	1	1	1	2	1	1	1	0	1.81691e+09	8.32827e+08	1.08809e+09	2214348545	2689349250	779001934	2313771520	2.16522e+08	3.80398e+08	2.73357e+08	1.25347e+08	7.92839e+08	934989250.0;2197660670.0;284735488.0;1945366530.0;2483330560.0;2882642180.0;2496056320.0;1048574140.0;332162176.0;867635710.0;1753149440.0;2874393600.0	934989250	1241198079	1945366530	2483330560	2882642180	2496056320
850	O43264_C650	O43264	Centromere/kinetochore protein zw10 homolog	ZW10	LGIVWQDVLPVNIYC*K;RLGIVWQDVLPVNIYC*K	2	27	15C(463.2366);16C(463.2366)	2	C	1	463.237	5	9	2	2	2	1	2	1	1	1	1	1	2	NA	1	1	1	0	2.6436e+08	1.23213e+08	356183264	276288656	279129161	55249272	354949888	2.55395e+08	2.12286e+07	1.14371e+08	NA	3.62063e+07	175591488.0;536775040.0;261277792.0;291299520.0;360001440.0;346464512.0;50049252.0;55249272.0;329348160.0;380551616.0	175591488	536775040	261277792	291299520	360001440	198256882
851	O43264_C686	O43264	Centromere/kinetochore protein zw10 homolog	ZW10	ITALEDISTEDGDRLYSLC*K	1	4	19C(463.2366)	1	C	1	463.237	3	3	1	NA	1	NA	1	1	NA	NA	NA	NA	1	NA	NA	NA	1	0	5.64848e+08	2.41979e+08	296001888	NA	765188990	NA	633351810	NA	NA	NA	NA	NA	296001888.0;765188990.0;633351810.0	296001888	NA	NA	NA	NA	765188990
852	O43290_C560	O43290	U4/U6.U5 tri-snRNP-associated protein 1	SART1	GAIVFNATSEFC*R;KGAIVFNATSEFC*R	2	57	12C(463.2366);13C(463.2366)	2	C	1	463.237	5	10	2	2	2	2	2	2	2	2	2	2	2	2	2	2	2	0	2.74744e+09	6.57736e+08	2641806725	2.48245e+09	3.52012e+09	1.84955e+09	3.24328e+09	1.82133e+09	9.23053e+08	6.05932e+08	7.05794e+07	6.69315e+08	1832104960.0;875763010.0;5197177300.0;2662181630.0;3352749820.0;306753216.0;4240280580.0;2030011390.0;5897591800.0;1999560320.0;4397509600.0;1785807870.0;2469747200.0;1329176580.0;1939263230.0;1660032000.0;5080604700.0;2352519170.0;4322329600.0;1217685380.0	1353933985	3929679465	1829751518	3135145985	3948576060	3091658735
853	O43290_C645	O43290	U4/U6.U5 tri-snRNP-associated protein 1	SART1	GLAAALLLC*QNK	1	17	9C(463.2366)	1	C	1	463.237	5	10	2	2	2	2	2	1	1	1	1	1	1	1	1	1	1	0	1747372985	5.42167e+08	1367453470	1261721470	2236499395	1442907520	2428283070	8.80483e+08	1.75765e+08	4.09648e+08	5.33435e+07	8.89453e+08	744857790.0;1990049150.0;1386006400.0;1137436540.0;2526163970.0;1946834820.0;1405187970.0;1480627070.0;3057221630.0;1799344510.0	744857790	1990049150	1386006400	1137436540	2526163970	1946834820
854	O43290_C674	O43290	U4/U6.U5 tri-snRNP-associated protein 1	SART1	SLPSAVYC*IEDK	1	38	8C(463.2366)	1	C	1	463.237	5	10	2	2	2	2	2	1	1	1	1	1	1	1	1	1	1	0	8223245340	1.2258e+09	7481964150	6890844150	9340842000	7706440700	9696135700	5.31919e+09	1.80478e+09	2.73669e+08	2.88211e+09	3.38209e+07	3720731900.0;11243196400.0;5614668800.0;8167019500.0;9534355500.0;9147328500.0;5668483100.0;9744398300.0;9672220700.0;9720050700.0	3720731900	11243196400	5614668800	8167019500	9534355500	9147328500
855	O43293_C451	O43293	Death-associated protein kinase 3	DAPK3	ALEQEKLQGVEC*GLR	1	4	12C(463.2366)	1	C	1	463.237	2	2	NA	NA	1	NA	1	NA	NA	NA	NA	NA	1	NA	NA	NA	1	0	235455135	3.04863e+08	NA	NA	19884158	NA	451026112	NA	NA	NA	NA	NA	19884158.0;451026112.0	NA	NA	NA	NA	NA	19884158
856	O43295_C34	O43295	SLIT-ROBO Rho GTPase-activating protein 3	SRGAP3	C*LEQQSESR	1	5	1C(463.2366)	1	C	1	463.237	2	3	1	NA	2	NA	NA	NA	1	NA	NA	1	1	NA	NA	NA	NA	0	137056563	7.89904e+07	192911216	NA	81201910	NA	NA	NA	NA	3.65117e+07	NA	NA	192911216.0;55384236.0;107019584.0	NA	192911216	NA	NA	55384236	107019584
857	O43296_C521	O43296	Zinc finger protein 264	ZNF264	SFC*WSTNLIR	1	6	3C(463.2366)	1	C	1	463.237	4	4	1	1	1	NA	1	NA	1	NA	1	NA	1	NA	NA	1	NA	0	372102648	1.48822e+08	532095616	203341632	454994912	NA	297978432	NA	NA	NA	NA	NA	532095616.0;203341632.0;454994912.0;297978432.0	NA	532095616	NA	203341632	NA	454994912
858	O43296_C64	O43296	Zinc finger protein 264	ZNF264	AELIC*HLEHGQEPWTR	1	2	5C(463.2366)	1	C	1	463.237	1	1	1	NA	NA	NA	NA	NA	1	NA	NA	NA	NA	NA	NA	NA	NA	0	162599504	NA	162599504	NA	NA	NA	NA	NA	NA	NA	NA	NA	162599504	NA	162599504	NA	NA	NA	NA
859	O43299_C505	O43299	AP-5 complex subunit zeta-1	AP5Z1	APSC*LEAFRDPQFQGLFQYLLRPK	1	13	4C(463.2366)	1	C	1	463.237	4	8	2	2	2	NA	2	1	1	1	1	1	1	NA	NA	1	1	0	1.12778e+08	3.67737e+07	127079124	67220106	103024264	NA	153786896	1.00078e+08	2.50843e+07	1.2821e+06	NA	1.94115e+07	56313352.0;197844896.0;49482796.0;84957416.0;102117680.0;103930848.0;167512896.0;140060896.0	56313352	197844896	49482796	84957416	102117680	103930848
860	O43303_C174	O43303	Centriolar coiled-coil protein of 110 kDa	CCP110	QC*DSSNISHVENEAFPK	1	7	2C(463.2366)	1	C	1	463.237	3	5	NA	2	2	NA	1	NA	NA	1	1	1	1	NA	NA	1	NA	0	1.73246e+08	8.7183e+07	NA	261869296	87578457	NA	170288896	NA	3.92752e+07	9.07123e+07	NA	NA	289641024.0;234097568.0;151721744.0;23435170.0;170288896.0	NA	NA	289641024	234097568	151721744	23435170
861	O43303_C285	O43303	Centriolar coiled-coil protein of 110 kDa	CCP110	HC*VSVIPDKPSLNK	1	2	2C(463.2366)	1	C	1	463.237	1	1	1	NA	NA	NA	NA	1	NA	NA	NA	NA	NA	NA	NA	NA	NA	0	41180276	NA	41180276	NA	NA	NA	NA	NA	NA	NA	NA	NA	41180276	41180276	NA	NA	NA	NA	NA
862	O43303_C397	O43303	Centriolar coiled-coil protein of 110 kDa	CCP110	TSSACHILINNPINAC*ELSPK	1	2	16C(463.2366)	1	C	1	463.237	1	1	NA	NA	NA	NA	1	NA	NA	NA	NA	NA	NA	NA	NA	NA	1	0	91064304	NA	NA	NA	NA	NA	91064304	NA	NA	NA	NA	NA	91064304	NA	NA	NA	NA	NA	NA
863	O43303_C436	O43303	Centriolar coiled-coil protein of 110 kDa	CCP110	LPTDLAGVC*SSK	1	16	9C(463.2366)	1	C	1	463.237	5	10	2	2	2	2	2	1	1	1	1	1	1	1	1	1	1	0	17227208600	5.10107e+09	18668029400	13151958550	24678796300	11796097550	17841161200	1.26365e+10	5.58133e+08	2.33492e+09	8.74056e+08	1.18043e+09	9732643800.0;27603415000.0;12757299200.0;13546617900.0;26329837600.0;23027755000.0;11178046500.0;12414148600.0;18675849200.0;17006473200.0	9732643800	27603415000	12757299200	13546617900	26329837600	23027755000
864	O43303_C462	O43303	Centriolar coiled-coil protein of 110 kDa	CCP110	SNQVC*QSSGNHLENK	1	3	5C(463.2366)	1	C	1	463.237	1	2	NA	2	NA	NA	NA	NA	NA	1	1	NA	NA	NA	NA	NA	NA	0	151669768	NA	NA	151669768	NA	NA	NA	NA	1.78351e+07	NA	NA	NA	139058416.0;164281120.0	NA	NA	139058416	164281120	NA	NA
865	O43303_C498	O43303	Centriolar coiled-coil protein of 110 kDa	CCP110	GAHIMNSTC*AAMPK	1	7	9C(463.2366)	1	C	1	463.237	4	6	NA	2	1	1	2	NA	NA	1	1	1	NA	1	NA	1	1	0	197148818	7.59849e+07	NA	123761852	255120560	269879232	139833628	NA	6.292e+06	NA	NA	6.31082e+07	119312736.0;128210968.0;255120560.0;269879232.0;95209400.0;184457856.0	NA	NA	119312736	128210968	255120560	NA
866	O43303_C535	O43303	Centriolar coiled-coil protein of 110 kDa	CCP110	NC*SLQTELNK	1	10	2C(463.2366)	1	C	1	463.237	3	5	NA	2	NA	2	1	NA	NA	1	1	NA	NA	1	1	NA	1	0	9.84953e+08	3.41895e+08	NA	969520065	NA	651036670	1334303740	NA	5.17324e+08	NA	3.86309e+07	NA	603716740.0;1335323390.0;678352830.0;623720510.0;1334303740.0	NA	NA	603716740	1335323390	NA	NA
867	O43303_C600	O43303	Centriolar coiled-coil protein of 110 kDa	CCP110	ENC*PYVITSGITEQER;RLDLDIDGLQKENC*PYVITSGITEQER	2	22	3C(463.2366);14C(463.2366)	2	C	1	463.237	5	10	2	2	2	2	2	1	1	1	2	1	1	1	1	1	2	0	5.96636e+08	2.14972e+08	657377889	531600041	837934625	265268712	6.90996e+08	4.92895e+08	3.80056e+07	1.2608e+08	1.33733e+08	1.31169e+08	308848448.0;1005907330.0;504726048.0;924735620.0;192212448.0;748782850.0;927086400.0;359832448.0;170704976.0;783746690.0;997040130.0;199451840.0	308848448	1005907330	504726048	558474034	748782850	927086400
868	O43310_C501	O43310	CBP80/20-dependent translation initiation factor	CTIF	VLVC*PIYTCLR	1	9	4C(463.2366)	1	C	1	463.237	4	6	2	1	2	NA	1	1	1	1	NA	1	1	NA	NA	1	NA	0	2.30823e+08	1.17999e+08	401469871	130835088	204363120	NA	186624992	3.34594e+08	NA	9.13802e+07	NA	NA	164875872.0;638063870.0;130835088.0;139747552.0;268978688.0;186624992.0	164875872	638063870	130835088	NA	139747552	268978688
869	O43310_C556	O43310	CBP80/20-dependent translation initiation factor	CTIF	DKMLC*PSESMLTR;MLC*PSESMLTR	2	25	5C(463.2366);3C(463.2366)	2	C	1	463.237	5	9	2	2	2	1	2	2	2	1	1	1	1	NA	1	1	2	0	675198493	1.6482e+08	597616316	704478880	949755810	541963780	582177679	4.17318e+08	1.95841e+08	2.06222e+08	NA	2.21897e+08	130078832.0;474976320.0;208936512.0;1576473600.0;842959490.0;565998270.0;1095576580.0;803935040.0;541963780.0;739082620.0;196567936.0;653977540.0	302527576	892705056	842959490	565998270	1095576580	803935040
870	O43310_C65	O43310	CBP80/20-dependent translation initiation factor	CTIF	TQSHISQWTADC*SEPLDSSCSFSR	1	2	12C(463.2366)	1	C	1	463.237	1	1	1	NA	NA	NA	NA	NA	1	NA	NA	NA	NA	NA	NA	NA	NA	0	91446656	NA	91446656	NA	NA	NA	NA	NA	NA	NA	NA	NA	91446656	NA	91446656	NA	NA	NA	NA
871	O43314_C488	O43314	Inositol hexakisphosphate and diphosphoinositol-pentakisphosphate kinase 2	PPIP5K2	KVQLTYLPHGC*PK	1	6	11C(463.2366)	1	C	1	463.237	2	4	2	NA	NA	NA	2	1	1	NA	NA	NA	NA	NA	NA	1	1	0	130871378	4.69518e+07	164071284	NA	NA	NA	97671472	5.2947e+07	NA	NA	NA	5.6093e+07	126632088.0;201510480.0;137335232.0;58007712.0	126632088	201510480	NA	NA	NA	NA
872	O43314_C779	O43314	Inositol hexakisphosphate and diphosphoinositol-pentakisphosphate kinase 2	PPIP5K2	GYC*TPLVR	1	2	3C(463.2366)	1	C	1	463.237	1	1	1	NA	NA	NA	NA	1	NA	NA	NA	NA	NA	NA	NA	NA	NA	0	39037744	NA	39037744	NA	NA	NA	NA	NA	NA	NA	NA	NA	39037744	39037744	NA	NA	NA	NA	NA
873	O43314_C900	O43314	Inositol hexakisphosphate and diphosphoinositol-pentakisphosphate kinase 2	PPIP5K2	GC*EEDKNLPSGYGYRPASR	1	2	2C(463.2366)	1	C	1	463.237	1	1	NA	NA	NA	NA	1	NA	NA	NA	NA	NA	NA	NA	NA	NA	1	0	812079490	NA	NA	NA	NA	NA	812079490	NA	NA	NA	NA	NA	812079490	NA	NA	NA	NA	NA	NA
874	O43318_C513	O43318	Mitogen-activated protein kinase kinase kinase 7	MAP3K7	SHPWTPDDSTDTNGSDNSIPMAYLTLDHQLQPLAPC*PNSK	1	4	36C(463.2366)	1	C	1	463.237	3	3	NA	1	1	NA	1	NA	NA	1	NA	1	NA	NA	NA	1	NA	0	3.08748e+08	2.90805e+08	NA	601484420	304846048	NA	19912772	NA	NA	NA	NA	NA	601484420.0;304846048.0;19912772.0	NA	NA	601484420	NA	304846048	NA
875	O43318_C527	O43318	Mitogen-activated protein kinase kinase kinase 7	MAP3K7	ESMAVFEQHC*K	1	6	10C(463.2366)	1	C	1	463.237	3	5	1	NA	2	NA	2	1	NA	NA	NA	1	1	NA	NA	1	1	0	2.00096e+08	3.10157e+08	21998272	NA	558233137	NA	20056632	NA	NA	7.15655e+07	NA	1.04726e+07	21998272.0;608837570.0;507628704.0;27461912.0;12651352.0	21998272	NA	NA	NA	608837570	507628704
876	O43324_C147	O43324	Eukaryotic translation elongation factor 1 epsilon-1	EEF1E1	WFC*HIQHYPGIR	1	6	3C(463.2366)	1	C	1	463.237	1	2	2	NA	NA	NA	NA	1	1	NA	NA	NA	NA	NA	NA	NA	NA	0	3640932495	NA	3640932495	NA	NA	NA	NA	2.30549e+09	NA	NA	NA	NA	2010702590.0;5271162400.0	2010702590	5271162400	NA	NA	NA	NA
877	O43374_C657	O43374	Ras GTPase-activating protein 4	RASA4	C*VNELNQWLSALR	1	10	1C(463.2366)	1	C	1	463.237	4	8	2	2	2	NA	2	1	1	1	1	1	1	NA	NA	1	1	0	1.12316e+08	1.53676e+07	129880450	104355136	119566820	NA	95462752	1.00878e+08	1.88097e+06	205044	NA	2.51203e+07	58549124.0;201211776.0;105685184.0;103025088.0;119421832.0;119711808.0;77700000.0;113225504.0	58549124	201211776	105685184	103025088	119421832	119711808
878	O43379_C1029	O43379	WD repeat-containing protein 62	WDR62	FATSLPHFPGC*AGPTEDELSLPEGPSVPSSSLPQTPEQEK	1	2	11C(463.2366)	1	C	1	463.237	1	1	NA	1	NA	NA	NA	NA	NA	NA	1	NA	NA	NA	NA	NA	NA	0	20688324	NA	NA	20688324	NA	NA	NA	NA	NA	NA	NA	NA	20688324	NA	NA	NA	20688324	NA	NA
879	O43379_C1072	O43379	WD repeat-containing protein 62	WDR62	HHFETLTESPC*R;FLRHHFETLTESPC*R	2	11	11C(463.2366);14C(463.2366)	2	C	1	463.237	4	8	2	2	2	NA	2	1	1	1	2	1	1	NA	NA	1	1	0	214881145	2.81815e+07	256016296	194366852	209911016	NA	199230416	1.86836e+08	6.49911e+07	2.57063e+07	NA	2.66007e+07	123903632.0;388128960.0;240322480.0;132448048.0;164374400.0;191733904.0;228088128.0;180420912.0;218039920.0	123903632	388128960	240322480	148411224	191733904	228088128
880	O43379_C1119	O43379	WD repeat-containing protein 62	WDR62	ATQC*LVK	1	6	4C(463.2366)	1	C	1	463.237	5	5	1	1	1	1	1	1	NA	NA	1	NA	1	1	NA	NA	1	0	5.83683e+08	3.51461e+08	107167568	593089340	401126880	1014781700	802248060	NA	NA	NA	NA	NA	107167568.0;593089340.0;401126880.0;1014781700.0;802248060.0	107167568	NA	NA	593089340	NA	401126880
881	O43379_C1210	O43379	WD repeat-containing protein 62	WDR62	NLPTPTSAPTPGLAQGVHAPSTC*SYMEATASSR	1	4	23C(463.2366)	1	C	1	463.237	2	3	2	NA	NA	NA	1	1	1	NA	NA	NA	NA	NA	NA	1	NA	0	97907910	7.68033e+07	152216028	NA	NA	NA	43599792	1.24167e+08	NA	NA	NA	NA	64416920.0;240015136.0;43599792.0	64416920	240015136	NA	NA	NA	NA
882	O43379_C826	O43379	WD repeat-containing protein 62	WDR62	C*LLTNGK;C*LLTNGKLPLWAK	2	34	1C(463.2366)	1	C	1	463.237	5	10	2	2	2	2	2	2	2	2	2	2	2	2	2	2	2	0	6.03283e+08	1.08164e+08	6.69412e+08	519428817	7.30367e+08	4.67169e+08	630036070	5.36941e+08	2.64565e+08	1.16591e+08	2.07936e+08	8.39041e+07	191112976.0;388361600.0;730546690.0;1367625980.0;327109056.0;337596992.0;652645120.0;760364100.0;807354240.0;488495808.0;682692670.0;942926720.0;647971010.0;580434180.0;546273220.0;93999440.0;360827584.0;780586300.0;485350176.0;893380220.0	289737288	1049086335	332353024	706504610	647925024	812809695
883	O43390_C214	O43390	Heterogeneous nuclear ribonucleoprotein R	HNRNPR	GYAFITFC*GK	1	28	8C(463.2366)	1	C	1	463.237	5	10	2	2	2	2	2	1	1	1	1	1	1	1	1	1	1	0	2535055799	6.75649e+08	3538744595	1774061825	2563158400	2717498495	2081815680	1.69089e+09	2.57086e+08	8.32897e+07	8.99498e+08	2.8451e+08	2343103490.0;4734385700.0;1955848960.0;1592274690.0;2504263680.0;2622053120.0;3353539840.0;2081457150.0;2282994940.0;1880636420.0	2343103490	4734385700	1955848960	1592274690	2504263680	2622053120
884	O43390_C226	O43390	Heterogeneous nuclear ribonucleoprotein R	HNRNPR	LC*DSYEIRPGK	1	13	2C(463.2366)	1	C	1	463.237	5	7	1	1	2	1	2	1	NA	1	NA	1	1	NA	1	1	1	0	1.46258e+09	5.81806e+08	2123775490	2046354940	937223214	1246160130	959406210	NA	NA	1.21232e+09	NA	5.47223e+08	2123775490.0;2046354940.0;79981408.0;1794465020.0;1246160130.0;572461060.0;1346351360.0	2123775490	NA	2046354940	NA	79981408	1794465020
885	O43395_C37	O43395	U4/U6 small nuclear ribonucleoprotein Prp3	PRPF3	RVLGFSEPTVVTAALNC*VGK;VLGFSEPTVVTAALNC*VGK	2	29	17C(463.2366);16C(463.2366)	2	C	1	463.237	4	8	2	2	2	NA	2	2	2	1	2	2	2	NA	NA	2	2	0	2.48581e+08	9.21788e+07	1.15448e+08	293039900	323399776	NA	262434652	1.07607e+08	1.29441e+08	8.4343e+07	NA	4.8821e+07	4855814.0;73860528.0;54825360.0;328249728.0;384568576.0;122683952.0;280338496.0;213518560.0;552560000.0;170306784.0;357213760.0;224683088.0;369229536.0;146895136.0;308930848.0	39358171	191537544	384568576	201511224	383039280	263760272
886	O43395_C630	O43395	U4/U6 small nuclear ribonucleoprotein Prp3	PRPF3	C*VLVWEGTAK	1	8	1C(463.2366)	1	C	1	463.237	4	5	1	1	2	NA	1	NA	1	NA	1	1	1	NA	NA	1	NA	0	84777924	3.47425e+07	108300648	49673732	60832940	NA	120304376	NA	NA	5.57572e+07	NA	NA	108300648.0;49673732.0;100259232.0;21406648.0;120304376.0	NA	108300648	NA	49673732	100259232	21406648
887	O43395_C651	O43395	U4/U6 small nuclear ribonucleoprotein Prp3	PRPF3	FKQC*PTENMAR	1	2	4C(463.2366)	1	C	1	463.237	1	1	NA	NA	NA	NA	1	NA	NA	NA	NA	NA	NA	NA	NA	1	NA	0	64047912	NA	NA	NA	NA	NA	64047912	NA	NA	NA	NA	NA	64047912	NA	NA	NA	NA	NA	NA
888	O43396_C34	O43396	Thioredoxin-like protein 1	TXNL1	GC*GPCLR	1	20	2C(463.2366)	1	C	1	463.237	5	10	2	2	2	2	2	1	1	1	1	1	1	1	1	1	1	0	10624057080	1.76296e+09	10254242300	8555608300	10998769650	13351032850	9960632300	4.91704e+09	1.86123e+09	3.14573e+09	2.40743e+09	1.78924e+09	6777369600.0;13731115000.0;7239517700.0;9871698900.0;8774400000.0;13223139300.0;15053345800.0;11648719900.0;8695450600.0;11225814000.0	6777369600	13731115000	7239517700	9871698900	8774400000	13223139300
889	O43402_C136	O43402	ER membrane protein complex subunit 8	EMC8	FTMDC*VAPTIHVYEHHENR	1	4	5C(463.2366)	1	C	1	463.237	1	2	2	NA	NA	NA	NA	1	1	NA	NA	NA	NA	NA	NA	NA	NA	0	1082131344	NA	1082131344	NA	NA	NA	NA	1.21969e+09	NA	NA	NA	NA	219682848.0;1944579840.0	219682848	1944579840	NA	NA	NA	NA
890	O43402_C24	O43402	ER membrane protein complex subunit 8	EMC8	YPHC*AVNGLLVAEK	1	2	4C(463.2366)	1	C	1	463.237	1	1	1	NA	NA	NA	NA	NA	1	NA	NA	NA	NA	NA	NA	NA	NA	0	65293548	NA	65293548	NA	NA	NA	NA	NA	NA	NA	NA	NA	65293548	NA	65293548	NA	NA	NA	NA
891	O43414_C258	O43414	ERI1 exoribonuclease 3	ERI3	VMLPGQC*QYLGLPVADYFK	1	2	7C(463.2366)	1	C	1	463.237	1	1	NA	1	NA	NA	NA	NA	NA	1	NA	NA	NA	NA	NA	NA	NA	0	2.02618e+06	NA	NA	2.02618e+06	NA	NA	NA	NA	NA	NA	NA	NA	2.02618e+06	NA	NA	2.02618e+06	NA	NA	NA
892	O43414_C285	O43414	ERI1 exoribonuclease 3	ERI3	AYSFAMGC*WPK;KAYSFAMGC*WPK	2	50	8C(463.2366);9C(463.2366)	2	C	1	463.237	5	10	2	2	2	2	2	2	2	2	2	2	2	2	2	2	2	0	1.95443e+09	4.2111e+08	2006919792	1596692233	2512892076	1.48529e+09	2.17037e+09	5.82581e+08	2.96245e+08	2.55091e+08	2.85587e+08	4.04787e+08	2813501950.0;376443328.0;3841436930.0;996296960.0;2490477060.0;283954016.0;3120454400.0;491883456.0;4129683460.0;535346944.0;4823126000.0;563411900.0;2478546430.0;895909630.0;1853122560.0;713572670.0;3290024450.0;478258400.0;4454800900.0;458392160.0	1594972639	2418866945	1387215538	1806168928	2332515202	2693268950
893	O43414_C77	O43414	ERI1 exoribonuclease 3	ERI3	VLDASGC*SMLAPLQTGAAR	1	3	7C(463.2366)	1	C	1	463.237	2	2	1	1	NA	NA	NA	NA	1	NA	1	NA	NA	NA	NA	NA	NA	0	50282904	9.99306e+06	57349068	43216740	NA	NA	NA	NA	NA	NA	NA	NA	57349068.0;43216740.0	NA	57349068	NA	43216740	NA	NA
894	O43422_C207	O43422	52 kDa repressor of the inhibitor of the protein kinase	THAP12	QNIPLDGHEADEIPEGLFTPDNFQALLEC*R	1	14	29C(463.2366)	1	C	1	463.237	3	6	2	2	2	NA	NA	1	1	1	1	1	1	NA	NA	NA	NA	0	7.30832e+07	3.19176e+07	95453584	3.65325e+07	87263456	NA	NA	1.2149e+08	4.98822e+07	3.56199e+07	NA	NA	9546912.0;181360256.0;71804560.0;1260456.6;112450496.0;62076416.0	9546912	181360256	71804560	1.26046e+06	112450496	62076416
895	O43422_C230	O43422	52 kDa repressor of the inhibitor of the protein kinase	THAP12	RFETTAVNTLFC*SK	1	12	12C(463.2366)	1	C	1	463.237	4	8	2	2	2	NA	2	1	1	1	1	1	1	NA	NA	1	1	0	454867734	2.48196e+08	265233936	699863618	636097950	NA	218275432	1.62707e+08	4.37607e+08	4.02688e+08	NA	8.95008e+06	150182688.0;380285184.0;390428416.0;1009298820.0;351354880.0;920841020.0;211946768.0;224604096.0	150182688	380285184	390428416	1009298820	351354880	920841020
896	O43422_C644	O43422	52 kDa repressor of the inhibitor of the protein kinase	THAP12	SDLPNPDTLSAELHC*WR	1	33	15C(463.2366)	1	C	1	463.237	5	10	2	2	2	2	2	1	1	1	1	1	1	1	1	1	1	0	1573138919	5.93125e+08	2318688385	1329857600	1958546370	776006525	1482595715	1.60036e+09	4.9607e+07	1.81475e+08	2.15644e+08	2.70925e+08	1187060990.0;3450315780.0;1294780160.0;1364935040.0;1830224130.0;2086868610.0;928490110.0;623522940.0;1291022850.0;1674168580.0	1187060990	3450315780	1294780160	1364935040	1830224130	2086868610
897	O43422_C68	O43422	52 kDa repressor of the inhibitor of the protein kinase	THAP12	HFETSMIC*R	1	19	8C(463.2366)	1	C	1	463.237	4	8	2	2	2	NA	2	1	1	1	1	1	1	NA	NA	1	1	0	7.9666e+08	5.44698e+08	1575910305	351103656	749525825	NA	510100944	1.00961e+09	1.19611e+08	2.02643e+08	NA	2.12453e+07	862008900.0;2289811710.0;266526000.0;435681312.0;606235460.0;892816190.0;525123648.0;495078240.0	862008900	2289811710	266526000	435681312	606235460	892816190
898	O43426_C1531	O43426	Synaptojanin-1	SYNJ1	GTNVSFC*VLPSR	1	2	7C(463.2366)	1	C	1	463.237	1	1	1	NA	NA	NA	NA	NA	1	NA	NA	NA	NA	NA	NA	NA	NA	0	181588112	NA	181588112	NA	NA	NA	NA	NA	NA	NA	NA	NA	181588112	NA	181588112	NA	NA	NA	NA
899	O43426_C374	O43426	Synaptojanin-1	SYNJ1	C*QSGTVR	1	9	1C(463.2366)	1	C	1	463.237	4	7	2	2	2	NA	1	1	1	1	1	1	1	NA	NA	1	NA	0	201173783	2.97039e+07	236448184	169229004	213232392	NA	185785552	7.30131e+07	5.94836e+07	2.30541e+06	NA	NA	184820144.0;288076224.0;127167768.0;211290240.0;214862560.0;211602224.0;185785552.0	184820144	288076224	127167768	211290240	214862560	211602224
900	O43426_C521	O43426	Synaptojanin-1	SYNJ1	SMC*ENFYK	1	2	3C(463.2366)	1	C	1	463.237	1	1	NA	1	NA	NA	NA	NA	NA	1	NA	NA	NA	NA	NA	NA	NA	0	248166880	NA	NA	248166880	NA	NA	NA	NA	NA	NA	NA	NA	248166880	NA	NA	248166880	NA	NA	NA
901	O43427_C262	O43427	Acidic fibroblast growth factor intracellular-binding protein	FIBP	SLVC*TALR	1	3	4C(463.2366)	1	C	1	463.237	2	2	1	1	NA	NA	NA	1	NA	1	NA	NA	NA	NA	NA	NA	NA	0	112045420	1.21306e+08	197821680	26269160	NA	NA	NA	NA	NA	NA	NA	NA	197821680.0;26269160.0	197821680	NA	26269160	NA	NA	NA
902	O43432_C1411	O43432	Eukaryotic translation initiation factor 4 gamma 3	EIF4G3	LDFIESDSPC*SSEALSK;LDFIESDSPC*SSEALSKK	2	14	10C(463.2366)	1	C	1	463.237	4	8	2	2	2	NA	2	2	1	2	2	1	2	NA	NA	1	1	0	1.77293e+08	1.08092e+08	80967611	291534748	2.47586e+08	NA	89082684	3.19317e+07	1.02254e+08	2.96997e+08	NA	849575	66655900.0;140437504.0;58388520.0;493365632.0;234313200.0;350329024.0;88131136.0;457594624.0;68239384.0;6915367.5;88481944.0;89683424.0	103546702	58388520	363839416	219230080	457594624	3.75774e+07
903	O43432_C301	O43432	Eukaryotic translation initiation factor 4 gamma 3	EIF4G3	C*ELSSPR	1	2	1C(463.2366)	1	C	1	463.237	1	1	NA	NA	1	NA	NA	NA	NA	NA	NA	1	NA	NA	NA	NA	NA	0	160604096	NA	NA	NA	160604096	NA	NA	NA	NA	NA	NA	NA	160604096	NA	NA	NA	NA	160604096	NA
904	O43432_C340	O43432	Eukaryotic translation initiation factor 4 gamma 3	EIF4G3	KPC*SVAPNDIPLVSSTNLINEINGVSEK	1	3	3C(463.2366)	1	C	1	463.237	2	2	NA	1	1	NA	NA	NA	NA	1	NA	1	NA	NA	NA	NA	NA	0	26007709	1.69771e+07	NA	38012308	14003110	NA	NA	NA	NA	NA	NA	NA	38012308.0;14003110.0	NA	NA	38012308	NA	14003110	NA
905	O43432_C461	O43432	Eukaryotic translation initiation factor 4 gamma 3	EIF4G3	TC*LSEDAK	1	2	2C(463.2366)	1	C	1	463.237	1	1	NA	1	NA	NA	NA	NA	NA	1	NA	NA	NA	NA	NA	NA	NA	0	640763460	NA	NA	640763460	NA	NA	NA	NA	NA	NA	NA	NA	640763460	NA	NA	640763460	NA	NA	NA
906	O43432_C638	O43432	Eukaryotic translation initiation factor 4 gamma 3	EIF4G3	EFLLDFQFMPAC*IQKPEGLPPISDVVLDKINQPK;EFLLDFQFMPAC*IQKPEGLPPISDVVLDK	2	9	12C(463.2366)	1	C	1	463.237	4	5	2	1	1	NA	1	1	1	2	NA	2	NA	NA	NA	NA	1	0	4.20568e+07	3.33684e+07	19033036	47035020	8.72919e+07	NA	14867363	7.0666e+06	NA	NA	NA	NA	14036196.0;24029876.0;43020816.0;51049224.0;1086636.6;173497136.0;14867363.0	14036196	24029876	47035020	NA	8.72919e+07	NA
907	O43432_C982	O43432	Eukaryotic translation initiation factor 4 gamma 3	EIF4G3	LC*NWVSR	1	7	2C(463.2366)	1	C	1	463.237	3	4	2	NA	1	1	NA	1	1	NA	NA	1	NA	NA	1	NA	NA	0	2.75948e+08	3.68424e+07	276543488	NA	238812160	312489664	NA	9.28575e+07	NA	NA	NA	NA	342203648.0;210883328.0;238812160.0;312489664.0	342203648	210883328	NA	NA	238812160	NA
908	O43439_C111	O43439	Protein CBFA2T2	CBFA2T2	FSNGPASSTSSALTNQQLPATC*GAR	1	6	22C(463.2366)	1	C	1	463.237	5	5	1	1	1	1	1	1	NA	NA	1	NA	1	1	NA	NA	1	0	1.06197e+08	9.82438e+07	51843244	236770176	31717374	186120480	24534968	NA	NA	NA	NA	NA	51843244.0;236770176.0;31717374.0;186120480.0;24534968.0	51843244	NA	NA	236770176	NA	31717374
909	O43439_C261	O43439	Protein CBFA2T2	CBFA2T2	VC*TISPAPR	1	14	2C(463.2366)	1	C	1	463.237	5	10	2	2	2	2	2	1	1	1	1	1	1	1	1	1	1	0	3.30585e+08	4.42014e+07	349625104	317532488	391513024	271329080	322924760	2.26977e+08	9.19325e+07	3.8343e+07	1.63188e+08	1.32287e+08	189128032.0;510122176.0;252526384.0;382538592.0;364400416.0;418625632.0;386720448.0;155937712.0;229383760.0;416465760.0	189128032	510122176	252526384	382538592	364400416	418625632
910	O43439_C357	O43439	Protein CBFA2T2	CBFA2T2	HLDHALNC*IMEMVEK	1	4	8C(463.2366)	1	C	1	463.237	1	1	1	NA	NA	NA	NA	NA	1	NA	NA	NA	NA	NA	NA	NA	NA	0	339429248	NA	339429248	NA	NA	NA	NA	NA	NA	NA	NA	NA	339429248	NA	339429248	NA	NA	NA	NA
911	O43439_C573	O43439	Protein CBFA2T2	CBFA2T2	SADC*SVPSPALDKTSATTSR	1	2	4C(463.2366)	1	C	1	463.237	1	1	NA	1	NA	NA	NA	NA	NA	NA	1	NA	NA	NA	NA	NA	NA	0	27799130	NA	NA	27799130	NA	NA	NA	NA	NA	NA	NA	NA	27799130	NA	NA	NA	27799130	NA	NA
912	O43447_C122	O43447	Peptidyl-prolyl cis-trans isomerase H	PPIH	HSAPGLLSMANSGPSTNGC*QFFITCSK	1	9	19C(463.2366)	1	C	1	463.237	2	3	2	1	NA	NA	NA	1	1	1	NA	NA	NA	NA	NA	NA	NA	0	116317822	1.22432e+08	202889984	29745660	NA	NA	NA	5.25184e+07	NA	NA	NA	NA	240026096.0;165753872.0;29745660.0	240026096	165753872	29745660	NA	NA	NA
913	O43447_C131	O43447	Peptidyl-prolyl cis-trans isomerase H	PPIH	C*DWLDGK	1	12	1C(463.2366)	1	C	1	463.237	4	8	2	2	2	NA	2	1	1	1	1	1	1	NA	NA	1	1	0	1127066960	1.8663e+08	1347878850	927047295	1204735615	NA	1028606080	7.43918e+08	2.00464e+07	1.02634e+07	NA	1.5904e+08	821849220.0;1873908480.0;912872320.0;941222270.0;1211992960.0;1197478270.0;1141064190.0;916147970.0	821849220	1873908480	912872320	941222270	1211992960	1197478270
914	O43447_C174	O43447	Peptidyl-prolyl cis-trans isomerase H	PPIH	LPVVISQC*GEM	1	2	8C(463.2366)	1	C	1	463.237	1	1	1	NA	NA	NA	NA	1	NA	NA	NA	NA	NA	NA	NA	NA	NA	0	70846080	NA	70846080	NA	NA	NA	NA	NA	NA	NA	NA	NA	70846080	70846080	NA	NA	NA	NA	NA
915	O43447_C47	O43447	Peptidyl-prolyl cis-trans isomerase H	PPIH	QFC*TGEFRK;QFC*TGEFR	2	8	3C(463.2366)	1	C	1	463.237	5	6	2	1	1	1	1	1	1	NA	1	1	NA	1	NA	NA	1	0	3.59742e+08	3.50649e+07	338392488	333284416	391842080	403710784	331480384	2.32636e+08	NA	NA	NA	NA	173893904.0;502891072.0;333284416.0;391842080.0;403710784.0;331480384.0	173893904	502891072	NA	333284416	391842080	NA
916	O43448_C289	O43448	Voltage-gated potassium channel subunit beta-3	KCNAB3	IGVGSVTWYPLAC*GLITSK	1	4	13C(463.2366)	1	C	1	463.237	2	3	1	NA	2	NA	NA	1	NA	NA	NA	1	1	NA	NA	NA	NA	0	31613642	2.40173e+07	14630878	NA	48596406	NA	NA	NA	NA	1.91248e+07	NA	NA	14630878.0;35073160.0;62119652.0	14630878	NA	NA	NA	35073160	62119652
917	O43464_C71	O43464	Serine protease HTRA2; mitochondrial	HTRA2	AC*LTSGTPGPR	1	2	2C(463.2366)	1	C	1	463.237	1	1	1	NA	NA	NA	NA	1	NA	NA	NA	NA	NA	NA	NA	NA	NA	0	1.27049e+06	NA	1.27049e+06	NA	NA	NA	NA	NA	NA	NA	NA	NA	1.27049e+06	1.27049e+06	NA	NA	NA	NA	NA
918	O43488_C16	O43488	Aflatoxin B1 aldehyde reductase member 2	AKR7A2	AAVHC*ALR	1	2	5C(463.2366)	1	C	1	463.237	1	1	NA	NA	NA	NA	1	NA	NA	NA	NA	NA	NA	NA	NA	1	NA	0	6.15598e+06	NA	NA	NA	NA	NA	6.15598e+06	NA	NA	NA	NA	NA	6.15598e+06	NA	NA	NA	NA	NA	NA
919	O43488_C214	O43488	Aflatoxin B1 aldehyde reductase member 2	AKR7A2	QVETELFPC*LR	1	29	9C(463.2366)	1	C	1	463.237	5	10	2	2	2	2	2	1	1	1	1	1	1	1	1	1	1	0	2137020737	4.77746e+08	2259433600	1925760835	2664184190	1428277635	2407447425	8.93949e+08	1.16213e+07	2.59201e+06	1.64494e+08	7.60989e+07	1627316220.0;2891550980.0;1933978370.0;1917543300.0;2662351360.0;2666017020.0;1544592130.0;1311963140.0;2353637380.0;2461257470.0	1627316220	2891550980	1933978370	1917543300	2662351360	2666017020
920	O43488_C98	O43488	Aflatoxin B1 aldehyde reductase member 2	AKR7A2	GHTELDTAFMYSDGQSETILGGLGLGLGGGDC*R	1	23	32C(463.2366)	1	C	1	463.237	4	7	1	2	2	NA	2	1	NA	1	1	1	1	NA	NA	1	1	0	46298733	7.72765e+06	38064836	42361896	55684886	NA	49083314	NA	9.15083e+06	2.91496e+07	NA	3.19592e+07	38064836.0;35891284.0;48832508.0;76296800.0;35072972.0;26484716.0;71681912.0	38064836	NA	35891284	48832508	76296800	35072972
921	O43491_C232	O43491	Band 4.1-like protein 2	EPB41L2	VTLLDGTEYSC*DLEK	1	3	11C(463.2366)	1	C	1	463.237	2	2	NA	1	1	NA	NA	NA	NA	NA	1	1	NA	NA	NA	NA	NA	0	203094120	1.6343e+07	NA	214650368	191537872	NA	NA	NA	NA	NA	NA	NA	214650368.0;191537872.0	NA	NA	NA	214650368	191537872	NA
922	O43491_C248	O43491	Band 4.1-like protein 2	EPB41L2	GQVLFDKVC*EHLNLLEKDYFGLLFQESPEQK	1	2	9C(463.2366)	1	C	1	463.237	1	1	1	NA	NA	NA	NA	NA	1	NA	NA	NA	NA	NA	NA	NA	NA	0	326584032	NA	326584032	NA	NA	NA	NA	NA	NA	NA	NA	NA	326584032	NA	326584032	NA	NA	NA	NA
923	O43491_C424	O43491	Band 4.1-like protein 2	EPB41L2	LGVC*ANGLLIYK	1	14	4C(463.2366)	1	C	1	463.237	5	10	2	2	2	2	2	1	1	1	1	1	1	1	1	1	1	0	6.72678e+08	2.89618e+08	946683105	671270050	977968000	395000176	372466880	6.04709e+08	1.99687e+07	2.10048e+08	7.33239e+07	6.58727e+07	519089600.0;1374276610.0;657150020.0;685390080.0;1126494460.0;829441540.0;446848000.0;343152352.0;419045920.0;325887840.0	519089600	1374276610	657150020	685390080	1126494460	829441540
924	O43491_C866	O43491	Band 4.1-like protein 2	EPB41L2	VNGEVSHVDIDVLPQIIC*CSEPPVVK	1	6	18C(463.2366)	1	C	1	463.237	1	1	NA	1	NA	NA	NA	NA	NA	NA	1	NA	NA	NA	NA	NA	NA	0	97364536	NA	NA	97364536	NA	NA	NA	NA	NA	NA	NA	NA	97364536	NA	NA	NA	97364536	NA	NA
925	O43502_C335	O43502	DNA repair protein RAD51 homolog 3	RAD51C	EC*TVLFQIKPQGFR	1	6	2C(463.2366)	1	C	1	463.237	2	3	2	NA	1	NA	NA	1	1	NA	NA	NA	1	NA	NA	NA	NA	0	1413525440	1.96177e+08	1274807040	NA	1552243840	NA	NA	8.8432e+08	NA	NA	NA	NA	649498620.0;1900115460.0;1552243840.0	649498620	1900115460	NA	NA	NA	1552243840
926	O43502_C68	O43502	DNA repair protein RAD51 homolog 3	RAD51C	EC*LTNKPR	1	8	2C(463.2366)	1	C	1	463.237	4	7	2	NA	2	1	2	1	1	NA	NA	1	1	1	NA	1	1	0	271937539	4.51544e+07	290625108	NA	270327280	316404160	210393608	2.38018e+08	NA	7.92645e+06	NA	2.21027e+07	122321000.0;458929216.0;264722432.0;275932128.0;316404160.0;226022608.0;194764608.0	122321000	458929216	NA	NA	264722432	275932128
927	O43513_C167	O43513	Mediator of RNA polymerase II transcription subunit 7	MED7	VIEMIQNC*LASLPDDLPHSEAGMR	1	4	8C(463.2366)	1	C	1	463.237	2	3	NA	2	NA	NA	1	NA	NA	1	1	NA	NA	NA	NA	NA	1	0	3.84441e+07	3.3939e+07	NA	1.44456e+07	NA	NA	62442580	NA	1.71487e+07	NA	NA	NA	26571560.0;2319638.2;62442580.0	NA	NA	26571560	2.31964e+06	NA	NA
928	O43513_C197	O43513	Mediator of RNA polymerase II transcription subunit 7	MED7	VKTEPMDADDSNNC*TGQNEHQR	1	3	14C(463.2366)	1	C	1	463.237	2	2	NA	1	1	NA	NA	NA	NA	NA	1	1	NA	NA	NA	NA	NA	0	43246192	1.32193e+07	NA	33898768	52593616	NA	NA	NA	NA	NA	NA	NA	33898768.0;52593616.0	NA	NA	NA	33898768	52593616	NA
929	O43513_C223	O43513	Mediator of RNA polymerase II transcription subunit 7	MED7	DAALC*VLIDEMNERP	1	9	5C(463.2366)	1	C	1	463.237	4	7	1	2	2	NA	2	NA	1	1	1	1	1	NA	NA	1	1	0	129665798	4.81779e+07	195624640	82403620	110211340	NA	130423592	NA	1.78989e+07	1.31365e+07	NA	5.70024e+07	195624640.0;69747200.0;95060040.0;119500240.0;100922440.0;90116816.0;170730368.0	NA	195624640	69747200	95060040	119500240	100922440
930	O43513_C51	O43513	Mediator of RNA polymerase II transcription subunit 7	MED7	DSYMMFGNQFQC*DDLIIRPLESQGIER	1	2	12C(463.2366)	1	C	1	463.237	1	1	NA	NA	1	NA	NA	NA	NA	NA	NA	1	NA	NA	NA	NA	NA	0	39718832	NA	NA	NA	39718832	NA	NA	NA	NA	NA	NA	NA	39718832	NA	NA	NA	NA	39718832	NA
931	O43542_C221	O43542	DNA repair protein XRCC3	XRCC3	C*EFDSQASAPR	1	12	1C(463.2366)	1	C	1	463.237	4	7	2	2	1	NA	2	1	1	1	1	NA	1	NA	NA	1	1	0	246646059	7.55181e+07	141311828	321044744	262097632	NA	262130032	3.10651e+07	1.88482e+08	NA	NA	2.46757e+08	119345480.0;163278176.0;454321600.0;187767888.0;262097632.0;436613696.0;87646368.0	119345480	163278176	454321600	187767888	NA	262097632
932	O43542_C310	O43542	DNA repair protein XRCC3	XRCC3	LREEEAALGC*PAR	1	13	10C(463.2366)	1	C	1	463.237	5	9	2	2	2	2	1	1	1	1	1	1	1	1	1	NA	1	0	2.91572e+08	5.30983e+07	224802864	346637696	340539072	254294880	291587104	8.10646e+07	7.0555e+07	5.03383e+06	1.55302e+08	NA	167481504.0;282124224.0;396527616.0;296747776.0;344098528.0;336979616.0;144479904.0;364109856.0;291587104.0	167481504	282124224	396527616	296747776	344098528	336979616
933	O43542_C86	O43542	DNA repair protein XRCC3	XRCC3	LSLGC*PVLDALLR	1	9	5C(463.2366)	1	C	1	463.237	4	8	2	2	2	NA	2	1	1	1	1	1	1	NA	NA	1	1	0	111260745	3.13483e+07	143339676	83385940	132962464	NA	85354900	4.84475e+07	1.0067e+07	5.27634e+07	NA	1.74679e+06	109082104.0;177597248.0;90504416.0;76267464.0;170271808.0;95653120.0;86590064.0;84119736.0	109082104	177597248	90504416	76267464	170271808	95653120
934	O43566_C332	O43566	Regulator of G-protein signaling 14	RGS14	DMLAGIC*EKR	1	2	7C(463.2366)	1	C	1	463.237	1	1	1	NA	NA	NA	NA	NA	1	NA	NA	NA	NA	NA	NA	NA	NA	0	NA	NA	NA	NA	NA	NA	NA	NA	NA	NA	NA	NA		NA	NA	NA	NA	NA	NA
935	O43566_C496	O43566	Regulator of G-protein signaling 14	RGS14	QTC*DIEGLVELLNR;RQTC*DIEGLVELLNR	2	13	3C(463.2366);4C(463.2366)	2	C	1	463.237	4	8	2	2	2	NA	2	1	2	1	1	1	1	NA	NA	1	1	0	4.82138e+08	1.46172e+08	291719028	448746768	565066302	NA	623018685	2.46461e+08	2.28243e+07	1.2606e+08	NA	9.11237e+07	117444712.0;465993344.0;464885952.0;432607584.0;654203900.0;475928704.0;687452860.0;558584510.0	117444712	465993344	464885952	432607584	654203900	475928704
936	O43572_C466	O43572	A-kinase anchor protein 10; mitochondrial	AKAP10	LEIESNIC*R	1	8	8C(463.2366)	1	C	1	463.237	4	4	1	1	1	1	NA	NA	1	NA	1	1	NA	1	NA	NA	NA	0	7.83856e+08	5.99791e+08	1284060160	948597440	118909592	NA	NA	NA	NA	NA	NA	NA	1284060160.0;948597440.0;118909592.0	NA	1284060160	NA	948597440	118909592	NA
937	O43583_C132	O43583	Density-regulated protein	DENR	VC*GLATFEIDLK	1	7	2C(463.2366)	1	C	1	463.237	3	4	2	1	1	NA	NA	1	1	1	NA	1	NA	NA	NA	NA	NA	0	7.06307e+07	6.54458e+07	144928896	21523536	45439772	NA	NA	1.18196e+08	NA	NA	NA	NA	61351472.0;228506320.0;21523536.0;45439772.0	61351472	228506320	21523536	NA	45439772	NA
938	O43583_C53	O43583	Density-regulated protein	DENR	C*RQWLEK	1	2	1C(463.2366)	1	C	1	463.237	1	1	NA	NA	NA	NA	1	NA	NA	NA	NA	NA	NA	NA	NA	NA	1	0	490771456	NA	NA	NA	NA	NA	490771456	NA	NA	NA	NA	NA	490771456	NA	NA	NA	NA	NA	NA
939	O43592_C38	O43592	Exportin-T	XPOT	ISPDAWQVC*AEALAQR	1	13	9C(463.2366)	1	C	1	463.237	5	7	2	1	1	1	2	1	1	1	NA	1	NA	1	NA	1	1	0	4.01148e+08	3.90586e+08	764924990	95898520	32437434	NA	711331775	NA	NA	NA	NA	7.78671e+08	764924990.0;95898520.0;32437434.0;160728320.0;1261935230.0	764924990	NA	95898520	NA	32437434	NA
940	O43592_C522	O43592	Exportin-T	XPOT	FFTVEPQHIPC*VLMAFLDHR	1	7	11C(463.2366)	1	C	1	463.237	1	2	2	NA	NA	NA	NA	1	1	NA	NA	NA	NA	NA	NA	NA	NA	0	673641746	NA	673641746	NA	NA	NA	NA	5.84047e+08	NA	NA	NA	NA	260657952.0;1086625540.0	260657952	1086625540	NA	NA	NA	NA
941	O43592_C650	O43592	Exportin-T	XPOT	QASLADC*LNHAVGFASR	1	39	7C(463.2366)	1	C	1	463.237	5	10	2	2	2	2	2	1	1	1	1	1	1	1	1	1	1	0	7188659150	1.30232e+09	6848062200	7076922400	8819648500	5314620150	7884042500	3.33209e+09	5.97225e+08	1.03238e+09	1.2716e+09	3.09038e+08	4491917800.0;9204206600.0;7499224100.0;6654620700.0;9549654000.0;8089643000.0;4415466000.0;6213774300.0;7665519600.0;8102565400.0	4491917800	9204206600	7499224100	6654620700	9549654000	8089643000
942	O43592_C714	O43592	Exportin-T	XPOT	MIIC*LEEEVLPFIPSASEHMLK	1	3	4C(463.2366)	1	C	1	463.237	1	2	2	NA	NA	NA	NA	1	1	NA	NA	NA	NA	NA	NA	NA	NA	0	8.2981e+07	NA	8.2981e+07	NA	NA	NA	NA	9.53428e+07	NA	NA	NA	NA	15563437.0;150398480.0	15563437	150398480	NA	NA	NA	NA
943	O43592_C877	O43592	Exportin-T	XPOT	HIVPAC*FLAPLK	1	4	6C(463.2366)	1	C	1	463.237	1	1	1	NA	NA	NA	NA	1	NA	NA	NA	NA	NA	NA	NA	NA	NA	0	82188096	NA	82188096	NA	NA	NA	NA	NA	NA	NA	NA	NA	82188096	82188096	NA	NA	NA	NA	NA
944	O43598_C117	O43598	2'-deoxynucleoside 5'-phosphate N-hydrolase 1	DNPH1	ILC*LFRPQSGR	1	24	3C(463.2366)	1	C	1	463.237	5	10	2	2	2	2	2	1	1	1	1	1	1	1	1	1	1	0	2429332198	3.76932e+08	2712760640	1953912190	2842442370	2501595520	2135950270	1.39862e+09	2.29637e+08	2.33993e+08	4.08563e+08	1.82568e+08	1723789950.0;3701731330.0;1791534590.0;2116289790.0;2676984320.0;3007900420.0;2212698110.0;2790492930.0;2006855040.0;2265045500.0	1723789950	3701731330	1791534590	2116289790	2676984320	3007900420
945	O43598_C26	O43598	2'-deoxynucleoside 5'-phosphate N-hydrolase 1	DNPH1	GEPGRPALYFC*GSIR	1	15	11C(463.2366)	1	C	1	463.237	4	7	2	2	2	NA	1	1	1	1	1	1	1	NA	NA	NA	1	0	7.45339e+08	1.68619e+08	693821278	603837760	990159230	NA	693535870	5.39979e+08	3.20691e+07	2.22433e+08	NA	NA	311998656.0;1075643900.0;626514050.0;581161470.0;1147443200.0;832875260.0;693535870.0	311998656	1075643900	626514050	581161470	1147443200	832875260
946	O43617_C31	O43617	Trafficking protein particle complex subunit 3	TRAPPC3	KMSSELFTLTYGALVTQLC*K;MSSELFTLTYGALVTQLC*K	2	20	19C(463.2366);18C(463.2366)	2	C	1	463.237	4	8	2	2	2	NA	2	1	2	2	1	1	1	NA	NA	1	1	0	1.89338e+08	5.22041e+07	266866324	1.64656e+08	171845240	NA	153982856	6.15237e+07	7.63711e+07	4.41283e+07	NA	8.12951e+07	223362528.0;499788160.0;120952080.0;220527840.0;779655.1;218658816.0;140641840.0;203048640.0;96498512.0;211467200.0	223362528	310370120	1.10654e+08	218658816	140641840	203048640
947	O43639_C144	O43639	Cytoplasmic protein NCK2	NCK2	VTVMEKC*SDGWWR	1	2	7C(463.2366)	1	C	1	463.237	1	1	NA	NA	1	NA	NA	NA	NA	NA	NA	1	NA	NA	NA	NA	NA	0	24978446	NA	NA	NA	24978446	NA	NA	NA	NA	NA	NA	NA	24978446	NA	NA	NA	NA	24978446	NA
948	O43639_C297	O43639	Cytoplasmic protein NCK2	NCK2	HQAEC*ALNER	1	10	5C(463.2366)	1	C	1	463.237	4	6	1	1	2	NA	2	NA	1	NA	1	1	1	NA	NA	1	1	0	542767919	3.45658e+08	1002722690	442116640	553117150	NA	173115196	NA	NA	8.77926e+07	NA	1.872e+08	1002722690.0;442116640.0;615195900.0;491038400.0;305485888.0;40744504.0	NA	1002722690	NA	442116640	615195900	491038400
949	O43639_C343	O43639	Cytoplasmic protein NCK2	NCK2	VQLVDNVYC*IGQR	1	3	9C(463.2366)	1	C	1	463.237	2	2	1	1	NA	NA	NA	1	NA	1	NA	NA	NA	NA	NA	NA	NA	0	74710257	7.82021e+07	19413026	130007488	NA	NA	NA	NA	NA	NA	NA	NA	19413026.0;130007488.0	19413026	NA	130007488	NA	NA	NA
950	O43660_C468	O43660	Pleiotropic regulator 1	PLRG1	VHAAVQPGSLDSESGIFAC*AFDQSESR	1	6	19C(463.2366)	1	C	1	463.237	4	5	1	1	1	NA	2	1	NA	1	NA	NA	1	NA	NA	1	1	0	1.06754e+08	9.56751e+07	62764172	59662624	250173664	NA	54416143	NA	NA	NA	NA	6.2328e+07	62764172.0;59662624.0;250173664.0;10343574.0;98488712.0	62764172	NA	59662624	NA	NA	250173664
951	O43663_C14	O43663	Protein regulator of cytokinesis 1	PRC1	SEVLAEESIVC*LQK;RSEVLAEESIVC*LQK	2	25	11C(463.2366);12C(463.2366)	2	C	1	463.237	4	8	2	2	2	NA	2	1	2	2	2	1	1	NA	NA	1	1	0	5.61675e+08	1.55746e+08	545486428	4.28793e+08	784094625	NA	488326688	3.36463e+08	1.31858e+08	1.56346e+08	NA	3.06609e+08	307571232.0;264810288.0;1301992960.0;42260648.0;628850180.0;110386120.0;933675390.0;894647810.0;673541440.0;705132160.0;271521216.0	307571232	783401624	335555414	522030755	894647810	673541440
952	O43663_C236	O43663	Protein regulator of cytokinesis 1	PRC1	SQNEAVC*EGLR	1	6	7C(463.2366)	1	C	1	463.237	3	5	NA	1	2	NA	2	NA	NA	NA	1	1	1	NA	NA	1	1	0	2.11668e+08	9.96608e+07	NA	96589712	269263936	NA	269150480	NA	NA	1.18294e+07	NA	1.42467e+07	96589712.0;277628608.0;260899264.0;279224448.0;259076512.0	NA	NA	NA	96589712	277628608	260899264
953	O43663_C322	O43663	Protein regulator of cytokinesis 1	PRC1	QAFAPFC*AEDYTESLLQLHDAEIVR	1	11	7C(463.2366)	1	C	1	463.237	4	7	2	2	2	NA	1	1	1	1	1	1	1	NA	NA	NA	1	0	93758468	3.80795e+07	143914668	92961740	86624244	NA	51533220	1.35716e+08	8.86622e+06	1.6144e+07	NA	NA	47949160.0;239880176.0;99231104.0;86692376.0;75208744.0;98039744.0;51533220.0	47949160	239880176	99231104	86692376	75208744	98039744
954	O43663_C531	O43663	Protein regulator of cytokinesis 1	PRC1	LPPSGSKPVAASTC*SGKK;LPPSGSKPVAASTC*SGK	2	3	14C(463.2366)	1	C	1	463.237	2	2	1	NA	NA	NA	1	NA	1	NA	NA	NA	NA	NA	NA	1	NA	0	240153820	3.06944e+08	457195840	NA	NA	NA	23111800	NA	NA	NA	NA	NA	457195840.0;23111800.0	NA	457195840	NA	NA	NA	NA
955	O43663_C72	O43663	Protein regulator of cytokinesis 1	PRC1	SISVC*QK	1	4	5C(463.2366)	1	C	1	463.237	1	1	NA	NA	NA	NA	1	NA	NA	NA	NA	NA	NA	NA	NA	NA	1	0	697802110	NA	NA	NA	NA	NA	697802110	NA	NA	NA	NA	NA	697802110	NA	NA	NA	NA	NA	NA
956	O43663_C80	O43663	Protein regulator of cytokinesis 1	PRC1	ELNTLC*SELHVEPFQEEGETTILQLEK	1	10	6C(463.2366)	1	C	1	463.237	4	7	1	2	2	NA	2	NA	1	1	1	1	1	NA	NA	1	1	0	142761936	5.82736e+07	225853760	92519704	136809496	NA	115864784	NA	5.89471e+07	1.08473e+07	NA	3.47806e+07	225853760.0;134201632.0;50837776.0;129139312.0;144479680.0;91271168.0;140458400.0	NA	225853760	134201632	50837776	129139312	144479680
957	O43665_C66	O43665	Regulator of G-protein signaling 10	RGS10	EFSEENVLFWLAC*EDFKK	1	10	13C(463.2366)	1	C	1	463.237	4	7	2	1	2	NA	2	1	1	NA	1	1	1	NA	NA	1	1	0	3.53963e+08	1.18517e+08	512058929	231125344	363107680	NA	309560768	4.62582e+08	NA	4.98908e+07	NA	5.60693e+07	184963808.0;839154050.0;231125344.0;398385792.0;327829568.0;349207776.0;269913760.0	184963808	839154050	NA	231125344	398385792	327829568
958	O43670_C13	O43670	BUB3-interacting and GLEBS motif-containing protein ZNF207	ZNF207	QLKPWC*WYCNR	1	14	6C(463.2366)	1	C	1	463.237	4	6	2	1	1	NA	2	1	1	NA	1	NA	1	NA	NA	1	1	0	407144980	9.53594e+07	540271872	313892608	381441984	NA	392973456	3.38014e+08	NA	NA	NA	1.89197e+08	779283520.0;301260224.0;313892608.0;381441984.0;259191040.0;526755872.0	779283520	301260224	NA	313892608	NA	381441984
959	O43678_C58	O43678	NADH dehydrogenase [ubiquinone] 1 alpha subcomplex subunit 2	NDUFA2	EC*SDVQPK	1	8	2C(463.2366)	1	C	1	463.237	3	6	2	2	NA	NA	2	1	1	1	1	NA	NA	NA	NA	1	1	0	4.38121e+08	3.73072e+08	859965791	302815008	NA	NA	151582904	7.51181e+08	1.99162e+08	NA	NA	1.55061e+07	328800832.0;1391130750.0;443643616.0;161986400.0;140618448.0;162547360.0	328800832	1391130750	443643616	161986400	NA	NA
960	O43679_C246	O43679	LIM domain-binding protein 2	LDB2	LC*VILEPMQELMSR	1	7	2C(463.2366)	1	C	1	463.237	4	5	1	1	2	NA	1	NA	1	NA	1	1	1	NA	NA	NA	1	0	85939862	2.33325e+07	55217764	103707672	80380132	NA	104453880	NA	NA	4.89911e+07	NA	NA	55217764.0;103707672.0;45738168.0;115022096.0;104453880.0	NA	55217764	NA	103707672	45738168	115022096
961	O43681_C205	O43681	ATPase ASNA1	ASNA1	NQISPFISQMC*NMLGLGDMNADQLASK	1	25	11C(463.2366)	1	C	1	463.237	4	8	2	2	2	NA	2	1	1	1	1	1	1	NA	NA	1	1	0	108864596	1.90194e+07	93038704	132194368	116565240	NA	93660072	7.05483e+07	2.3216e+07	3.01335e+07	NA	1.84932e+07	43153520.0;142923888.0;148610528.0;115778208.0;137872848.0;95257632.0;106736768.0;80583376.0	43153520	142923888	148610528	115778208	137872848	95257632
962	O43681_C289	O43681	ATPase ASNA1	ASNA1	IDTHNIIVNQLVFPDPEKPC*K	1	18	20C(463.2366)	1	C	1	463.237	5	9	2	2	2	1	2	1	1	1	1	1	1	1	NA	1	1	0	864347858	2.78047e+08	1294390400	617331650	951538815	827156540	631321885	9.72617e+08	1.91722e+07	1.63174e+08	NA	1.01143e+08	606646660.0;1982134140.0;603774850.0;630888450.0;1066920450.0;836157180.0;827156540.0;702840830.0;559802940.0	606646660	1982134140	603774850	630888450	1066920450	836157180
963	O43681_C53	O43681	ATPase ASNA1	ASNA1	TTC*SCSLAVQLSK	1	2	3C(463.2366)	1	C	1	463.237	1	1	1	NA	NA	NA	NA	1	NA	NA	NA	NA	NA	NA	NA	NA	NA	0	309595712	NA	309595712	NA	NA	NA	NA	NA	NA	NA	NA	NA	309595712	309595712	NA	NA	NA	NA	NA
964	O43683_C1013	O43683	Mitotic checkpoint serine/threonine-protein kinase BUB1	BUB1	NEGGEC*KPEGLFR;VKNEGGEC*KPEGLFR	2	15	6C(463.2366);8C(463.2366)	2	C	1	463.237	5	8	1	2	2	1	2	2	NA	2	2	1	1	2	NA	1	1	0	3.50132e+08	1.57152e+08	145599984	3.40439e+08	544061540	262698544	457862960	NA	6.0519e+07	116079	NA	6.51876e+06	153037632.0;138162336.0;591609600.0;3682338.2;754214340.0;12251093.0;543979460.0;544143620.0;150147232.0;375249856.0;462472416.0;453253504.0	145599984	NA	2.97646e+08	3.83233e+08	543979460	544143620
965	O43683_C1080	O43683	Mitotic checkpoint serine/threonine-protein kinase BUB1	BUB1	LIVLLLEC*KR	1	10	8C(463.2366)	1	C	1	463.237	4	6	2	1	1	NA	2	1	1	1	NA	NA	1	NA	NA	1	1	0	178570770	9.03678e+07	272652024	55815320	202065216	NA	183750520	1.88873e+08	NA	NA	NA	5.06027e+07	139098704.0;406205344.0;55815320.0;202065216.0;219532048.0;147968992.0	139098704	406205344	55815320	NA	NA	202065216
966	O43683_C184	O43683	Mitotic checkpoint serine/threonine-protein kinase BUB1	BUB1	SNPGNNMAC*ISK	1	15	9C(463.2366)	1	C	1	463.237	5	9	2	2	2	1	2	1	1	1	1	1	1	1	NA	1	1	0	1.56406e+08	1.3427e+07	161463364	152978704	176636440	149692304	141257624	8.8035e+07	1.6015e+07	1.12857e+07	NA	3.92091e+06	99213240.0;223713488.0;141654400.0;164303008.0;184616624.0;168656256.0;149692304.0;138485120.0;144030128.0	99213240	223713488	141654400	164303008	184616624	168656256
967	O43683_C201	O43683	Mitotic checkpoint serine/threonine-protein kinase BUB1	BUB1	NQGSELSGVISSAC*DKESNMER	1	2	14C(463.2366)	1	C	1	463.237	1	1	NA	1	NA	NA	NA	NA	NA	1	NA	NA	NA	NA	NA	NA	NA	0	85456592	NA	NA	85456592	NA	NA	NA	NA	NA	NA	NA	NA	85456592	NA	NA	85456592	NA	NA	NA
968	O43683_C339	O43683	Mitotic checkpoint serine/threonine-protein kinase BUB1	BUB1	APC*LPVTYQQTPVNMEKNPR;APC*LPVTYQQTPVNMEK	2	33	3C(463.2366)	1	C	1	463.237	5	9	2	2	2	1	2	1	2	2	1	2	1	NA	1	2	2	0	2.21037e+08	1.27565e+08	125418001	181888908	404947755	98015992	2.94915e+08	5.45385e+07	1.0546e+07	3.43699e+07	NA	2.06019e+08	163982528.0;113966928.0;59740020.0;160841456.0;188022048.0;189346064.0;253249008.0;605252860.0;380644576.0;98015992.0;187017248.0;694167170.0;14231736.0;284243584.0	163982528	86853474	174431752	189346064	429250934	380644576
969	O43683_C407	O43683	Mitotic checkpoint serine/threonine-protein kinase BUB1	BUB1	DAGC*VNK	1	3	4C(463.2366)	1	C	1	463.237	2	2	1	NA	NA	NA	1	1	NA	NA	NA	NA	NA	NA	NA	1	NA	0	62231334	5.97204e+07	104460016	NA	NA	NA	20002652	NA	NA	NA	NA	NA	104460016.0;20002652.0	104460016	NA	NA	NA	NA	NA
970	O43683_C769	O43683	Mitotic checkpoint serine/threonine-protein kinase BUB1	BUB1	LLSGLSKPVSSYPNTFEWQC*K	1	3	20C(463.2366)	1	C	1	463.237	2	2	1	1	NA	NA	NA	NA	1	1	NA	NA	NA	NA	NA	NA	NA	0	368693280	7.40539e+07	421057280	316329280	NA	NA	NA	NA	NA	NA	NA	NA	421057280.0;316329280.0	NA	421057280	316329280	NA	NA	NA
971	O43684_C129	O43684	Mitotic checkpoint protein BUB3	BUB3	TPC*NAGTFSQPEK	1	21	3C(463.2366)	1	C	1	463.237	5	10	2	2	2	2	2	1	1	1	1	1	1	1	1	1	1	0	3272472883	6.72259e+08	3606631430	3296792575	3923270270	3385337855	2150332285	1.91674e+09	6.86532e+08	5.96457e+07	3.93939e+08	3.23468e+08	2251288060.0;4961974800.0;2811340800.0;3782244350.0;3965446140.0;3881094400.0;3663894530.0;3106781180.0;2379058430.0;1921606140.0	2251288060	4961974800	2811340800	3782244350	3965446140	3881094400
972	O43684_C62	O43684	Mitotic checkpoint protein BUB3	BUB3	YQHTGAVLDC*AFYDPTHAWSGGLDHQLK;LKYQHTGAVLDC*AFYDPTHAWSGGLDHQLK	2	8	10C(463.2366);12C(463.2366)	2	C	1	463.237	1	2	2	NA	NA	NA	NA	1	2	NA	NA	NA	NA	NA	NA	NA	NA	0	3.43957e+08	NA	3.43957e+08	NA	NA	NA	NA	2.35753e+08	NA	NA	NA	NA	177254400.0;92348312.0;928971330.0	177254400	510659821	NA	NA	NA	NA
973	O43707_C173	O43707	Alpha-actinin-4	ACTN4	EGLLLWC*QR;EGLLLWC*QRK	2	16	7C(463.2366)	1	C	1	463.237	5	9	2	1	2	2	2	1	2	1	NA	1	1	1	1	1	1	0	1.24511e+09	2.71654e+08	1.31521e+09	1072756420	1619132415	904600610	1313846465	3.39392e+08	NA	7.86274e+07	7.45392e+08	1.89027e+08	1075219330.0;3002797570.0;107587760.0;1072756420.0;1674730370.0;1563534460.0;1431672580.0;377528640.0;1180184450.0;1447508480.0	1075219330	1555192665	1072756420	NA	1674730370	1563534460
974	O43707_C351	O43707	Alpha-actinin-4	ACTN4	C*QLEINFNTLQTK	1	21	1C(463.2366)	1	C	1	463.237	5	10	2	2	2	2	2	1	1	1	1	1	1	1	1	1	1	0	4066903447	9.69371e+08	4067911915	3506410240	5082375820	2764335615	4913483645	1.82694e+09	1.51177e+08	1.16182e+09	4.26109e+08	1.71118e+09	2776069630.0;5359754200.0;3399512060.0;3613308420.0;5903909400.0;4260842240.0;2463030780.0;3065640450.0;6123473400.0;3703493890.0	2776069630	5359754200	3399512060	3613308420	5903909400	4260842240
975	O43707_C499	O43707	Alpha-actinin-4	ACTN4	IC*DQWDALGSLTHSR;IC*DQWDALGSLTHSRR	2	39	2C(463.2366)	1	C	1	463.237	5	10	2	2	2	2	2	2	2	2	2	2	1	2	2	2	1	0	4024438362	1.32808e+09	3551525020	2.70521e+09	5326586360	2.98968e+09	5549195395	1.52056e+09	1.57043e+08	8.06317e+08	1.13427e+09	7.04915e+08	4275292670.0;677356800.0;7784815600.0;1468635010.0;5019326500.0;613183100.0;4260854270.0;927470980.0;7682278400.0;1830589440.0;5896738800.0;3349646080.0;1025611140.0;4992682500.0;2590765570.0;7846771200.0;2254718980.0;6047645700.0	2476324735	4626725305	2816254800	2594162625	4756433920	5896738800
976	O43707_C60	O43707	Alpha-actinin-4	ACTN4	KTFTAWC*NSHLR;TFTAWC*NSHLR;TFTAWC*NSHLRK	3	23	7C(463.2366);6C(463.2366)	2	C	1	463.237	5	9	2	2	2	1	2	2	2	1	2	2	2	1	NA	2	2	0	5.71705e+08	3.01892e+08	1075127305	458051632	5.48619e+08	264989824	511738159	7.58111e+08	1.31228e+08	1.40665e+08	NA	1.85192e+08	519074720.0;559049220.0;1737995260.0;1484390020.0;365259168.0;660842880.0;440845312.0;633790080.0;662377150.0;740176000.0;158131664.0;264989824.0;421874496.0;339700544.0;770959100.0;514418496.0	539061970	1611192640	365259168	550844096	648083615	449153832
977	O43707_C793	O43707	Alpha-actinin-4	ACTN4	AC*LISLGYDVENDR;AC*LISLGYDVENDRQGEAEFNR	2	14	2C(463.2366)	1	C	1	463.237	3	5	2	NA	1	NA	2	1	1	NA	NA	1	NA	NA	NA	2	1	0	3.95806e+08	1.26405e+08	323012424	NA	541766140	NA	322640298	2.3002e+08	NA	NA	NA	1.06559e+08	160363984.0;485660864.0;541766140.0;414137824.0;80445064.0;397989152.0	160363984	485660864	NA	NA	541766140	NA
978	O43707_C879	O43707	Alpha-actinin-4	ACTN4	ELPPDQAEYC*IAR	1	9	10C(463.2366)	1	C	1	463.237	4	5	1	1	1	NA	2	1	NA	1	NA	1	NA	NA	NA	1	1	0	3.32347e+08	1.99011e+08	104295568	227118336	508948800	NA	489024606	NA	NA	NA	NA	3.50027e+08	104295568.0;227118336.0;508948800.0;736530940.0;241518272.0	104295568	NA	227118336	NA	508948800	NA
979	O43708_C205	O43708	Maleylacetoacetate isomerase	GSTZ1	LLVLEAFQVSHPC*R	1	17	13C(463.2366)	1	C	1	463.237	5	10	2	2	2	2	2	1	1	1	1	1	1	1	1	1	1	0	9.93015e+08	5.84148e+08	1951342015	500131248	766931620	1122159555	624508415	1.53729e+09	2.23343e+07	9.49598e+07	1.01278e+08	2.02974e+07	864312700.0;3038371330.0;484338528.0;515923968.0;699784900.0;834078340.0;1193773570.0;1050545540.0;610155970.0;638860860.0	864312700	3038371330	484338528	515923968	699784900	834078340
980	O43709_C203	O43709	Probable 18S rRNA (guanine-N(7))-methyltransferase	BUD23	KFYLC*LFSGPSTFIPEGLSENQDEVEPR	1	14	5C(463.2366)	1	C	1	463.237	4	5	1	1	1	NA	2	NA	1	NA	1	NA	1	NA	NA	1	1	0	193765992	4.56498e+07	146201952	167554672	247696944	NA	213610400	NA	NA	NA	NA	9.04084e+07	146201952.0;167554672.0;247696944.0;149682016.0;277538784.0	NA	146201952	NA	167554672	NA	247696944
981	O43719_C186	O43719	HIV Tat-specific factor 1	HTATSF1	GDGLC*CYLK;GDGLC*CYLKR	2	21	5C(463.2366)	1	C	1	463.237	5	9	2	2	2	1	2	2	1	1	1	2	2	1	NA	1	1	0	269631571	1.2167e+08	382346612	297293040	124428955	383060160	161029088	7.54153e+07	3.19494e+07	1.4337e+07	NA	1.50717e+07	224330832.0;433709056.0;435673280.0;274701408.0;319884672.0;73867056.0;195266464.0;51394908.0;177187392.0;383060160.0;171686368.0;150371808.0	329019944	435673280	274701408	319884672	134566760	114291150
982	O43719_C295	O43719	HIV Tat-specific factor 1	HTATSF1	EDLRVEC*SK	1	9	7C(463.2366)	1	C	1	463.237	4	6	1	1	2	NA	2	NA	1	1	NA	1	1	NA	NA	1	1	0	829089129	2.68042e+08	1132417540	530828896	958006465	NA	695103615	NA	NA	2.60312e+07	NA	1.02472e+08	1132417540.0;530828896.0;976413310.0;939599620.0;767562370.0;622644860.0	NA	1132417540	530828896	NA	976413310	939599620
983	O43719_C328	O43719	HIV Tat-specific factor 1	HTATSF1	DPEEADYC*IQTLDGR;HPDGVASVSFRDPEEADYC*IQTLDGR	2	8	8C(463.2366);19C(463.2366)	2	C	1	463.237	4	5	1	1	2	NA	1	NA	1	NA	1	1	2	NA	NA	1	NA	0	241014662	7.24404e+07	136156832	302801088	261422200	NA	263678528	NA	NA	7.06485e+07	NA	NA	136156832.0;302801088.0;311378240.0;285783520.0;137148800.0;263678528.0	NA	136156832	NA	302801088	311378240	211466160
984	O43719_C462	O43719	HIV Tat-specific factor 1	HTATSF1	EAEEGC*PEK	1	6	6C(463.2366)	1	C	1	463.237	4	5	1	2	1	NA	1	NA	1	1	1	1	NA	NA	NA	1	NA	0	5.0143e+07	1.74804e+07	NA	34740205	69141688	NA	46547088	NA	7.97268e+06	NA	NA	NA	40377740.0;29102670.0;69141688.0;46547088.0	NA	NA	40377740	29102670	69141688	NA
985	O43719_C471	O43719	HIV Tat-specific factor 1	HTATSF1	ESEEGC*PK;EAEEGCPEKESEEGC*PK	2	17	6C(463.2366);15C(463.2366)	2	C	1	463.237	4	7	2	2	1	NA	2	1	1	2	2	1	NA	NA	NA	2	1	0	8.57141e+08	4.41316e+08	437243211	5.30593e+08	1123732220	NA	1.337e+09	5.04766e+08	1.95234e+08	NA	NA	2.48751e+08	80319832.0;794166590.0;222271712.0;562812480.0;591732220.0;745557250.0;1123732220.0;1280955650.0;1041250820.0;1512890110.0	80319832	794166590	392542096	668644735	1123732220	NA
986	O43719_C480	O43719	HIV Tat-specific factor 1	HTATSF1	GFEGSC*SQK;GFEGSC*SQKESEEGNPVR;RGFEGSC*SQK;RGFEGSC*SQKESEEGNPVR	4	65	6C(463.2366);7C(463.2366)	2	C	1	463.237	5	10	2	2	2	2	2	4	4	3	4	4	4	2	2	4	4	0	2.10631e+09	1.36004e+09	1488344097	2.01811e+09	1.6943e+09	4.42811e+09	902697935	1.63789e+09	5.27128e+08	1.06118e+09	3.64301e+08	1.17404e+08	948224640.0;55831444.0;349143232.0;311220416.0;2952665860.0;647455300.0;8536677900.0;2340346880.0;2390845440.0;46955652.0;3488900100.0;3021718530.0;269028480.0;3769425660.0;158040656.0;3748123140.0;466488064.0;6297184300.0;1141206660.0;3224763900.0;542545790.0;859562110.0;1028300100.0;3171266300.0;6200156200.0;2851273470.0;5489750500.0;2769076740.0;626804160.0;710666370.0;928695490.0;3139569150.0…	330181824	2646506370	2390845440	1645373505	2444664900	943931105
987	O43719_C512	O43719	HIV Tat-specific factor 1	HTATSF1	NDC*EENGLAK;TLKNDC*EENGLAK	2	48	3C(463.2366);6C(463.2366)	2	C	1	463.237	5	10	2	2	2	2	2	2	2	2	2	2	2	2	2	2	2	0	4.92302e+09	1.39484e+09	5218921270	5226303890	6.1574e+09	2523321781	5489136490	4.25185e+09	1.87089e+09	1.17136e+09	8.93328e+08	8.23561e+08	1215962110.0;3208854270.0;5273209300.0;11177659400.0;6811329500.0;995443260.0;8181043200.0;4917399600.0;9129289700.0;4842061800.0;7255050200.0;3403202050.0;449918656.0;3333368580.0;136133888.0;6173866000.0;6012930000.0;3800651260.0;7669198800.0;4473765900.0	2212408190	8225434350	3903386380	6549221400	6985675750	5329126125
988	O43736_C90	O43736	Integral membrane protein 2A	ITM2A	GEMC*FFDSEDPANSLR	1	2	4C(463.2366)	1	C	1	463.237	1	1	NA	1	NA	NA	NA	NA	NA	NA	1	NA	NA	NA	NA	NA	NA	0	62397000	NA	NA	62397000	NA	NA	NA	NA	NA	NA	NA	NA	62397000	NA	NA	NA	62397000	NA	NA
989	O43741_C178	O43741	5'-AMP-activated protein kinase subunit beta-2	PRKAB2	KSDFEVFDALKLDSMESSETSC*R	1	2	22C(463.2366)	1	C	1	463.237	1	1	NA	NA	1	NA	NA	NA	NA	NA	NA	NA	1	NA	NA	NA	NA	0	42081060	NA	NA	NA	42081060	NA	NA	NA	NA	NA	NA	NA	42081060	NA	NA	NA	NA	NA	42081060
990	O43747_C160	O43747	AP-1 complex subunit gamma-1	AP1G1	AALC*AVHVIR	1	13	4C(463.2366)	1	C	1	463.237	5	10	2	2	2	2	2	1	1	1	1	1	1	1	1	1	1	0	3.35967e+08	9.24245e+07	478802546	308708896	355115344	226283744	310924704	3.82778e+08	3.40941e+07	9.59617e+06	5.29819e+07	2.86309e+07	208137952.0;749467140.0;284600704.0;332817088.0;348329824.0;361900864.0;263747616.0;188819872.0;290679616.0;331169792.0	208137952	749467140	284600704	332817088	348329824	361900864
991	O43747_C202	O43747	AP-1 complex subunit gamma-1	AP1G1	NHGVLHTSVVLLTEMC*ER	1	2	16C(463.2366)	1	C	1	463.237	1	1	NA	1	NA	NA	NA	NA	NA	1	NA	NA	NA	NA	NA	NA	NA	0	69083952	NA	NA	69083952	NA	NA	NA	NA	NA	NA	NA	NA	69083952	NA	NA	69083952	NA	NA	NA
992	O43747_C353	O43747	AP-1 complex subunit gamma-1	AP1G1	STIVDC*LK	1	7	6C(463.2366)	1	C	1	463.237	4	6	1	2	1	NA	2	1	NA	1	1	NA	1	NA	NA	1	1	0	225479046	1.30466e+08	75843232	214418640	394254944	NA	217399368	NA	5.63572e+07	NA	NA	1.50223e+08	75843232.0;174568096.0;254269184.0;394254944.0;111175824.0;323622912.0	75843232	NA	174568096	254269184	NA	394254944
993	O43747_C392	O43747	AP-1 complex subunit gamma-1	AP1G1	ELLYFLDSC*EPEFK	1	8	9C(463.2366)	1	C	1	463.237	4	6	1	2	2	NA	1	NA	1	1	1	1	1	NA	NA	NA	1	0	111920258	4.9288e+07	185339776	81137812	95127932	NA	86075512	NA	1.42781e+07	1.51622e+07	NA	NA	185339776.0;71041672.0;91233952.0;105849216.0;84406648.0;86075512.0	NA	185339776	71041672	91233952	105849216	84406648
994	O43747_C539	O43747	AP-1 complex subunit gamma-1	AP1G1	FTC*TVNR	1	13	3C(463.2366)	1	C	1	463.237	4	6	2	2	1	NA	1	1	1	1	1	1	NA	NA	NA	NA	1	0	1.0405e+09	3.13262e+08	1290497340	953700865	1283759360	NA	634062340	2.1593e+08	2.23943e+08	NA	NA	NA	1137811580.0;1443183100.0;1112052610.0;795349120.0;1283759360.0;634062340.0	1137811580	1443183100	1112052610	795349120	1283759360	NA
995	O43747_C70	O43747	AP-1 complex subunit gamma-1	AP1G1	LLYMHMLGYPAHFGQLEC*LK	1	2	18C(463.2366)	1	C	1	463.237	1	1	1	NA	NA	NA	NA	1	NA	NA	NA	NA	NA	NA	NA	NA	NA	0	126737192	NA	126737192	NA	NA	NA	NA	NA	NA	NA	NA	NA	126737192	126737192	NA	NA	NA	NA	NA
996	O43765_C129	O43765	Small glutamine-rich tetratricopeptide repeat-containing protein alpha	SGTA	AIELNPANAVYFC*NR	1	29	13C(463.2366)	1	C	1	463.237	5	10	2	2	2	2	2	1	1	1	1	1	1	1	1	1	1	0	4000191012	6.10862e+08	4459594315	3561639295	3864222080	3328326270	4787173100	3.35637e+09	9.58123e+07	5.09054e+07	3.90367e+08	1.11914e+08	2086284930.0;6832903700.0;3493889790.0;3629388800.0;3828226560.0;3900217600.0;3604357120.0;3052295420.0;4866308600.0;4708037600.0	2086284930	6832903700	3493889790	3629388800	3828226560	3900217600
997	O43765_C148	O43765	Small glutamine-rich tetratricopeptide repeat-containing protein alpha	SGTA	LGNYAGAVQDC*ER	1	13	11C(463.2366)	1	C	1	463.237	5	9	2	2	2	2	1	1	1	1	1	1	1	1	1	NA	1	0	5.73466e+08	7.52965e+07	650447807	462913166	627433055	536719985	589818180	4.24649e+08	1.13196e+08	8.95308e+07	1.10905e+08	NA	350175424.0;950720190.0;542954940.0;382871392.0;690740860.0;564125250.0;458298080.0;615141890.0;589818180.0	350175424	950720190	542954940	382871392	690740860	564125250
998	O43765_C153	O43765	Small glutamine-rich tetratricopeptide repeat-containing protein alpha	SGTA	AIC*IDPAYSK	1	72	3C(463.2366)	1	C	1	463.237	5	10	2	2	2	2	2	1	1	1	1	1	1	1	1	1	1	0	20499256530	2.19932e+09	19656962050	19757295600	19033658400	24400027650	19648338950	1.54306e+10	2.80492e+09	2.50967e+09	7.97864e+08	3.76115e+09	8745885700.0;30568038400.0;17773918200.0;21740673000.0;20808259600.0;17259057200.0;24964202500.0;23835852800.0;22307876900.0;16988801000.0	8745885700	30568038400	17773918200	21740673000	20808259600	17259057200
999	O43772_C136	O43772	Mitochondrial carnitine/acylcarnitine carrier protein	SLC25A20	C*LLQIQASSGESK	1	12	1C(463.2366)	1	C	1	463.237	4	7	2	2	1	NA	2	1	1	1	1	NA	1	NA	NA	1	1	0	3.35052e+08	1.48076e+07	341106946	319812000	326477088	NA	352810096	3.68818e+08	3.66843e+07	NA	NA	3.60478e+07	80313032.0;601900860.0;293872256.0;345751744.0;326477088.0;378299744.0;327320448.0	80313032	601900860	293872256	345751744	NA	326477088
1000	O43772_C155	O43772	Mitochondrial carnitine/acylcarnitine carrier protein	SLC25A20	YTGTLDC*AK	1	13	7C(463.2366)	1	C	1	463.237	4	8	2	2	2	NA	2	1	1	1	1	1	1	NA	NA	1	1	0	132769861	3.43187e+07	114405060	141909600	98203480	NA	176561304	1.66527e+07	7.45039e+07	8.32163e+07	NA	1.74102e+07	102629800.0;126180320.0;194591824.0;89227376.0;157046256.0;39360704.0;188872208.0;164250400.0	102629800	126180320	194591824	89227376	157046256	39360704
1001	O43772_C283	O43772	Mitochondrial carnitine/acylcarnitine carrier protein	SLC25A20	AFPANAAC*FLGFEVAMK	1	18	8C(463.2366)	1	C	1	463.237	4	8	2	2	2	NA	2	1	1	1	1	1	1	NA	NA	1	1	0	202164211	6.59047e+07	265606544	251852928	153877508	NA	137319864	1.69382e+08	1.57865e+08	9.54209e+07	NA	7.21042e+07	145835392.0;385377696.0;140225728.0;363480128.0;221350304.0;86404712.0;86334528.0;188305200.0	145835392	385377696	140225728	363480128	221350304	86404712
1002	O43772_C58	O43772	Mitochondrial carnitine/acylcarnitine carrier protein	SLC25A20	LQTQPPSLPGQPPMYSGTFDC*FRK	1	7	21C(463.2366)	1	C	1	463.237	3	4	1	2	1	NA	NA	NA	1	1	1	NA	1	NA	NA	NA	NA	0	8.64633e+07	7.60354e+07	160603408	90121760	8664661	NA	NA	NA	8.26522e+07	NA	NA	NA	160603408.0;31677856.0;148565664.0;8664661.0	NA	160603408	31677856	148565664	NA	8664661
1003	O43776_C255	O43776	Asparagine--tRNA ligase; cytoplasmic	NARS	C*FRDHFFDR	1	7	1C(463.2366)	1	C	1	463.237	3	5	2	NA	1	NA	2	1	1	NA	NA	1	NA	NA	NA	1	1	0	2.92454e+08	1.03385e+08	328043248	NA	175975712	NA	373344448	1.82844e+08	NA	NA	NA	3.75018e+06	198753248.0;457333248.0;175975712.0;370692672.0;375996224.0	198753248	457333248	NA	NA	175975712	NA
1004	O43776_C438	O43776	Asparagine--tRNA ligase; cytoplasmic	NARS	LMTDTINEPILLC*R	1	41	13C(463.2366)	1	C	1	463.237	5	10	2	2	2	2	2	1	1	1	1	1	1	1	1	1	1	0	5163933841	1.00222e+09	4850660070	5230528000	4943778025	4026622960	6768080150	1.16861e+09	6.06985e+08	2.86803e+09	5.87761e+08	4.15067e+07	4024326140.0;5676994000.0;4801325100.0;5659730900.0;2915773950.0;6971782100.0;3611013120.0;4442232800.0;6797429800.0;6738730500.0	4024326140	5676994000	4801325100	5659730900	2915773950	6971782100
1005	O43776_C511	O43776	Asparagine--tRNA ligase; cytoplasmic	NARS	KYGTC*PHGGYGLGLER;YGTC*PHGGYGLGLER	2	9	5C(463.2366);4C(463.2366)	2	C	1	463.237	5	7	2	1	1	1	2	2	1	1	NA	1	NA	NA	1	1	1	0	4.85949e+08	6.03303e+08	1503427475	134594048	167791760	51751692	572179849	1.55804e+08	NA	NA	NA	4.56308e+08	1979238530.0;807275970.0;1613597700.0;134594048.0;167791760.0;51751692.0;249521488.0;894838210.0	1393257250	1613597700	134594048	NA	167791760	NA
1006	O43776_C537	O43776	Asparagine--tRNA ligase; cytoplasmic	NARS	DVC*LYPR	1	24	3C(463.2366)	1	C	1	463.237	5	10	2	2	2	2	2	1	1	1	1	1	1	1	1	1	1	0	2210477843	5.03519e+08	2408303490	2339396800	2252057215	2692953600	1359678110	6.68663e+08	8.197e+08	1.27958e+09	4.0195e+08	1.02951e+09	2881119490.0;1935487490.0;1759781500.0;2919012100.0;1347255040.0;3156859390.0;2408732160.0;2977175040.0;2087654400.0;631701820.0	2881119490	1935487490	1759781500	2919012100	1347255040	3156859390
1007	O43791_C361	O43791	Speckle-type POZ protein	SPOP	SLASAQC*PFLGPPR	1	11	7C(463.2366)	1	C	1	463.237	5	9	2	2	2	2	1	1	1	1	1	1	1	1	1	NA	1	0	5.91936e+08	1.49456e+08	512827858	572595679	840108765	587491233	446655168	2.69892e+08	3.09422e+08	5.47223e+07	2.01772e+08	NA	321985696.0;703670020.0;353801088.0;791390270.0;878803260.0;801414270.0;730165570.0;444816896.0;446655168.0	321985696	703670020	353801088	791390270	878803260	801414270
1008	O43795_C1123	O43795	Unconventional myosin-Ib	MYO1B	NGSVPTC*K	1	14	7C(463.2366)	1	C	1	463.237	5	10	2	2	2	2	2	1	1	1	1	1	1	1	1	1	1	0	419905289	1.62631e+08	196105264	344591632	610634110	536492287	411703152	1.24819e+08	3.77527e+07	3.87094e+07	8.29427e+07	5.66815e+07	107844960.0;284365568.0;317896416.0;371286848.0;583262460.0;638005760.0;477842944.0;595141630.0;371623264.0;451783040.0	107844960	284365568	317896416	371286848	583262460	638005760
1009	O43795_C310	O43795	Unconventional myosin-Ib	MYO1B	EIC*ELTGIDQSVLER	1	16	3C(463.2366)	1	C	1	463.237	4	8	2	2	2	NA	2	1	1	1	1	1	1	NA	NA	1	1	0	2.88114e+08	1.45391e+08	193329122	175264492	492282304	NA	291578700	2.46038e+08	1.8447e+08	2.32392e+08	NA	2.45707e+08	19354276.0;367303968.0;305704384.0;44824600.0;656608000.0;327956608.0;465319840.0;117837560.0	19354276	367303968	305704384	44824600	656608000	327956608
1010	O43795_C509	O43795	Unconventional myosin-Ib	MYO1B	FLNDTSLPHSC*FR	1	9	11C(463.2366)	1	C	1	463.237	4	6	2	1	2	NA	1	1	1	1	NA	1	1	NA	NA	1	NA	0	158485846	7.2227e+07	258465152	91417120	159560400	NA	124500712	1.11235e+08	NA	1.7899e+07	NA	NA	179810240.0;337120064.0;91417120.0;172216880.0;146903920.0;124500712.0	179810240	337120064	91417120	NA	172216880	146903920
1011	O43795_C613	O43795	Unconventional myosin-Ib	MYO1B	AAHIFNEALVC*HQIR	1	24	11C(463.2366)	1	C	1	463.237	5	10	2	2	2	2	2	1	1	1	1	1	1	1	1	1	1	0	1504162790	3.69483e+08	1382856800	2050656320	1470453760	1586755710	1030091360	8.50724e+08	9.14971e+06	1.17431e+09	1.66478e+08	6.36301e+08	781304130.0;1984409470.0;2044186500.0;2057126140.0;2300817660.0;640089860.0;1469038080.0;1704473340.0;1480023940.0;580158780.0	781304130	1984409470	2044186500	2057126140	2300817660	640089860
1012	O43795_C641	O43795	Unconventional myosin-Ib	MYO1B	QAYEPC*LER	1	14	6C(463.2366)	1	C	1	463.237	4	8	2	2	2	NA	2	1	1	1	1	1	1	NA	NA	1	1	0	3.93809e+08	9.56546e+07	284364672	353634544	505118558	NA	432117808	2.24968e+07	4.68573e+07	6.67607e+07	NA	1.41841e+08	300272320.0;268457024.0;386767680.0;320501408.0;552325500.0;457911616.0;532414240.0;331821376.0	300272320	268457024	386767680	320501408	552325500	457911616
1013	O43809_C144	O43809	Cleavage and polyadenylation specificity factor subunit 5	NUDT21	QDGVLQDWVIDDC*IGNWWRPNFEPPQYPYIPAHITKPK	1	8	13C(463.2366)	1	C	1	463.237	1	1	1	NA	NA	NA	NA	NA	1	NA	NA	NA	NA	NA	NA	NA	NA	0	201699424	NA	201699424	NA	NA	NA	NA	NA	NA	NA	NA	NA	201699424	NA	201699424	NA	NA	NA	NA
[truncated: 16,493 more rows]
[truncated: 72 more columns]

## Sheet: FP_combined_modified_peptide
Peptide Sequence	Modified Sequence	Prev AA	Next AA	Start	End	Peptide Length	Charges	Assigned Modifications	Protein	Protein ID	Entry Name	Gene	Protein Description	Mapped Genes	Mapped Proteins	2022_04_30_KB_noFAIMS_FS_sergibeads_160_J1 Spectral Count	2022_04_30_KB_noFAIMS_FS_sergibeads_160_J2 Spectral Count	2022_04_30_KB_noFAIMS_FS_sergibeads_40_J1 Spectral Count	2022_04_30_KB_noFAIMS_FS_sergibeads_40_J2 Spectral Count	2022_04_30_KB_noFAIMS_FS_sergibeads_80_J1 Spectral Count	2022_04_30_KB_noFAIMS_FS_sergibeads_80_J2 Spectral Count	2022_04_30_KB_noFAIMS_FS_sergibeads_plusbeads_40_J1 Spectral Count	2022_04_30_KB_noFAIMS_FS_sergibeads_plusbeads_40_J2 Spectral Count	2022_04_30_KB_noFAIMS_FS_sp3_J1 Spectral Count	2022_04_30_KB_noFAIMS_FS_sp3_J2 Spectral Count	2022_04_30_KB_noFAIMS_FS_sergibeads_160_J1 Intensity	2022_04_30_KB_noFAIMS_FS_sergibeads_160_J2 Intensity	2022_04_30_KB_noFAIMS_FS_sergibeads_40_J1 Intensity	2022_04_30_KB_noFAIMS_FS_sergibeads_40_J2 Intensity	2022_04_30_KB_noFAIMS_FS_sergibeads_80_J1 Intensity	2022_04_30_KB_noFAIMS_FS_sergibeads_80_J2 Intensity	2022_04_30_KB_noFAIMS_FS_sergibeads_plusbeads_40_J1 Intensity	2022_04_30_KB_noFAIMS_FS_sergibeads_plusbeads_40_J2 Intensity	2022_04_30_KB_noFAIMS_FS_sp3_J1 Intensity	2022_04_30_KB_noFAIMS_FS_sp3_J2 Intensity
[truncated: 32,762 more rows]

[truncated: 6 more sheets: FP_combined_protein, CytivaBeads_protein_uniprot, SergiLabBeads_proteins_uniprot, FPprotein_SergiBeadsCleanup, FPpeptide_SergiBeadsCleanup, BeadType analysis]
