# Supplementary material for: CySP3-96 Enables Scalable, Streamlined, and Low-Cost Sample Preparation for Cysteine Chemoproteomic Applications
Source: Mol Cell Proteomics. 2024 Dec 18;24(9):100898. doi: 10.1016/j.mcpro.2024.100898 (PMC12529508; doi:10.1016/j.mcpro.2024.100898)
Supplement: Supplemental Table S8 [file mmc8.xlsx]

## Sheet: Sheet1
File Name	Experiment/Figure
2022-04-03-KB-noFAIMS-FS-snoacn-j1	workflow v2.0 in microfuge tube vs in plate vs in plate enrichment with magnetic beads
2022-04-03-KB-noFAIMS-FS-snoacn-j2	workflow v2.0 in microfuge tube vs in plate vs in plate enrichment with magnetic beads
2022-04-03-KB-noFAIMS-FS-splate-j1	workflow v2.0 in microfuge tube vs in plate vs in plate enrichment with magnetic beads
2022-04-03-KB-noFAIMS-FS-splate-j2	workflow v2.0 in microfuge tube vs in plate vs in plate enrichment with magnetic beads
2022-04-03-KB-noFAIMS-FS-splate-j1-magnax	workflow v2.0 in microfuge tube vs in plate vs in plate enrichment with magnetic beads
2022-04-03-KB-noFAIMS-FS-splate-j2-magnax	workflow v2.0 in microfuge tube vs in plate vs in plate enrichment with magnetic beads
2022-04-30-KB-noFAIMS-FS-sergibeads-40-J1	SergiLabSupplies Beads compare to Cytiva SP3 beads
2022-04-30-KB-noFAIMS-FS-sergibeads-40-J2	SergiLabSupplies Beads compare to Cytiva SP3 beads
2022-04-30-KB-noFAIMS-FS-sergibeads-80-J1	SergiLabSupplies Beads compare to Cytiva SP3 beads
2022-04-30-KB-noFAIMS-FS-sergibeads-80-J2	SergiLabSupplies Beads compare to Cytiva SP3 beads
2022-04-30-KB-noFAIMS-FS-sergibeads-160-J1	SergiLabSupplies Beads compare to Cytiva SP3 beads
2022-04-30-KB-noFAIMS-FS-sergibeads-160-J2	SergiLabSupplies Beads compare to Cytiva SP3 beads
2022-04-30-KB-noFAIMS-FS-sp3-J1	SergiLabSupplies Beads compare to Cytiva SP3 beads
2022-04-30-KB-noFAIMS-FS-sp3-J2	SergiLabSupplies Beads compare to Cytiva SP3 beads
2022-08-13-KB-noFAIMS-FS-A2	SP3 digest scaling
2022-08-13-KB-noFAIMS-FS-A3	SP3 digest scaling
2022-09-06-KB-FS-sp3scale-B2	SP3 digest scaling
2022-09-06-KB-FS-sp3scale-B3	SP3 digest scaling
2022-09-06-KB-FS-sp3scale-B4	SP3 digest scaling
2022-09-06-KB-FS-sp3scale-B5	SP3 digest scaling
2022-09-06-KB-FS-sp3scale-B6	SP3 digest scaling
2022-09-06-KB-FS-sp3scale-C2	SP3 digest scaling
2022-09-06-KB-FS-sp3scale-C3	SP3 digest scaling
2022-09-06-KB-FS-sp3scale-C4	SP3 digest scaling
2022-09-06-KB-FS-sp3scale-C5	SP3 digest scaling
2022-09-06-KB-FS-sp3scale-C6	SP3 digest scaling
2022-09-08-KB-FS-sp3scale-A4	SP3 digest scaling
2022-09-08-KB-FS-sp3scale-A5	SP3 digest scaling
2022-09-08-KB-FS-sp3scale-A6	SP3 digest scaling
2023-08-05-AT-JD-1	workflow v1.0 vs workflow v2.0 in microfuge tube
2023-08-05-AT-JD-2	workflow v1.0 vs workflow v2.0 in microfuge tube
2023-08-05-AT-JD-3	workflow v1.0 vs workflow v2.0 in microfuge tube
2023-08-05-AT-JD-4	workflow v1.0 vs workflow v2.0 in microfuge tube
2023-08-05-AT-JD-5	workflow v1.0 vs workflow v2.0 in microfuge tube
2023-08-05-AT-JD-6	workflow v1.0 vs workflow v2.0 in microfuge tube
2023-08-12-KB-noFAIMS-FS-CT-KB2-NoACN-1	Workflow v2.0 in microfuge tube HL biotin azide with KB2 treatment
2023-08-12-KB-noFAIMS-FS-CT-KB2-NoACN-2	Workflow v2.0 in microfuge tube HL biotin azide with KB2 treatment
2023-08-12-KB-noFAIMS-FS-CT-KB2-NoACN-1A	Workflow v2.0 in microfuge tube HL biotin azide with KB2 treatment
2023-08-12-KB-noFAIMS-FS-CT-KB2-NoACN-2A	Workflow v2.0 in microfuge tube HL biotin azide with KB2 treatment
2023-08-12-KB-noFAIMS-FS-CT-KB2-SP3-1	Workflow v2.0 in microfuge tube HL biotin azide with KB2 treatment
2023-08-12-KB-noFAIMS-FS-CT-KB2-SP3-2	Workflow v2.0 in microfuge tube HL biotin azide with KB2 treatment
2023-08-12-KB-noFAIMS-FS-CT-KB2-SP3-1A	Workflow v2.0 in microfuge tube HL biotin azide with KB2 treatment
2023-08-12-KB-noFAIMS-FS-CT-KB2-SP3-2A	Workflow v2.0 in microfuge tube HL biotin azide with KB2 treatment
2023-10-18-FS-Jurkat-HL-MS1-SCIP-KB2-NoACN-1	Workflow v2.0 in microfuge tubes, sCIP reagents with KB2 treatment
2023-10-18-FS-Jurkat-HL-MS1-SCIP-KB2-NoACN-2	Workflow v2.0 in microfuge tubes, sCIP reagents with KB2 treatment
2023-10-18-FS-Jurkat-HLTEV-KB2noacn-1	Workflow v2.0 in microfuge tubes, TEV biotin (isoTOP reagents) with KB2 treatment
2023-10-18-FS-Jurkat-HLTEV-KB2noacn-2	Workflow v2.0 in microfuge tubes, TEV biotin (isoTOP reagents) with KB2 treatment
2023-10-18-LH-Jurkat-HL-MS1-SCIP-KB2-1	Workflow v1.0 in microfuge tubes, sCIP reagents with KB2 treatment
2023-10-18-LH-Jurkat-HL-MS1-SCIP-KB2-2	Workflow v1.0 in microfuge tubes, sCIP reagents with KB2 treatment
2023-10-18-LH-Jurkat-HLTEV-KB2-1	Workflow v1.0 in microfuge tubes, TEV biotin (isoTOP reagents) with KB2 treatment
2023-10-18-LH-Jurkat-HLTEV-KB2-2	Workflow v1.0 in microfuge tubes, TEV biotin (isoTOP reagents) with KB2 treatment
2023-12-22-KB-NoFAIMS-FS-C1-SO237	CySP-96 in plate compound screening
2023-12-22-KB-NoFAIMS-FS-D1-SO237	CySP-96 in plate compound screening
2023-12-22-KB-NoFAIMS-FS-E1-SO238	CySP-96 in plate compound screening
2023-12-22-KB-NoFAIMS-FS-F1-SO238	CySP-96 in plate compound screening
2023-12-23-KB-NoFAIMS-FS-A3-SO96	CySP-96 in plate compound screening
2023-12-23-KB-NoFAIMS-FS-B3-SO96	CySP-96 in plate compound screening
2023-12-23-KB-NoFAIMS-FS-G3-SO98	CySP-96 in plate compound screening
2023-12-23-KB-NoFAIMS-FS-H3-SO98	CySP-96 in plate compound screening
2023-12-24-KB-NoFAIMS-FS-A5-SO176	CySP-96 in plate compound screening
2023-12-24-KB-NoFAIMS-FS-B5-SO176	CySP-96 in plate compound screening
2023-12-24-KB-NoFAIMS-FS-C5-SO56	CySP-96 in plate compound screening
2023-12-24-KB-NoFAIMS-FS-D5-SO56	CySP-96 in plate compound screening
2023-12-24-KB-NoFAIMS-FS-E5-SO59	CySP-96 in plate compound screening
2023-12-24-KB-NoFAIMS-FS-F5-SO59	CySP-96 in plate compound screening
2023-12-24-KB-NoFAIMS-FS-G5-SO68	CySP-96 in plate compound screening
2023-12-24-KB-NoFAIMS-FS-H5-SO68	CySP-96 in plate compound screening
2023-12-25-KB-NoFAIMS-FS-A7-SO60	CySP-96 in plate compound screening
2023-12-25-KB-NoFAIMS-FS-B7-SO60	CySP-96 in plate compound screening
2023-12-25-KB-NoFAIMS-FS-C7-SO05	CySP-96 in plate compound screening
2023-12-25-KB-NoFAIMS-FS-D7-SO05	CySP-96 in plate compound screening
2023-12-25-KB-NoFAIMS-FS-E7-SO29	CySP-96 in plate compound screening
2023-12-25-KB-NoFAIMS-FS-F7-SO29	CySP-96 in plate compound screening
2023-12-27-KB-NoFAIMS-FS-C9-SO253	CySP-96 in plate compound screening
2023-12-27-KB-NoFAIMS-FS-D9-SO253	CySP-96 in plate compound screening
2023-12-27-KB-NoFAIMS-FS-E9-E1_100	CySP-96 in plate compound screening
2023-12-27-KB-NoFAIMS-FS-F9-E1_100	CySP-96 in plate compound screening
2023-12-27-KB-NoFAIMS-FS-G9-E2_100	CySP-96 in plate compound screening
2023-12-27-KB-NoFAIMS-FS-H9_E2_100	CySP-96 in plate compound screening
2023-12-28-KB-NoFAIMS-FS-A11-E1_50	CySP-96 in plate compound screening
2023-12-28-KB-NoFAIMS-FS-B11-E1_50	CySP-96 in plate compound screening
2023-12-28-KB-NoFAIMS-FS-C11-E2_50	CySP-96 in plate compound screening
2023-12-28-KB-NoFAIMS-FS-D11-E2_50	CySP-96 in plate compound screening
2023-12-28-KB-NoFAIMS-FS-E11-E1_25	CySP-96 in plate compound screening
2023-12-28-KB-NoFAIMS-FS-H11-E2_25	CySP-96 in plate compound screening
2024-01-16-KB-NoFAIMS-FS-E11_E1_25	CySP-96 in plate compound screening
2024-01-16-KB-NoFAIMS-FS-H11_E2-25	CySP-96 in plate compound screening
2024-02-02-KB-NoFAIMS-FS-A9-E2_5	CySP-96 in plate compound screening
2024-02-02-KB-NoFAIMS-FS-B9-E2_5	CySP-96 in plate compound screening
2024-02-02-KB-NoFAIMS-FS-C3-E1_10	CySP-96 in plate compound screening
2024-02-02-KB-NoFAIMS-FS-C7-KB7	CySP-96 in plate compound screening
2024-02-02-KB-NoFAIMS-FS-D3-E1_10	CySP-96 in plate compound screening
2024-02-02-KB-NoFAIMS-FS-D7-KB7	CySP-96 in plate compound screening
2024-02-02-KB-NoFAIMS-FS-E3-E2_10	CySP-96 in plate compound screening
2024-02-02-KB-NoFAIMS-FS-E11-E1_25	CySP-96 in plate compound screening
2024-02-02-KB-NoFAIMS-FS-F3-E2_10	CySP-96 in plate compound screening
2024-02-02-KB-NoFAIMS-FS-F11-E1_25	CySP-96 in plate compound screening
2024-02-02-KB-NoFAIMS-FS-G1-KB2	CySP-96 in plate compound screening
2024-02-02-KB-NoFAIMS-FS-G7-E1_5	CySP-96 in plate compound screening
2024-02-02-KB-NoFAIMS-FS-G11-E2_25	CySP-96 in plate compound screening
2024-02-02-KB-NoFAIMS-FS-H1-KB2	CySP-96 in plate compound screening
2024-02-02-KB-NoFAIMS-FS-H7-E1_5	CySP-96 in plate compound screening
2024-02-02-KB-NoFAIMS-FS-H11-E2_25	CySP-96 in plate compound screening
2024-02-25-KB-NoFAIMS-FS-n1	SergiLabSupplies Beads for protein + peptide level cleanup on beads
2024-02-25-KB-NoFAIMS-FS-n2	SergiLabSupplies Beads for protein + peptide level cleanup on beads
2024-02-25-KB-NoFAIMS-FS-n3	SergiLabSupplies Beads for protein + peptide level cleanup on beads
